# Supplementary material for: Genome-wide identification of modulators of Chlamydia trachomatis parasitophorous vacuole stability highlights an important role for sphingolipid supply
Source: PLoS Biol. 2025 Aug 12;23(8):e3003297. doi: 10.1371/journal.pbio.3003297 (PMC12342332; doi:10.1371/journal.pbio.3003297)
Supplement: S1 Data — (A) Proportion of cells that could be recovered at the sampling times. Data are displayed in S1A Fig. (B) Proportion of library sgRNAs detected in the sequenced samples. Data are displayed in S1B Fig. (C) Distribution of normalized read counts in the indicated samples. Data are displayed in S1C Fig. (XLSX) [file pbio.3003297.s014.xlsx]

## Sheet: S1A Data
S1A Data. Proportion of cells that could be recovered at the sampling times. Data are displayed in S1A Fig.
	Number of cells harvested
	UI30h	KO30h	UI60h	WT60h
R1	268600000	32000000	329600000	106800000
R2	203520000	16261000	330560000	85860000
	Cell recovery [%] compared to UI
	UI30h	KO30h	UI60h	WT60h
R1	100	11.9136	100	32.4029
R2	100	7.98988	100	25.9741
Mean	100	9.95175	100	29.1885
SD	0	2.77451	0	4.54585

## Sheet: S1B Data
S1B Data. Proportion of library sgRNAs detected in the sequenced samples. Data are displayed in S1B Fig.
Replicate	Sample	Total sgRNA in library	sgRNAs detected	sgRNAs not detected	sgRNAs detected [%]
R1	Pre	77441	77393	48	99.938
R1	UI30h	77441	77390	51	99.9341
R1	KO30h	77441	77387	54	99.9303
R1	UI60h	77441	77382	59	99.9238
R1	WT60h	77441	77389	52	99.9329
R2	Pre	77441	77410	31	99.96
R2	UI30h	77441	77405	36	99.9535
R2	KO30h	77441	77396	45	99.9419
R2	UI60h	77441	77403	38	99.9509
R2	WT60h	77441	77402	39	99.9496

## Sheet: S1C Data
S1C Data. Distribution of normalized read counts in the indicated samples. Data are displayed in S1C Fig.
sgRNA	Gene	R1-Pre	R1-UI30h	R1-KO30h	R1-UI60h	R1-WT60h	R2-Pre	R2-UI30h	R2-KO30h	R2-UI60h	R2-WT60h
CHTOP_1	CHTOP	8.50902	8.94473	8.50458	8.51242	8.80843	8.70498	8.4697	8.36522	8.24633	8.51852
STRADA_3	STRADA	9.93436	10.0523	9.86322	9.88615	9.88545	10.1911	10.0141	10.0921	10.1752	10.3022
MMP1_2	MMP1	11.6198	11.6873	11.7972	11.7526	11.711	11.4739	11.6485	11.6085	11.5884	11.6035
WFDC1_1	WFDC1	9.35342	9.64222	9.55213	9.60443	9.69218	9.67357	9.51881	9.53246	9.5513	9.70894
SNX16_2	SNX16	10.5481	10.3316	10.5276	10.4611	10.5191	10.0379	10.1362	10.6405	10.2289	10.1584
PHLPP2_1	PHLPP2	10.4927	10.3168	10.2991	10.2424	10.3246	10.3899	10.4261	10.5334	10.4888	10.4043
LOXHD1_3	LOXHD1	10.4133	10.389	10.4535	10.2861	10.1665	10.0228	10.0345	10.0337	10.1423	9.8589
ESX1_1	ESX1	10.1213	10.1511	10.1178	10.2816	10.3599	9.98204	10.2359	10.0003	10.2289	10.0746
EPHB4_3	EPHB4	9.31071	8.97004	9.03137	9.02854	8.98076	8.95472	9.06131	9.17603	8.9349	9.03024
ALKBH6_4	ALKBH6	10.807	11.0337	10.5736	10.9092	10.6905	10.6692	10.6665	10.6595	10.6006	10.5831
PRKAR2B_1	PRKAR2B	9.93034	9.79697	9.73439	9.7693	9.83761	9.93866	9.9682	9.74714	9.72679	9.9183
ALG9_1	ALG9	10.7938	10.7337	10.4698	10.618	10.646	10.9284	10.7204	10.868	10.6999	10.7074
MAPKAPK3_1	MAPKAPK3	10.2014	10.2513	10.1935	10.2941	10.3578	9.96628	10.1362	10.1482	9.96684	9.85749
RNF167_3	RNF167	10.5792	10.3808	10.4204	10.4398	10.5666	10.5637	10.6881	10.818	10.6558	10.7144
SLC22A20_3	SLC22A20	9.38708	9.22521	9.30768	9.36127	9.09455	8.9749	8.65333	9.25645	9.06708	8.93445
PIN1_1	PIN1	10.1722	10.2806	10.0771	9.9491	10.1822	10.3985	10.4826	10.3087	10.2401	10.3512
TRDMT1_2	TRDMT1	10.9947	10.9957	10.964	11.0521	10.8699	10.8494	10.8852	10.919	10.9456	10.9277
CPB2_4	CPB2	10.1481	10.0508	9.83984	10.109	9.94028	10.2119	10.2063	10.294	10.0643	10.2451
SLC25A51_1	SLC25A51	9.8259	9.64025	9.801	9.39952	9.74824	9.2192	9.29352	9.49243	8.99809	9.36612
RIMKLA_1	RIMKLA	9.35141	9.27937	9.34346	9.30193	9.42308	9.8178	9.63027	9.77319	9.59867	9.90471
EDA2R_4	EDA2R	11.0049	11.0605	10.9721	10.8944	10.8825	10.7315	10.6673	10.8077	10.7427	10.8483
C12orf71_1	C12orf71	10.518	10.4744	10.4351	10.3816	10.5712	10.616	10.6898	10.6871	10.7053	10.6351
CTAGE9_3	CTAGE9	9.39684	9.01633	9.18079	8.99562	9.12476	9.08773	9.07188	8.7883	9.16736	9.07706
GABRR1_3	GABRR1	10.3773	10.5382	10.5771	10.5114	10.3514	10.3921	10.1475	10.4522	10.5291	10.4396
ANKRD46_2	ANKRD46	10.0164	10.0656	10.2851	10.1557	10.1677	10.1713	9.80832	10.2045	10.0316	10.1457
GPX6_3	GPX6	10.4873	10.2945	10.3814	10.4731	10.5712	10.3932	10.5447	10.3703	10.4278	10.3907
TMEM230_3	TMEM230	10.0795	10.173	10.1105	10.3187	10.3407	10.1936	10.1299	10.3602	10.2389	10.2739
ART5_4	ART5	10.0844	9.7952	9.83836	10.0687	10.2681	10.3341	10.5052	10.4711	10.3469	10.3907
PRORY_3	PRORY	10.3312	10.0758	10.2255	10.2679	10.1713	10.1825	10.0993	10.2812	10.348	10.2277
ADGB_4	ADGB	10.7031	10.7095	10.8442	10.7538	10.6744	10.7136	10.7204	10.6512	10.616	10.7903
NT5C1B-RDH14_2	NT5C1B-RDH14	9.99855	9.94313	9.96131	10.0353	9.99855	9.64867	9.92367	9.71746	9.93336	9.98185
GAN_2	GAN	10.0202	10.1538	10.1068	10.2598	10.3841	9.68237	10.0466	9.99515	9.86397	10.0139
IDNK_3	IDNK	10.1295	10.2525	10.0595	10.1618	10.3631	9.9948	10.0251	10.1364	10.0615	10.2494
SLX4IP_4	SLX4IP	10.1059	10.297	10.0821	10.1766	10.1148	9.95617	10.1134	9.93533	10.0976	10.0951
FOLR2_3	FOLR2	10.0649	10.0329	9.92009	9.92016	9.94452	9.75083	9.77636	10.2224	9.83953	9.91966
TET2_2	TET2	10.0649	10.0194	10.2677	10.1141	9.97663	9.85715	10.1083	10.1552	10.0544	10.1709
EMILIN1_2	EMILIN1	9.7211	9.84394	9.79189	9.9448	9.62153	10.0228	10.1538	10.0261	9.79277	9.99474
MPHOSPH10_3	MPHOSPH10	8.41615	8.4777	8.53767	8.17783	8.16166	8.42388	8.65684	8.44746	8.74795	8.45277
ZNF277_3	ZNF277	10.1035	10.3389	10.2927	10.4162	10.4472	10.2432	10.3292	10.086	10.0783	10.1023
SPATA16_4	SPATA16	10.5251	10.3689	10.4312	10.4234	10.6207	10.5397	10.5389	10.4436	10.4804	10.5538
GRID2IP_3	GRID2IP	9.87698	9.8861	9.74387	9.70458	9.67696	10.0379	9.83803	9.9162	9.888	9.89511
IFNA6_2	IFNA6	9.57752	9.67144	9.68767	9.82031	9.87215	9.78062	9.67255	9.94615	9.74795	9.65148
RAB6B_4	RAB6B	9.73961	9.65982	9.71363	9.75298	9.60734	9.89546	10.0031	9.78378	9.84281	9.59502
SLC16A4_4	SLC16A4	10.3594	10.3303	10.1467	10.261	10.4855	10.4915	10.3532	10.2823	10.5683	10.5345
IHH_4	IHH	10.562	10.7328	10.6198	10.7172	10.6913	10.5406	10.3875	10.4813	10.5178	10.3532
WBSCR17_4	WBSCR17	10.3584	10.3218	10.3372	10.3418	10.4462	10.4855	10.6855	10.7564	10.6332	10.5916
CASP7_4	CASP7	9.53399	9.555	9.3641	9.51822	9.69721	9.39636	9.24531	9.23455	9.47508	9.32588
CUTA_2	CUTA	9.83598	9.88776	9.80403	9.83434	9.68205	10.0393	9.93819	9.82977	10.1516	9.94246
RALA_2	RALA	9.69287	9.6224	9.93119	9.58981	9.66673	9.57693	9.20986	9.47199	9.23887	9.37207
PCDHGA10_2	PCDHGA10	9.94504	10.0329	9.85887	9.99562	9.84821	9.9372	9.7812	9.89821	9.678	9.65473
MMP23B_3	MMP23B	8.9727	9.04341	8.90185	8.48105	8.93034	8.70842	8.51688	8.55383	8.65764	8.69636
NDNF_2	NDNF	10.4882	10.4766	10.4953	10.3461	10.3439	10.1775	10.2616	10.121	10.1396	10.2782
EVI2B_4	EVI2B	10.3312	10.4215	10.2991	10.357	10.42	10.6224	10.5351	10.5053	10.7197	10.5668
VWCE_3	VWCE	9.73654	9.5737	9.63938	9.4429	9.745	9.77569	9.70006	9.88703	9.71967	9.90197
SHMT2_1	SHMT2	10.1992	10.1893	10.3309	10.0805	10.1641	9.77076	9.90162	9.77319	9.92719	10.0189
F13A1_1	F13A1	9.82012	9.6204	9.79949	9.9143	9.95437	10.2585	10.0114	10.0663	10.0487	10.1094
CDKL1_2	CDKL1	10.9675	10.9279	10.8116	11.0393	11.0094	11.04	11.052	11.2433	11.1336	11.0196
ZNF816-ZNF321P_2	ZNF816-ZNF321P	9.4371	9.07874	9.31406	9.19484	9.13717	9.31503	9.28446	9.51258	9.41681	9.39364
UBXN8_4	UBXN8	10.6721	10.7207	10.7758	10.6676	10.8061	10.3408	10.5188	10.643	10.5742	10.5608
LPP_3	LPP	10.1744	10.376	10.5964	10.4621	10.4875	10.1663	10.2731	10.103	10.1817	10.1526
OR5D14_1	OR5D14	10.7149	10.6402	11.0047	10.9114	10.82	10.705	10.9504	10.7502	10.7928	10.8225
CFC1B_4	CFC1B	10.1142	10.1302	10.008	10.0434	10.048	9.48143	9.87622	9.81657	9.77398	9.73836
PCDH18_2	PCDH18	10.5655	10.6491	10.4859	10.766	10.419	10.5532	10.6195	10.4682	10.6122	10.5538
PIAS3_4	PIAS3	9.90459	9.47328	9.75486	9.91577	9.65815	10.0074	9.81777	9.76558	9.82633	9.98443
SLC25A34_3	SLC25A34	10.0452	9.75026	9.71685	9.90103	9.93886	10.1837	9.98507	9.86155	10.1621	9.93445
PDIA5_3	PDIA5	10.2656	10.41	10.5458	10.3352	10.2511	10.1675	10.3478	10.3233	10.3549	10.4206
ZPLD1_2	ZPLD1	10.7647	10.8811	10.7812	10.7886	10.7611	10.813	10.7924	10.9155	10.7987	10.8225
CLN8_2	CLN8	11.1065	11.1642	11.284	11.0967	11.2625	11.0461	11.0312	11.1132	11.0508	10.8979
LSM3_4	LSM3	9.68652	9.74293	9.74387	9.70288	9.67866	9.95036	9.74699	10.1376	10.0229	9.85325
CHRM5_2	CHRM5	9.11186	9.1189	8.98149	9.16801	8.86918	9.32853	9.19302	9.49058	9.15949	9.19347
ZNF195_2	ZNF195	10.4735	10.6184	10.5664	10.6044	10.7401	10.2372	10.1337	10.1341	10.0373	10.2623
KIAA1586_2	KIAA1586	10.1767	9.9511	10.2467	10.0594	10.0598	10.3352	10.1438	10.0145	10.1869	10.2332
AADACL3_4	AADACL3	9.59627	9.54871	9.65286	9.42241	9.5912	9.51134	9.4697	9.10057	9.494	9.72759
GPR33_2	GPR33	9.86578	9.95269	9.63429	9.95482	9.82692	9.85715	9.7304	9.67745	9.8975	9.90197
DOPEY1_1	DOPEY1	9.99213	9.6887	9.79949	9.78543	9.87808	10.1625	10.4033	10.2112	10.0142	10.0088
PELO_3	PELO	9.12366	8.9669	8.68931	8.84054	8.98626	9.06371	8.74203	8.31186	8.888	8.6285
MAGEC2_3	MAGEC2	10.3949	10.5222	10.5092	10.6909	10.5984	10.7458	10.9404	10.5189	10.7161	10.6677
POF1B_2	POF1B	10.9727	10.9519	10.6351	10.9434	10.9958	11.0234	11.0712	10.9278	11.0287	10.7911
L3MBTL4_3	L3MBTL4	10.0265	9.94153	10.0982	10.0461	10.0882	10.2216	10.2673	10.4215	10.2525	10.0999
DBNL_3	DBNL	10.9162	10.9157	10.9828	10.8597	10.9403	10.5826	10.8318	10.9938	10.6881	10.7082
GNB5_1	GNB5	10.2257	10.4007	10.359	10.4761	10.3343	10.2107	10.3747	10.1529	10.3845	10.433
EIF4ENIF1_4	EIF4ENIF1	9.92226	9.89604	9.80554	9.75298	9.68205	9.8146	9.88374	9.63295	9.76189	9.53979
RDH8_4	RDH8	10.1272	10.4744	10.2851	10.2224	9.98626	10.3824	10.3938	10.2532	10.38	10.3799
LIN28B_3	LIN28B	10.2301	10.2305	10.4971	10.0805	10.3736	10.4228	10.4496	10.4494	10.5085	10.5711
SAMD5_1	SAMD5	9.80847	9.77739	9.49713	9.93036	9.91889	9.64328	9.55128	9.65948	9.64265	9.45464
AK1_4	AK1	10.1653	10.1118	10.0262	10.2152	10.0201	10.5104	10.4353	10.2268	10.3834	10.3552
KLHDC8B_2	KLHDC8B	9.57752	9.58193	9.29269	9.65801	9.66673	9.63243	9.47966	9.74559	9.66508	9.63015
OR1D5_1	OR1D5	10.5732	10.8354	10.7168	10.6798	10.4738	10.7666	10.7412	10.6338	10.7339	10.4824
FOXI1_3	FOXI1	10.0402	10.1033	10.1335	10.168	10.0348	9.9489	9.55693	9.73315	9.72145	9.79989
FAM89A_4	FAM89A	9.01638	8.95427	9.06454	9.05007	9.22579	9.26908	9.1612	9.11742	8.91632	9.09633
MAPKBP1_1	MAPKBP1	9.7923	9.58807	9.75016	9.74804	9.88545	9.86025	9.42506	9.44556	9.84281	9.62186
PPIAL4C_4	PPIAL4C	8.94903	8.75391	8.55931	8.56945	8.74176	9.09037	8.54749	8.4283	8.85912	8.58141
CIR1_4	CIR1	9.69603	9.33644	9.63259	9.53931	9.56573	10.1048	9.76338	9.78227	9.813	9.97014
CCDC80_4	CCDC80	9.67534	9.60231	9.57178	9.71641	9.91024	9.61049	9.6374	9.5644	9.44083	9.57456
LRRC31_2	LRRC31	9.66246	9.76117	9.39251	9.43474	9.57122	9.67886	9.85343	9.62456	9.57321	9.61854
CHMP2B_4	CHMP2B	10.9517	10.9084	10.8941	10.8405	10.7779	10.9445	10.9893	10.9609	11.1072	11.1148
IL17RA_4	IL17RA	10.4689	10.6003	10.4564	10.4276	10.593	10.1295	10.2476	10.1364	10.2685	10.1923
CASC5_2	CASC5	9.93704	9.66177	9.76886	9.97748	9.7287	9.86025	9.88374	9.72061	9.64077	9.71206
FABP2_1	FABP2	10.0402	9.90098	10.1166	10.2152	9.87808	9.80819	9.79881	9.77471	10.0713	9.6789
DPF3_4	DPF3	11.0334	10.9661	11.1141	10.9908	11.1359	10.8587	10.7568	10.6504	10.7107	10.5865
DRGX_3	DRGX	10.6148	10.7648	10.4999	10.5479	10.6633	10.6549	10.6924	10.5688	10.6853	10.6884
TMCO5A_3	TMCO5A	9.3634	9.51257	9.33094	9.36127	9.35673	9.23602	9.38111	9.26511	9.19845	9.18899
HDAC6_2	HDAC6	10.4017	10.2422	10.3528	10.3439	10.4826	9.9372	10.0507	10.1977	10.0769	9.98185
AQP9_4	AQP9	11.1818	11.214	11.3829	11.2164	11.2304	10.7993	10.8588	10.7694	10.9601	10.9264
KCNG1_3	KCNG1	9.53752	9.63828	9.33094	9.70288	9.65297	10.2467	10.0493	10.086	10.0244	10.1811
FAM71F2_2	FAM71F2	9.80847	9.79166	9.60511	9.6135	9.89717	9.80336	9.72036	9.73315	9.81132	9.82898
AZI2_3	AZI2	10.5689	10.554	10.3194	10.6333	10.5048	10.5816	10.5503	10.3803	10.4135	10.5848
EMC6_1	EMC6	9.31894	9.13298	9.41642	8.73148	9.09709	10.1448	9.83027	9.97944	9.50232	9.5797
SETD3_4	SETD3	10.2202	10.3168	10.2797	10.277	10.2488	10.2216	10.0798	10.1529	10.2238	10.2591
KCTD5_1	KCTD5	10.5063	10.5403	10.6679	10.5824	10.6939	10.4488	10.5437	10.4099	10.5752	10.3878
SUMF1_4	SUMF1	9.30243	9.46884	9.26002	9.26558	9.44719	9.43641	9.57004	9.34901	9.40797	9.54856
CSTA_3	CSTA	11.4404	11.487	11.3895	11.4183	11.5365	11.4385	11.4106	11.5862	11.6093	11.6498
TBXAS1_3	TBXAS1	10.3353	10.3291	10.4496	10.3374	10.2258	10.4291	10.4866	10.2412	10.4452	10.5372
MMRN2_3	MMRN2	9.92496	9.90918	9.73122	9.92016	9.56573	9.86952	9.72372	9.83123	9.80965	9.64985
UBE2U_2	UBE2U	10.6223	10.6963	10.5629	10.575	10.618	10.4144	10.4905	10.4302	10.7576	10.531
TBC1D22A_1	TBC1D22A	9.64783	9.74293	9.48399	9.57503	9.64605	9.06371	9.41679	8.92307	9.49608	9.5538
ALAS1_1	ALAS1	9.02395	8.72074	9.34969	8.83434	9.0348	9.35737	9.40847	9.27372	9.36524	8.89649
SERPINB4_2	SERPINB4	10.0427	10.1566	10.3119	10.3008	10.2176	9.94452	10.0196	9.73472	10.0907	10.0698
KPNA4_4	KPNA4	10.1688	10.1203	10.175	10.1243	9.93034	10.5014	10.555	10.3243	10.419	10.4254
SCML1_2	SCML1	10.7908	10.8241	10.9089	10.9697	10.8714	10.7896	10.7956	10.8989	10.9372	10.8525
EDC3_3	EDC3	10.5063	10.4065	10.3455	10.484	10.64	10.3116	10.3303	10.1552	10.4013	10.3532
ZNF691_4	ZNF691	10.4882	10.4909	10.361	10.3396	10.4952	10.3835	10.5149	10.3388	10.3968	10.531
PRSS21_1	PRSS21	10.0674	9.82845	9.7704	9.98309	9.84367	9.95181	9.84729	9.81362	9.88482	10.0685
DEFB134_1	DEFB134	11.2169	11.1751	11.3377	10.9908	11.0669	10.6789	10.6726	10.7815	10.6558	10.7144
KIR2DL4_2	KIR2DL4	10.1812	10.14	10.0883	10.1306	10.306	10.0758	10.1134	9.79878	10.1449	9.91016
AHNAK2_1	AHNAK2	10.8721	10.9116	10.9215	10.904	10.8092	10.8098	10.8388	11.0451	10.8999	10.8855
TXLNG_3	TXLNG	10.5481	10.505	10.5212	10.5685	10.4611	10.4784	10.6132	10.4206	10.5096	10.2887
ABAT_2	ABAT	11.4357	11.3552	11.5244	11.4115	11.5281	11.6017	11.6699	11.7107	11.7554	11.7148
ZEB2_1	ZEB2	10.4056	10.2667	10.2916	10.4306	10.276	10.0434	10.2336	10.2444	10.3282	10.2601
SPATA33_2	SPATA33	10.0189	10.1316	10.1514	9.84516	10.0067	9.9416	9.87923	10.0029	9.91788	9.87433
AOAH_2	AOAH	10.3148	10.3461	10.5982	10.3483	10.3525	10.1862	10.2708	10.1376	10.1463	10.2234
COL14A1_3	COL14A1	9.94903	10.0568	9.72963	10.1141	9.97525	10.0996	10.3336	10.3922	10.3058	10.3512
TRIM5_3	TRIM5	9.90322	10.0464	10.0493	9.88764	9.93603	9.68237	9.72539	9.84575	9.77226	9.89236
SLCO5A1_4	SLCO5A1	10.3684	10.1947	10.6042	10.4611	10.1953	10.391	10.3758	10.7564	10.4462	10.5634
CGREF1_4	CGREF1	10.3343	10.4677	10.4981	10.3953	10.3578	9.70498	9.8942	9.5714	9.6256	9.96098
ERGIC1_4	ERGIC1	10.147	10.3772	9.99081	9.96902	10.1738	10.4774	10.3896	10.3882	10.3434	10.3829
MOK_4	MOK	10.4799	10.451	10.3278	10.4429	10.4281	10.6169	10.6489	10.6017	10.527	10.6001
C10orf12_4	C10orf12	6.71954	6.75391	6.71203	7.07129	6.40677	8.21679	8.13875	8.02096	7.91944	8.46764
YBX2_3	YBX2	9.45215	9.6164	9.74545	9.45909	9.35885	9.56747	9.32479	9.76252	9.51678	9.71985
SERPINE2_3	SERPINE2	10.0202	10.2982	10.4399	10.1569	10.3049	9.9706	9.86259	10.0312	10.1804	10.0477
DSC2_3	DSC2	9.7211	9.88776	9.7423	9.85895	9.73524	9.6068	9.75684	9.69839	9.43432	9.57112
BCAM_4	BCAM	9.76092	9.77918	9.76576	9.88615	9.70889	9.50343	9.26617	9.65455	9.52293	9.43017
TMEM237_3	TMEM237	9.80261	9.7952	9.92704	9.66674	9.61268	9.78552	9.98507	9.68554	9.77054	9.88545
MT1F_1	MT1F	9.6511	9.78276	9.69094	9.78864	9.93603	9.93573	9.80674	9.88843	9.82467	10.0867
OR8D4_2	OR8D4	11.0296	10.7282	10.9868	11.0312	10.9746	10.8757	10.8067	10.9689	10.9646	10.9122
BAZ1A_4	BAZ1A	9.93704	9.84565	9.99611	10.1382	9.99037	9.4447	9.61409	9.42637	9.58698	9.57799
SPOCK3_1	SPOCK3	9.75789	9.51472	9.74859	9.70966	9.76433	9.71186	9.83338	9.49612	9.83953	9.67088
CXCL1_2	CXCL1	9.61645	9.7466	9.55572	9.51435	9.39236	9.46522	9.38536	9.16681	8.94715	8.92909
SPCS3_3	SPCS3	8.70705	9.01633	8.79037	9.18515	9.14701	9.20219	8.86563	9.29292	9.03587	9.26119
PRPS1_2	PRPS1	10.0637	10.0523	9.99611	10.0948	9.96136	10.0811	10.3434	10.0613	10.4157	10.3064
BBS4_4	BBS4	9.98568	10.2422	10.4361	10.4162	10.2972	10.17	10.0372	10.1633	10.1113	10.0927
SCN1B_4	SCN1B	11.3564	11.4065	11.2495	11.4686	11.5361	11.4713	11.4642	11.5212	11.4179	11.4897
RRM2B_4	RRM2B	10.5852	10.7076	10.861	10.7717	10.745	10.5703	10.5968	10.7056	10.4919	10.7074
FITM2_1	FITM2	9.46148	9.67337	9.66123	9.66325	9.73034	9.88026	9.77475	9.39908	9.83129	9.57112
AATF_2	AATF	9.31689	9.32667	9.42234	9.27475	9.31366	9.65404	9.73207	9.32435	9.50232	9.51852
SULT1C2_2	SULT1C2	9.82156	9.9606	9.84278	9.74309	9.86322	10.218	10.2087	10.2022	10.389	10.1923
HTRA4_3	HTRA4	10.5698	10.451	10.6266	10.4449	10.6382	10.6911	10.3843	10.6847	10.5178	10.5547
ASUN_4	ASUN	10.4094	10.3425	10.4095	10.0312	10.213	10.7136	10.4777	10.3672	10.525	10.412
EXTL1_3	EXTL1	9.95167	10.0239	9.80403	9.89807	10.2488	9.28994	9.1134	9.10299	9.01856	9.35217
KIAA0226_4	KIAA0226	10.8874	11.0322	10.8538	10.8726	11.0013	11.0011	11.1948	11.1766	11.0838	11.1555
RNASE2_4	RNASE2	9.90322	9.9763	9.87334	10.1432	10.0107	9.98772	10.243	10.0526	10.0416	9.89374
SYNE2_3	SYNE2	10.0637	10.2577	10.2666	10.0407	10.0467	10.1192	10.2336	9.98469	10.1302	10.0377
C17orf77_1	C17orf77	10.0452	10.2577	10.1407	10.0567	10.1917	9.98772	10.0045	10.1564	10.2326	10.0551
POM121L2_2	POM121L2	10.8374	10.7365	10.8523	10.8764	10.8007	10.591	10.5803	10.6059	10.6917	10.8433
ANKRD9_1	ANKRD9	10.0928	10.1245	10.3528	10.0987	10.2316	10.0283	9.79243	9.8077	9.79108	9.82754
CNGB1_2	CNGB1	9.91549	9.72074	9.93947	9.71135	9.81307	9.95762	10.0073	9.96754	10.1289	9.92101
PTGES3_4	PTGES3	9.87279	9.63234	9.79493	9.9534	10.0611	9.73402	9.74038	9.80176	9.87203	9.58141
OR13A1_4	OR13A1	10.171	9.72074	9.9477	10.0367	10.2235	10.0851	9.81934	9.97019	9.94867	10.0352
C16orf45_4	C16orf45	8.46148	8.42376	8.32674	8.3264	8.10721	8.68762	8.67775	8.69839	8.81634	8.65473
PTTG1IP_4	PTTG1IP	10.321	10.1852	10.4535	10.4551	10.345	10.4723	10.5169	10.2812	10.5633	10.4321
EEF1D_4	EEF1D	8.24527	8.43743	8.0746	8.22592	8.2188	8.67004	8.46169	8.47386	8.31412	8.80283
C3orf18_1	C3orf18	10.3949	10.4123	10.4263	10.3624	10.4402	10.2444	10.2015	10.2993	10.2414	10.2266
FSIP2_1	FSIP2	9.44276	9.51901	9.74387	9.38265	9.74662	9.00605	8.77475	9.2168	9.03587	9.15493
SAMD4A_2	SAMD4A	9.9831	10.0597	10.0945	9.80298	9.87067	9.80979	9.81147	9.79729	9.65391	9.65797
CLINT1_2	CLINT1	10.3107	10.099	9.88195	10.24	10.2071	10.4509	10.4567	10.4186	10.5002	10.3492
RAD51B_2	RAD51B	10.9032	10.7254	10.8369	10.8498	10.7944	10.5368	10.4302	10.3971	10.5928	10.5078
ODAM_2	ODAM	9.95959	10.1203	10.0531	10.2895	10.0702	9.90601	9.6177	9.91069	9.7757	9.69794
LRRFIP2_2	LRRFIP2	10.1835	10.2895	10.1993	10.2021	10.3589	10.3497	10.595	10.3723	10.617	10.4443
DCAF12_3	DCAF12	10.6013	10.3546	10.2981	10.4561	10.3038	10.4155	10.4064	10.229	10.4289	10.3907
CCDC74B_3	CCDC74B	9.80847	9.86938	9.72325	9.53931	9.96554	9.91051	9.94826	9.90516	9.91476	9.72295
HRH1_3	HRH1	9.96354	10.0641	9.95452	9.80139	9.82539	10.3173	10.4353	10.2705	10.1529	10.3126
IL15RA_2	IL15RA	10.4446	10.6194	10.5157	10.5834	10.4836	10.5703	10.5342	10.587	10.4035	10.5239
TSSC4_3	TSSC4	10.1	10.0846	10.0158	10.1766	10.008	9.59753	9.91929	10.1305	9.84936	10.0624
DUSP7_3	DUSP7	10.6649	10.7521	10.7007	10.7423	10.6676	10.283	10.3478	10.1703	10.526	10.333
SKP1_2	SKP1	8.69445	8.72446	8.45156	8.93326	8.82692	8.97776	9.0237	9.13407	8.813	9.02018
TAF5L_1	TAF5L	11.304	11.505	11.1603	11.2633	11.3567	11.1757	11.2476	11.0957	11.1647	11.2018
ITIH6_3	ITIH6	10.4781	10.3437	10.2187	10.3472	10.3684	10.4774	10.3928	10.3551	10.4201	10.1755
CDH1_2	CDH1	9.97009	9.70951	10.1878	9.85284	9.78497	9.90751	10.1362	10.2123	10.0558	10.3105
LBHD1_3	LBHD1	9.6897	10.0523	9.84425	10.1494	9.87364	9.55412	9.43737	9.52886	9.40797	9.32588
PCDHB16_2	PCDHB16	9.81866	9.76117	9.94906	9.61169	9.90879	9.97203	9.93385	9.9421	10.0258	10.0939
NDUFS6_2	NDUFS6	7.54806	7.9763	7.72485	7.86807	7.31366	6.94013	7.44958	7.42056	7.33758	6.74296
SCLY_1	SCLY	10.1891	10.0744	10.0519	10.0805	10.1335	10.0241	10.0004	10.3408	9.93182	10.0227
KIAA0101_3	KIAA0101	9.57581	9.43743	9.75798	9.47111	9.53418	9.70152	9.70177	9.73159	9.70891	9.7214
LIPH_4	LIPH	9.68652	9.60231	9.65286	9.79344	9.46698	9.0529	9.28219	9.18747	9.25375	9.59163
TCTEX1D4_4	TCTEX1D4	10.2014	10.1104	10.1395	10.0514	10.1762	10.0461	10.1121	10.012	9.9349	10.1177
C11orf91_3	C11orf91	9.15158	9.12173	9.3641	9.36986	9.02416	9.54644	9.57933	9.62456	9.34686	9.43774
SSX7_4	SSX7	9.5	9.59622	9.34554	9.75953	9.52854	9.19974	9.38324	9.55206	9.59673	9.25906
OR51E2_3	OR51E2	9.85733	9.85417	9.56288	9.92162	9.77865	9.40489	9.56069	9.55206	9.58502	9.46949
OTUB2_3	OTUB2	10.0202	9.93351	10.0066	10.1544	9.75309	10.2034	10.3204	9.86867	10.277	10.0265
DSG3_3	DSG3	10.0686	10.1566	10.092	10.1948	10.0971	10.1625	10.0345	10.1423	10.255	10.2024
ALOX12B_2	ALOX12B	9.86999	9.91571	9.78884	9.78383	9.7547	9.71358	9.60866	9.77622	9.6256	9.54155
NKIRAS1_4	NKIRAS1	10.3024	10.4111	10.4253	10.4347	10.25	10.4186	10.397	10.1006	10.3879	10.3238
CD40_4	CD40	10.2667	10.0671	10.119	9.91577	10.0454	10.1911	10.1845	10.1954	10.2574	10.1329
SIX2_2	SIX2	9.62145	9.46884	9.4821	9.39322	9.5323	9.24792	9.39381	9.34289	9.39461	9.0227
FZD1_2	FZD1	10.8237	10.8388	10.7658	10.6849	10.82	10.5779	10.5159	10.4244	10.5433	10.4425
GABBR2_4	GABBR2	9.67695	9.82845	9.41642	9.57503	9.48456	9.75417	9.79721	9.7269	9.64642	9.75361
G3BP2_4	G3BP2	9.8259	9.6944	9.86032	9.51822	9.63559	9.66295	9.52652	9.35308	9.56528	9.4565
HRH3_4	HRH3	10.0916	10.1189	10.0171	10.0779	10.1085	9.66295	9.71363	9.91069	9.64829	9.98314
OSBPL5_3	OSBPL5	10.4909	10.4941	10.4679	10.3537	10.2838	10.2761	10.1325	10.3713	10.2023	10.2824
STAU2_3	STAU2	11.2003	11.2951	11.3985	11.4286	11.2844	11.0798	11.217	11.3587	11.2945	11.4202
FAM174B_1	FAM174B	9.9182	9.92706	9.81306	9.91284	9.89279	10.0691	9.82716	10.1411	10.2525	9.86874
PROK1_3	PROK1	9.68652	9.70386	9.44189	9.65098	9.78969	9.6665	9.50912	9.74094	9.68716	9.82176
CON152_2	CON152	10.0588	10.1483	10.2345	10.0647	9.87067	10.0543	10.2867	10.2961	10.266	10.3167
STXBP3_1	STXBP3	9.74115	9.60231	9.47263	9.43678	9.81616	9.59939	9.6621	9.67907	9.64265	9.55031
NRBP1_2	NRBP1	10.4484	10.2995	10.3692	10.2736	10.2188	10.2408	10.1134	9.90516	10.114	10.0151
PTPN14_3	PTPN14	10.5358	10.5413	10.4204	10.5278	10.7114	10.5044	10.5236	10.4331	10.5147	10.496
SEC14L4_3	SEC14L4	10.5027	10.5104	10.4593	10.3308	10.6504	10.8462	10.9324	10.9662	10.8105	10.8138
FAM209B_2	FAM209B	9.78489	9.93512	9.83393	9.9662	9.95156	8.88636	8.80039	9.08353	8.88482	9.05261
CDC73_3	CDC73	9.30658	9.1744	8.77811	9.07917	9.13222	8.94598	8.73207	8.45883	8.69445	8.68368
INO80E_4	INO80E	9.05632	8.91571	8.95995	8.52015	9.01612	9.22162	9.14377	9.45126	9.06708	9.34413
CP_2	CP	11.1699	11.2698	11.3615	11.312	11.158	11.255	11.2816	11.192	11.2642	11.2391
NPTX2_3	NPTX2	9.75183	9.86095	9.73122	9.80615	9.51149	9.4591	9.47369	9.52526	9.5311	9.52387
SCYL3_4	SCYL3	10.1493	10.0254	10.4631	10.1331	10.22	10.1763	10.3314	10.3582	10.1984	10.2569
RTN3_1	RTN3	10.1981	10.3413	10.3257	10.2598	10.1604	9.95036	10.0237	10.161	10.114	9.97536
SDCCAG8_2	SDCCAG8	10.0976	10.0133	9.98948	10.2505	9.98214	9.88026	10.1698	9.81214	9.9593	10.0075
NXPH2_3	NXPH2	10.0415	10.086	10.1585	10.07	9.87808	9.76083	9.85954	9.69037	9.90694	9.87712
TMEM176B_4	TMEM176B	10.8033	10.9708	10.8905	10.8643	10.8376	10.8641	10.9053	10.8537	10.8856	10.821
TBC1D2B_3	TBC1D2B	10.6131	10.6204	10.7104	10.5526	10.4621	10.7067	10.7996	10.8217	10.7619	10.7345
CDK2_2	CDK2	8.61311	8.71326	8.5083	8.76767	8.77389	8.93426	8.55505	8.87576	8.8975	8.60851
SOWAHC_1	SOWAHC	10.5655	10.4397	10.4849	10.485	10.4109	10.2749	10.4374	10.1364	10.3376	10.3622
DRD3_3	DRD3	10.3271	10.418	10.4516	10.5221	10.5295	10.3942	10.4178	10.4767	10.4223	10.5221
OR10J1_1	OR10J1	9.99983	9.98408	10.0027	9.9491	9.86769	9.76083	9.66733	9.50163	9.69808	9.75513
FHL3_4	FHL3	10.3554	10.2094	10.1311	10.2816	10.3472	10.3105	10.4323	10.3014	10.4462	10.4033
KCNMB4_1	KCNMB4	10.3045	10.5508	10.4745	10.5815	10.6145	10.2632	10.4001	10.251	10.0444	10.0951
NKX6-3_2	NKX6-3	9.58095	9.80754	9.76421	9.63503	9.60555	9.40913	9.51494	9.47573	9.38788	9.40914
FCRL2_2	FCRL2	10.4171	10.556	10.3476	10.4949	10.3567	10.0784	10.0745	10.1999	10.1086	10.1189
CDHR1_2	CDHR1	10.5954	10.6849	10.695	10.6315	10.7826	10.5684	10.4637	10.6471	10.6567	10.5424
GLDC_3	GLDC	9.35742	9.6204	9.38849	9.65801	9.58759	9.50343	9.69495	9.43023	9.36295	9.75816
BCL2L15_3	BCL2L15	10.7023	10.7503	10.6926	10.545	10.6905	10.4935	10.6023	10.4813	10.586	10.3187
GRID2IP_1	GRID2IP	9.97661	9.94313	10.0871	10.087	10.0053	9.56747	9.71194	9.58185	9.56727	9.71362
TTF2_2	TTF2	9.58608	9.64615	9.24229	9.65274	9.64257	9.28302	9.28673	9.1552	9.33525	9.20683
RHOJ_4	RHOJ	10.3373	10.5126	10.4144	10.2459	10.6011	10.3878	10.1274	10.4108	10.3118	10.2908
HMBS_3	HMBS	10.5784	10.5581	10.6326	10.6421	10.6064	10.4794	10.5996	10.4664	10.5422	10.5123
KDM8_2	KDM8	9.70234	9.81629	9.28188	9.48698	9.58215	9.9749	9.6213	9.65948	9.4772	9.68368
ANXA2_1	ANXA2	9.46333	9.31684	9.34761	9.03395	9.40677	9.57882	9.40847	9.27587	9.04159	9.25478
FGD2_1	FGD2	9.21691	9.02843	9.24006	9.3483	9.20237	9.58258	9.51301	9.50163	9.43866	9.83759
SLC23A3_3	SLC23A3	10.0612	9.95269	10.2333	10.0607	9.83151	10.0502	9.93385	10.1376	9.91476	10.1294
CD320_4	CD320	10.2667	10.4363	10.5009	10.333	10.2636	10.3048	10.398	10.4089	10.5493	10.3799
OR51I2_4	OR51I2	10.1412	10.3594	10.3023	10.1179	10.4571	10.5348	10.5812	10.6296	10.5573	10.6685
MPDZ_1	MPDZ	10.2485	10.2383	10.4868	10.5953	10.3996	10.255	10.3705	10.472	10.4495	10.3532
PXDC1_2	PXDC1	9.77295	9.80227	9.87909	10.0687	9.87808	9.63243	10.0493	9.72376	9.85912	9.74906
KCNQ4_2	KCNQ4	10.3654	10.4374	10.3278	10.5545	10.6888	10.2276	10.0386	10.0016	10.2099	10.209
SLC2A8_4	SLC2A8	10.9202	11.1866	11.0047	11.1821	11.0831	11.2402	11.2152	11.1593	11.0572	11.2113
SLC35C1_4	SLC35C1	9.11895	8.9669	8.89051	8.69777	8.95577	9.3985	9.23359	9.38324	8.75145	9.0722
CREBL2_1	CREBL2	10.0227	10.1004	10.1621	10.2259	10.0188	9.9254	10.0453	9.94884	10.0084	10.0139
CNFN_3	CNFN	9.87976	9.81629	9.86757	9.90399	9.92462	9.86798	9.75192	9.93261	10.0459	9.70737
COL3A1_2	COL3A1	10.5594	10.4397	10.3087	10.3911	10.2838	10.3856	10.3917	10.3056	10.3352	10.433
FFAR1_4	FFAR1	10.2878	10.3948	10.544	10.3624	10.5172	10.4123	10.3115	10.2455	10.4113	10.4168
FAM72D_4	FAM72D	7.3373	7.30446	7.2534	7.24004	7.70889	7.3014	6.85649	6.18519	6.81634	6.9264
CCNT2_4	CCNT2	10.2762	10.1344	10.1935	10.525	10.3397	9.83682	10.0876	9.88281	9.9349	9.89236
NUP188_2	NUP188	9.39099	9.24608	9.15497	9.39322	9.05063	9.84467	9.86563	9.69839	9.77054	9.79842
COX6B2_2	COX6B2	11.3076	11.3467	11.2512	11.3699	11.1846	11.0502	11.0493	10.9441	11.0551	11.0421
SLC17A2_4	SLC17A2	9.9727	9.87442	9.87045	9.90252	10.131	9.80013	9.87773	9.90655	9.96834	9.94512
TTC32_2	TTC32	10.1095	10.158	10.2644	10.3008	10.1629	10.3071	10.3347	10.2629	10.2364	10.1492
TRIM25_2	TRIM25	10.5655	10.6134	10.5548	10.5259	10.6286	10.7323	10.5541	10.6388	10.8263	10.6877
LCNL1_4	LCNL1	9.67695	9.63036	9.69583	9.58981	9.618	9.67886	9.66733	9.37326	9.61412	9.67088
SP3_3	SP3	9.87837	9.80579	10.0531	9.66674	9.9417	9.77076	9.81462	9.94884	9.80461	9.69794
ARRDC5_1	ARRDC5	11.0302	11.1295	10.945	10.8227	11.0552	10.6558	10.6673	10.6102	10.527	10.5754
AMPD2_4	AMPD2	10.4909	10.5104	10.3713	10.2621	10.4502	10.4207	10.3159	10.4484	10.4452	10.449
DBX1_1	DBX1	9.76996	9.62639	10.008	9.81718	9.58034	9.59567	9.40639	9.25862	9.51884	9.52031
LOC388282_3	LOC388282	10.6785	10.8293	10.9545	10.8628	10.7865	10.7508	10.7804	10.761	10.8329	10.8275
CADPS2_1	CADPS2	9.35742	9.16072	9.35382	9.54501	9.18813	9.51725	9.70856	9.6195	9.5311	9.21346
MALRD1_3	MALRD1	10.8594	10.8819	10.9674	10.8211	10.9303	11.0731	10.976	11.1633	11.0783	10.9643
AP2A2_4	AP2A2	9.9727	9.64615	9.57001	9.65976	9.82386	9.79366	9.67081	10.0725	9.92564	9.76871
MOCOS_1	MOCOS	10.5242	10.556	10.5467	10.8085	10.6556	10.242	10.281	10.2586	10.3901	10.1845
A2M_1	A2M	10.4409	10.4088	10.2916	10.4306	10.3158	10.185	10.2289	10.1863	10.2513	10.2462
NLGN4X_3	NLGN4X	11.0446	11.1511	11.1854	11.1083	11.0702	11.204	11.3248	11.5048	11.3457	11.3376
TNFRSF1B_1	TNFRSF1B	10.2688	10.3594	10.1738	10.3943	10.3567	10.4457	10.5217	10.3212	10.3641	10.3839
NUCB2_4	NUCB2	9.6897	9.74293	9.55213	9.59714	9.65297	9.6068	9.75192	9.61442	9.71251	9.75665
DAB2_1	DAB2	11.0037	10.9934	10.966	10.8022	10.8625	10.8977	10.8342	10.9217	10.8607	10.9708
ADGRG4_3	ADGRG4	9.85874	10.0209	9.89761	9.91724	10.2431	9.8384	9.78281	9.67907	9.9349	9.9491
COL11A1_1	COL11A1	10.4371	10.3558	10.4554	10.3773	10.4875	10.5589	10.4915	10.5217	10.3755	10.5265
SEPTIN3_3	SEPTIN3	9.64783	9.66758	9.60684	9.52976	9.54167	9.46114	9.36402	9.23013	9.06988	9.31974
KIF27_1	KIF27	10.1722	10.0194	10.2948	10.2986	10.0894	10.1308	10.1525	10.1863	10.192	10.2234
CON164_3	CON164	10.6256	10.6695	10.6436	10.7206	10.5858	10.3274	10.4974	10.3793	10.2587	10.2601
ARRDC4_2	ARRDC4	10.1936	10.3156	10.5221	10.3932	10.147	10.17	10.3413	10.2488	10.0544	10.3177
SEC11A_2	SEC11A	9.45215	9.52756	9.2534	9.27704	9.51909	9.44677	9.36616	8.98993	9.47508	9.20461
TMEM179_1	TMEM179	10.0637	10.1414	10.021	10.2318	10.1834	10.1153	10.0533	10.0576	9.96534	10.0139
RNF128_3	RNF128	10.2246	10.1798	10.1831	10.0527	9.80998	10.141	10.1942	10.2673	10.2376	10.2866
FCRL4_3	FCRL4	10.3594	10.4226	10.2119	10.2009	10.3747	10.3195	10.424	10.3981	10.2746	10.1422
HOXA6_3	HOXA6	9.78043	9.72817	9.97479	10.0514	9.78023	9.34191	9.58487	9.7883	9.51884	9.53451
SCN5A_1	SCN5A	10.0489	9.94951	10.0365	10.0025	10.1372	10.0731	10.1698	10.0835	9.85587	9.98573
KIAA2018_4	KIAA2018	9.6347	9.52543	9.63259	9.60079	9.72706	9.37483	9.35755	9.44746	9.39684	9.61687
RAB3GAP1_2	RAB3GAP1	10.3514	10.334	10.5249	10.1128	10.4512	10.4673	10.5597	10.8047	10.2672	10.5132
GPRC6A_2	GPRC6A	10.4882	10.4306	10.3855	10.4224	10.3944	10.8955	10.8458	10.863	10.8054	10.805
PRSS35_3	PRSS35	10.1891	10.1511	10.3753	10.1494	10.2872	9.9489	9.99065	9.87434	9.92564	9.78513
ABCA1_3	ABCA1	9.90732	10.1455	9.99611	9.96902	9.90154	10.3541	10.1942	10.0235	10.1167	10.2002
NDST3_3	NDST3	10.1699	10.2857	10.1275	10.1668	10.1285	10.5182	10.4556	10.4089	10.4888	10.486
IL18R1_2	IL18R1	10.518	10.2857	10.3905	10.5861	10.4551	10.2384	10.1784	10.1126	10.2389	10.2729
NT5C_4	NT5C	9.81866	9.91896	9.9477	9.62072	9.91601	9.84311	9.717	9.89821	9.70711	9.63015
BMP7_3	BMP7	9.61979	9.71326	9.89477	9.73813	9.65643	9.43849	9.75848	9.39118	9.85262	9.67088
CCAR2_1	CCAR2	10.8041	10.7439	10.7965	10.7798	10.8994	10.7332	10.858	11.0145	10.666	10.7612
A3GALT2_2	A3GALT2	9.61143	9.61239	9.21528	9.57688	9.5767	9.93866	9.79243	9.68392	9.93951	10.0489
TTC39B_3	TTC39B	10.0637	9.81629	9.82502	9.8711	10.1122	9.93866	9.99899	9.95822	10.1058	10.0088
CBR4_4	CBR4	8.8867	9.13298	8.85011	8.97044	8.77389	9.29224	9.35539	9.3892	9.36524	9.39753
RAD18_2	RAD18	10.0698	9.88776	10.0275	10.0094	9.82079	10.1936	10.0811	9.81362	10.0025	9.94379
ZSCAN30_4	ZSCAN30	10.1585	9.87274	9.87334	9.79981	10.0831	9.69632	9.95541	9.53425	9.7143	9.78957
TRAM1_3	TRAM1	11.0145	10.8811	11.0808	11.0074	10.931	10.9612	11.083	11.1937	11.0366	11.0151
GAPDH_2	GAPDH	8.08556	7.91896	7.71203	7.69436	7.97525	8.49746	8.05066	7.98469	8.12754	8.41873
NACA2_3	NACA2	9.85025	9.59622	9.94906	9.71304	9.75952	9.86952	9.86259	10.0501	9.91944	9.92371
TIFAB_4	TIFAB	9.7834	9.89108	9.71041	9.80615	9.68205	10.1397	9.95969	9.80473	9.85587	9.79548
CTSK_3	CTSK	10.5162	10.334	10.652	10.5163	10.4561	10.1397	10.1108	9.9768	10.2289	9.94113
EIF4E2_4	EIF4E2	9.68334	9.80754	9.63259	9.69606	9.66673	9.76249	9.57004	9.68392	9.49191	9.57112
CD177_4	CD177	9.23443	9.28946	9.35382	9.233	9.41291	9.06101	9.1612	9.05383	9.35837	9.34413
CON120_2	CON120	9.82446	9.98719	10.1726	10.1102	9.80688	9.82098	9.8256	9.64959	9.96834	9.94246
TLCD1_1	TLCD1	9.94903	10.0329	9.84278	9.8711	9.69049	10.2288	10.2015	10.3862	10.2879	10.2494
AFG3L2_3	AFG3L2	9.32917	9.35817	9.20617	8.92162	9.02683	9.26206	9.07451	9.31603	8.85587	9.27394
CON069_1	CON069	10.3959	10.5932	10.4321	10.5526	10.602	10.3985	10.6338	10.6355	10.6688	10.4509
SYTL4_3	SYTL4	10.3841	10.3748	10.5512	10.4131	10.5785	10.3173	10.4271	10.2157	10.3165	10.3053
TRO_2	TRO	9.61979	9.73188	9.70071	9.89658	9.78181	9.78389	9.71025	9.7898	9.68534	9.76269
TMEM150B_1	TMEM150B	9.89911	10.0011	9.92704	9.87714	9.67186	10.057	10.1612	10.1066	10.0244	10.0661
LILRA2_1	LILRA2	10.2158	10.2882	10.0733	10.2963	10.0831	10.3974	10.4856	10.3783	10.5483	10.5685
RXFP2_2	RXFP2	10.4171	10.6003	10.4812	10.5173	10.6408	10.4723	10.4777	10.2759	10.585	10.5806
CFAP44_1	CFAP44	10.6022	10.7086	10.5575	10.8046	10.6153	10.3207	10.5672	10.3449	10.3946	10.506
SPATA6L_2	SPATA6L	10.3159	10.2265	10.1796	10.2713	10.2827	10.4239	10.3521	10.3014	10.4516	10.4273
CBFA2T2_4	CBFA2T2	9.28363	9.02239	9.29699	9.21166	9.13963	9.26908	9.16614	8.99775	9.11674	9.27605
BSN_3	BSN	9.82156	9.94313	9.90608	9.9984	9.84972	9.6594	9.8732	9.75177	9.75145	9.78809
TMEM202_1	TMEM202	10.0976	10.0464	10.1526	10.22	10.0322	10.306	10.0264	9.85151	10.1856	10.1618
IQCJ_3	IQCJ	10.1516	10.0072	10.2016	9.89955	10.2339	9.81939	9.8519	9.73783	9.69989	9.95307
ZNF322_2	ZNF322	9.78043	9.73003	9.59467	9.78061	9.60555	9.83997	9.68465	9.58185	9.69808	9.58993
ZNF705E_1	ZNF705E	10.1857	9.94313	10.4045	10.2412	10.1122	9.67357	9.49937	9.39316	9.41901	9.43207
GCG_4	GCG	9.24958	8.93512	9.19238	9.33081	9.23505	8.92835	8.74863	9.21008	9.15157	8.83473
PREX2_2	PREX2	10.1071	10.1161	10.1299	10.0987	10.1701	10.1948	10.0547	10.436	10.1869	10.1845
SLC2A11_2	SLC2A11	10.3929	10.2806	10.0093	10.3275	10.1531	10.4895	10.4384	10.3632	10.4877	10.6169
SLC38A8_3	SLC38A8	10.4295	10.4053	10.2743	10.2974	10.5257	10.3218	10.2958	10.5688	10.5889	10.7345
PRLH_3	PRLH	10.4698	10.5685	10.2927	10.5027	10.5556	10.5503	10.3949	10.5862	10.4278	10.4906
AGTR2_4	AGTR2	9.53752	9.73373	9.80554	9.66849	9.81771	9.65225	9.89569	9.59565	9.71967	9.99346
SPRY1_1	SPRY1	9.89223	9.81629	9.71363	9.97466	9.73688	9.55986	9.44958	9.8644	9.6122	9.49875
HNRNPH2_3	HNRNPH2	10.3822	10.4018	10.3702	10.4771	10.4913	10.4343	10.5484	10.2146	10.4846	10.3799
ZNF181_1	ZNF181	10.3534	10.5169	10.4506	10.6135	10.4942	10.2336	10.4126	10.3991	10.2537	9.97796
SLC12A4_2	SLC12A4	9.54981	9.20403	9.32252	9.44493	9.20944	9.87413	9.95256	9.85439	9.83624	9.77171
RAB7B_4	RAB7B	10.5663	10.7383	10.3975	10.5545	10.8138	10.6998	10.5839	10.5749	10.7593	10.5581
LDHB_3	LDHB	9.87976	10.0582	9.86322	10.034	9.89571	10.4333	10.2867	10.2157	10.307	10.3441
ADGRL2_3	ADGRL2	9.78637	9.70575	9.88481	9.77092	9.75791	10.2192	10.5111	10.4692	10.5188	10.5555
CACNA2D3_2	CACNA2D3	10.6198	10.4317	10.332	10.6901	10.416	10.5627	10.595	10.4225	10.6218	10.5274
PGM3_2	PGM3	9.75638	9.79343	9.67451	9.47708	9.81153	10.0379	9.98228	9.69679	10.1058	9.78957
FEM1C_4	FEM1C	9.76845	9.93673	9.72005	9.84362	9.46894	9.88179	9.5959	9.41084	9.68351	9.63839
USP44_4	USP44	9.43521	9.5424	9.63259	9.60625	9.67356	9.63967	9.58487	9.59737	9.64077	9.51852
SMIM23_2	SMIM23	10.197	9.85926	10.1538	10.1742	10.1384	10.0583	10.0706	9.60421	9.85749	10.0075
CHIC1_1	CHIC1	10.4362	10.6204	10.4953	10.7838	10.5867	10.0597	10.3715	10.3077	10.3811	10.4805
PADI2_1	PADI2	10.6437	10.6471	10.483	10.6763	10.7715	10.3285	10.3048	10.065	10.2301	10.1979
ACTC1_3	ACTC1	9.86578	9.7952	9.61203	9.39111	9.5134	10.0624	10.1438	10.1102	10.1302	9.92909
POMT1_4	POMT1	10.0735	9.87944	9.86757	9.81088	9.75309	10.0338	9.77151	10.1423	9.76709	9.65635
NCLN_1	NCLN	8.7923	8.92545	9.16677	9.07654	8.94734	9.13461	9.00727	8.95822	8.82301	8.78215
MAGEB5_1	MAGEB5	10.2485	10.3156	10.4135	10.3209	10.2939	10.1948	10.4033	10.3592	10.4698	10.5006
TIA1_2	TIA1	9.68174	9.78811	9.67946	9.74309	9.87364	9.95327	10.064	9.96355	9.93644	10.1946
C6orf62_3	C6orf62	10.5971	10.4111	9.92148	10.451	10.4561	9.77076	10.1134	9.83706	10.0713	9.96884
TIMM23B_2	TIMM23B	9.69287	9.63828	9.7704	10.0765	9.62153	9.68061	9.9031	9.90239	9.86235	9.9398
IFT122_1	IFT122	10.9457	11.0575	10.9862	11.0299	11.0026	10.6077	10.4747	10.574	10.5331	10.5024
TMSB4X_2	TMSB4X	9.4484	9.53182	9.59292	9.66325	9.62858	9.09301	9.01551	9.48318	9.2112	9.06733
OR2W3_1	OR2W3	10.4512	10.3772	10.4312	10.3109	10.6295	10.5835	10.4567	10.2323	10.3247	10.4805
PRR36_3	PRR36	10.0868	10.1414	10.0933	10.0447	10.2704	10.2632	10.2546	10.3602	10.3165	10.2855
HSPA8_3	HSPA8	8.04147	7.85926	7.77504	7.87412	7.56205	8.06371	7.91636	7.90377	7.59284	7.49694
H2BFWT_1	H2BFWT	9.67374	9.65007	9.82651	9.45909	9.69553	9.64687	9.3292	9.39316	9.52906	9.39753
ADAMTS20_4	ADAMTS20	9.80114	9.93833	9.74859	9.85131	9.90589	9.8146	9.84113	10.0081	9.96684	9.71362
TOB2_1	TOB2	9.56719	9.53606	9.52306	9.49486	9.74176	9.50343	9.60684	9.27157	9.59867	9.42827
AGR3_1	AGR3	10.4075	10.1689	10.5602	10.3131	10.1893	10.4662	10.3801	10.5316	10.6595	10.6797
IRF6_3	IRF6	10.3189	10.5318	10.297	10.4131	10.3169	10.1448	10.307	10.295	10.3845	9.97536
SYNJ2BP-COX16_3	SYNJ2BP-COX16	9.36539	9.43289	9.62406	9.17293	9.42308	9.53484	9.56069	9.32849	9.51884	9.39947
CHST8_2	CHST8	10.392	10.5147	10.213	10.3548	10.3851	10.4764	10.4627	10.3703	10.6045	10.3371
LUZP4_4	LUZP4	10.3292	10.3748	10.2434	10.3699	10.2188	9.96772	9.8732	10.1897	9.87844	10.0177
CACNG2_2	CACNG2	10.6131	10.8014	10.5638	10.5999	10.7627	10.4112	10.4033	10.4456	10.4365	10.4951
GSTA1_4	GSTA1	10.322	10.3653	10.0633	10.3064	10.2568	10.2132	10.4147	10.1852	10.266	10.231
FRAS1_3	FRAS1	9.53752	9.84222	9.45734	9.70458	9.4709	9.86025	9.43737	9.31812	9.50854	9.43207
NECAB2_3	NECAB2	10.1083	10.2147	10.2699	10.3974	10.0958	10.1397	10.2969	10.2466	10.3329	10.2813
FDPS_1	FDPS	9.43521	9.08165	9.38243	9.52015	9.69386	9.31729	9.1134	9.05133	9.52906	9.03024
PLA2G4E_4	PLA2G4E	9.54456	9.31684	9.46691	9.69436	9.46304	10.0515	9.74038	9.59393	9.70891	9.74906
PRMT3_4	PRMT3	8.87558	8.97004	8.99743	8.85284	8.5912	9.37266	9.17597	9.49427	9.20611	9.1011
HIST1H2BA_1	HIST1H2BA	10.2678	10.1987	10.0957	10.1766	10.1446	9.90901	9.96395	10.168	10.1817	9.93043
FBRSL1_3	FBRSL1	8.9831	9.08744	9.17847	8.77416	8.83608	9.49746	9.32479	9.17603	9.49608	9.16409
COX8C_1	COX8C	10.5313	10.4363	10.437	10.5326	10.6863	10.4249	10.5217	10.622	10.5752	10.6458
COQ3_1	COQ3	10.1585	10.2133	10.3875	10.0135	9.90299	10.1074	10.1525	10.0526	10.1396	9.94379
MRPS18A_3	MRPS18A	9.31483	9.10469	8.97613	8.90989	9.32238	9.76911	9.43737	9.61272	9.22887	9.53097
DEFB127_2	DEFB127	9.92361	9.96218	10.2027	10.269	9.90008	10.2597	10.4251	10.4579	10.3755	10.2834
GJD4_1	GJD4	10.5162	10.451	10.6671	10.6457	10.5812	10.456	10.307	10.4225	10.4157	10.4462
RMDN3_4	RMDN3	9.2941	9.25897	9.43019	9.17538	9.28273	9.41336	9.43533	9.64793	9.59673	9.76269
MALRD1_4	MALRD1	9.85874	10.0179	9.92842	9.88165	9.745	9.77734	9.4677	9.79878	9.66508	9.88545
SPACA3_2	SPACA3	10.0489	10.2641	9.67616	10.0081	9.7547	9.77898	9.84113	9.986	9.75145	9.75665
CSRP1_3	CSRP1	9.34336	9.61239	9.18312	9.51822	9.24884	9.54644	9.49545	9.75023	9.41901	9.77021
NFE2_3	NFE2	9.54806	9.5737	9.60511	9.58613	9.61268	9.6911	9.55505	9.98075	9.81132	9.78809
HOXC4_1	HOXC4	9.27307	9.40995	9.14308	9.16801	9.36308	9.24079	9.26617	9.05383	8.92564	9.02773
SLC26A11_3	SLC26A11	10.0625	9.73188	9.96807	9.665	9.66159	10.1638	9.95256	10.1897	10.053	10.1811
RAP2C_2	RAP2C	10.147	10.1933	10.3246	10.1344	10.285	10.0116	10.0264	9.96621	10.1843	10.2686
AKAP6_1	AKAP6	10.0113	10.1648	10.0365	10.0673	10.2488	10.0784	9.95256	9.97019	10.0186	10.1388
TLCD2_1	TLCD2	10.3302	10.3948	10.5938	10.4296	10.416	10.6132	10.5304	10.5035	10.4321	10.4769
CARD16_4	CARD16	9.70548	9.56749	9.69909	9.69777	9.75631	9.86025	10.2063	10.0538	10.0069	9.9491
OR6N1_2	OR6N1	10.6801	10.6194	10.5894	10.6571	10.6676	10.854	10.8473	10.8856	10.7995	10.8065
TECRL_1	TECRL	10.0477	10.2199	10.0519	9.94336	10.175	10.1837	9.94826	9.88422	10.0316	10.071
IARS_1	IARS	7.12835	7.70951	6.84719	7.54311	6.98076	7.48143	7.99065	6.62287	7.30938	7.07948
APCDD1L_1	APCDD1L	8.34134	8.51257	8.32252	8.39532	8.49424	8.77569	8.26387	8.40497	8.56528	8.6773
COX6B1_1	COX6B1	10.0327	9.91896	10.0314	9.65625	9.80843	9.72554	9.67948	9.75792	9.64077	9.72759
ORMDL3_2	ORMDL3	10.0024	9.86602	9.89051	9.94624	9.95156	9.9015	9.83338	9.64129	9.87684	9.59502
ASB3_2	ASB3	9.81285	9.64418	9.42234	9.65625	9.48844	9.89092	9.54749	9.60079	9.66137	9.68368
RNF144B_1	RNF144B	10.6231	10.7575	10.672	10.7798	10.9396	10.717	10.7153	10.6799	10.7206	10.7717
TEAD4_4	TEAD4	10.6897	10.5072	10.4312	10.5545	10.563	10.6059	10.5738	10.7238	10.652	10.7074
ZNF257_1	ZNF257	10.2539	10.1662	10.3288	10.2805	10.1223	10.333	10.3424	10.1505	10.2915	10.2526
CKM_3	CKM	10.9175	10.861	10.7312	11.0487	10.8444	10.8711	10.8511	11.0139	10.9743	10.9767
HIPK3_4	HIPK3	9.92091	9.99799	9.94906	9.93904	9.86769	9.80658	9.82716	9.77471	9.62941	9.6318
SLC22A4_3	SLC22A4	9.99855	10.1839	9.89902	9.88465	10.0401	9.92688	9.9682	9.94884	10.1582	10.0927
RCAN3_4	RCAN3	10.3624	10.3737	10.4793	10.4781	10.362	10.0624	9.86563	9.64462	9.95172	9.91966
SPANXN1_3	SPANXN1	10.7901	10.9399	10.7407	10.818	10.8565	10.5143	10.4556	10.5207	10.5573	10.694
TTYH2_2	TTYH2	11.0807	11.1448	11.1062	11.1637	11.1066	11.1035	11.0135	11.0792	11.1784	11.2085
C14orf105_4	C14orf105	10.3393	10.426	10.4302	10.1331	10.285	10.1924	10.2992	10.0438	10.348	10.4676
ADGRL3_1	ADGRL3	10.4324	10.434	10.5404	10.562	10.7499	10.7382	10.7296	10.5334	10.6455	10.662
KIF23_2	KIF23	9.02395	9.32912	9.3393	9.17538	8.63734	9.18249	8.84113	8.85869	8.99515	8.93445
C1orf162_2	C1orf162	10.2603	10.2525	10.2721	10.488	10.2557	10.1763	10.0626	10.021	10.1275	10.0415
LVRN_3	LVRN	10.4446	10.3082	10.2808	10.4651	10.417	10.4652	10.5821	10.5016	10.6132	10.6441
RAB33B_1	RAB33B	10.197	10.1161	10.1621	10.2529	10.1458	10.2737	10.379	10.2812	10.3011	10.0927
FOXL2_2	FOXL2	10.6535	10.555	10.6587	10.7172	10.7897	10.5835	10.6365	10.666	10.6323	10.7121
C1orf21_1	C1orf21	9.96091	9.65982	10.1573	10.062	9.90589	9.86644	10.0155	9.99905	9.99219	10.1515
CON209_2	CON209	10.4219	10.389	10.3507	10.233	10.4884	10.1359	9.93963	10.3045	10.1369	10.0526
NPIPB6_2	NPIPB6	9.43899	9.70575	9.72005	9.83434	9.77389	9.96628	9.73706	9.7913	9.73034	9.9973
TKTL2_4	TKTL2	9.45215	9.56334	9.47832	9.779	9.68543	9.47132	9.27991	9.34697	9.26603	9.32588
PREP_2	PREP	10.126	10.1812	10.2677	10.2057	10.3364	10.1217	9.99205	10.2844	10.1099	10.0987
KLRG1_1	KLRG1	8.65922	8.74293	8.69583	8.56571	8.94452	8.48143	8.46169	8.45505	8.62751	8.58823
WBSCR27_1	WBSCR27	9.41231	8.97317	8.96807	9.05274	8.87215	9.34413	9.13624	9.45695	9.33058	9.27394
PRAMEF11_2	PRAMEF11	10.541	10.6274	10.4243	10.3591	10.3996	10.4703	10.5169	10.5653	10.4212	10.4425
ANKRD35_3	ANKRD35	9.90185	10.0284	9.87045	9.99701	9.83608	9.83682	9.90606	9.72533	9.70531	9.75513
RRP1B_3	RRP1B	9.69287	9.75391	9.71685	9.48105	9.63034	9.68587	9.50523	9.51258	9.68716	9.15493
RNF144B_2	RNF144B	10.4152	10.3701	10.1656	10.4141	10.242	10.0406	10.064	10.1162	10.053	10.0365
CRB2_1	CRB2	9.58778	9.67722	9.66289	9.52015	9.75791	9.60495	9.67775	9.88141	9.57518	9.53451
CARKD_3	CARKD	9.59288	9.6363	9.42037	9.61892	9.7723	9.62697	9.75192	9.89263	9.8672	9.7521
RBFA_1	RBFA	10.0011	9.50176	9.81156	9.36127	9.60019	10.2324	10.1954	10.0068	10.0685	9.9398
SRGAP2B_2	SRGAP2B	10.2878	10.2226	10.3834	10.2424	10.6391	10.4895	10.3576	10.4767	10.4069	10.5416
GNPNAT1_1	GNPNAT1	10.3494	10.2945	10.4943	10.109	10.258	10.6496	10.5447	10.5626	10.3879	10.4283
ZC2HC1C_4	ZC2HC1C	9.7242	9.80227	9.64107	9.90103	10.0388	9.51529	9.46169	9.39908	9.46233	9.70894
IL20_4	IL20	9.6897	9.49087	9.499	9.63503	9.69218	9.70842	9.57747	9.58704	9.70711	9.68049
CADM4_2	CADM4	9.58095	9.59622	9.88338	9.43882	9.49809	9.4447	9.35539	9.64959	9.35837	9.28658
OR10R2_2	OR10R2	9.91277	9.95744	9.87478	9.665	9.76912	9.81939	9.96253	10.1317	9.76189	9.65635
CAPSL_1	CAPSL	9.20586	9.42376	9.10679	9.2816	9.20473	9.5882	9.44552	9.34697	9.47508	9.61353
NDC1_1	NDC1	8.73501	8.75754	8.60164	8.65976	8.88692	8.97203	8.95113	8.82099	8.9833	8.79695
TRPC6_2	TRPC6	9.73347	9.64025	9.60684	9.76605	9.47872	9.55221	9.59407	9.2908	9.42996	9.6789
HSF1_4	HSF1	10.2301	10.1839	10.0821	10.1217	10.1372	10.1973	10.2788	10.0848	10.099	10.3482
CCDC170_3	CCDC170	10.4027	10.4487	10.512	10.3985	10.3965	10.0158	9.96111	10.2146	10.2023	10.0062
BRIP1_3	BRIP1	10.4643	10.5329	10.4934	10.4551	10.383	10.3737	10.3586	10.4998	10.3664	10.4187
C4orf47_1	C4orf47	10.6697	10.5104	10.6704	10.6189	10.5473	10.3932	10.5522	10.3862	10.3153	10.5468
CON186_3	CON186	9.99983	10.0773	10.1347	9.98728	9.87364	9.5882	9.32699	9.5714	9.5513	9.52565
FZD5_3	FZD5	10.391	10.4588	10.5102	10.5806	10.3224	10.3319	10.3672	10.5316	10.4877	10.6789
LRRC8C_3	LRRC8C	10.8805	10.923	11.0007	10.9426	10.9999	10.9641	10.9717	11.0915	10.9811	11.0495
AP2B1_4	AP2B1	10.3024	10.3168	10.4341	10.4183	10.0882	10.2276	10.1894	10.1806	10.4462	10.1698
TMEM61_3	TMEM61	10.119	10.216	10.3845	10.3275	10.1834	10.0529	10.2406	10.012	10.0727	10.2633
CXCL2_3	CXCL2	9.16306	8.9763	9.45734	9.01492	8.77389	9.2644	9.32036	9.32228	9.36295	9.49331
RNF222_2	RNF222	10.7304	10.7837	10.8413	10.7231	10.6452	10.5938	10.6864	10.8247	10.6743	10.7322
CTXN2_1	CTXN2	9.88809	9.78988	9.93809	9.77577	9.50193	9.65761	9.90014	9.95018	9.96684	10.0189
ZBTB4_3	ZBTB4	10.1653	10.0419	10.3034	10.3709	10.2071	10.2132	10.3758	10.5262	10.3306	10.2234
ADCYAP1_3	ADCYAP1	10.8438	10.9747	11.0677	10.9956	10.9614	10.7888	10.9208	11.0158	10.8904	10.8028
HNRNPL_2	HNRNPL	10.7442	10.6627	10.5157	10.6849	10.5593	10.5044	10.4486	10.4503	10.4623	10.1811
CAMLG_4	CAMLG	10.562	10.3032	10.6478	10.1077	10.4342	10.5173	10.2535	10.6529	10.0713	10.1766
ECEL1_1	ECEL1	9.91955	10.1033	10.1287	9.92016	9.94311	9.76249	9.87169	9.63629	9.78084	9.6757
DNASE2B_1	DNASE2B	10.8309	11.0003	10.7478	11.0238	10.9196	10.8579	10.912	10.9394	10.7295	10.9504
ZNF582_4	ZNF582	9.86859	10.1018	9.63769	10.0108	9.77706	9.4591	9.40639	9.41668	9.18816	9.37601
GNRHR_1	GNRHR	9.13536	9.2819	9.34761	9.36343	9.40677	9.455	9.15872	9.27372	9.25128	9.54506
PLEKHB1_4	PLEKHB1	8.39684	7.9511	8.29699	8.4162	8.37779	8.377	8.0666	7.89821	7.71251	7.91016
ZHX3_1	ZHX3	10.5304	10.5456	10.3183	10.2057	10.4807	10.5435	10.5043	10.1054	10.4835	10.5771
RPSA_4	RPSA	7.69445	7.4821	7.32252	7.79981	7.12725	7.53678	7.66733	7.40497	7.29027	7.33605
CYB5R1_2	CYB5R1	10.0377	10.0449	9.87621	10.0634	9.95156	9.87873	9.81305	9.69999	9.69445	9.78957
ABCC8_2	ABCC8	10.6047	10.6254	10.6317	10.4791	10.6905	10.2876	10.3226	10.5089	10.2782	10.2569
STAG1_4	STAG1	11.1113	11.0707	11.2803	11.1544	11.1495	11.1423	11.1031	11.0994	11.1409	11.047
FGFBP3_3	FGFBP3	9.86015	9.83363	9.64107	9.8559	9.75791	10.0917	10.0413	10.2791	10.2389	9.99217
PRAP1_1	PRAP1	10.4854	10.3389	10.2991	10.3666	10.5332	10.1461	10.1882	10.2726	10.2099	10.1142
C19orf67_4	C19orf67	9.92631	9.79343	9.69257	9.72981	9.99583	9.75751	9.71363	9.93261	9.888	9.69794
GOLPH3_4	GOLPH3	9.63964	9.49524	9.68439	9.93036	9.66159	9.34635	9.42917	9.6742	9.24385	9.52387
KDM5C_4	KDM5C	10.1516	10.2357	10.213	10.4286	10.5029	10.1948	10.3597	10.1909	10.1569	10.3126
CYP2C19_2	CYP2C19	10.3464	10.5685	10.4312	10.5741	10.3525	10.5231	10.5616	10.7261	10.5831	10.5746
ACTC1_1	ACTC1	10.6913	10.7747	10.6503	10.7538	10.6667	10.5713	10.5284	10.3753	10.5188	10.6837
STAR_3	STAR	10.5287	10.434	10.5691	10.523	10.4807	10.4312	10.3586	10.5582	10.2915	10.4584
RNASE10_1	RNASE10	10.1024	10.1852	10.1866	10.2093	10.416	10.4218	10.3991	10.3981	10.3445	10.2494
SAA2-SAA4_4	SAA2-SAA4	8.49819	8.70198	8.52672	8.73481	8.71221	8.42388	8.56256	8.61612	8.44516	8.57456
FMN1_3	FMN1	11.094	11.1344	11.1086	11.2952	11.2816	10.9416	11.0673	11.0538	11.0797	11.2101
BAZ1B_2	BAZ1B	9.77744	9.60635	9.46118	9.45707	9.72542	9.89092	9.63918	9.8151	9.72857	10.0202
CEMP1_1	CEMP1	10.7997	10.7393	10.7486	10.7538	10.6417	10.8455	10.8099	10.6791	10.7885	10.8848
ZSCAN23_1	ZSCAN23	10.3434	10.3449	10.175	10.1344	10.1653	10.3628	10.2218	10.1622	10.3141	10.2866
S100Z_4	S100Z	8.88947	8.97317	8.72804	8.86504	8.79283	8.77569	8.48164	8.02606	8.49191	8.29494
PABPC4_2	PABPC4	10.6206	10.4644	10.6008	10.5999	10.7667	10.5212	10.624	10.4398	10.587	10.6359
CES3_3	CES3	10.1354	10.1161	10.0249	10.0149	9.94311	10.0406	9.83493	10.0588	9.88482	9.93043
LCN10_3	LCN10	9.22351	9.01024	9.0771	8.80931	9.16651	9.32405	9.09019	9.38722	8.9502	9.15493
FAM20C_1	FAM20C	10.7342	10.6393	10.6695	10.6519	10.864	10.5541	10.6855	10.6677	10.7321	10.9203
SST_1	SST	10.5801	10.7621	10.7209	10.6624	10.7603	10.6514	10.6932	10.8305	10.6389	10.8369
CDHR5_1	CDHR5	10.1778	10.1987	10.2948	10.1293	9.95016	10.1862	10.0719	10.3347	10.3153	10.3249
OR14I1_1	OR14I1	10.9537	10.9903	11.0106	10.9852	10.9318	10.8962	10.9618	10.8615	10.9728	10.8426
AP3M1_3	AP3M1	8.82156	8.95744	9.12626	8.70118	8.64431	9.1269	9.2194	9.09086	9.1356	8.96098
MAML1_1	MAML1	10.1154	9.99799	10.0746	9.86352	9.5948	10.1587	10.0169	10.0003	9.98627	9.93312
IMMP2L_3	IMMP2L	10.4238	10.5983	10.5973	10.4949	10.4301	10.5788	10.7077	10.6578	10.5752	10.8311
LY75_1	LY75	9.83167	9.93512	9.6942	9.89212	10.0676	10.1009	10.2569	10.1575	10.1894	9.95703
TCERG1L_2	TCERG1L	10.656	10.7783	10.7288	10.6598	10.7164	10.5426	10.4597	10.3902	10.4645	10.5239
C5orf67_3	C5orf67	9.51977	9.51687	9.4341	9.64391	9.7039	9.6031	9.4043	9.48503	9.82301	9.56249
TBC1D12_2	TBC1D12	9.34336	9.23829	9.08955	9.21166	9.47872	9.53484	9.36186	9.05383	9.5513	9.2991
ZNF84_1	ZNF84	9.9727	9.64025	9.77811	9.78864	9.80843	9.68061	9.55128	9.88	10.0272	9.9264
RHOC_4	RHOC	10.024	10.0057	10.0645	10.2295	9.89863	9.95036	9.89122	9.68069	9.83294	9.78215
C11orf16_1	C11orf16	10.5542	10.2756	10.3518	10.2598	10.276	10.5975	10.6077	10.7394	10.6632	10.5984
RELN_2	RELN	10.454	10.3937	10.3066	10.1778	10.3354	10.6096	10.3779	10.5189	10.5433	10.4254
ZNF320_1	ZNF320	10.3694	10.3205	10.6042	10.4419	10.3892	10.3352	10.2476	10.3672	10.3526	10.3381
TUSC5_1	TUSC5	9.74878	9.84394	9.69094	9.81718	9.62153	10.0651	10.1388	10.1353	9.97434	9.95966
DYNC1I2_4	DYNC1I2	8.83311	8.93833	8.68603	9.24004	8.82998	9.24317	9.2523	9.35714	9.24136	9.50236
S100A5_1	S100A5	9.49819	9.4577	9.29269	9.4162	9.5134	9.36612	9.41264	9.36724	9.32824	9.21346
TRIM64C_1	TRIM64C	10.3474	10.1372	10.3763	10.269	10.3246	9.80658	9.73872	9.92307	9.79277	9.8116
C9orf131_4	C9orf131	10.5542	10.5747	10.4095	10.6789	10.4221	10.4478	10.6032	10.7238	10.5623	10.4658
AKR1B1_2	AKR1B1	9.83884	10.0568	9.79493	9.85131	10.0766	9.9015	10.0771	10.0969	10.0643	10.0177
FERMT1_4	FERMT1	10.3189	10.292	10.197	10.372	10.5238	10.1813	10.3629	10.3733	10.3058	10.3956
DEPTOR_3	DEPTOR	10.5912	10.6284	10.5629	10.451	10.6251	10.5656	10.4797	10.5896	10.6016	10.375
FZD5_4	FZD5	10.0964	10.0656	9.83836	10.0177	9.95297	9.92688	9.5399	9.59565	9.34917	9.32792
REP15_1	REP15	8.67855	8.47328	8.75329	8.46511	8.15191	8.64867	8.62848	8.54318	8.96232	8.6152
DLX1_2	DLX1	9.13769	9.14414	8.85011	8.92162	9.10469	8.9948	8.70517	9.16681	8.86881	8.88545
SYNE3_4	SYNE3	10.2646	10.3748	10.1785	10.2236	10.1701	10.1282	10.0573	9.89821	10.0755	10.2929
HTR2C_4	HTR2C	9.41423	9.51257	9.25782	9.50659	9.61445	9.62333	9.78923	9.69358	9.62751	9.70737
USP31_4	USP31	10.0747	10.1018	10.1178	10.3773	10.4149	10.3867	10.4425	10.2033	10.3561	10.5194
LGALS12_4	LGALS12	9.81721	9.92706	9.69746	9.49289	9.72542	9.9863	10.0889	10.0362	10.1302	9.9896
ZNF485_2	ZNF485	9.42571	9.54661	9.5157	9.54121	9.33751	9.83682	9.8162	9.81362	9.67984	9.73836
ZBTB26_3	ZBTB26	10.3004	10.3193	10.3119	10.4131	10.1531	10.5309	10.5246	10.351	10.4623	10.3631
TRIM58_1	TRIM58	10.3624	10.442	10.0314	10.1973	10.2905	10.141	10.1413	9.98862	10.192	10.024
SSPN_1	SSPN	9.36539	9.29447	9.38849	9.34394	9.33751	9.17504	9.03994	9.13879	9.26603	9.19347
OPN4_2	OPN4	10.7117	10.6094	10.4679	10.545	10.4816	10.4683	10.3511	10.2834	10.3317	10.4178
GUK1_2	GUK1	9.08797	8.96375	9.06706	8.88914	9.21178	9.40276	9.18817	9.46449	8.79277	9.03274
LZTS3_1	LZTS3	9.36936	9.20403	8.77811	9.42241	9.42105	9.44677	9.26156	9.43599	9.06988	9.20683
GABPB2_2	GABPB2	9.9357	9.8861	9.84572	9.8559	9.89863	10.0018	9.83027	10.154	10.043	10.0202
COL23A1_3	COL23A1	10.3138	10.0072	10.175	9.87714	9.91745	10.4965	10.3248	10.2982	10.4867	10.2876
FSD2_1	FSD2	10.0637	10.2844	10.1238	10.2895	10.4068	9.60495	9.8099	9.65619	9.67432	9.42637
PRR5_2	PRR5	9.78934	9.68297	9.63259	9.59897	9.84064	9.86644	9.9324	9.97944	9.78937	9.57456
CAP2_1	CAP2	10.9094	10.8559	10.8581	10.9325	10.895	10.9165	11.0413	10.9448	11.001	10.8896
FANCM_1	FANCM	9.31689	9.03444	9.06706	9.41205	9.22114	9.53678	9.29803	9.35714	9.54325	9.38191
ZIM3_3	ZIM3	9.9182	9.92868	9.97613	9.97185	9.83151	9.50739	9.49545	9.13879	9.35147	9.61854
SLC22A13_4	SLC22A13	10.5741	10.6304	10.484	10.6117	10.6829	10.6022	10.4737	10.5062	10.6908	10.6661
CON103_2	CON103	10.8107	10.861	10.8997	10.9296	10.8855	10.6105	10.7593	10.6195	10.8238	10.6376
CXorf58_3	CXorf58	10.1925	10.3461	10.3045	10.1618	10.2602	10.0186	9.96537	10.2257	10.1894	10.0807
PARVB_1	PARVB	10.1047	10.1771	9.93809	10.0353	10.1034	9.77405	9.86411	9.74094	9.888	10.0037
LRIF1_4	LRIF1	10.4605	10.555	10.4263	10.4388	10.618	10.4374	10.5003	10.239	10.3129	10.3381
ALOX12_3	ALOX12	8.85874	8.73188	8.76886	8.85284	8.71883	9.24792	9.31592	9.1222	9.10858	9.09872
TSPAN16_2	TSPAN16	10.7759	10.7702	10.5955	10.7497	10.6452	10.6342	10.9331	10.6144	10.8054	10.5865
PODXL2_4	PODXL2	9.7273	9.82499	9.53038	9.86504	9.73198	9.65761	9.70177	9.75177	9.78937	9.53627
CON241_1	CON241	10.836	10.8567	10.8339	10.7456	10.6753	10.7187	10.8083	10.9072	10.8656	10.9577
TMEM253_1	TMEM253	10.5611	10.6244	10.5422	10.5056	10.677	10.7041	10.6743	10.7308	10.6808	10.7237
PIP4K2A_3	PIP4K2A	10.1516	10.0179	9.93947	10.1217	9.80065	9.9135	10.0507	10.0576	9.89593	10.0088
FPGT-TNNI3K_3	FPGT-TNNI3K	10.0075	10.1344	10.0883	10.0039	10.1762	9.83682	9.70006	9.70477	9.71251	9.6932
RBMXL3_3	RBMXL3	9.80408	9.80051	9.55213	9.56571	9.84064	9.6911	9.76501	9.81214	9.69627	9.65473
TCF23_4	TCF23	10.7234	10.7908	10.5868	10.5666	10.6469	10.8297	10.7844	10.804	10.813	10.6564
MYL12A_4	MYL12A	10.1248	10.1217	10.1043	10.2482	10.1148	10.02	10.3325	10.2379	10.1463	10.2991
VAMP7_1	VAMP7	10.1846	10.5654	10.3865	10.4968	10.2488	10.4975	10.6812	10.403	10.4179	10.6515
DNAAF5_2	DNAAF5	10.6164	10.8145	10.8258	10.5516	10.6145	10.3094	10.3769	10.6504	10.5503	10.4537
OR8B12_4	OR8B12	10.8453	10.6412	10.6571	10.6901	10.7081	10.5464	10.4915	10.6388	10.5493	10.6185
HES2_3	HES2	9.86578	9.86938	9.93809	9.90399	9.73524	9.94598	9.92367	9.87859	9.9132	9.8896
FRG1_1	FRG1	9.95035	9.84736	9.95043	9.86504	9.56205	9.69979	9.57562	9.48689	9.69081	9.5694
ZNF678_1	ZNF678	10.0831	10.1118	10.0833	10.0217	10.004	9.9706	9.97666	9.81362	10.1154	10.0563
PRSS16_2	PRSS16	12.1187	12.2057	12.2517	12.2066	12.1547	11.9306	12.0537	12.0097	12.0095	12.0606
HOXA10_3	HOXA10	10.0783	9.7411	10.0455	9.96052	9.95577	9.98346	10.0863	9.9162	10.0084	10.0452
ABHD14B_4	ABHD14B	10.3988	10.4876	10.2545	10.4998	10.4109	10.3846	10.5475	10.5253	10.5938	10.6244
RNF34_2	RNF34	10.3004	10.2525	10.524	10.2563	10.3589	10.1862	10.2685	10.1587	10.3341	10.3187
RAB44_2	RAB44	10.5568	10.5371	10.5368	10.5403	10.6547	10.5618	10.2685	10.4206	10.4505	10.4283
C8orf59_1	C8orf59	10.3832	10.2857	10.5258	10.3624	10.3289	10.4519	10.1833	10.2532	10.3129	10.2949
ZNF133_4	ZNF133	10.3179	10.3653	10.4545	10.488	10.3005	10.02	10.2879	10.1102	10.4462	10.3661
CASP4_1	CASP4	10.1631	10.3303	10.1878	10.3795	10.2894	10.0046	10.0954	10.2716	10.2188	10.0939
TAF5L_3	TAF5L	9.96878	9.86433	9.70719	9.57874	9.91313	10.2679	10.1966	9.98207	10.2188	9.76118
ANXA8L1_2	ANXA8L1	9.3494	9.04043	8.78119	9.14568	8.97248	8.98346	8.78442	9.0737	8.87844	8.53274
ANO1_4	ANO1	10.1319	9.97474	9.85741	10.1281	10.0401	9.60124	9.48757	9.46825	9.42559	9.66283
KLHL8_3	KLHL8	10.5331	10.4134	10.483	10.7281	10.6073	10.4218	10.6941	10.4532	10.587	10.4546
KRT8_3	KRT8	10.5844	10.2641	10.4688	10.4661	10.3005	10.4176	10.4363	10.4532	10.3011	10.3228
IK_2	IK	9.85874	9.61239	9.49151	9.53931	9.56021	9.8114	9.68465	9.86012	9.88004	9.60851
SPPL2C_2	SPPL2C	10.9066	10.8811	10.7934	10.6234	10.6863	10.7298	10.6392	10.8975	10.7962	10.6252
WNT11_3	WNT11	9.51261	9.59011	9.38445	9.20927	9.5172	9.57882	9.45766	9.50163	9.4602	9.31769
VGLL2_4	VGLL2	10.4781	10.6033	10.483	10.5573	10.6787	10.2204	10.1894	9.90931	10.1856	10.2623
FAM83E_1	FAM83E	10.1914	10.2538	10.1502	10.3516	10.0753	10.3218	10.3467	10.4283	10.4179	10.3868
CD48_3	CD48	9.16077	9.19869	9.36615	9.13816	9.23274	9.37048	9.35539	9.35916	9.15685	9.19347
TMEM8C_1	TMEM8C	10.4007	10.4974	10.5404	10.4296	10.6538	10.4291	10.4074	10.5016	10.4559	10.413
GPC2_2	GPC2	10.6745	10.6323	10.7517	10.7315	10.6667	10.9554	10.9475	10.8436	10.6697	10.9806
ABHD14A_4	ABHD14A	8.91413	8.90591	9.05949	9.03395	8.73524	8.35956	8.36186	8.50711	8.43214	8.44151
XPO4_2	XPO4	10.6248	10.6897	10.4273	10.6288	10.7287	10.6585	10.5867	10.4776	10.588	10.4349
ERI2_2	ERI2	10.5577	10.7319	10.7336	10.9747	10.81	10.9291	10.9288	10.7686	10.9676	11.0265
CRISP3_2	CRISP3	10.3684	10.4169	10.3023	10.452	10.6347	10.717	10.656	10.8077	10.7241	10.8225
FRMD4A_3	FRMD4A	9.90869	9.98719	9.89051	9.88465	9.82079	10.165	10.1649	10.086	9.98478	10.0867
COA3_1	COA3	10.939	10.97	10.8862	10.7942	10.8239	10.7814	10.8949	10.9709	10.9022	10.9484
PDCD1_2	PDCD1	10.6952	10.8371	10.677	10.7554	10.6443	10.7608	10.7387	10.8062	10.666	10.6869
GPR62_2	GPR62	10.0113	9.68297	9.89336	9.8951	10.0215	9.72042	9.60502	9.59737	9.63888	9.56249
LAD1_1	LAD1	10.4698	10.4363	10.3538	10.4016	10.318	10.2384	10.3747	10.472	10.3913	10.3084
RACGAP1_2	RACGAP1	9.15388	9.13298	9.24675	9.26788	9.5323	8.85249	8.73872	8.73315	8.67984	8.54331
TRIM14_3	TRIM14	9.87279	9.95269	9.90749	9.88015	9.95437	9.82098	10.0653	10.1066	10.0487	9.76269
ALS2CR12_1	ALS2CR12	10.6081	10.5993	10.7407	10.453	10.718	10.3846	10.4312	10.2554	10.4124	10.649
BARX2_3	BARX2	10.6568	10.5233	10.6762	10.4939	10.5191	10.5929	10.5913	10.5334	10.678	10.5967
ACTG1_4	ACTG1	10.1354	10.2147	9.95995	10.1532	9.98214	10.0004	9.96678	10.2488	10.1804	9.95307
PRRT3_2	PRRT3	10.1248	10.1189	9.92842	10.0726	10.1531	10.0583	10.0613	10.0094	10.2201	10.1503
NRIP2_2	NRIP2	10.391	10.4007	10.4736	10.357	10.4352	9.71014	9.78923	9.84719	9.81132	9.89374
RAD50_4	RAD50	9.75638	9.6887	9.37228	9.34394	9.33966	9.7658	9.55881	9.57489	9.50647	9.55902
TRIM52_1	TRIM52	9.68652	9.62837	9.63938	9.88165	9.64778	9.6771	9.17106	9.77622	9.7462	9.69478
LBP_3	LBP	9.28992	9.2819	9.48021	9.23064	9.17375	9.34191	9.24764	9.23235	9.22385	9.12944
FABP12_3	FABP12	10.3703	10.2857	10.4612	10.5384	10.3137	10.2702	10.0114	10.3521	10.201	9.97275
FZD7_2	FZD7	10.2301	9.98564	10.1958	10.2247	10.1223	9.94598	9.78442	9.67745	9.75668	9.93178
ALX4_3	ALX4	9.56374	9.82672	9.801	9.68406	9.85122	9.7067	9.44958	9.78529	9.57123	9.62186
TPP2_2	TPP2	10.272	10.2487	10.0608	10.0245	10.2385	10.1948	10.2301	10.0945	10.1621	10.1283
ALDH9A1_2	ALDH9A1	10.3484	10.3772	10.534	10.1569	10.1738	10.4112	10.3003	10.403	10.5178	10.4602
PRR14_1	PRR14	10.029	9.93993	9.79645	9.80615	9.92748	9.8384	9.54749	9.70318	9.79447	9.58141
PSD_1	PSD	9.99983	10.1427	10.0582	10.087	10.1665	10.0255	9.9031	9.86297	9.97733	10.0843
RHOBTB2_4	RHOBTB2	9.70862	9.78811	9.85011	9.7248	9.79596	9.43641	9.28219	9.66113	9.25375	9.57284
GOLGB1_4	GOLGB1	10.3644	10.297	10.3497	10.4048	10.4689	10.201	10.2662	10.0872	10.2476	10.2526
TAAR1_2	TAAR1	10.6239	10.6471	10.5929	10.6333	10.4452	10.2597	10.3715	10.2301	10.4538	10.333
IBA57_1	IBA57	10.1676	9.98564	9.81606	9.3264	9.88398	10.5054	10.2418	10.2146	10.2697	10.2644
B3GALT6_1	B3GALT6	10.5878	10.1825	11.6094	9.95768	10.4971	10.4875	10.1942	11.3029	10.1449	10.6466
CD163_4	CD163	9.82156	9.83363	10.0908	9.80139	9.76272	9.86335	10.0547	9.84141	9.82134	9.9491
CON179_1	CON179	10.4104	10.5007	10.499	10.5017	10.4472	10.407	10.4935	10.5784	10.6483	10.5292
MYOF_1	MYOF	9.28573	9.47106	9.4184	9.27704	9.45117	9.23841	9.24997	9.09573	8.97733	9.09393
TOPAZ1_2	TOPAZ1	10.1778	10.3413	10.0404	10.1344	10.2591	10.3071	10.4251	10.3326	10.5583	10.4805
DCAF8_2	DCAF8	10.1891	10.3831	10.1935	10.07	10.0585	10.5004	10.4667	10.3951	10.5493	10.4556
EPDR1_4	EPDR1	11.0011	10.9108	10.9312	10.8906	10.8818	10.9269	11.1833	11.0107	10.8155	10.8917
ATP5F1_1	ATP5F1	9.54806	8.87609	8.78119	9.04204	8.75791	9.66295	9.3917	9.62624	9.00103	9.01766
MAGI1_4	MAGI1	10.0844	9.93351	9.94496	9.96194	9.75631	9.53095	9.59773	9.50529	9.73565	9.43585
CDK19_3	CDK19	10.4046	10.4655	10.4351	10.3374	10.3493	10.3953	10.4147	10.3408	10.4452	10.4206
CREB3L3_4	CREB3L3	9.51977	9.71139	9.43215	9.69606	9.50576	8.83682	8.80674	9.05133	8.89118	8.79105
IQCF5_3	IQCF5	10.3524	10.2869	10.2862	10.333	10.1384	10.2156	10.3248	10.5089	10.2513	10.3731
BRAP_2	BRAP	8.58608	8.05529	7.46691	7.33958	7.23274	9.31729	8.9682	8.55029	8.45377	8.6285
N4BP2L1_2	N4BP2L1	9.58778	9.56542	9.80252	9.60443	9.77706	9.96628	9.91636	9.92853	9.91788	9.7105
GPR139_2	GPR139	10.9066	11.0802	10.8472	10.9209	11.0268	10.5966	10.7739	10.9475	10.8247	10.8405
RGS1_1	RGS1	10.9073	10.9415	10.8108	11.0183	11.1611	10.992	11.0706	11.0216	10.9773	11.1142
GMCL1_4	GMCL1	9.90322	9.85587	9.86901	10.1936	10.1097	10.0186	10.0413	9.95689	10.0769	10.0088
SNIP1_3	SNIP1	9.44465	8.84906	9.16911	9.3242	9.08689	9.90901	9.79243	9.53604	9.70711	9.85183
COQ6_1	COQ6	9.23877	9.05529	8.92981	9.06337	8.90154	9.32629	9.36616	9.09573	9.31412	9.34413
PMS1_2	PMS1	10.1767	10.1717	10.1153	10.4265	10.1072	10.3519	10.3025	10.3783	10.6055	10.336
METTL5_4	METTL5	9.58778	9.43516	9.70719	9.61892	9.5323	9.38563	9.5437	9.44556	9.44732	9.53979
SERHL2_3	SERHL2	10.2442	9.98097	9.92981	10.0039	9.84821	10.0784	10.1249	10.0451	9.97135	10.1721
KRTAP13-1_1	KRTAP13-1	10.3045	10.492	10.2862	10.24	10.2916	10.4038	10.338	10.3202	10.3538	10.4111
BTNL10_4	BTNL10	10.1354	10.4065	9.83836	9.92745	10.3461	9.75751	9.79403	9.6529	9.69808	9.93445
BCL2L13_4	BCL2L13	10.2453	10.2357	10.1644	10.2644	10.0215	10.1435	10.1299	10.2134	10.4013	10.378
PTGDS_4	PTGDS	10.5251	10.5716	10.4005	10.3591	10.3439	10.4955	10.4886	10.4952	10.4278	10.3858
MAL_3	MAL	8.72265	8.86602	9.03395	9.123	8.98352	8.33747	8.26847	8.77319	8.29986	8.34815
AGA_2	AGA	10.1412	10.0209	9.92426	10.1668	10.1034	10.2408	10.1772	10.2823	10.2175	10.1732
MMP14_4	MMP14	10.2983	10.1455	10.1056	10.0818	10.1359	10.0379	9.81777	9.88141	10.0629	10.0795
NRXN1_2	NRXN1	9.13536	9.32912	9.1738	9.19	8.80532	8.75584	8.94251	9.18974	8.82964	9.16637
ZNF729_3	ZNF729	11.2059	11.0817	11.1178	11.0156	11.0818	11.0454	11.3115	11.2279	11.232	11.1457
HES7_1	HES7	9.79967	9.6982	9.76265	9.61711	9.86173	9.79528	9.94107	9.9475	9.7017	9.81014
HAUS7_3	HAUS7	9.01891	9.13017	8.97345	8.9187	8.91601	9.12174	8.77151	8.88141	9.00397	9.09153
IGF2_3	IGF2	9.99342	9.8677	9.86757	9.59164	9.83151	9.64328	9.97244	9.59049	9.52498	9.91016
VAMP4_4	VAMP4	9.58437	9.4577	9.67616	9.71809	9.49037	9.50144	9.69836	9.55383	9.50854	9.78809
CLEC14A_1	CLEC14A	9.89636	9.88776	10.0833	9.98169	9.8467	9.63967	9.73706	9.70636	9.69989	9.83616
LRRFIP1_1	LRRFIP1	10.6306	10.5788	10.5476	10.7546	10.6667	10.6169	10.6542	10.6246	10.6604	10.4425
CSF2_3	CSF2	10.3004	10.1974	10.3109	10.1692	10.1072	10.0917	9.98647	9.85439	9.96232	9.94246
RPL10_2	RPL10	6.74421	6.73926	6.3804	7.11281	7.05587	7.6911	7.55128	7.29926	7.90694	7.38388
SLN_4	SLN	9.48544	9.40067	9.59467	9.39111	9.18096	9.79203	9.59223	9.90516	9.76016	9.9491
ZNF408_4	ZNF408	9.2667	9.04936	8.84425	8.90399	8.84216	9.38348	9.58856	9.51258	9.35147	9.47134
SLC22A2_1	SLC22A2	10.2355	10.2932	10.2367	10.1331	10.3235	10.0597	10.0928	9.99515	10.1476	10.1411
ZNF331_1	ZNF331	10.2878	10.0568	10.5322	10.3429	10.2374	10.165	10.1325	9.97548	10.0935	10.1572
MR1_1	MR1	9.57581	9.6363	9.54672	9.77416	9.593	9.6911	9.6177	9.74868	9.70891	9.56595
CXCR4_2	CXCR4	10.7434	10.9206	11.1232	10.7709	10.833	10.6841	10.6656	10.8891	10.6294	10.7642
NDUFA11_4	NDUFA11	9.99342	9.72074	10.2153	9.76442	9.63384	10.224	10.0291	10.0145	10.1113	9.93043
MTRF1L_1	MTRF1L	9.98698	9.53394	10.1129	9.58613	9.95437	10.0088	10.0533	10.2748	10.0894	10.0037
ANXA11_4	ANXA11	8.68811	9.07583	8.85596	9.09479	9.21413	8.95762	9.28219	9.24116	9.07826	9.35417
EIF3I_1	EIF3I	10.119	10.0715	10.1275	9.80931	10.1009	10.013	10.0399	10.0094	10.0516	10.1743
MYLK2_3	MYLK2	10.3713	10.5891	10.4351	10.5076	10.5077	10.1775	10.2039	10.528	10.2842	10.3868
TEP1_3	TEP1	9.73961	9.6944	9.51938	9.41827	9.84519	9.52314	9.51688	9.59393	9.45377	9.6318
WAS_3	WAS	10.3312	10.4487	10.1981	10.4027	10.5181	10.2276	10.1274	10.1999	10.3329	10.2299
BCAM_3	BCAM	10.3271	10.3831	10.2699	10.451	10.4502	10.0393	9.84421	10.0324	10.0316	9.8261
F8_4	F8	10.4698	10.481	10.3204	10.4958	10.501	10.0074	9.99065	9.98731	9.83789	9.93713
DEFB135_1	DEFB135	9.94903	10.0118	10.0442	10.0326	9.90008	9.6771	9.90162	9.82099	9.71071	9.80722
C15orf52_3	C15orf52	10.5358	10.6897	10.4943	10.5046	10.5794	10.5722	10.8717	10.5071	10.4452	10.3927
SPRYD3_2	SPRYD3	9.71799	9.68488	9.46882	9.44696	9.81771	9.9372	9.93963	10.0969	10.1907	9.97145
DRGX_1	DRGX	9.94105	9.97161	9.88766	9.86959	9.95156	10.1127	10.1362	9.74714	9.9038	10.0819
SGK3_1	SGK3	10.8085	10.7693	10.9901	10.7563	10.8884	10.76	10.6356	10.8968	10.5987	10.8834
GSDMD_3	GSDMD	9.35342	9.4644	9.3905	9.32861	9.65297	9.2644	8.89866	9.58011	9.44516	9.47502
NCDN_4	NCDN	10.4209	10.3582	10.1335	10.3374	10.33	10.1638	10.193	10.086	10.201	10.2981
ACOT2_1	ACOT2	9.98698	10.1866	10.2039	10.2164	10.1893	10.3003	10.2856	10.4293	10.4234	10.4612
PDE4B_4	PDE4B	10.3594	10.2641	10.5868	10.5412	10.3461	9.83367	9.87471	9.94075	10.114	10.0315
DEFA6_2	DEFA6	11.0346	11.0254	11.0576	10.8681	10.989	10.7179	10.6276	10.8863	10.8272	10.8575
UBQLN2_2	UBQLN2	10.7639	10.6608	10.6198	10.6359	10.6251	10.7633	10.8618	10.8891	10.8321	10.6821
PTPRJ_2	PTPRJ	7.47627	7.45547	7.92148	7.44899	7.87215	7.67004	7.5663	7.8644	7.49608	7.31974
ATP1A1_1	ATP1A1	9.05878	9.04341	8.93809	9.03935	9.02416	8.8587	8.79083	8.49612	8.82301	8.57112
B3GALT6_3	B3GALT6	9.86578	9.70951	11.0217	9.4611	9.94593	10.0283	9.71868	11.2251	9.65204	10.4704
TEKT1_2	TEKT1	10.4596	10.5696	10.3965	10.4037	10.6684	10.3341	10.5003	10.404	10.3411	10.5221
LATS2_2	LATS2	9.51977	9.48868	9.53767	9.53168	9.43919	9.67181	9.67255	9.59221	9.68716	9.69162
KANK4_1	KANK4	10.592	10.4521	10.57	10.5479	10.6495	10.454	10.4271	10.1966	10.3492	10.3033
XYLT2_2	XYLT2	10.255	9.80754	11.6155	9.64745	10.0559	9.96628	10.0169	11.5547	10.0685	10.69
DMD_2	DMD	10.7296	10.717	10.8347	10.8574	10.6373	10.8501	10.9547	10.8436	10.7321	10.7627
FAM90A1_3	FAM90A1	10.2399	9.97317	10.3497	10.0831	9.99855	10.0102	9.89717	10.1353	10.0301	9.97406
GLUD1_2	GLUD1	9.60134	9.67914	9.78425	9.51048	9.38613	9.5882	9.41472	9.2908	9.46233	9.65797
CCDC186_1	CCDC186	10.242	10.0612	10.182	10.2563	10.1097	10.2609	10.1978	10.1829	10.283	10.0575
GNE_4	GNE	10.5454	10.6452	10.4745	10.5935	10.5162	10.4591	10.6303	10.4427	10.4835	10.3985
KRTAP1-1_3	KRTAP1-1	10.0452	9.88942	9.9103	9.88015	10.0201	9.63243	9.73872	9.61612	9.56727	9.47134
KIAA1755_2	KIAA1755	9.98698	9.99337	9.78425	10.0108	10.2488	9.83051	9.94251	10.0663	10.001	10.113
MFAP2_4	MFAP2	9.8867	9.79874	9.72485	9.75462	9.88545	10.0088	10.16	10.0197	9.93028	10.024
CCR4_2	CCR4	10.4973	10.4295	10.6512	10.4771	10.4502	10.5891	10.656	10.7602	10.7277	10.6531
LGI1_3	LGI1	9.78192	9.79874	9.81456	9.64037	9.67696	9.61784	9.71868	10.0029	9.90694	9.79989
VNN3_1	VNN3	9.83311	9.90918	10.1644	9.98309	9.87808	10.0379	9.94683	9.8443	9.78255	10.0526
FHDC1_3	FHDC1	10.2103	10.1906	10.3631	10.2656	10.1047	10.2968	10.307	10.295	10.3129	10.378
GPR171_4	GPR171	9.85592	9.59419	9.77504	9.70797	9.79283	9.59007	9.8099	9.59393	9.60449	9.57112
EDEM3_2	EDEM3	10.5242	10.4677	10.3661	10.6875	10.5389	10.457	10.4935	10.3087	10.5573	10.4897
ERI3_2	ERI3	10.9297	11.0824	11.0808	11.1778	11.0161	10.9927	10.9816	11.0075	11.0949	10.9517
C8orf88_2	C8orf88	10.8502	10.6954	10.9456	10.8741	10.8391	10.8525	10.9375	11.0003	10.9494	10.8771
ATP2A3_2	ATP2A3	9.51082	9.52329	9.57886	9.49878	9.42914	9.48546	9.5418	9.53066	9.56329	9.17773
RASSF2_4	RASSF2	11.3363	11.2324	10.9795	11.0393	11.563	10.999	11.2924	11.5805	11.1927	11.5925
NDN_4	NDN	10.3988	10.4397	10.3466	10.448	10.4281	10.0338	9.70347	9.83415	9.87684	9.89098
PDE7A_4	PDE7A	10.2431	10.3168	10.5138	10.4068	10.3027	10.1763	10.3248	10.2401	10.3595	10.3612
HSPA1L_2	HSPA1L	9.16762	9.12455	9.09943	9.46711	9.22347	9.40276	9.59956	9.41474	9.62179	9.55206
ING5_4	ING5	10.3664	10.4487	10.2356	10.3559	10.2443	10.4935	10.4787	10.611	10.617	10.4053
CHCHD3_2	CHCHD3	10.2224	10.1635	10.2187	10.2412	10.2916	10.4814	10.3511	10.1246	10.1972	10.209
CYCS_4	CYCS	8.66246	8.21201	8.20845	8.22118	7.96971	8.6771	8.77798	8.88703	8.72679	8.86031
C4orf51_3	C4orf51	10.2571	10.196	10.4253	10.2598	10.3386	10.0784	10.1562	10.0576	10.1713	10.0526
LRRC46_2	LRRC46	9.67855	9.63432	9.71041	9.94624	9.39442	9.80658	9.78923	9.74404	9.7017	9.38583
SLC39A2_4	SLC39A2	10.6713	10.5788	10.6068	10.6341	10.6854	10.5329	10.3779	10.6831	10.6558	10.4033
ZBED9_1	ZBED9	10.0661	10.1104	10.221	10.3943	10.1701	10.0798	10.0196	10.0463	10.1004	10.1142
C19orf12_1	C19orf12	10.0795	10.2995	10.0933	10.1369	10.2983	10.255	10.5198	10.5007	10.5301	10.4406
DPYSL3_1	DPYSL3	10.1981	10.208	10.2277	10.3559	10.2465	10.6096	10.4053	10.5836	10.3411	10.2601
TNPO2_2	TNPO2	9.64128	9.75754	9.78578	9.45707	9.77706	9.67534	9.70347	9.63295	9.70891	9.4149
SMIM10L1_3	SMIM10L1	10.0352	10.1744	10.1866	10.3042	10.2614	9.43016	9.51494	9.17832	9.66323	9.81742
HNRNPDL_2	HNRNPDL	10.6306	10.4226	10.612	10.5114	10.418	10.3607	10.3259	10.3713	10.2226	10.3888
DSG3_1	DSG3	10.0637	9.97942	10.1573	10.2283	9.91168	10.1074	9.70177	10.0501	9.99956	9.93312
DEFB108B_4	DEFB108B	9.82879	9.70951	9.77811	9.87563	9.60555	9.78225	10.0073	9.60421	9.78597	9.8116
DNAJC5_4	DNAJC5	9.99855	10.0582	10.1912	10.0353	10.065	9.91051	9.93674	9.88	9.74269	10.2644
PIN4_2	PIN4	9.84883	9.79697	9.86032	9.98867	9.90299	9.74581	9.66035	9.55383	9.81467	9.68527
ZNF154_4	ZNF154	10.9662	10.9503	10.8755	10.9325	10.936	10.8234	10.8987	11.001	11.0901	10.9405
BROX_2	BROX	10.197	10.3995	10.3804	10.389	10.2681	10.3607	10.3456	10.1806	10.277	10.258
DEFB106A_3	DEFB106A	10.6673	10.7747	10.672	10.6008	10.64	10.3025	10.5475	10.567	10.419	10.5933
RPH3A_2	RPH3A	9.49819	9.4577	9.40252	9.56945	9.48067	9.67004	9.50523	9.66604	9.59673	9.27394
DISC1_1	DISC1	10.155	10.1175	9.82948	10.2656	10.0933	10.4478	10.3608	10.121	10.3022	10.5521
OR13C5_4	OR13C5	10.7526	10.7996	10.7225	10.7595	10.8007	10.7441	10.7924	10.5827	10.6798	10.9277
LTA4H_3	LTA4H	9.71487	9.95427	10.0708	9.98448	10.106	9.28533	9.55881	9.11022	9.49191	9.78364
SOX5_1	SOX5	10.1493	10.1744	10.3955	10.1469	9.97248	10.0864	9.84883	10.0909	10.1383	9.80722
NARS_1	NARS	9.38708	9.14692	9.49339	9.29969	9.31366	9.55029	9.26387	9.47199	9.31884	9.38388
SCGB1A1_3	SCGB1A1	8.10474	7.60836	8.0945	7.4162	8.27377	8.50937	8.81934	8.58185	8.44947	8.34009
C17orf85_2	C17orf85	10.4596	10.4611	10.3845	10.4224	10.6242	10.6132	10.5541	10.5035	10.495	10.3799
SLC16A2_1	SLC16A2	9.99983	10.3995	10.2434	10.1643	10.1834	9.95181	10.0305	10.1795	10.0629	10.0489
PYCRL_3	PYCRL	10.1142	10.0874	10.534	10.123	9.99583	10.0461	10.2312	10.349	10.2112	10.2375
FBXL15_4	FBXL15	9.3373	9.31684	9.31618	9.20208	9.44918	9.37483	9.07713	9.47573	9.14094	9.4787
HYDIN_1	HYDIN	11.0309	10.9747	10.9895	11.0541	10.978	10.6496	10.6303	10.6709	10.8247	10.7807
SPN_2	SPN	9.52512	9.42833	9.83097	9.71472	9.85573	9.50144	9.54939	9.36321	9.33058	9.54331
CCDC39_4	CCDC39	9.51441	9.34372	9.56645	9.2816	9.50193	9.54451	9.43737	9.41668	9.29268	9.60178
IL20RB_1	IL20RB	9.56547	9.65203	9.44577	9.82968	9.51149	9.35956	9.64804	9.31603	9.5513	9.49875
PROCR_2	PROCR	9.66892	9.65007	9.50458	9.61169	9.81307	9.84311	10.048	9.80325	10.0084	10.0649
ANAPC16_1	ANAPC16	10.6617	10.3843	10.6819	10.4919	11.139	9.69632	9.43328	9.56264	9.39013	9.51316
PCDHB9_4	PCDHB9	11.2469	11.3383	11.2617	11.3036	11.1185	10.9612	11.0613	10.9702	10.8991	10.8764
TRAK2_2	TRAK2	10.0327	10.0299	10.3507	10.3064	10.3169	9.71701	9.96961	9.74404	9.73565	9.88129
CYP39A1_4	CYP39A1	10.7938	10.6053	10.704	10.8528	10.6153	10.8478	10.7852	10.9768	10.9022	10.8687
GPR32_4	GPR32	10.6215	10.6724	10.5476	10.5648	10.6939	10.6656	10.7229	10.6562	10.8288	10.5494
SENP5_3	SENP5	10.0831	9.85926	9.90326	9.75789	9.90008	9.82575	10.0182	9.91483	9.84936	10.0365
RALGAPB_2	RALGAPB	9.45961	9.29947	8.76265	9.33081	9.11476	9.34413	9.37899	9.06132	9.36524	9.3074
CIITA_3	CIITA	9.99855	9.94313	9.9131	10.0818	9.96832	9.88179	10.0114	10.1054	9.96232	10.1446
CLPS_4	CLPS	10.6913	10.91	10.8265	11.0245	11.1104	10.457	10.3586	10.4813	10.6725	10.7066
UBE2QL1_3	UBE2QL1	10.815	10.6916	10.7048	10.6026	10.7651	10.4228	10.4506	10.4513	10.5168	10.4053
CETP_2	CETP	10.4982	10.7151	10.825	10.5056	10.6727	10.4925	10.514	10.611	10.6294	10.6869
NDFIP2_3	NDFIP2	8.92765	8.92221	8.67616	8.99285	8.78023	8.50937	8.77151	8.28229	8.56528	8.6285
MAN1C1_2	MAN1C1	10.3332	10.4442	10.1691	10.3142	10.3631	10.4112	10.3104	10.3336	10.3789	10.3502
IFNGR2_1	IFNGR2	11.024	11.16	11.0951	11.0353	10.9579	10.9423	11.0706	10.8055	10.9653	10.9484
RAB4A_1	RAB4A	9.9831	9.79343	9.92287	9.86807	9.92891	9.6031	9.73373	9.60933	9.87042	9.68049
OR10A6_1	OR10A6	10.562	10.3972	10.5018	10.4429	10.5694	10.5788	10.5626	10.6863	10.5889	10.5459
CABP7_3	CABP7	9.66569	9.75208	9.53403	9.73647	9.71055	9.85249	9.74699	10.2801	9.90694	9.81451
SAR1B_1	SAR1B	10.0868	9.99953	10.0158	10.0501	9.81925	10.2324	10.2336	10.184	10.2842	10.1687
DEFB115_1	DEFB115	9.47995	9.4577	9.70395	9.29293	9.5966	9.76249	9.51688	9.40693	9.5311	9.68686
LAMP5_4	LAMP5	10.3179	10.2895	10.3066	10.448	10.5435	10.3563	10.4168	10.3872	10.3317	10.4723
TTR_1	TTR	10.7564	10.6618	10.7368	10.7571	10.7344	10.5368	10.6769	10.5784	10.6798	10.6644
OGDHL_2	OGDHL	10.9357	10.7639	10.7789	10.8876	10.8818	11.095	10.92	11.0507	11.1693	11.2029
NOXO1_4	NOXO1	10.4152	10.3713	10.2187	10.277	10.3493	10.6683	10.5839	10.8849	10.8029	10.8652
CDK11B_2	CDK11B	9.24527	9.22521	8.90467	8.83124	9.13717	9.33969	9.10827	8.85869	9.15949	9.21787
SLC10A5_2	SLC10A5	10.4209	10.2832	10.6579	10.5124	10.4027	10.2034	10.3715	10.5325	10.3118	10.4676
ALMS1_1	ALMS1	10.2678	10.3069	10.062	10.2702	10.0818	10.1862	10.2546	10.4569	10.3082	10.3461
PRR5L_2	PRR5L	10.5402	10.5993	10.5575	10.6641	10.4601	10.4426	10.3586	10.4293	10.4793	10.3582
MRPS9_3	MRPS9	8.86719	8.21731	8.24452	8.3784	8.24655	8.53678	8.30476	8.38125	8.22636	8.56767
CON033_2	CON033	10.4936	10.7801	10.5185	10.4949	10.5295	10.4945	10.6068	10.6628	10.6408	10.4111
GRHL1_3	GRHL1	10.2951	10.4374	10.249	10.3187	10.5685	10.3563	10.3467	10.3275	10.3034	10.4321
FBXO43_4	FBXO43	10.5559	10.6074	10.8093	10.6072	10.7089	10.3048	10.2958	10.4943	10.4234	10.3136
LRP2BP_1	LRP2BP	9.91141	9.71514	9.79645	9.90695	9.82386	9.75751	9.86563	9.7898	10.02	9.99986
PCDHB10_3	PCDHB10	9.69287	9.74843	9.32252	9.71304	9.53042	9.97203	9.6213	9.7898	9.76363	9.77619
KCNK1_3	KCNK1	10.49	10.3725	10.6215	10.7563	10.6616	10.1384	9.92221	10.0451	10.2226	10.0377
THSD7A_4	THSD7A	9.30658	9.44873	9.20159	9.64745	9.55837	9.38779	9.56256	9.5714	9.62179	9.56767
CEP72_2	CEP72	9.3312	9.22784	9.12626	9.12807	9.25795	9.45294	9.51688	9.51258	9.52498	9.80576
LOC81691_1	LOC81691	10.4209	10.3772	10.4496	10.3109	10.5096	10.1775	10.2206	10.1645	10.2733	10.3136
CCL11_2	CCL11	10.0575	10.273	10.0468	10.0634	9.91601	10.006	9.79403	9.99254	9.94257	9.93178
TUSC3_4	TUSC3	10.439	10.396	10.4602	10.5355	10.5803	10.1613	10.25	10.1795	10.2426	10.3371
TMEM92_1	TMEM92	9.78192	9.54451	9.61375	9.58797	9.72377	10.0158	9.93819	9.95555	10.0359	9.7245
OR51G2_3	OR51G2	9.43332	9.22258	9.72165	9.2816	9.38613	9.53095	9.14627	9.28442	9.21627	9.17773
BBC3_2	BBC3	9.22788	9.14969	9.21528	9.19	9.02416	9.11136	8.99065	8.99515	9.48772	9.04519
CEBPE_4	CEBPE	10.438	10.3131	10.1129	10.4378	10.4221	10.4281	10.2662	10.3531	10.4354	10.2908
LIPH_2	LIPH	10.3674	10.4192	10.3151	10.4265	10.3882	10.2095	10.2719	10.1988	10.2685	10.2277
KANSL1L_1	KANSL1L	10.6527	10.7207	10.9353	10.9099	10.9911	10.663	10.6392	10.795	10.7008	10.8638
CYP27A1_2	CYP27A1	10.1981	10.0889	10.0696	10.1394	10.2374	10.0018	10.1942	10.0663	9.88323	9.73376
ZC3H3_4	ZC3H3	9.92496	10.1825	9.96941	9.82501	10.0295	10.0891	10.1388	10.351	10.0755	10.0915
UBAP2_3	UBAP2	10.1435	10.2461	10.0883	10.1581	10.1834	10.5212	10.6577	10.3793	10.4992	10.6604
TACC3_4	TACC3	8.41998	8.63234	8.69257	8.40371	8.15679	9.20219	9.14877	8.64959	8.9833	9.01766
LTF_1	LTF	10.0904	10.3168	10.1502	10.1569	10.1458	9.94013	9.99065	10.0799	9.97434	10.0315
TMEM119_4	TMEM119	9.36539	9.35337	9.6712	9.46511	9.6233	9.56367	9.55316	9.44174	9.44083	9.49694
GJC1_3	GJC1	9.89361	9.82845	9.76886	9.76767	9.72048	10.2899	10.2063	10.0337	10.2213	10.1364
CRY2_3	CRY2	9.13303	8.59622	9.05949	8.85895	9.04537	9.30368	9.15376	9.6742	9.05298	9.16865
SRXN1_1	SRXN1	10.6421	10.586	10.4065	10.5999	10.6693	10.6114	10.6285	10.5343	10.5919	10.486
LRRC14B_4	LRRC14B	9.71019	9.57576	9.50272	9.68578	9.82692	9.69285	9.60684	9.7943	9.54123	9.37995
SPTY2D1_3	SPTY2D1	9.41615	9.6363	9.3804	9.16308	9.13469	9.71358	9.6231	9.79878	9.80965	9.65473
SLC39A14_2	SLC39A14	10.229	10.2461	10.2378	10.2081	10.4078	10.4824	10.5169	10.7119	10.6558	10.5194
R3HDM4_1	R3HDM4	10.0075	9.94313	9.88909	9.98588	9.78339	9.46114	9.30924	9.41862	9.19845	9.36215
ZNF48_4	ZNF48	10.0164	10.1033	10.0093	10.0594	10.0818	9.88484	10.1747	9.90239	10.1409	9.93445
MYCBP2_2	MYCBP2	9.30658	9.24608	9.16206	9.14067	9.24655	9.28764	9.17106	9.5144	9.22133	8.86874
TCP11L1_2	TCP11L1	10.5144	10.4226	10.5422	10.5365	10.4016	10.1474	10.0928	10.1505	10.2099	10.1618
AVIL_1	AVIL	9.7982	9.93673	9.87045	9.85437	9.74824	9.63061	9.60684	9.61612	9.72857	9.53803
SUMF1_2	SUMF1	8.77445	8.94153	8.69257	9.13313	9.05325	9.08243	8.90754	9.04882	9.15421	9.07706
AK3_1	AK3	10.2794	10.2832	10.1323	10.5085	10.3235	10.2609	10.307	10.3181	10.3106	10.2782
AVPR1B_2	AVPR1B	10.256	10.1302	10.3518	10.1717	10.0766	10.0664	9.98787	9.65124	9.9132	9.87154
DCAF8L1_3	DCAF8L1	10.4007	10.4408	10.3814	10.3385	10.467	10.3475	10.2312	10.3056	10.3188	10.3975
STARD13_2	STARD13	10.619	10.4733	10.3925	10.4141	10.3375	10.6031	10.7136	10.6799	10.7197	10.5203
P4HB_2	P4HB	9.56027	9.4843	9.24229	9.55257	9.53606	9.76746	9.83338	9.57315	9.52089	9.59672
DLX6_1	DLX6	10.1272	10.1203	10.1562	10.1064	10.2258	10.1061	10.1312	10.1078	10.0769	9.94778
CWC27_2	CWC27	9.57752	9.5424	9.48399	9.4611	9.65643	9.44677	9.307	9.16912	9.58305	9.231
IBA57_4	IBA57	9.66731	9.47106	9.5999	9.5355	9.44519	9.90751	9.71363	9.96355	9.56727	9.74753
EGFR_4	EGFR	10.1869	10.0284	10.1808	10.0012	10.1173	10.1461	10.14	10.4813	10.1569	10.3022
MKRN1_1	MKRN1	9.73038	9.4644	9.58942	9.38265	9.53606	9.89848	9.82247	9.80325	9.86559	10.0365
GLRA1_4	GLRA1	8.58948	8.10754	8.32252	8.02311	8.31366	8.57126	8.33579	8.61612	8.29507	8.1957
GGN_4	GGN	9.04891	9.39134	8.95179	9.14067	9.26475	9.31955	9.22651	9.46825	9.29747	9.21787
CCDC179_2	CCDC179	10.3179	10.3784	10.544	10.333	10.2465	10.2807	10.4363	10.6718	10.5219	10.4621
SSR2_2	SSR2	10.218	10.1203	10.0236	10.1217	10.1846	10.2597	10.3336	10.127	10.1595	10.3167
AGAP1_1	AGAP1	10.01	10.25	10.2016	10.2598	10.2188	10.1423	10.4323	10.2543	10.3034	10.412
SIMC1_2	SIMC1	10.7982	10.6972	10.8153	10.8467	10.7675	10.5348	10.3369	10.2737	10.5013	10.5503
CNGB1_4	CNGB1	10.2889	10.3808	10.2873	10.4631	10.521	10.255	10.4209	10.1818	10.4505	10.4254
STRN3_4	STRN3	9.24311	9.07874	9.37635	9.28841	9.15679	9.01999	9.14126	8.90931	9.2188	8.81451
RHBDL2_1	RHBDL2	10.6114	10.5424	10.4005	10.6448	10.5067	10.4302	10.3543	10.346	10.4666	10.5451
IFT20_1	IFT20	10.0227	9.6164	9.7088	9.9534	9.80065	9.99197	9.96253	9.95018	10.2389	10.0891
COL1A2_2	COL1A2	10.6156	10.9173	10.8265	10.7862	10.9303	10.7221	10.5304	10.6237	10.6474	10.6588
ITM2C_2	ITM2C	9.74726	9.75391	9.9145	9.80456	9.70723	10.013	10.1966	10.0425	10.088	10.18
TMEM220_1	TMEM220	10.4056	10.426	10.5304	10.4152	10.2545	10.1997	10.1624	10.1749	10.2903	10.1789
CCDC122_4	CCDC122	10.9824	11.2278	11.0664	11.1407	11.2024	10.9269	11.0359	11.0203	11.0769	11.1059
MMP1_1	MMP1	10.06	10.0449	10.3424	10.087	10.111	10.1899	10.1312	10.4196	10.277	10.3441
ICK_4	ICK	9.96354	9.71887	9.75954	9.67196	9.83456	9.86798	9.67602	9.88422	9.94562	9.77918
CRMP1_2	CRMP1	10.14	10.3401	10.26	10.2793	10.2894	9.99621	10.3215	10.1999	10.277	10.3897
FAM120AOS_3	FAM120AOS	10.255	10.0874	10.2743	10.312	10.3278	10.1738	10.2441	10.3561	10.2999	10.1283
DNAL1_4	DNAL1	11.0221	11.0329	10.9145	10.957	11.2112	10.7625	10.5091	10.6246	10.6474	10.797
ZCCHC3_2	ZCCHC3	9.09758	9.16894	9.37635	9.43064	9.06888	9.07176	9.06924	9.10299	9.06988	8.96098
SH3BGRL3_4	SH3BGRL3	10.7669	10.6184	10.6942	10.7046	10.9367	10.4673	10.4281	10.435	10.4835	10.5239
VPS9D1_2	VPS9D1	10.2517	10.0773	10.0417	10.0501	10.0467	10.3628	10.3662	10.6304	10.4992	10.3701
KPNA6_1	KPNA6	9.53222	9.555	9.38445	9.33301	9.78339	8.94013	9.01277	8.5714	9.01565	9.05999
BEND7_1	BEND7	10.4362	10.5158	10.2797	10.672	10.418	10.3835	10.3811	9.91758	10.2451	10.2002
DNAJC30_2	DNAJC30	12.1104	12.1407	12.2277	11.9634	12.1944	12.0784	12.0352	12.1036	12.1578	12.1615
C17orf89_3	C17orf89	10.1447	10.2806	9.99611	9.72981	9.7287	9.9254	9.91489	10.0576	9.80965	9.74753
ZNF90_4	ZNF90	9.562	9.40764	9.36819	9.46911	9.47872	9.68587	9.71363	9.75177	9.67432	9.79548
CHST10_2	CHST10	10.1166	10.2487	10.333	10.3816	10.2715	9.9015	9.97525	10.1691	10.114	9.80429
CTLA4_1	CTLA4	10.2158	10.2278	10.2764	10.0726	10.1556	9.89092	9.97244	9.84719	9.95324	10.0164
TATDN1_1	TATDN1	10.1767	10.1358	10.4075	10.1815	10.3705	10.0624	10.0426	9.98993	10.3165	10.2179
SWAP70_2	SWAP70	10.2603	10.3653	10.2959	10.4571	10.5267	10.2034	10.3511	10.3521	10.2624	10.2157
FTSJ1_4	FTSJ1	10.2344	10.2305	9.9586	10.0607	10.4482	9.90751	9.9353	9.82099	9.95476	9.82465
NAF1_3	NAF1	8.82735	8.5424	8.89902	8.79981	8.57305	9.23363	8.88374	9.1222	8.9502	8.89098
LHFPL3_4	LHFPL3	10.555	10.6743	10.5602	10.5056	10.5238	10.6324	10.5399	10.6355	10.7152	10.7977
C9_4	C9	9.98698	10.1566	10.1238	9.96052	10.2961	10.2784	10.2992	10.3822	10.1869	10.4537
TLL1_3	TLL1	10.3076	10.3582	10.332	10.5144	10.1869	10.3541	10.3511	10.2586	10.3652	10.3927
CD3D_3	CD3D	9.90322	9.6982	9.99875	9.77577	9.7385	10.1333	9.95256	10.3285	10.0824	9.96753
ARMC7_3	ARMC7	9.07831	8.96375	9.0945	9.30641	9.35248	9.03104	8.94539	8.77015	8.51678	8.9264
MAEA_1	MAEA	10.1914	10.0374	9.65956	9.95768	9.99991	9.78878	9.97525	9.76558	9.6351	9.83902
XKRY_3	XKRY	9.49092	9.52543	9.58942	9.47907	9.23043	9.74413	9.86866	9.89961	10.0054	9.66928
ATP8B3_2	ATP8B3	10.6223	10.5644	10.5859	10.5269	10.6512	10.529	10.4647	10.4541	10.493	10.4387
TLL1_2	TLL1	10.0464	9.96847	10.0883	10.0163	9.70723	10.2083	10.1223	10.2368	10.1181	10.1118
ICA1L_4	ICA1L	9.99855	9.86264	10.0223	9.93181	10.008	10.042	10.2277	10.1102	10.2188	10.2782
IGSF9B_1	IGSF9B	10.3574	10.3737	10.4223	10.6026	10.3913	10.0352	9.99065	10.4001	10.1369	10.0879
TMEM221_2	TMEM221	9.17671	8.90918	9.08458	8.95054	9.17856	9.09828	9.06924	9.12458	9.05298	9.07948
VPS16_1	VPS16	9.67374	9.70951	9.39251	9.70288	9.23736	9.41547	9.69665	9.48503	9.50232	9.48967
PACRG_1	PACRG	10.9053	10.8319	10.825	10.832	10.7064	10.654	10.8099	10.7965	10.6835	10.7672
PRR4_3	PRR4	8.92496	8.91245	9.1526	8.9984	9.11225	9.04201	9.27991	9.09329	8.97135	8.91288
EBP_4	EBP	7.99085	8.38194	8.30128	8.57317	8.25568	8.43225	8.30476	8.93669	7.92564	8.53627
IWS1_1	IWS1	10.5681	10.5018	10.5964	10.2505	10.5153	10.2396	10.0626	10.5697	10.2451	10.3868
LYPD4_2	LYPD4	10.0964	10.0612	10.2176	10.07	9.96276	9.86025	9.77959	9.67745	9.80965	9.92236
FAM195B_4	FAM195B	9.38904	9.16894	9.26881	9.3242	9.43116	9.18991	9.00727	9.20784	9.13827	9.05261
PLXNA1_1	PLXNA1	9.70862	9.6925	9.465	9.51822	9.72542	9.70325	9.86715	9.76099	9.81801	9.83042
BEST1_2	BEST1	9.65273	9.32422	9.58239	9.65625	9.44719	9.56177	9.42917	9.60079	9.52702	9.53274
CON171_4	CON171	11.3983	11.5318	11.5819	11.5643	11.6056	11.0791	11.2986	11.2855	11.2383	11.2375
WDR93_3	WDR93	10.1248	10.0087	9.88909	9.9448	9.91889	9.85249	9.78602	9.6742	9.95476	9.64003
CLVS2_2	CLVS2	10.0126	9.7666	9.80705	9.73647	9.95016	9.55221	9.92513	9.62624	9.59088	9.52742
FAM160B2_3	FAM160B2	10.8165	10.9206	10.8391	10.8906	10.8684	10.3932	10.3237	10.5053	10.3721	10.4676
CELF4_1	CELF4	9.84883	10.1879	9.73281	10.0922	10.1335	10.1384	10.176	10.348	10.0643	10.3592
DDIAS_3	DDIAS	9.73347	10.0314	9.56823	9.68062	9.89425	9.80658	9.73207	9.82099	9.59867	9.77021
ZNF645_2	ZNF645	10.3332	10.6244	10.4263	10.4731	10.4904	10.6049	10.5198	10.6329	10.5623	10.4704
IRF6_1	IRF6	9.90869	10.0758	9.99213	9.90547	9.90589	10.1524	10.2182	9.94075	10.0894	10.3249
LCN12_1	LCN12	10.7594	10.8058	10.6885	10.6772	10.7873	10.5251	10.7337	10.4767	10.7134	10.4778
MEDAG_3	MEDAG	9.46333	9.81978	9.71363	9.50464	9.54353	9.35737	9.26387	9.29715	9.23638	9.38583
TMEM126A_4	TMEM126A	9.28992	9.27683	9.30341	9.18758	8.97525	9.77569	9.67775	9.86725	9.7497	9.76118
NF1_1	NF1	10.592	10.4203	10.6795	10.6519	10.5849	10.6049	10.605	10.7032	10.5712	10.4897
ZCCHC2_1	ZCCHC2	10.2147	10.3069	10.1831	10.4899	10.2465	9.33747	9.36402	9.41862	9.30463	9.39169
KEL_3	KEL	10.3035	10.584	10.2677	10.19	10.3461	9.98346	10.15	9.986	10.081	10.1329
RANBP17_2	RANBP17	9.91141	9.87944	9.89336	9.72814	9.9931	9.96772	10.0732	10.0526	10.0699	10.0927
OSBPL8_2	OSBPL8	9.56374	9.77021	9.828	9.53931	9.63209	9.6771	9.68637	9.57315	9.71071	9.60178
RAB39B_3	RAB39B	10.4094	10.1866	10.3895	10.3656	10.3567	10.2276	10.0291	10.2078	10.2611	10.1946
FABP1_2	FABP1	10.5706	10.652	10.7088	10.6144	10.6259	10.53	10.5886	10.3014	10.5075	10.6026
SFXN1_4	SFXN1	9.39099	9.4577	9.24675	9.27017	9.58397	9.77734	9.65684	9.75023	9.7497	9.70737
MB21D2_1	MB21D2	10.3871	10.376	10.3445	10.322	10.4797	10.2737	10.2558	10.115	10.1972	10.0514
PHOSPHO1_3	PHOSPHO1	10.3763	10.2756	10.3743	10.2105	10.4492	10.3308	10.2708	10.4389	10.2326	10.1968
RPL26L1_4	RPL26L1	9.46519	9.02843	8.63259	9.52785	9.31803	9.23363	9.17597	8.9768	8.9833	9.26758
GIP_1	GIP	10.0904	10.2718	10.2851	9.98728	10.0766	10.3364	10.2301	10.6669	10.2999	10.2633
CD2_2	CD2	9.94371	10.1004	9.89761	10.0012	10.0715	10.0983	10.3391	10.0261	10.0797	10.1979
SRRM2_1	SRRM2	9.63305	9.35096	9.36205	9.51435	9.61445	9.53484	9.75192	9.51803	9.65204	9.58483
PFDN5_1	PFDN5	8.49456	6.94473	7.44383	7.3483	7.44719	9.54836	8.92513	9.12458	8.35608	8.47134
DNAJC7_3	DNAJC7	10.4017	10.4374	10.284	10.3297	10.2872	10.3628	10.4085	10.5207	10.3503	10.2782
CYP2B6_4	CYP2B6	10.2092	10.0787	10.0945	10.3242	10.3684	10.7272	10.8473	10.6896	10.7026	10.8138
MYH6_2	MYH6	9.31894	9.29698	9.42823	9.19243	9.31148	9.52314	9.42506	9.78529	9.59284	9.59163
SLC36A2_1	SLC36A2	9.46333	9.50609	9.32252	9.51242	9.50001	9.40701	9.2523	8.66931	9.01856	9.05753
FAM157B_2	FAM157B	8.29201	7.99491	7.51938	8.02854	8.0348	8.78225	8.40011	8.06628	8.54123	8.4565
FAM129A_3	FAM129A	9.78043	9.6144	9.92704	9.97326	9.65125	10.0811	10.0626	10.0312	10.1569	10.0999
SHISA5_3	SHISA5	9.39684	9.57988	9.66456	9.70966	9.50767	9.60864	9.8256	9.54852	10.0713	9.7399
YRDC_4	YRDC	8.36936	7.92545	7.61892	7.39111	7.98076	8.62333	8.25925	8.04128	7.74795	8.1957
SNAP25_4	SNAP25	9.59458	9.60433	9.48963	9.64568	9.41291	9.61049	9.77959	9.80622	9.76709	9.61353
MRGPRX2_4	MRGPRX2	10.4065	10.5602	10.4448	10.4939	10.4291	10.315	10.2348	10.3961	10.2036	10.297
KRTAP4-9_1	KRTAP4-9	10.3055	10.3328	10.057	10.1557	10.2614	9.7525	9.98228	10.0425	10.004	9.98443
OR10Z1_3	OR10Z1	11.1533	11.0427	11.2345	11.2488	11.1513	11.4038	11.4886	11.5158	11.4935	11.5033
RPS4Y1_3	RPS4Y1	10.8158	10.9423	10.8912	10.7766	10.796	10.8376	10.7035	10.9522	10.9124	10.9291
LRRC37B_2	LRRC37B	9.81866	9.82845	9.74072	9.50659	9.62153	10.0447	9.93674	9.97548	9.9593	9.86031
MTRNR2L3_1	MTRNR2L3	9.74726	10.0194	9.68603	9.81246	10.0818	9.74581	9.64273	9.66931	9.57518	9.66606
RAD23B_3	RAD23B	10.2592	10.3498	10.4164	10.1948	10.4836	10.4488	10.3521	10.2532	10.2999	10.3492
SLC35F1_3	SLC35F1	10.6223	10.6442	10.592	10.8328	10.5181	10.236	10.2969	10.347	10.3082	10.1399
CON191_4	CON191	10.5852	10.7774	10.6377	10.6126	10.5957	10.5532	10.4915	10.5053	10.6103	10.5087
PDE2A_3	PDE2A	8.4238	8.52115	8.58767	8.24472	8.50958	9.00043	9.01551	9.4776	8.85912	9.02773
GAGE2B_1	GAGE2B	9.47627	9.58603	9.87909	9.34176	9.55097	9.7724	9.69665	9.59565	9.72679	9.6202
DCXR_2	DCXR	10.4446	10.3032	10.4194	10.4561	10.227	10.3116	10.223	10.0945	10.3118	10.4053
EIF2S1_4	EIF2S1	7.90048	7.67914	7.93258	7.57317	7.61268	7.31955	7.36616	6.7143	7.02724	6.93713
OR6C68_1	OR6C68	9.88532	9.86602	9.81906	9.82344	9.70723	9.53095	9.48757	9.18974	9.65764	9.49875
C2orf54_3	C2orf54	9.38316	9.6184	9.50644	9.42034	9.33966	8.99762	9.08237	9.00035	8.91632	9.14803
GUCD1_1	GUCD1	9.31483	9.50176	9.27536	9.20448	9.0188	9.31277	9.78281	9.43791	9.59673	9.37601
RAB10_4	RAB10	10.229	10.3242	10.4783	10.3286	10.2636	9.97203	10.3358	10.0663	10.1045	10.275
VN1R4_1	VN1R4	10.3363	10.5788	10.3723	10.4419	10.464	10.4281	10.3467	10.3275	10.3399	10.3461
GUCY1B3_2	GUCY1B3	10.8237	10.6393	10.7447	10.6659	10.5574	10.8017	10.6436	10.7214	10.7383	10.7717
DAZAP2_4	DAZAP2	8.06613	7.67144	7.74387	8.09738	7.82386	8.34191	8.75848	8.43599	8.43649	8.20016
FSTL3_4	FSTL3	10.5577	10.5571	10.4849	10.5704	10.3861	10.4703	10.5494	10.5226	10.4666	10.5372
CON170_4	CON170	11.1585	11.3564	11.1329	11.3259	11.419	11.0046	11.0824	10.9522	10.9698	11.012
ATP6V1C2_1	ATP6V1C2	10.2036	10.1839	10.2141	10.2552	10.4312	10.407	10.424	10.4186	10.3777	10.2386
CON008_3	CON008	10.0735	9.95586	10.004	10.1876	10.2534	9.86335	10.0345	10.0362	10.0921	9.98573
RAMP3_1	RAMP3	10.6857	10.5644	10.4564	10.6099	10.6504	10.4426	10.2992	10.4729	10.2525	10.4302
PRELID2_1	PRELID2	10.029	10.1344	9.9159	9.98309	9.96136	10.013	10.1488	9.96222	10.348	10.0151
FOXO4_3	FOXO4	10.3086	10.4588	10.4906	10.4681	10.4251	10.0824	10.2731	10.3306	10.2574	10.3819
PDE3A_2	PDE3A	10.1676	10.2027	10.2198	10.254	10.2443	10.0046	10.14	10.3521	10.0629	10.3126
OR56A3_1	OR56A3	10.7023	10.6194	10.6249	10.7644	10.7834	10.8649	10.5654	11.0178	10.9826	10.7003
LTV1_2	LTV1	8.27095	8.06706	7.92704	8.03935	8.48262	8.54065	8.19302	7.81214	8.01565	8.06488
DSG2_3	DSG2	10.6617	10.7557	10.5753	10.7958	10.8662	10.3683	10.2673	10.264	10.3177	10.2949
CASP9_4	CASP9	10.6131	10.7747	10.5771	10.6875	10.5885	10.4622	10.5588	10.508	10.6342	10.523
PLEK2_3	PLEK2	9.7923	9.78633	9.67781	9.90547	9.62153	9.28302	9.13372	8.9394	9.14626	8.87154
CCDC181_3	CCDC181	9.77295	9.94792	9.59641	9.87864	9.92891	10.1009	10.1637	10.035	10.2891	10.1845
FRG2B_4	FRG2B	10.3373	10.2422	10.1597	10.3472	9.99174	10.1948	9.95684	9.98469	9.86881	10.0037
SOX5_2	SOX5	10.2941	10.3279	10.2895	10.1569	10.267	10.236	10.2301	10.3275	10.0741	10.219
GTSCR1_3	GTSCR1	10.7609	10.8241	10.8487	10.8132	10.7523	10.4885	10.4168	10.5334	10.4666	10.4368
PIFO_1	PIFO	9.70077	9.75936	9.64276	9.47907	9.60198	9.41547	9.51494	9.55029	9.54929	9.65959
GHITM_1	GHITM	9.12835	9.04936	9.1597	9.37414	9.33536	8.98346	8.8099	9.03875	9.07547	8.78809
ALPL_1	ALPL	10.1307	10.3413	10.2378	10.2941	10.0361	10.3475	10.0613	10.0324	10.114	10.2124
RAD51AP1_2	RAD51AP1	10.454	10.357	10.5395	10.4079	10.1285	10.3781	10.5198	10.4264	10.5821	10.3927
BOC_1	BOC	10.4754	10.5093	10.5476	10.5259	10.4412	10.2876	10.423	10.3024	10.3329	10.5327
LRRC25_4	LRRC25	9.94105	10.2107	10.1679	9.779	10.1544	9.76911	9.81147	9.51622	9.97584	9.76871
DCBLD1_1	DCBLD1	9.06369	9.06706	9.11168	9.19726	9.28719	8.73571	8.36616	8.44365	8.53313	8.66767
PGLYRP3_2	PGLYRP3	9.00622	8.93512	9.10434	8.97888	8.88692	9.31955	9.46169	9.22348	9.25375	9.22226
UBE2C_3	UBE2C	10.1035	9.95269	9.57886	10.0299	9.97248	10.2784	10.2027	10.1447	10.3341	9.78364
PHKB_1	PHKB	10.8259	10.9779	10.9208	10.8749	11.0208	10.6998	10.6949	10.7868	10.7008	10.6277
WEE2_1	WEE2	10.2868	10.334	10.4164	10.1631	10.3191	10.3585	10.398	10.2334	10.1262	10.2834
MOSPD3_3	MOSPD3	10.3514	10.3107	10.6537	10.3231	10.3289	9.9372	9.92659	9.87293	9.90223	9.84473
OR2C1_3	OR2C1	10.1812	10.1344	10.0391	10.0285	10.147	9.8178	10.1236	10.0551	10.1959	9.80283
PHF14_3	PHF14	10.7587	10.7756	10.9033	10.729	10.7072	10.6288	10.7086	10.6976	10.6247	10.6644
UBXN2B_4	UBXN2B	8.41231	8.6906	8.45926	8.50464	8.50958	8.65225	8.24063	8.78529	8.34223	8.43396
CYP4F12_4	CYP4F12	9.96616	9.87106	9.828	9.99285	9.78812	10.2667	10.25	10.3367	10.1933	10.2135
KLHL15_3	KLHL15	10.389	10.5083	10.3631	10.4409	10.4037	10.1166	10.155	9.95287	10.1289	10.1834
CCL4L2_3	CCL4L2	9.30658	9.59419	9.23559	9.4731	9.46698	9.44263	9.51494	9.27587	9.56925	9.72295
CHIT1_4	CHIT1	11.0618	11.2324	11.0352	11.1077	11.2351	10.9409	11.0237	11.1743	10.9014	10.8861
SLC30A6_1	SLC30A6	9.86859	9.88277	9.94633	9.87714	9.84972	9.9372	9.58487	9.66277	9.51884	9.69636
BMP4_2	BMP4	9.69445	9.52969	9.98948	9.44696	9.73524	9.78225	9.4677	9.6195	9.62179	9.77918
OR8H1_3	OR8H1	10.4248	10.5435	10.8347	10.7248	10.7426	10.3071	10.2027	10.536	10.3399	10.5728
CON204_3	CON204	10.8707	10.9423	10.6712	10.9238	10.8262	10.9135	11.0285	11.2061	11.0501	11.0698
AMMECR1L_3	AMMECR1L	10.5384	10.5581	10.6232	10.6667	10.7022	10.3274	10.4915	10.2608	10.586	10.5114
SBK3_3	SBK3	10.933	10.9311	10.8848	10.9194	10.7254	10.9827	10.9411	10.9755	10.9616	11.0296
HTR2B_3	HTR2B	10.5081	10.4843	10.4341	10.4751	10.4027	10.7357	10.8994	10.8217	10.7071	10.8951
SIN3B_1	SIN3B	9.37923	9.54029	9.79949	9.28387	9.34395	9.53871	9.57376	9.77319	9.78597	9.7105
ARL6IP6_1	ARL6IP6	10.2399	10.1987	10.4477	10.3974	10.3955	10.1269	10.2616	10.2791	10.2289	9.96491
OR10G3_1	OR10G3	10.7594	10.8119	10.7556	10.6081	10.7434	10.8114	10.9208	10.8687	10.9077	10.8659
BCKDK_1	BCKDK	10.7149	10.6877	10.8146	10.6189	10.7064	10.5014	10.4697	10.5226	10.4971	10.6555
EEF1E1_3	EEF1E1	10.5689	10.7179	10.7681	10.8696	10.7611	10.2702	10.1096	10.5862	10.474	10.2288
SEC24C_3	SEC24C	9.56547	9.79343	9.70071	9.81875	9.77548	9.73063	9.66559	9.67094	9.73034	9.71674
PFN1_1	PFN1	10.4362	10.1933	10.1178	9.97466	10.0637	10.2807	10.0004	9.99385	9.91008	9.7399
STATH_2	STATH	10.2528	9.99491	10.3538	10.1179	10.2071	10.365	10.4647	10.4822	10.2975	10.4453
INHBC_4	INHBC	8.80701	8.85926	9.06454	8.4731	8.64778	8.9948	9.20747	9.27801	9.29268	9.40141
FEZ1_2	FEZ1	10.3674	10.5158	10.5824	10.41	10.2488	10.3037	10.1747	10.294	10.2238	10.1236
ERCC6L_1	ERCC6L	9.42571	9.23307	9.18544	9.04204	9.22347	9.73233	9.423	9.67094	9.65391	9.8116
SLC47A2_1	SLC47A2	9.76695	9.41226	9.79189	9.56197	9.68881	9.55221	9.77475	9.50346	9.46447	9.48236
ZDHHC9_1	ZDHHC9	10.9357	10.7548	10.7658	10.8809	11.0388	10.7374	10.7617	10.8842	10.9517	10.9371
CON025_2	CON025	10.9818	11.011	10.9987	11.1141	11.0669	10.915	10.9872	11.028	10.8912	10.7687
CON139_1	CON139	9.99342	10.0773	9.92148	10.1102	10.147	9.82258	10.1147	9.98075	9.82798	9.90607
OR1L6_4	OR1L6	10.4568	10.3094	10.5349	10.3869	10.3407	10.4144	10.3014	10.4389	10.3022	10.334
NGEF_3	NGEF	10.3802	10.259	10.3393	10.4193	10.3137	10.5455	10.5111	10.3672	10.3618	10.433
S100B_3	S100B	10.6372	10.5339	10.765	10.7256	10.7106	10.7782	10.8434	10.8947	10.6604	10.9074
MLXIP_4	MLXIP	9.10474	9.08744	9.18544	9.05007	8.81462	9.04747	8.94826	8.7883	8.81634	8.8799
C9orf66_1	C9orf66	11.3205	11.1621	11.3194	11.2644	11.2838	11.0871	11.0811	11.1084	11.2289	11.148
PLA2G1B_2	PLA2G1B	8.60303	8.99799	9.05442	9.12554	8.77706	9.23602	9.34889	9.41474	9.19074	9.29286
SQSTM1_3	SQSTM1	10.8693	10.8803	10.7556	10.8779	11.076	10.7855	10.7178	10.8601	10.7731	10.7206
AAED1_3	AAED1	10.2741	10.3007	10.3257	10.1948	10.4088	10.5377	10.4637	10.5171	10.4645	10.5746
UNG_3	UNG	9.62311	9.63234	9.65789	9.72647	9.34822	9.3218	9.02641	9.35916	9.08659	9.42256
STRADB_1	STRADB	10.5366	10.5592	10.5656	10.5824	10.4492	10.5929	10.4597	10.3842	10.3445	10.4888
ZNF573_1	ZNF573	10.479	10.556	10.5449	10.5657	10.521	10.4059	10.5654	10.5099	10.4527	10.3878
FARS2_1	FARS2	10.8128	10.7123	10.5664	10.3922	10.4729	10.9749	10.8882	10.9569	10.7791	10.8131
GRTP1_1	GRTP1	10.179	10.1033	9.98015	10.0012	10.0268	9.71529	10.0547	9.88563	9.95476	9.76269
BRI3BP_3	BRI3BP	10.2582	10.3449	10.5377	10.4234	10.3684	9.88179	10.021	10.1447	9.92409	10.0734
CENPQ_4	CENPQ	9.47811	9.54871	9.39452	9.39111	9.54911	9.52705	9.55505	9.62287	9.68899	9.75361
MANF_3	MANF	9.49092	9.6906	9.16441	9.48501	9.60198	9.80819	9.76501	9.58358	9.85749	9.86594
UVRAG_3	UVRAG	9.10712	8.92545	9.31406	8.79024	9.18096	9.42388	9.35539	9.58531	9.31884	9.29286
C20orf96_1	C20orf96	10.6215	10.8414	10.7072	10.6448	10.6347	10.6306	10.6338	10.5574	10.6275	10.6564
VPS33A_1	VPS33A	9.58778	9.79343	9.65286	9.78061	9.68712	9.85404	10.1134	9.74714	9.94104	9.6152
SLCO6A1_2	SLCO6A1	10.3393	10.259	10.1043	10.4162	10.106	9.91648	9.95541	10.0273	9.93951	9.83759
ORC5_1	ORC5	10.029	10.1047	9.73281	10.0272	9.95016	10.4049	10.135	10.349	10.1154	10.0302
RDH8_2	RDH8	10.6005	10.731	10.4896	10.5834	10.5602	10.5348	10.4994	10.5965	10.5967	10.5634
FMO1_3	FMO1	10.1891	10.216	10.097	10.2563	10.1917	9.8146	9.70686	9.6644	9.97135	9.7657
TMEM259_2	TMEM259	9.8474	9.8811	9.90185	9.67022	9.745	9.83209	9.6213	9.59565	9.78597	9.78809
ZC3HC1_4	ZC3HC1	10.3634	10.3144	10.2085	10.2918	10.3354	10.0677	9.99483	9.98862	10.0921	10.1538
CYC1_2	CYC1	9.76996	9.87777	9.83245	9.59897	9.79753	9.69632	9.94826	9.82245	9.66323	9.794
GOSR1_2	GOSR1	10.9953	10.9092	11.2948	11.0474	10.9794	10.8917	10.8028	11.0362	10.9014	10.7903
GDAP2_1	GDAP2	9.96747	9.92383	9.78731	10.1519	9.96415	10.175	10.1299	9.94615	10.0935	10.1411
ZNF165_2	ZNF165	9.52334	9.42833	9.91869	9.56384	9.53042	9.71529	9.67081	9.46449	9.73565	9.56595
GNL3_2	GNL3	8.83884	8.70198	8.75329	9.31755	9.15191	8.64508	8.6177	8.56089	8.52089	8.24833
NAA25_3	NAA25	8.6064	8.09033	8.04422	8.33081	8.11225	9.46726	9.10055	9.08842	8.98627	8.86031
JAG1_1	JAG1	10.5698	10.4306	10.5422	10.7156	10.3493	10.3672	10.3672	10.4138	10.1791	10.4053
TMEM109_4	TMEM109	9.49637	9.07583	9.34969	9.30865	9.17134	10.1911	10.2087	10.4673	10.1946	10.2601
THUMPD2_3	THUMPD2	10.4219	10.1511	10.3215	10.0948	10.1713	10.4081	10.4001	10.3066	10.3376	10.4546
ZIC5_2	ZIC5	10.2889	10.3677	10.2991	10.2105	10.2636	10.0144	9.8942	9.75177	10.1045	9.83329
TATDN2_2	TATDN2	9.38904	9.42376	9.17146	9.59897	9.12227	9.51134	9.6213	9.49427	9.65017	9.61186
TEX36_2	TEX36	10.0916	10.1812	10.3023	10.1766	10.2511	10.2945	10.3489	10.2011	10.0713	10.3975
PLAG1_3	PLAG1	9.58437	9.66371	9.78272	9.62251	9.52288	9.29911	9.3292	9.43599	9.20611	9.53451
MAGI2_1	MAGI2	10.5559	10.7048	10.6852	10.6377	10.6947	10.4581	10.3683	10.56	10.4505	10.5976
COLCA1_3	COLCA1	9.16762	9.23046	9.2534	9.10511	9.24196	8.95472	9.22888	9.12458	8.78255	9.0819
GRB2_2	GRB2	9.84313	9.36534	9.89051	9.06072	9.71055	10.1587	9.90606	10.2629	9.76881	9.87154
TMEM108_3	TMEM108	10.1481	10.3094	10.0544	10.2918	10.4291	10.0891	10.2406	10.1054	10.17	10.0939
PDE1C_1	PDE1C	10.2539	10.099	10.2389	10.2033	10.1941	10.1675	10.3003	10.2597	10.2806	10.3431
GYPE_3	GYPE	10.0189	9.81455	9.73439	9.89807	10.0053	10.18	10.098	10.2444	10.0558	10.0927
ZNF117_2	ZNF117	10.7381	10.8189	10.8302	10.8779	10.8957	10.7839	10.595	10.6346	10.7714	10.8109
ANKRD36B_3	ANKRD36B	10.3504	10.3618	10.5286	10.3666	10.2961	10.5891	10.6829	10.7747	10.7179	10.7105
CPS1_3	CPS1	9.27095	9.39834	9.57356	9.16555	9.5134	9.28071	9.50132	9.35308	9.25128	9.09393
C8orf34_2	C8orf34	10.1573	10.173	10.3784	10.3953	10.3256	9.93573	10.0837	10.404	9.92719	10.2419
PPAPDC3_1	PPAPDC3	9.82301	9.76117	9.66123	9.54311	9.68881	10.013	9.8209	9.80473	9.93028	9.79695
NIPBL_3	NIPBL	9.33527	9.05529	9.41445	9.29744	9.092	9.17753	9.15376	9.20784	9.29027	9.35617
DPYD_1	DPYD	9.35941	9.55081	9.51015	9.62251	9.52666	9.64687	9.53035	9.54318	9.43866	9.74753
KRTAP10-4_3	KRTAP10-4	11.3474	11.5158	11.5231	11.4681	11.4734	10.8423	10.7972	10.9529	10.9479	11.0005
CACNB2_4	CACNB2	10.2485	10.0656	10.1738	10.1569	10.295	10.0214	9.87018	10.1645	9.9502	9.78957
NRSN2_1	NRSN2	10.509	10.7675	10.6275	10.724	10.3705	10.2491	10.4647	10.4494	10.4212	10.4833
TDGF1_4	TDGF1	10.6256	10.6743	10.4312	10.7554	10.6888	10.5261	10.5475	10.7625	10.6237	10.6144
KIFAP3_3	KIFAP3	10.0489	9.90591	10.0171	9.80298	9.74176	9.84311	9.66907	9.94615	9.90538	9.87851
FASTK_2	FASTK	10.2603	10.2718	10.1226	10.1519	10.1917	10.3878	10.4954	10.528	10.3457	10.3167
GPATCH4_1	GPATCH4	9.69445	9.40532	9.828	9.52785	9.52288	9.62515	9.63918	9.63295	9.51884	9.50777
THPO_3	THPO	10.1527	9.97786	10.0027	9.95768	9.90734	10.0338	10.0426	10.0501	9.82964	10.2212
OR3A3_1	OR3A3	10.6013	10.7254	10.7344	10.7733	10.8285	10.5348	10.5635	10.6127	10.4505	10.5345
DENND4C_1	DENND4C	10.5322	10.6579	10.6436	10.7926	10.6356	10.6279	10.4687	10.5007	10.4245	10.5024
SPRYD7_3	SPRYD7	9.8474	9.80754	9.95452	9.88615	9.93034	9.89092	9.91196	9.86582	10.0783	9.76871
CEP131_3	CEP131	10.7901	10.7693	10.6478	10.5582	10.6251	10.6022	10.5682	10.5441	10.768	10.6384
FAM209A_3	FAM209A	10.5767	10.5254	10.361	10.6035	10.4078	10.298	10.3347	10.0933	10.1316	10.0867
PLBD1_3	PLBD1	10.1539	9.90918	10.0365	10.1205	10.1953	9.7525	9.81147	9.85151	10.0127	9.79695
DHTKD1_4	DHTKD1	9.90596	9.59011	9.62063	10.0713	9.98076	10.123	9.99205	10.07	9.84117	9.88407
TTLL3_1	TTLL3	10.5153	10.6124	10.5806	10.6189	10.6251	10.3596	10.3434	10.3192	10.4772	10.486
ZNF181_4	ZNF181	9.46889	9.50609	9.47642	9.66849	9.63909	9.19237	9.15127	9.23676	9.36295	9.32179
PARP9_3	PARP9	10.3782	10.41	10.4915	10.3526	10.285	10.3519	10.2833	10.2532	10.1843	10.2824
DEFA6_4	DEFA6	10.745	10.6422	10.7773	10.7472	10.8045	10.6333	10.5858	10.7	10.5402	10.6202
MAP3K3_1	MAP3K3	10.2047	9.96375	10.2107	10.0792	10.1433	10.1384	10.0915	9.89821	10.1072	10.0795
PHPT1_3	PHPT1	10.1225	10.0404	10.3194	10.214	10.331	10.2726	10.2265	10.4069	10.3652	10.3651
CON127_2	CON127	10.1665	10.2094	10.2085	10.2459	10.22	10.0228	10.0426	10.0337	10.0685	10.1082
S100A7_2	S100A7	10.029	9.71139	9.64782	9.56384	9.69721	9.79366	9.9353	9.91895	9.76881	9.93445
PTPN3_2	PTPN3	9.8259	9.9763	9.512	9.89658	9.43116	9.74916	9.94539	9.96222	10.0713	9.87154
OR52L1_3	OR52L1	10.7296	10.7029	10.704	10.5657	10.7254	10.805	10.7844	10.7549	10.7714	10.8497
OTOF_4	OTOF	10.0637	9.93351	9.9117	9.87261	10.0388	9.7724	9.79562	9.94884	9.58502	9.83042
TCF7L1_4	TCF7L1	9.8259	9.94951	9.66622	9.6875	9.86769	9.40063	9.50132	9.61781	9.54728	9.69004
UMAD1_4	UMAD1	10.9457	10.8977	10.9463	10.9548	11.1154	10.6709	10.5765	10.8687	10.6455	10.8937
MED23_3	MED23	11.4813	11.3522	11.3241	11.3656	11.3939	11.093	11.1525	11.1766	11.1302	11.0981
TINAG_4	TINAG	9.91277	9.72632	9.95995	9.9187	9.91601	9.51332	9.58118	9.43983	9.65764	9.43017
DVL1_4	DVL1	10.7722	10.789	10.7549	10.8726	10.9232	10.6885	10.6803	10.6783	10.5948	10.7732
FTSJ1_1	FTSJ1	10.0747	10.0389	9.6811	9.97326	9.7547	9.95036	10.0086	9.77774	9.81467	9.74753
CLDN8_1	CLDN8	10.0514	10.2603	10.2085	10.2793	10.181	10.2656	10.3159	10.5414	10.3294	10.2046
ICOS_2	ICOS	10.3474	10.4065	10.5467	10.5497	10.3736	10.7896	10.8702	10.5423	10.9623	11.1652
ACTR2_2	ACTR2	8.87837	9.04043	9.37228	8.86807	9.12227	9.03654	9.21702	9.25209	9.18558	9.35016
NAGS_1	NAGS	9.53399	9.5737	9.75798	9.62968	9.31585	9.65046	9.72706	9.70636	9.63131	9.85749
TREM1_3	TREM1	10.2972	10.3181	10.2655	10.3784	10.4601	9.99621	10.1185	9.93125	10.2226	10.0439
CHI3L1_2	CHI3L1	10.1047	9.99799	10.0262	9.80615	9.98214	10.2324	10.0345	10.0042	10.1208	10.1664
ZNF705A_3	ZNF705A	10.5698	10.6627	10.652	10.7063	10.5229	10.6022	10.6533	10.4841	10.6035	10.7702
IL17RD_2	IL17RD	10.6968	10.8405	10.6999	10.775	10.8246	10.5627	10.6907	10.723	10.7277	10.6995
MLF2_4	MLF2	10.2603	10.1758	10.1514	10.1319	10.2738	10.3683	10.3036	10.5999	10.5533	10.5265
TSSK2_1	TSSK2	10.9635	10.9407	10.8834	11.1488	10.9986	10.7937	10.954	10.7935	10.8983	10.8868
SHOX_2	SHOX	10.7834	10.866	10.9124	10.7063	10.948	10.604	10.6059	10.6839	10.6351	10.4574
TTC23L_3	TTC23L	10.4726	10.4952	10.7088	10.9894	10.803	10.4038	10.2799	10.4446	10.6688	10.6026
KCNB2_1	KCNB2	10.8805	10.8677	10.9627	10.8351	10.9459	10.7969	10.9149	11.0267	10.8824	11.0113
FNBP1_4	FNBP1	9.80261	9.80579	10.0771	9.86807	9.82998	9.61233	9.76664	9.68554	9.52498	9.65473
HRSP12_4	HRSP12	10.8004	10.6618	10.8798	10.8219	10.8115	10.558	10.5275	10.6611	10.6492	10.5221
CDKN2AIPNL_3	CDKN2AIPNL	8.20586	8.04936	7.60511	7.84362	7.81771	9.01443	9.01002	8.99254	9.04445	8.74906
FGF9_4	FGF9	10.0138	9.72074	9.69909	9.82031	9.74338	9.80336	9.79083	9.69037	9.98775	9.65635
ERN1_3	ERN1	10.5437	10.3843	10.5877	10.4641	10.465	10.3964	10.3565	10.2929	10.408	10.5203
CNR2_4	CNR2	10.87	10.8154	10.736	10.7733	10.7779	10.616	10.7503	10.4588	10.6026	10.6531
ANXA1_4	ANXA1	10.3851	10.4053	10.3383	10.3731	10.3892	10.0283	10.0954	9.9394	9.94867	9.91152
CCDC144NL_1	CCDC144NL	9.37332	9.34372	9.57178	9.49289	9.45514	9.6594	9.61409	9.29503	9.59673	9.5797
KRTAP2-4_4	KRTAP2-4	9.75941	9.73003	9.81756	9.70627	9.40677	10.242	10.0993	10.2564	10.3422	10.1572
DDX60L_3	DDX60L	10.4267	10.6214	10.5673	10.6875	10.6624	10.4683	10.6717	10.5999	10.4091	10.3156
SH3BP5L_1	SH3BP5L	10.7669	10.5456	10.7804	10.8273	10.7377	10.8486	10.9788	10.8479	10.9225	10.8232
HIST1H4F_1	HIST1H4F	10.3312	10.4666	10.2862	10.5066	10.1519	10.4038	10.5159	10.3832	10.3434	10.2397
SLC25A31_1	SLC25A31	8.86999	8.68297	8.2311	8.64568	8.78969	8.82098	8.55505	8.38125	8.4146	8.59502
EN1_4	EN1	9.30035	9.35577	9.38647	9.11025	9.17856	9.58446	9.38959	9.17142	9.77913	9.56767
TEK_1	TEK	10.3929	10.4306	10.3518	10.5778	10.2246	10.4197	10.5111	10.4331	10.5301	10.5372
PRR23D2_2	PRR23D2	10.4267	10.6304	10.6596	10.7088	10.6564	10.4794	10.3204	10.3991	10.5967	10.6596
PLA1A_3	PLA1A	8.30865	8.6164	8.50086	8.34394	8.43116	8.40701	8.58118	8.9394	8.24633	8.1732
SNTG2_3	SNTG2	8.89223	8.91571	8.47453	8.99007	9.13469	9.18991	8.89271	9.06132	9.10037	9.05014
NIPSNAP1_1	NIPSNAP1	9.68811	9.90098	9.64782	9.89807	9.77865	9.63424	9.82871	9.43215	9.70891	9.74753
TWISTNB_1	TWISTNB	9.76092	9.60028	9.68767	9.77416	9.35673	9.83682	9.91048	9.9475	9.97584	9.89374
C3orf80_2	C3orf80	10.2103	10.2173	10.3804	10.0581	10.2726	10.3252	10.3025	10.1329	10.1674	9.93043
CEP170_4	CEP170	10.0625	10.0932	9.98682	9.97326	10.2511	9.70842	9.67255	9.78679	9.72857	9.83186
MORN2_2	MORN2	9.45961	9.44873	9.51754	9.37414	9.60734	9.37048	9.50912	9.53604	9.48981	9.47502
CDK15_2	CDK15	10.3035	10.2679	10.4125	10.2093	10.3256	10.2749	10.2581	10.3652	10.1099	10.4216
CT45A1_2	CT45A1	10.541	10.8886	10.7201	10.849	10.7635	10.3184	10.1918	10.3612	10.2733	10.1457
PGBD4_4	PGBD4	9.17218	9.41226	8.97881	9.3264	9.12227	9.28533	9.07713	9.18974	9.32824	9.31358
SPTB_3	SPTB	10.5895	10.5445	10.5833	10.7189	10.6778	10.8864	10.9237	11.0451	10.9014	11.0094
NXT1_2	NXT1	8.50542	8.02542	8.30128	8.05007	8.33536	8.94598	8.99621	8.08598	8.41018	8.71829
CON021_2	CON021	10.8417	10.8137	10.8581	10.9398	10.8338	10.9247	10.8396	11.0969	10.957	11.0679
LTK_3	LTK	9.67374	9.51257	9.3183	9.42653	9.39442	9.84467	9.74203	9.88703	9.95324	9.79695
HSPA4L_2	HSPA4L	9.98827	9.93673	9.97479	10.0567	9.95297	9.52705	9.7812	9.95822	9.85587	9.84473
IL9R_3	IL9R	10.3604	10.3713	10.2266	10.2093	10.2726	10.3003	9.97525	9.9448	10.0755	10.1283
ITLN2_2	ITLN2	10.9236	10.9661	10.9436	10.8764	10.8315	10.8556	10.9338	10.936	10.931	10.9345
ZNF146_3	ZNF146	10.7388	10.7291	10.4487	10.6667	10.785	10.6981	10.8091	10.7159	10.8188	10.7888
EZH2_3	EZH2	9.44465	9.19333	8.82055	9.17293	9.21178	9.40489	9.38747	9.11022	9.20356	9.26119
TMEM86B_3	TMEM86B	10.9135	10.8267	11.041	10.9484	10.9516	10.7221	10.9222	10.8736	10.7902	10.7695
ZNF215_3	ZNF215	9.48727	9.55291	9.77349	9.56945	9.45315	9.28071	9.21702	9.36925	8.97434	8.9973
COA1_2	COA1	10.7938	10.6772	10.5806	10.6044	10.5153	10.6406	10.7601	10.5766	10.637	10.6741
TMEM95_1	TMEM95	10.9953	10.8643	10.8354	10.8891	11.05	10.8431	10.8942	10.9794	10.8624	10.8087
DCBLD2_3	DCBLD2	10.0539	10.1033	10.2187	10.2424	10.2188	9.78225	9.83183	9.84286	9.67432	9.74906
CCDC81_1	CCDC81	10.6889	10.7039	10.7919	10.6225	10.7097	10.8042	10.5839	10.7853	10.717	10.6995
SLC6A6_4	SLC6A6	10.2235	10.3352	9.95043	10.312	10.227	10.0718	10.0004	10.0362	10.099	9.98314
CREB3L4_4	CREB3L4	9.77445	9.67144	9.62918	9.54311	9.52854	9.53095	9.61228	9.50711	9.3259	9.46949
PLCB4_1	PLCB4	10.1095	10.0389	10.1773	10.1205	9.87215	10.0241	10.1287	10.1897	10.1739	10.209
C1QTNF9_4	C1QTNF9	9.87837	9.65203	9.95724	9.78543	9.70056	9.74077	10.1083	9.986	10.2326	10.1177
GOLGA6L4_4	GOLGA6L4	9.89085	9.83018	9.75329	9.64214	9.93886	10.2644	10.1375	9.97416	10.0643	10.2408
UPRT_3	UPRT	9.30035	9.2641	9.09696	8.96194	9.29828	9.69458	10.0318	9.84575	9.96383	9.79105
SPIN2A_1	SPIN2A	10.5	10.6402	10.3651	10.5722	10.6599	10.557	10.5522	10.4541	10.4888	10.4851
OR51T1_2	OR51T1	10.3424	10.0389	10.1609	9.96052	10.008	10.4965	10.2348	10.6246	10.4698	10.4462
TBC1D8B_4	TBC1D8B	10.3644	10.4386	10.6034	10.485	10.6047	10.6656	10.571	10.6587	10.7567	10.6026
HIVEP2_3	HIVEP2	9.51261	9.7226	9.83245	9.44493	9.55652	9.82575	9.69324	9.65784	9.45377	9.82754
SLC10A4_2	SLC10A4	9.89774	9.74293	9.90749	9.88914	10.121	9.97776	9.95399	9.82831	9.98181	9.99858
STPG1_3	STPG1	10.3014	10.2344	10.149	10.1128	10.2211	10.2095	10.1575	9.96754	10.2137	10.2655
FASTKD2_2	FASTKD2	10.5322	10.7114	10.704	10.6849	10.5648	10.2562	10.265	10.2929	10.2125	10.1766
TES_1	TES	10.7188	10.701	10.9353	10.8367	10.8475	10.7666	10.7145	10.7363	10.588	10.6302
ADAM17_1	ADAM17	10.6817	10.8206	10.6385	10.7273	10.6268	10.5319	10.4846	10.6321	10.5948	10.5167
VPS28_3	VPS28	10.0151	9.65788	9.83541	9.79662	10.0375	9.813	9.86411	9.8644	9.6256	9.98831
ICAM3_2	ICAM3	10.126	10.2743	10.1854	10.627	10.295	10.0406	10.0141	9.87009	9.98923	9.92775
UNC79_2	UNC79	10.2826	10.2957	10.3925	10.2986	10.3191	10.0352	10.2833	10.1932	10.277	10.1968
GRM2_4	GRM2	9.08315	9.10469	9.21301	9.24938	9.12476	9.43641	9.3917	9.37326	9.33758	9.4149
OR51F2_2	OR51F2	9.99085	9.84565	9.86612	9.51242	9.90008	9.89697	10.021	10.0042	9.87524	10.0819
UPB1_3	UPB1	10.3684	10.5788	10.5368	10.5582	10.5143	10.2991	10.3413	10.3813	10.3641	10.376
NT5C1B-RDH14_3	NT5C1B-RDH14	10.3393	10.1075	10.2176	10.3341	10.1495	10.0583	10.1261	9.92032	10.0416	10.0987
PGAP2_1	PGAP2	9.64456	9.52543	9.65286	9.72981	9.73524	9.91946	9.92513	9.97019	9.94562	10.0202
SLC4A7_2	SLC4A7	9.78637	10.0656	9.93258	9.90989	9.90879	10.3441	10.3576	10.4446	10.3755	10.4897
DDX3Y_3	DDX3Y	10.598	10.8567	10.7712	10.7071	10.855	10.7773	10.8504	10.9629	10.941	10.8006
CON182_2	CON182	9.90048	10.0889	9.85596	10.1851	10.1653	9.94452	10.0902	10.2112	10.1127	10.1721
CHRNE_3	CHRNE	9.54981	9.23307	9.41642	9.03395	8.86322	9.64687	9.61228	9.65619	9.4772	9.22226
PPP1R13B_3	PPP1R13B	9.32304	9.16894	9.41445	9.20688	9.39236	9.44883	9.24297	9.56615	9.12754	9.35417
CCNE2_1	CCNE2	9.43899	9.23307	9.5999	9.58613	9.0188	9.82892	9.74699	9.48874	9.55531	9.72759
PRSS21_2	PRSS21	10.155	10.3032	10.1105	10.1293	10.111	10.1837	10.1991	9.86297	10.2251	10.4349
PDE9A_4	PDE9A	10.3076	10.1866	10.1854	10.4286	10.2316	10.3441	10.5275	10.5591	10.3329	10.6185
LYST_3	LYST	10.5454	10.4352	10.439	10.6746	10.5067	10.558	10.4001	10.437	10.4655	10.5096
SLC22A18AS_4	SLC22A18AS	10.0088	9.85247	9.70071	9.75298	9.68712	9.47335	9.3292	9.45316	9.35147	9.34413
ECE1_2	ECE1	9.90732	10.0118	9.96941	9.91284	9.96554	10.242	10.3391	10.5071	10.3434	10.5703
CNOT4_3	CNOT4	9.69287	9.60635	9.38445	9.69777	9.51909	9.57316	9.67602	9.52886	9.61604	9.51316
RPS7_4	RPS7	8.26244	8.23829	8.41642	8.56945	8.33536	8.73233	8.5437	8.66277	8.41018	8.21346
SLC22A5_3	SLC22A5	9.96616	10.0961	10.0506	10.2667	10.1893	9.99621	10.0372	10.161	10.0852	10.0452
SIM1_1	SIM1	10.2496	10.4408	10.3066	10.4761	10.3747	10.2144	10.3938	10.2521	10.3212	10.3126
LEKR1_2	LEKR1	9.81721	9.67144	10.0633	9.87563	9.80065	9.71358	9.60502	9.71271	9.78084	9.63015
PGM3_4	PGM3	9.99213	9.71887	9.69094	9.86656	9.97939	10.0004	10.1513	10.2213	9.96985	10.0151
CHL1_1	CHL1	10.0928	10.0846	9.9586	10.4337	9.99447	10.1638	10.3092	10.2235	10.1959	10.3907
GTF3A_1	GTF3A	8.80114	9.02843	8.89902	8.73813	8.91601	9.31729	8.74863	8.87009	8.87524	9.04767
GALNT8_2	GALNT8	10.656	10.5819	10.6402	10.6135	10.81	10.5094	10.3875	10.5644	10.5116	10.3651
LOC389895_1	LOC389895	10.0037	10.1132	9.99743	10.066	10.3809	10.1499	10.1057	10.127	10.2125	9.93178
GSTP1_3	GSTP1	9.51977	9.42833	9.9103	9.66325	9.45909	9.71186	9.81462	10.0463	9.73388	9.79695
INPP1_4	INPP1	11.1071	11.0419	11.0423	11.1407	11.0643	10.7675	10.9418	10.7072	11.0755	10.9318
PGAM5_1	PGAM5	10.4918	10.6343	10.4859	10.4368	10.4699	10.1192	10.0031	9.83415	10.088	10.1469
CXCL3_2	CXCL3	10.5144	10.5318	10.5885	10.5769	10.3715	9.99197	10.1108	10.347	10.0316	10.3381
CALML5_4	CALML5	8.95696	8.94792	9.22208	8.93904	8.70223	8.99197	9.18817	8.7883	8.95627	9.18449
PMPCB_1	PMPCB	8.55853	8.11323	8.54853	8.44493	8.0401	8.83682	8.34889	8.4776	8.36524	8.62518
DCN_2	DCN	10.1388	10.14	10.0871	10.4172	10.2771	9.79528	9.79721	9.986	10.0171	9.91424
CDH9_4	CDH9	10.3812	10.4952	10.2699	10.2224	10.4119	10.1948	10.4043	10.3991	10.2061	10.3381
NR4A2_3	NR4A2	10.1388	10.292	10.062	10.2436	9.97525	9.83367	9.82871	9.97019	9.87844	10.0891
AIMP1_3	AIMP1	9.68334	9.80051	9.73914	9.779	9.61445	9.55795	9.38747	9.69679	9.47085	9.46394
TC2N_2	TC2N	10.0819	10.1689	10.3702	10.1692	10.1458	10.3375	10.2218	10.0762	10.2611	10.3512
RNASE1_4	RNASE1	10.3271	10.5329	10.2545	10.4337	10.2118	10.4683	10.4384	10.6059	10.4548	10.3907
UNCX_2	UNCX	9.23225	9.22521	9.62406	9.05007	9.62858	9.20707	9.10055	9.17142	9.10858	9.20016
FZD10_4	FZD10	11.3097	11.4391	11.3325	11.254	11.4586	11.095	11.3938	11.2179	11.3732	11.2129
EME1_1	EME1	9.59965	9.59011	9.46118	9.64745	9.58578	9.46114	9.28446	9.25209	9.18299	9.29494
EPN3_1	EPN3	11.2257	11.1873	11.3162	11.0903	11.1846	11.3008	11.4069	11.4162	11.4223	11.3927
PRR23A_1	PRR23A	10.6206	10.731	10.6958	10.5582	10.6753	10.7458	10.8488	10.9893	10.9758	10.8275
LGSN_2	LGSN	9.60976	9.4777	9.72644	9.65976	9.5172	9.11136	9.37045	9.0638	9.19331	9.27605
FMNL2_1	FMNL2	10.0637	10.1358	10.1359	10.1754	10.2534	9.95762	9.8099	10.0501	9.96985	10.0575
TCP11L2_3	TCP11L2	10.5861	10.5972	10.4273	10.5355	10.5351	10.2819	10.3137	10.2823	10.4278	10.3084
HIF3A_1	HIF3A	10.7304	10.8328	10.7942	10.775	10.7889	10.7332	10.5265	10.5957	10.6725	10.7097
TEX9_4	TEX9	10.6801	10.797	10.6827	10.7603	10.749	10.6989	10.8123	10.7935	10.7383	10.8999
KDSR_1	KDSR	9.65273	9.52115	10.2004	9.67716	9.14701	10.3128	10.1624	11.0438	10.0359	9.64003
STK39_4	STK39	9.15618	9.40995	9.24675	9.32861	9.24196	9.01443	8.82247	8.82099	8.72679	8.99986
KIAA1524_2	KIAA1524	10.5224	10.5508	10.5055	10.5666	10.5921	10.5732	10.3758	10.4673	10.4495	10.4833
C8orf37_1	C8orf37	10.5349	10.6801	10.7904	10.6659	10.7889	10.5319	10.556	10.5948	10.4898	10.726
HMCES_2	HMCES	9.4219	9.62837	9.29053	9.53168	9.27152	9.58258	9.54749	9.52526	9.37887	9.44528
DFFB_2	DFFB	10.1272	10.1245	10.1478	10.2713	10.3115	9.73402	9.85649	9.83269	9.813	9.95966
ZNF770_1	ZNF770	9.86578	9.89273	9.69094	10.0554	9.89571	10.031	10.0155	10.0055	9.76189	9.97925
CNTD2_1	CNTD2	9.60808	9.81804	9.51938	9.6261	9.80221	9.65225	9.75684	9.62287	9.95779	9.53979
MMP12_4	MMP12	10.1154	10.1798	10.2333	9.98728	10.1396	10.3985	10.8534	9.97152	10.6963	10.3022
ZNF362_1	ZNF362	10.3373	10.5169	10.5762	10.3352	10.5219	10.4385	10.6586	10.4795	10.6725	10.5806
HEXA_3	HEXA	9.46519	9.28694	9.55752	9.65801	9.63559	9.9254	9.69836	9.70954	9.59088	9.94379
ZNF268_1	ZNF268	9.57409	9.55291	9.89336	9.73314	9.52666	9.9863	9.98368	10.0197	9.92719	9.76871
GM2A_3	GM2A	10.0489	10.2291	10.283	10.1013	9.85122	10.1899	10.2799	10.1042	10.1946	10.1515
BHLHE22_2	BHLHE22	10.2312	10.2357	10.4467	10.1581	10.0295	9.9706	10.0771	10.3439	10.0186	10.0402
FAM47B_2	FAM47B	10.3832	10.2344	10.5304	10.4581	10.2047	10.2479	10.4767	10.3077	10.3329	10.3542
ASB4_4	ASB4	10.87	10.861	10.9138	10.8719	10.7361	10.7366	10.9229	10.7245	10.7791	10.6709
EFCAB6_2	EFCAB6	10.3004	10.3401	10.2819	10.5317	10.5181	10.0269	10.1388	9.69839	9.84772	9.87712
GATA2_2	GATA2	10.3773	10.2239	10.182	10.2176	10.3202	10.1308	10.2913	10.4551	10.32	10.3975
KLK8_1	KLK8	10.5594	10.6003	10.2243	10.5412	10.4855	9.99338	10.1978	10.0388	10.215	10.1224
SLC52A3_2	SLC52A3	9.99213	9.97942	10.0758	9.94336	10.147	10.3195	10.3715	10.1668	10.473	10.4091
SH3TC1_1	SH3TC1	9.89499	9.58807	9.87478	9.93326	9.6109	10.1688	9.94251	9.99645	9.93797	9.90607
MCIDAS_3	MCIDAS	10.2092	10.1893	10.0171	10.0883	10.3115	10.0046	10.2719	9.93261	10.0244	10.0637
OSGIN2_4	OSGIN2	10.8602	10.8944	10.9987	10.9202	11.0643	10.6998	10.8852	10.9715	10.8122	10.9418
ARRDC5_4	ARRDC5	10.2169	10.0903	10.1656	10.1851	10.2794	10.5182	10.2465	10.2683	10.4751	10.2462
SENP2_1	SENP2	10.3343	10.4123	10.4292	10.4419	10.4621	10.457	10.5198	10.5538	10.3224	10.3936
ARID5B_2	ARID5B	8.94371	8.555	8.83541	8.524	8.79596	9.06371	9.09279	9.04631	8.888	9.11061
STOX1_1	STOX1	10.0202	9.74293	9.69583	9.79024	9.83608	9.7724	9.7304	9.57489	9.69263	9.7214
GRM2_1	GRM2	10.0916	10.0449	9.95588	10.1394	9.99583	10.2396	10.0613	9.9768	10.201	10.3562
NXPE4_1	NXPE4	10.3444	10.3082	10.2153	10.2575	9.98763	10.3921	10.2901	10.5653	10.3834	10.4769
HHIP_2	HHIP	10.2202	10.0874	10.1371	9.95625	10.1359	10.3596	10.3651	10.3408	10.3526	10.4805
NUDC_1	NUDC	10.0352	9.62837	9.67616	9.6135	9.67356	9.99621	9.96111	9.87293	9.80123	9.92236
AKR1E2_1	AKR1E2	10.0856	9.87442	9.99213	9.95054	10.065	10.0018	10.0811	9.9421	10.1031	10.0855
FAM20B_2	FAM20B	11.0514	10.9895	11.453	10.8125	11.0414	10.9656	10.9317	11.4901	10.8012	11.2516
ZNF518B_1	ZNF518B	11.0637	11.2318	11.0243	11.1	10.9856	10.9849	10.9295	11.124	11.0193	11.0139
SLC44A5_4	SLC44A5	9.40653	9.43516	9.40252	9.43678	9.36308	9.46929	9.41886	9.09815	9.41239	9.42637
OR4F3_2	OR4F3	9.21471	8.81105	8.6495	8.72814	8.76752	9.09828	9.0237	9.35916	8.86235	8.86594
POMZP3_3	POMZP3	8.3494	8.58398	8.41247	8.19243	8.09709	8.52509	8.33579	8.15753	8.05581	8.56075
GSTT2B_1	GSTT2B	9.34538	9.01937	9.30981	9.06337	9.33536	9.27374	9.44755	9.09815	9.30463	9.23969
C12orf4_3	C12orf4	10.3434	10.3316	10.271	10.1255	10.2783	10.16	10.176	10.0774	10.2891	10.296
LHFPL5_3	LHFPL5	10.133	10.0523	10.2401	10.3086	10.111	10.0074	10.0264	10.1054	9.95476	10.2223
NOC4L_3	NOC4L	8.42762	8.62837	8.36819	7.95625	8.40677	8.43641	8.3314	8.09573	8.033	8.35617
LNPEP_2	LNPEP	10.2826	10.334	10.3445	10.3297	10.3321	10.4395	10.4343	10.2971	10.5054	10.3612
TMEM120A_1	TMEM120A	10.0551	9.87944	9.62063	9.90399	9.92176	10.1738	10.2348	10.1829	9.84281	9.94645
OR51F1_3	OR51F1	10.4864	10.2667	10.4962	10.4347	10.4362	10.2574	10.2003	10.3233	10.1984	10.2057
IRAK3_2	IRAK3	10.171	10.2819	10.1562	10.2271	10.2454	10.2095	10.1538	10.2608	10.2389	10.3022
THTPA_2	THTPA	10.0952	10.0671	9.93809	10.1519	10.2	9.99762	10.0876	10.1234	9.92719	10.0831
FOCAD_2	FOCAD	9.94903	9.8093	9.79949	9.89063	9.99991	9.90601	9.85036	9.4776	10.0258	9.75058
LILRB3_4	LILRB3	9.83167	10.0254	10.2948	9.862	9.95717	9.74581	9.88674	9.87717	9.78597	10.0734
SENP2_3	SENP2	9.10235	9.2819	8.92704	9.19243	8.91889	9.43225	9.01277	9.38722	9.36752	9.29702
SIRPG_1	SIRPG	10.0722	10.1118	10.1019	10.0805	9.99447	9.82892	9.89569	9.74249	9.69627	10.0352
ZFP42_1	ZFP42	10.5331	10.4941	10.5331	10.3805	10.258	10.3519	10.4126	10.4841	10.3687	10.3975
IL21_2	IL21	9.02898	9.09322	8.94359	9.18515	8.64431	9.22403	9.18086	9.15287	9.1113	9.15952
MATN2_4	MATN2	10.7871	10.831	10.9748	10.8148	11.0026	10.7798	10.7329	10.8842	10.7791	10.8028
COX7B2_3	COX7B2	10.9537	11.0299	10.9755	10.9817	11.116	10.8305	10.8373	10.8385	10.7894	10.8547
PPP1R3A_4	PPP1R3A	10.2014	10.1316	10.4253	10.1631	10.2454	10.0018	9.72539	10.0312	10.0572	10.0975
KCNJ8_1	KCNJ8	11.2431	11.2564	11.1603	11.2963	11.2327	11.0434	11.0633	11.0406	10.9915	10.9973
MMP7_4	MMP7	9.33932	9.37248	9.16911	9.22592	9.34609	9.51134	9.58856	9.24773	9.59478	9.53979
NXNL1_4	NXNL1	9.47627	9.4397	9.45926	9.61892	9.48262	9.49547	9.538	9.78679	9.81801	9.53274
MLLT3_4	MLLT3	10.2366	10.3808	10.0633	10.2436	10.2715	10.2336	10.3036	10.456	10.5065	10.332
SLC16A7_2	SLC16A7	9.99213	9.95269	10.0871	9.93326	9.86023	9.74077	9.84267	9.67907	9.62751	9.55902
FAM45A_4	FAM45A	9.08556	9.16072	8.79037	8.90989	8.86918	9.12432	8.98507	8.80325	8.76536	8.85467
ME3_1	ME3	10.0563	10.0508	9.87478	9.87412	10.0242	9.79852	9.95256	9.97812	9.99809	9.80722
RANGRF_2	RANGRF	9.85167	9.8861	9.95724	9.88465	9.5966	9.9863	9.87773	10.2575	9.9833	10.0439
INPP5K_2	INPP5K	10.3076	10.3725	10.332	10.4224	10.227	10.1061	10.2935	10.1852	10.053	10.0563
C4orf19_4	C4orf19	8.87279	8.86938	8.51938	8.94192	8.69553	9.35956	9.48757	9.33673	9.39908	9.53274
IL17F_2	IL17F	10.2431	10.2409	10.2732	10.3142	10.3715	10.4091	10.4647	10.6831	10.3618	10.4713
CON108_1	CON108	9.87419	9.59825	9.86757	9.64745	9.60377	9.77734	9.76175	10.0712	9.91632	9.63015
C19orf66_1	C19orf66	10.1154	10.2318	10.1141	10.2247	10.0282	9.49746	9.77636	9.34084	9.65578	9.59672
NSMCE2_3	NSMCE2	8.35742	7.89934	7.97076	7.70797	7.96415	8.77898	8.18817	8.07616	8.34686	8.32384
PLCH2_2	PLCH2	9.54981	9.555	9.56645	9.43269	9.70723	9.99903	9.96253	9.82539	10.0473	9.98443
GOLGA2_2	GOLGA2	9.5428	9.5424	9.62577	9.42447	9.70223	9.43641	9.44349	10.0324	9.38338	9.64331
SMIM9_2	SMIM9	10.77	10.7347	10.5494	10.8156	10.7858	10.333	10.4945	10.2865	10.2951	10.4178
TFE3_2	TFE3	9.63305	9.50825	9.79645	9.64921	9.69386	9.52314	9.55316	9.54674	9.5613	9.54681
FAM57B_4	FAM57B	10.2202	10.426	10.4448	10.4286	10.1568	10.2934	10.3137	9.89961	10.1167	10.2068
ABCD3_4	ABCD3	9.6347	9.81629	9.60511	9.85895	9.83304	9.52118	9.15624	9.07862	9.39908	9.62518
SPAG7_4	SPAG7	10.1653	10.1018	10.1502	10.1077	10.2223	10.1308	10.0386	10.0451	10.001	9.93043
MYO1A_2	MYO1A	9.11895	8.9319	8.69909	9.24705	9.25112	9.68762	9.66733	9.8077	9.89593	9.95307
SERPINA12_3	SERPINA12	9.50902	9.6925	9.70395	9.69436	9.84821	9.72213	9.6177	9.85007	9.84772	9.71829
SPIN3_4	SPIN3	10.1958	10.1455	9.828	10.0461	10.1953	10.1713	10.2441	10.2246	10.2389	10.3115
RNF187_3	RNF187	9.38904	9.21201	9.08209	9.12554	9.18096	9.35737	9.05333	8.63629	9.24385	9.12241
ABCC9_1	ABCC9	9.49092	9.334	9.72804	9.73813	9.52854	9.67181	9.67429	9.59737	9.34917	9.66444
SCLY_2	SCLY	9.99727	9.96847	9.98549	10.034	9.85723	10.2192	10.1735	10.1645	10.215	10.2601
CCDC134_2	CCDC134	10.419	10.4397	10.313	10.4306	10.5885	10.0851	10.3003	10.401	10.3259	10.3187
KIF6_1	KIF6	10.5242	10.5136	10.5476	10.5317	10.5767	10.4426	10.5246	10.3014	10.5199	10.3461
EHMT1_4	EHMT1	9.69603	9.27937	9.55572	9.42858	9.4709	9.8618	9.71531	9.986	9.55531	9.6757
BATF2_4	BATF2	10.0747	10.1621	10.2775	10.0567	10.1273	9.92391	10.0587	10.1305	10.0685	10.1376
MSL1_1	MSL1	9.15848	8.68297	8.76576	8.82813	8.56939	9.10614	9.05865	8.72061	8.85912	8.87712
SSBP3_3	SSBP3	9.56547	9.75391	9.64276	9.69606	9.85122	9.59939	9.41472	9.74868	9.69445	9.77769
ZBTB5_1	ZBTB5	9.69603	9.76298	9.74859	9.59531	9.75309	9.38993	9.19059	9.08842	9.14626	9.27182
SFTA3_2	SFTA3	9.68174	9.82152	10.1275	9.97044	9.83913	10.0718	10.0169	10.1293	10.2125	10.0879
TTC28_4	TTC28	9.76394	9.58398	9.35175	9.71977	9.87956	9.48747	9.66907	9.60933	9.83294	9.57284
SLC25A36_4	SLC25A36	9.94903	9.99183	9.79797	9.95768	9.88251	9.68412	9.78602	9.69519	9.65764	9.57112
TCEAL5_1	TCEAL5	9.47811	9.44422	9.34554	9.62431	9.66502	9.0771	8.91048	8.91483	9.17259	9.1957
GPR156_1	GPR156	10.2431	10.0947	10.5027	10.3363	10.2385	9.90601	10.021	9.73783	9.99956	9.90197
ALKBH8_2	ALKBH8	11.2517	11.2318	11.3631	11.2283	11.0268	11.2591	11.1729	11.1552	11.3064	11.1946
TOMM40_1	TOMM40	8.63964	8.49087	8.62235	8.77092	8.99447	8.9948	8.95113	8.49979	8.69808	8.65797
ENTPD8_2	ENTPD8	9.35941	9.30694	9.26881	9.4429	9.10216	9.9706	9.73872	9.81214	9.83789	9.75967
ZNF684_3	ZNF684	10.1699	10.0568	10.2732	10.0067	9.93176	10.1638	10.0758	9.95287	10.2746	10.1549
LGR4_1	LGR4	10.4085	10.2487	10.4487	10.3763	10.3418	10.3128	10.1674	10.2357	10.1791	9.97275
TCEB3CL2_2	TCEB3CL2	9.83454	9.98097	9.93396	9.87714	10.1359	10.2503	10.1894	10.3056	10.348	10.3053
SLC13A3_4	SLC13A3	10.1846	10.0612	10.2311	10.2563	9.96971	10.3048	10.2301	10.1943	10.3153	10.0722
PODXL_3	PODXL	10.1504	10.1104	10.0994	9.78222	10.1148	10.4228	10.3204	10.1749	10.0935	10.1457
GTF3C5_1	GTF3C5	10.1388	9.67914	9.83393	9.47708	9.6547	10.3252	9.93963	10.2201	9.73034	9.99602
BST2_2	BST2	9.14696	8.76117	8.82948	8.62431	9.12227	8.94598	8.77475	8.7883	8.83624	9.08673
CTC1_2	CTC1	9.43142	9.38429	8.97613	9.14067	9.15923	9.50739	9.13372	8.88422	9.19331	8.93178
GABRA3_3	GABRA3	9.53045	9.65007	9.70395	9.35047	9.56573	9.08243	9.2194	9.21903	9.24881	9.20239
HOMEZ_2	HOMEZ	10.3413	10.2932	10.0758	10.2318	10.2293	10.2204	10.0863	10.1246	9.96684	10.1618
TMPRSS11F_1	TMPRSS11F	10.4162	10.6589	10.6762	10.5374	10.4149	10.1346	10.2465	9.95153	10.1933	10.3701
ZCCHC18_2	ZCCHC18	10.5322	10.5727	10.6503	10.651	10.5134	10.4925	10.7429	10.437	10.6247	10.5212
TCF24_2	TCF24	10.3128	10.3995	10.4399	10.2093	10.2916	10.3748	10.2359	10.1703	10.1907	10.2591
SPTLC3_2	SPTLC3	10.8128	10.742	10.9068	10.9838	10.7515	10.7144	10.7128	10.5723	10.748	10.6813
ZNF195_3	ZNF195	9.6897	9.4843	9.74072	9.81718	9.90734	10.1499	10.1698	10.3981	10.2175	10.2201
ZNF830_2	ZNF830	8.05632	7.97004	7.5413	7.72145	7.37361	8.15244	8.21225	7.87009	7.88163	7.99986
PPP4R4_2	PPP4R4	10.1936	10.126	10.1043	10.3164	10.111	10.377	10.424	10.2179	10.3879	10.2516
ENTHD2_2	ENTHD2	9.88393	9.92868	9.70233	9.90547	9.95156	9.8649	9.59223	9.7898	9.78084	9.48236
E2F2_4	E2F2	10.5611	10.6323	10.3518	10.4193	10.5323	10.4744	10.6077	10.5618	10.4719	10.5132
TBC1D5_4	TBC1D5	10.2333	10.3713	10.3723	10.4368	10.499	10.6242	10.7387	10.7602	10.6697	10.7299
MOBP_2	MOBP	9.31483	9.25641	9.34554	9.50073	9.16893	9.13461	9.25925	9.01069	9.18558	9.10824
RNF215_2	RNF215	10.438	10.4996	10.332	10.6624	10.3986	10.4406	10.5342	10.4408	10.4212	10.5327
FDX1_4	FDX1	10.1733	10.2107	10.4194	9.9376	9.94734	10.2911	9.83338	10.2157	10.1778	10.244
ZNF703_3	ZNF703	11.0195	10.9214	11.1135	10.839	10.9544	10.7608	10.6778	10.9761	10.6227	10.6482
ARRB2_4	ARRB2	10.6289	10.5623	10.647	10.5384	10.5574	10.353	10.4587	10.3723	10.2867	10.538
OR2A2_3	OR2A2	10.8245	10.7548	10.7995	10.8359	10.96	10.8564	10.886	10.8996	10.9187	10.8311
PRRC1_1	PRRC1	9.13769	9.13298	9.43995	9.19484	9.5767	9.88331	9.98787	9.98469	10.099	9.91966
ERCC2_2	ERCC2	10.6809	10.5371	10.6554	10.6395	10.8022	10.0851	10.2206	10.0016	10.0894	10.1306
KRTAP7-1_1	KRTAP7-1	10.718	10.6569	10.7603	10.7612	11.0914	10.4885	10.5091	10.3703	10.6935	10.5096
SERPINA9_2	SERPINA9	9.8474	9.98873	10.0658	10.0081	9.84064	10.0824	9.99899	10.0248	10.0316	9.7214
SKI_4	SKI	10.2699	10.2654	10.4115	10.2713	10.3767	9.80175	9.68465	10.0016	9.86881	9.97014
FAM49B_2	FAM49B	9.62311	9.66758	9.81906	9.57874	9.56939	9.81939	9.56817	9.83269	9.51472	9.69478
DENND4B_1	DENND4B	10.2972	10.4532	10.4025	10.4571	10.5314	10.1384	10.3003	10.4607	10.3561	10.3043
PLVAP_3	PLVAP	10.2836	10.3701	10.3372	10.4327	10.4119	10.3274	10.4415	10.5758	10.3561	10.0377
ZMYND19_4	ZMYND19	10.7624	10.7151	10.732	10.6386	10.6109	10.8447	11.0237	10.8968	10.842	10.7933
ZNF665_1	ZNF665	10.3413	10.3843	10.1538	10.2283	10.1458	10.2216	10.2146	9.95287	10.1661	10.1142
TMEM55B_1	TMEM55B	10.6372	10.5435	10.8827	10.5953	10.5939	10.4239	10.4053	10.3066	10.4719	10.3641
C14orf132_4	C14orf132	9.9357	9.87777	9.92287	9.92891	9.83456	9.68587	9.76338	9.66113	9.51884	9.80136
C7orf62_3	C7orf62	9.42762	9.30694	9.16441	9.37627	9.3332	9.30596	9.40221	9.09086	9.28062	9.38191
HLA-DRB5_4	HLA-DRB5	10.6945	10.6877	10.7881	10.5732	10.633	10.2888	10.1784	10.2586	10.3766	10.3451
KIF5C_1	KIF5C	9.96878	9.80754	9.72485	9.7464	9.49231	10.1663	9.81147	9.86582	10.0025	9.91152
OR2AG2_2	OR2AG2	9.56719	9.47549	9.41445	9.46711	9.4865	9.33301	9.43123	9.6529	9.58305	9.54856
CON147_2	CON147	10.7556	10.6579	10.5602	10.6117	10.6659	10.4855	10.5922	10.3066	10.725	10.538
TYMS_2	TYMS	10.0265	9.90263	9.86901	10.0163	10.0546	10.1675	10.107	9.78679	10.0272	9.95703
LRRC23_4	LRRC23	10.4836	10.4821	10.592	10.3709	10.501	10.3116	10.193	10.2334	10.2188	10.2354
PARP12_2	PARP12	10.1665	10.1906	10.3299	10.2295	10.3778	10.3856	10.4915	10.4196	10.2426	10.2708
CCP110_3	CCP110	9.34538	8.98253	9.6712	9.24472	9.41495	9.63243	9.66035	9.44556	9.57715	9.69636
APCDD1L_2	APCDD1L	10.0988	10.2869	10.2187	10.1924	10.0882	10.0102	10.1413	10.1852	10.2574	10.2146
VPS13B_3	VPS13B	10.1012	10.1593	10.1878	9.97748	10.074	9.69458	9.85802	10.1852	9.79277	10.039
NUPR1L_4	NUPR1L	11.2773	11.2538	11.3733	11.2534	11.5058	11.0877	11.223	11.3331	11.1296	11.2018
CMTR1_2	CMTR1	9.88809	10.0041	9.77658	9.86807	9.73361	10.4343	10.1954	10.2586	10.3306	9.92506
ZNF726_2	ZNF726	10.5498	10.4588	10.6419	10.3858	10.5849	10.1127	10.2218	10.2971	10.2438	10.1364
GPR84_4	GPR84	10.4399	10.5212	10.7781	10.0634	10.4591	9.79366	9.75028	9.90377	9.60642	9.67088
MFAP3_4	MFAP3	10.8055	10.7675	10.7766	10.7105	10.8399	10.817	10.824	10.9224	10.6074	10.7268
GYPC_3	GYPC	10.3851	10.3737	10.1901	10.3253	10.2693	9.99762	10.1575	10.0501	9.95172	10.2686
KRT6B_2	KRT6B	10.7365	10.5706	10.5877	10.672	10.6972	10.5104	10.5541	10.4235	10.4354	10.5114
FUK_2	FUK	10.7871	10.866	10.8347	10.7522	10.8906	10.5397	10.7404	10.6766	10.689	10.6749
SLC9B1_4	SLC9B1	10.7008	10.8761	10.8101	10.739	10.7022	10.6806	10.7658	10.8283	10.8012	10.9464
PCDHB4_4	PCDHB4	10.5988	10.4909	10.5413	10.7846	10.6082	10.4754	10.0196	10.3066	10.1856	10.1271
IRAK2_3	IRAK2	10.5577	10.653	10.6343	10.6554	10.6599	10.3899	10.3424	10.6102	10.4278	10.506
LENG1_1	LENG1	9.90732	9.87274	9.87478	9.76279	10.0637	9.96628	9.69495	9.99775	10.0215	9.82176
FGFR3_2	FGFR3	10.2158	10.133	10.108	9.98867	10.2523	9.88788	9.8519	9.76863	9.92254	9.88684
SIAH3_1	SIAH3	10.5322	10.3218	10.7735	10.8929	10.665	10.0583	10.3148	10.1162	10.1946	10.3022
PITPNB_4	PITPNB	9.65273	10.0102	9.3393	9.78864	9.79753	9.61233	9.5437	9.25862	9.93951	9.58483
FYCO1_2	FYCO1	10.2213	10.4832	10.1854	10.2471	10.4442	10.4683	10.5091	10.2477	10.3572	10.374
CCDC172_3	CCDC172	9.28783	9.29698	9.20845	9.65801	9.5153	9.53871	9.4856	9.4283	9.5106	9.51852
KIAA1919_2	KIAA1919	10.4314	10.5799	10.5947	10.6359	10.7303	10.1524	10.1784	10.2201	10.2438	10.0746
SLC10A5_4	SLC10A5	10.3066	10.1648	10.4477	10.1643	10.2625	9.93278	9.89271	9.92443	9.87684	9.74906
FIBCD1_4	FIBCD1	9.72884	9.88776	9.83393	9.83744	9.72048	9.88636	9.85496	9.87859	9.76189	9.76118
TULP4_4	TULP4	10.3322	10.2199	10.2556	10.2997	10.0984	10.4632	10.379	10.5766	10.4751	10.4062
ARHGEF18_4	ARHGEF18	10.2474	10.109	9.89477	10.1519	10.0818	10.1997	9.98368	10.0613	10.0344	10.0489
ZNF687_4	ZNF687	8.83311	8.80754	9.0262	8.75133	8.87808	9.10875	9.18573	9.12458	9.06708	9.01766
PRAMEF4_3	PRAMEF4	10.7632	10.7666	10.7873	10.7189	10.6871	10.6665	10.6708	10.6537	10.6844	10.7322
CAMSAP1_2	CAMSAP1	10.029	9.73557	9.86322	9.93326	9.88692	10.0116	9.99205	9.99124	9.93028	10.0439
LAD1_2	LAD1	10.2731	10.2982	10.3682	10.3516	10.276	10.3094	10.3672	10.3951	10.1621	10.5599
ESRRA_3	ESRRA	9.45589	9.1189	9.19699	9.42034	9.58578	9.17753	9.36831	9.56791	9.05863	9.00497
GBP6_1	GBP6	8.75335	8.84222	9.20845	9.20688	9.00533	9.11656	9.1833	9.01326	9.07268	9.31152
GARNL3_4	GARNL3	9.76243	9.6982	9.41247	9.79822	9.60019	9.57316	9.6586	9.48874	9.7757	9.72914
RBM22_3	RBM22	9.24311	8.84222	9.22208	9.06337	9.41495	9.02276	9.02097	8.61272	8.69081	8.64495
CCDC3_1	CCDC3	10.4286	10.4053	10.5386	10.45	10.3778	10.3932	10.5207	10.3723	10.419	10.3858
KEL_4	KEL	9.90185	9.99028	10.057	10.1369	10.2094	9.53289	9.51301	9.64296	9.59867	9.61687
ARFGEF2_3	ARFGEF2	8.28363	8.84222	8.72804	8.74804	8.69553	8.29224	8.66384	8.36522	8.39684	8.34413
RNASEH2A_1	RNASEH2A	9.08797	9.00413	8.78119	9.02311	9.01343	9.14482	9.27305	8.99254	8.82301	9.13178
TBX1_4	TBX1	10.2125	10.3784	10.5046	10.3008	10.5124	9.95036	9.87169	9.98469	9.99219	9.95307
CNTNAP1_2	CNTNAP1	9.50181	9.59419	9.58415	9.4162	9.2534	9.7525	9.55881	9.73783	9.63131	9.67249
CCDC85B_2	CCDC85B	10.1213	10.0299	9.98282	10.0831	10.1122	10.0144	9.86715	10.1066	10.114	10.0452
EPC1_4	EPC1	10.2125	10.2743	10.2677	10.0581	10.1335	10.4744	10.2324	10.4607	10.1369	10.3631
SMARCA4_1	SMARCA4	9.88254	9.81105	9.97613	9.96478	9.76592	9.98061	9.87622	10.0909	9.87203	10.1023
TCP11X2_1	TCP11X2	10.9039	10.9375	10.9968	11.0272	10.8115	10.76	10.7876	10.9183	10.7662	10.6636
PRSS53_1	PRSS53	10.8714	11.0736	10.8384	10.9513	11.076	10.9357	10.7304	10.9217	10.9093	10.9623
PDCD2L_1	PDCD2L	10.5419	10.5179	10.6885	10.6571	10.6469	10.3218	10.3193	10.4654	10.3165	10.3839
MROH8_2	MROH8	9.69761	9.72446	9.48587	9.73148	9.51909	10.0731	9.9976	9.99124	9.92409	9.94113
OTOL1_2	OTOL1	10.0771	10.1648	10.1443	10.2164	10.2816	10.18	10.1121	9.9421	9.92099	9.93846
CHL1_2	CHL1	10.4248	10.403	10.4679	10.447	10.4758	10.3694	10.2708	10.2444	10.3082	10.3022
PPP1R9B_2	PPP1R9B	9.97661	9.97317	10.0001	10.0487	10.0348	10.0116	10.0251	10.0626	10.088	10.0783
HLA-DPA1_3	HLA-DPA1	10.0661	10.0538	10.1679	10.372	10.0255	9.83051	10.1006	9.91345	9.99809	9.87433
LRRC39_3	LRRC39	9.26244	9.42604	9.6811	9.69947	9.5912	8.98346	8.75848	8.72376	9.02146	8.86874
MTF1_4	MTF1	9.83741	9.6164	9.69094	9.63325	9.74013	10.0032	9.67429	9.67582	9.57321	10.0214
MCF2_4	MCF2	10.4882	10.5613	10.6172	10.7071	10.6642	10.7633	10.5033	10.8107	10.8848	10.6539
DEPDC1B_2	DEPDC1B	9.62809	9.58603	9.73439	9.33958	9.35248	9.85249	9.74534	9.9394	9.85749	9.6932
TPR_4	TPR	8.9805	9.05529	8.81156	8.93615	8.87808	9.28071	8.75192	9.03875	8.63131	9.11534
LCNL1_1	LCNL1	10.7133	10.763	10.7056	10.9318	10.7238	10.8548	10.9097	10.9107	10.761	10.8036
CEP19_1	CEP19	10.3939	10.4146	10.4214	10.4016	10.5086	10.3486	10.4106	10.2401	10.3129	10.3012
TMLHE_4	TMLHE	10.2847	10.2957	10.4292	10.5085	10.3027	10.2467	10.1375	10.1966	10.3165	10.2079
ADGRG5_2	ADGRG5	9.58778	9.73188	9.72485	9.63325	9.65815	9.72213	9.64804	9.82245	9.77054	9.68527
IFT57_3	IFT57	10.5533	10.6184	10.4312	10.6589	10.646	10.4885	10.3843	10.5271	10.5362	10.2419
PTPRM_1	PTPRM	10.4982	10.6363	10.6241	10.5704	10.6888	10.3285	10.327	10.2887	10.5199	10.4292
ATN1_2	ATN1	8.83884	8.89934	8.68275	8.68062	8.63384	8.64147	8.66384	8.63629	8.9038	9.05999
ADNP2_2	ADNP2	10.3763	10.2513	10.4487	10.447	10.2327	10.6206	10.5465	10.4682	10.5116	10.4226
RNF138_1	RNF138	10.0265	10.0133	10.1105	9.98728	10.0134	9.88179	9.64096	9.91207	9.63699	9.92101
SMDT1_4	SMDT1	7.20141	7.38194	7.19929	7.31311	6.8662	6.94013	7.14377	7.51076	7.43649	7.48967
PSD_2	PSD	9.33324	9.35577	9.16206	9.14318	9.13222	9.37916	9.23829	9.17603	9.38338	9.26119
NUDT5_4	NUDT5	8.78043	8.59215	8.75642	8.6135	8.61623	9.59939	9.66907	9.25427	9.31648	9.53451
AMICA1_4	AMICA1	10.6215	10.5571	10.592	10.562	10.6029	10.6806	10.6507	10.9333	10.5002	10.8189
DOC2A_1	DOC2A	10.5946	10.6254	10.7673	10.6944	10.8376	10.5589	10.7371	10.7292	10.7197	10.8659
C1orf94_2	C1orf94	9.27095	9.44648	9.31406	9.28841	9.26927	9.25501	9.49348	9.51803	9.53313	9.37798
IGFBP4_1	IGFBP4	10.2442	10.3925	10.1359	10.1594	10.1798	10.4519	10.6907	10.688	10.5096	10.6669
SCUBE1_2	SCUBE1	9.29201	9.18524	8.85887	9.00116	9.31803	9.46726	9.64096	9.30347	9.28062	9.26333
KIAA0319L_2	KIAA0319L	9.70705	9.59419	9.63938	9.48105	9.83456	9.89244	10.0291	9.7898	9.86559	10.0327
CON163_4	CON163	9.87698	9.72632	9.93809	9.98028	9.77548	9.97918	9.77313	9.7671	9.84936	9.9088
CTNND2_1	CTNND2	10.2941	10.3831	10.2523	10.24	10.3788	9.7658	9.78923	9.89263	9.96834	9.93312
DHX34_4	DHX34	9.54104	9.49741	9.69583	9.67196	9.77865	9.56177	9.69152	9.66604	9.58109	9.62186
ADAM23_3	ADAM23	10.1869	10.1947	10.3087	10.2354	10.2939	10.3014	10.3358	10.2433	10.3294	10.2035
FCGR3A_1	FCGR3A	10.3968	10.3689	10.3985	10.488	10.3557	10.4426	10.4158	10.4588	10.2648	10.3461
PER1_4	PER1	10.3554	10.259	10.4154	10.3645	10.3267	10.18	9.94251	9.93533	10.1248	10.1822
OR13C4_2	OR13C4	10.7916	11.0118	10.831	10.9718	11.0335	10.9576	11.0533	10.9742	11.0803	11.0915
CLIC2_1	CLIC2	10.3383	10.302	10.4981	10.4347	10.4332	10.1114	10.0902	10.0786	10.1687	10.1879
KANK1_2	KANK1	9.6347	9.49959	9.66788	9.93471	9.71883	9.7969	9.73373	9.75485	9.99956	9.81451
PEBP4_2	PEBP4	9.90185	9.71887	9.95995	9.65976	9.88398	10.057	9.96395	10.168	10.1275	10.0831
CPEB2_4	CPEB2	9.56719	9.53394	9.56288	9.67889	9.5966	9.64147	9.71025	9.87576	9.82964	9.87851
CWH43_1	CWH43	10.9256	10.9149	10.8647	10.9852	10.8115	11.2497	11.2123	11.1132	11.1443	11.0508
LGI3_1	LGI3	10.6256	10.3449	10.7658	10.5545	10.5528	10.4437	10.4866	10.6479	10.3879	10.4406
IGDCC3_3	IGDCC3	10.3634	10.3677	10.3087	10.3816	10.0818	10.5882	10.6231	10.6611	10.5382	10.6797
STC2_4	STC2	10.1756	10.1771	10.1679	10.24	10.2783	10.1725	10.1587	10.1258	10.4419	10.4245
C6orf163_2	C6orf163	9.83311	9.71514	9.94222	9.85284	9.77071	9.91946	9.75684	10.0538	10.0727	9.98185
PIK3CA_1	PIK3CA	9.82446	9.40764	9.46882	9.5355	9.48456	9.69285	9.67775	9.46072	9.47508	9.81742
SLC25A11_2	SLC25A11	9.76243	9.6753	9.64782	9.52976	9.45117	9.6068	9.42506	9.57663	9.43866	9.51316
CHMP1A_1	CHMP1A	9.4219	9.35337	9.29053	9.58981	9.58215	9.7969	9.55128	9.72218	9.58305	9.69478
ODF4_2	ODF4	9.94504	9.97317	10.1371	9.80139	10.1009	10.0529	10.0889	10.2346	10.1542	10.1094
KLHL35_2	KLHL35	9.58095	9.66565	9.79493	9.43269	9.55837	9.79203	9.8732	9.83706	9.99071	9.77918
OMD_1	OMD	10.292	10.2422	10.5018	10.5007	10.383	10.3475	10.2901	9.91895	10.3856	10.1201
HAPLN1_2	HAPLN1	10.3128	10.2794	10.1031	10.0647	10.0907	9.91051	9.67948	9.91758	9.93336	9.8896
CHMP2B_1	CHMP2B	10.4717	10.3131	10.5157	10.5981	10.4816	10.8042	10.7478	10.921	10.8436	10.8708
CADM2_3	CADM2	10.745	10.7828	10.6612	10.8551	10.7172	10.4302	10.4806	10.3223	10.6016	10.377
CA7_4	CA7	9.71175	9.60231	9.93119	9.47907	9.57122	9.63786	9.4717	9.57489	9.4666	9.72914
SLAMF7_2	SLAMF7	11.4968	11.5534	11.5508	11.4894	11.5038	11.3786	11.4404	11.4269	11.3194	11.4377
PRKCH_1	PRKCH	10.1902	10.1455	10.2677	10.2713	10.2523	10.1127	10.135	10.0158	10.1369	10.1549
ZNF185_3	ZNF185	9.63964	9.56126	9.70557	9.33301	9.67696	9.55795	9.45363	9.49612	9.44947	9.5797
SULF2_4	SULF2	10.8495	10.7272	10.8983	10.8891	10.8722	10.8579	10.747	10.798	10.7436	10.9511
MYOCD_2	MYOCD	10.6114	10.6627	10.3641	10.6333	10.698	10.8098	10.909	10.8694	10.9225	10.8268
C1orf127_2	C1orf127	8.66892	8.56334	8.38445	8.65976	8.6233	9.2192	9.1833	8.93125	9.03587	9.17093
MST1R_2	MST1R	10.6841	10.6849	10.5638	10.8382	10.6607	10.4804	10.6096	10.804	10.5106	10.5668
MYL10_4	MYL10	10.91	10.9092	10.8339	10.8673	10.8796	10.6612	10.6907	10.8722	10.78	10.9371
SPX_4	SPX	10.2092	10.357	10.3955	10.2459	10.3944	9.97203	9.83803	9.88	9.79616	9.97925
LOC100130370_4	LOC100130370	10.2059	10.212	10.3034	10.2057	10.1941	10.1575	10.1772	10.2705	10.2599	10.0415
CITED1_3	CITED1	10.188	10.2173	10.2611	10.1356	10.0843	10.3229	10.2418	10.3014	10.1516	10.2013
S100A5_4	S100A5	10.2059	10.2705	10.1738	10.0012	10.0996	9.89848	9.77475	9.73939	9.80965	9.74753
ZFAND3_3	ZFAND3	10.4409	10.4283	10.361	10.5269	10.4068	10.3661	10.2336	10.1162	10.3011	10.0807
DNTT_2	DNTT	9.95167	10.0087	9.83984	10.0726	9.82079	10.1613	10.317	10.295	10.3058	10.0563
PPP1R17_1	PPP1R17	10.4113	10.4755	10.672	10.4741	10.5803	10.1346	10.1287	10.4822	10.2648	10.4824
EFHC1_1	EFHC1	10.8991	11.0209	11.0645	10.9648	11.0715	10.7517	10.855	10.9224	10.892	10.8131
OTX2_4	OTX2	10.6881	10.6925	10.6629	10.7105	10.7539	10.5957	10.7195	10.7402	10.5692	10.5891
ADIPOQ_3	ADIPOQ	10.323	10.1825	10.1275	10.2412	10.1786	10.4447	10.4994	10.5108	10.4495	10.6001
C10orf82_1	C10orf82	10.908	10.8643	10.9263	11.0461	10.9669	10.7179	10.6392	10.7815	10.7418	10.5451
ELFN2_4	ELFN2	10.1778	10.0582	10.1632	10.2424	10.0869	10.1192	10.1723	9.88703	10.25	10.3482
HIST1H3H_3	HIST1H3H	9.11895	9.12455	9.24006	9.26788	9.11476	9.35517	9.25925	9.10541	9.42778	9.40914
FAM107A_3	FAM107A	9.20141	9.39368	9.23559	9.38477	9.50767	9.92391	9.9031	10.0375	10.1086	10.0214
ERICH1_1	ERICH1	10.3035	10.2186	10.5709	10.3131	10.3343	10.391	10.4935	10.4293	10.5382	10.506
PRMT2_3	PRMT2	9.47074	9.54661	9.3905	9.3548	9.13469	9.57693	9.60138	9.29715	9.61604	9.57628
KIF1A_1	KIF1A	10.5027	10.5819	10.6975	10.3634	10.3872	10.5589	10.424	10.3753	10.4898	10.531
BCL11B_3	BCL11B	10.2025	10.259	10.3794	10.2997	10.2927	10.042	9.93385	9.98207	9.97135	9.96229
GOLGA6C_2	GOLGA6C	9.27095	9.16347	9.13108	8.90399	9.32021	9.0529	9.22177	9.48689	8.9833	9.06977
LGI4_4	LGI4	10.541	10.7067	10.8347	10.6404	11.0188	10.3899	10.5294	10.3181	10.4516	10.3105
ZNF124_3	ZNF124	9.98956	9.65788	9.78578	9.80298	9.5398	9.64328	9.57376	9.64462	9.69263	9.57799
PCSK4_3	PCSK4	10.291	10.2067	10.1691	10.214	10.126	9.92983	10.135	10.065	10.0272	9.93312
SNRPG_1	SNRPG	7.72575	7.19064	7.54853	7.19243	7.19527	7.71872	7.83803	7.57489	7.53719	7.53274
HMGB1_3	HMGB1	8.65598	8.85247	8.83245	8.69777	8.92748	8.97776	9.11084	9.02861	9.06427	9.24618
QSOX2_1	QSOX2	8.67534	8.61239	8.65956	8.39952	8.30049	8.68061	8.44958	8.38125	8.31884	8.84616
TPP2_4	TPP2	9.66084	9.85587	9.39652	9.862	9.97801	10.0406	10.0889	10.1529	10.1882	10.1687
FGB_4	FGB	10.5117	10.5993	10.6368	10.5134	10.5885	10.5387	10.3434	10.3531	10.3856	10.4159
ZNF671_1	ZNF671	10.42	10.4876	10.5055	10.4631	10.5134	10.6142	10.5867	10.5775	10.6464	10.5265
AKNA_4	AKNA	10.2962	10.2291	10.361	10.1444	10.3375	10.1961	10.1287	9.86725	10.1946	10.2729
KRTAP25-1_3	KRTAP25-1	9.8259	9.74843	9.55752	9.84362	9.91601	9.77898	10.064	9.7269	10.0127	9.84758
RBM47_2	RBM47	9.71799	9.59215	9.92565	9.71304	9.74013	9.8772	9.93674	10.1737	10.2525	10.0939
PTN_4	PTN	10.6388	10.5487	10.7965	10.6162	10.849	10.6998	10.7626	10.567	10.5493	10.606
MBOAT7_1	MBOAT7	9.81139	9.7684	9.93672	9.85895	9.85573	10.0811	10.06	10.3045	10.0838	9.9973
COMT_2	COMT	9.93971	10.2278	9.6811	10.1618	9.95857	9.99621	10.0031	9.59908	9.92099	9.92909
STXBP4_3	STXBP4	10.321	10.2186	10.1889	10.1618	10.1322	10.0475	9.97807	10.0016	10.0244	9.90334
HACE1_3	HACE1	9.45775	9.58603	9.42234	9.62431	9.47286	9.38779	9.3336	9.26511	8.96534	9.27182
TNC_2	TNC	10.7982	10.8508	10.828	10.8367	10.9296	10.7076	10.7707	10.8349	10.8321	10.8014
AUNIP_3	AUNIP	10.7752	10.6839	10.562	10.7105	10.4981	10.9	11.06	10.8975	10.8428	10.9304
PSAP_2	PSAP	9.53575	9.41687	9.55752	9.52015	9.63209	9.65761	9.58303	9.74249	9.84117	9.49149
CLEC2L_3	CLEC2L	10.3871	10.1511	10.4764	10.3109	10.4432	10.5202	10.537	10.5441	10.4698	10.578
IFITM10_3	IFITM10	8.78637	8.60433	8.99743	8.5469	8.73198	8.48947	8.86866	8.88141	8.36979	8.64167
SPRY3_1	SPRY3	10.6968	10.4744	10.7439	10.6789	10.6846	10.7716	10.6258	10.7175	10.6743	10.7672
PRDM8_1	PRDM8	9.45589	9.42376	9.42627	9.27932	9.40267	9.34413	9.56256	9.13407	9.23138	9.21346
PLD4_2	PLD4	10.0964	10.1004	10.1202	10.1192	10.111	10.0943	10.098	10.168	10.183	10.2068
PNMA5_3	PNMA5	10.6306	10.5871	10.6712	10.5592	10.7336	10.8218	10.6603	10.7464	10.8461	10.5788
PRR20B_2	PRR20B	9.87139	9.74477	9.47263	9.69947	9.5398	9.79366	9.76826	9.49795	9.59867	9.5538
LZTS2_1	LZTS2	10.2731	10.0389	10.1287	10.0818	10.0559	9.95762	9.90754	9.73627	10.0783	9.71206
INSR_2	INSR	10.6181	10.7657	10.7185	10.8132	10.7683	10.7466	10.6427	10.719	10.6132	10.6127
TCEANC2_3	TCEANC2	9.24094	9.11323	9.38647	9.3548	9.24196	9.7658	9.84883	9.77167	9.8975	9.89236
ACER2_3	ACER2	10.1283	9.91571	10.3183	10.1618	9.78339	10.0718	10.1057	10.0451	10.1476	10.3622
PANK2_4	PANK2	9.66246	9.81978	9.89477	9.79981	9.70723	9.51332	9.67602	9.63462	9.58698	9.6789
MARCHF9_3	MARCHF9	10.8812	10.9511	11.149	10.9498	10.8239	10.7433	10.782	10.5862	10.8255	10.8138
USP48_4	USP48	10.5481	10.6094	10.4631	10.6153	10.6997	10.5503	10.298	10.4331	10.2709	10.5283
PIK3C2A_2	PIK3C2A	10.2257	10.1785	10.3045	10.1839	10.0958	10.4935	10.2845	10.4079	10.2036	10.3411
KRTAP6-1_2	KRTAP6-1	10.7157	10.8886	10.5868	10.8405	10.8246	10.678	10.7642	10.7928	10.7241	10.7866
COL6A2_4	COL6A2	10.7226	10.8819	10.856	10.8816	10.921	10.6576	10.8217	10.7625	10.8122	10.7452
DAZAP2_2	DAZAP2	9.58608	9.49087	9.39251	9.48501	9.42914	10.2656	10.1198	10.2748	9.9132	10.2655
NRXN2_1	NRXN2	9.60471	9.39134	9.79493	9.58613	9.26701	9.72384	9.87169	9.88	9.59673	9.78513
FIGF_2	FIGF	10.0844	10.0817	9.99346	9.98028	9.87956	10.3748	10.3137	10.4513	10.3755	10.3218
FBXW4_4	FBXW4	9.62145	9.85077	9.61375	9.79503	9.5398	10.0032	10.0278	9.90239	10.0824	9.97796
CT45A1_1	CT45A1	10.6761	10.6801	10.7312	10.6234	10.7114	10.7961	10.6717	10.7587	10.7911	10.8799
APOL2_1	APOL2	9.90322	9.94473	9.9477	10.1888	9.87808	10.1308	10.1686	10.0749	9.9349	10.0439
POM121C_3	POM121C	8.45402	8.16894	8.57001	7.89807	8.52099	9.00324	8.74534	8.7913	9.02146	8.56767
EEF2K_3	EEF2K	9.37923	9.41226	9.2311	9.17538	9.25112	9.17753	9.33579	9.46449	9.48352	9.23318
CDA_2	CDA	9.64946	9.6363	9.68439	9.70288	9.78969	9.73402	9.57562	9.63462	9.89434	9.96098
CRYBB1_1	CRYBB1	10.6673	10.6743	10.6975	10.8567	10.5657	10.2107	10.513	10.1102	10.2074	10.2949
USH2A_2	USH2A	10.2773	10.3389	10.3034	10.2563	10.3861	10.4437	10.512	10.5405	10.283	10.5451
CLEC4D_2	CLEC4D	10.4295	10.586	10.4755	10.546	10.618	10.5656	10.6374	10.5071	10.4719	10.5694
POLR2H_3	POLR2H	7.08073	6.86602	7.35588	7.07129	7.20473	7.71186	7.64627	7.80027	7.72679	7.29494
C1orf54_2	C1orf54	10.0037	10.1933	9.86467	10.109	10.2602	10.1775	10.2639	10.0563	10.2855	10.1306
SLC6A14_2	SLC6A14	10.3644	10.3267	10.4005	10.5288	10.52	10.0352	10.1375	10.2694	10.1647	10.1572
FAM198A_4	FAM198A	9.67695	9.63828	9.30981	9.66151	9.72048	9.42388	9.37899	9.52706	9.72501	9.56767
LRRC28_4	LRRC28	9.46519	9.45994	9.57886	9.47111	9.40267	9.529	9.44958	9.59565	9.67432	9.44151
SNX22_2	SNX22	10.3353	10.3119	9.99478	9.90399	10.065	10.2119	10.0399	9.9768	9.90694	10.0164
FAM149B1_1	FAM149B1	10.2539	10.1147	10.4204	10.2793	10.2316	10.2691	10.0784	10.3056	10.1072	10.0315
TAOK1_4	TAOK1	9.41807	9.4397	9.45542	9.53168	9.60734	9.13717	9.37899	9.38722	9.45377	9.46208
SUSD5_4	SUSD5	10.735	10.6858	10.5877	10.783	10.8869	10.7945	10.7812	10.7111	10.6688	10.6555
KTI12_4	KTI12	9.31483	9.20403	9.05696	8.73481	8.96971	9.33747	8.92804	9.16912	8.813	8.794
KATNBL1_1	KATNBL1	10.0904	10.0087	9.9721	9.92745	10.1798	10.1474	10.0533	10.2929	10.0907	10.0795
TTI2_2	TTI2	11.3474	11.2454	11.5148	11.2986	11.2999	11.2059	11.3087	11.3571	11.2245	11.3927
GYLTL1B_4	GYLTL1B	10.0759	9.71701	9.86757	9.68234	9.80377	10.3195	10.2158	10.4273	10.3247	10.5503
VSTM1_1	VSTM1	10.509	10.5901	10.5815	10.6108	10.5867	10.1372	10.1747	10.295	10.0586	10.0139
CDHR4_2	CDHR4	10.0904	9.99645	9.96401	10.0883	10.1223	10.1101	9.98228	10.3842	10.192	10.0661
TMEM243_2	TMEM243	10.5472	10.3303	10.3455	10.3773	10.3278	10.4312	10.3959	10.2213	10.2289	10.2483
RPL26L1_2	RPL26L1	10.4314	10.4042	10.3476	10.3407	10.3778	10.097	9.89122	10.0388	10.1017	9.9183
GRP_2	GRP	10.1071	10.0744	10.313	10.2621	10.0134	9.96196	10.044	10.0016	10.0215	9.84045
LILRA1_1	LILRA1	10.7617	11.0018	11.0171	10.9158	10.9073	10.7525	10.8357	10.7087	10.7936	10.9883
FAM96B_1	FAM96B	8.9357	8.92221	8.98149	8.89807	8.91889	8.99197	8.55128	9.03622	8.4234	8.67409
KRT39_4	KRT39	10.1756	10.1231	10.1178	10.019	9.93176	10.0018	10.0547	10.012	10.2389	9.87851
A2M_2	A2M	9.89636	10.0831	10.0455	10.0067	10.0818	10.2515	10.2027	10.0388	10.3106	10.2288
TMEM17_1	TMEM17	9.76544	9.77021	9.87478	9.9491	10.0013	9.68762	9.78442	9.9162	9.54728	9.69636
MYO5C_1	MYO5C	9.64783	9.65788	9.67616	9.63147	9.94593	9.62515	9.75357	9.60933	9.73917	9.94778
ZNF672_1	ZNF672	9.16306	9.37721	9.34138	9.26328	9.08177	9.29683	9.41472	9.30137	9.6237	9.52031
KLF8_3	KLF8	10.6446	10.7226	10.6163	10.8666	10.6778	10.3486	10.4251	10.2179	10.3823	10.2591
NME2_2	NME2	10.9734	10.9108	11.0994	10.9634	10.9374	10.7937	10.7069	10.8407	10.7817	10.8268
CCDC68_1	CCDC68	10.0856	10.0194	10.1275	10.0217	9.96276	10.3364	10.4677	10.3316	10.3034	10.1664
BRPF1_3	BRPF1	9.38904	9.21466	9.0796	9.67196	9.52477	9.55604	9.17842	9.44936	9.60835	9.44903
TG_3	TG	10.0088	9.9669	10.0696	9.94624	9.65987	9.84937	9.73872	9.63462	9.80797	9.78661
TMLHE_2	TMLHE	10.3514	10.4329	10.2622	10.3086	10.331	10.1775	10.4312	10.6161	10.3503	10.3592
MVB12A_1	MVB12A	10.6437	10.6501	10.8176	10.762	10.6011	10.5445	10.5803	10.3561	10.4645	10.5424
UNC79_1	UNC79	10.87	10.9669	10.9353	11.0594	11.046	10.9898	11.1018	10.7409	10.9676	10.8518
SYTL5_3	SYTL5	9.92765	9.91082	9.88481	9.92891	9.87364	9.66473	9.59223	9.36119	9.47931	9.69478
OR2T10_1	OR2T10	10.5366	10.5435	10.359	10.6598	10.6233	10.4519	10.5691	10.3642	10.6323	10.5194
SCRN3_1	SCRN3	10.0126	9.99183	10.2141	9.98588	9.9931	10.298	10.176	10.2812	10.2903	10.1201
FANCI_3	FANCI	10.4882	10.5727	10.4573	10.4781	10.5096	10.6745	10.6941	10.7518	10.5199	10.6797
SMTN_1	SMTN	10.7	10.8067	10.5539	10.6207	10.5584	10.6242	10.5409	10.6025	10.636	10.5865
UBQLNL_3	UBQLNL	10.1767	10.2448	10.2107	10.2224	10.0572	9.90751	9.76501	10.1293	9.74269	9.9491
SRP68_4	SRP68	8.18799	8.24349	8.27099	8.27246	8.10721	8.64867	8.46169	8.44746	8.6237	8.56422
PRPH_2	PRPH	9.87558	9.8093	9.9159	10.0258	9.90734	10.0811	10.379	11.0029	10.1791	10.5149
LIPK_3	LIPK	8.9831	8.98253	9.53403	9.19967	8.88103	9.15244	9.26847	8.90377	8.87524	8.95571
ANP32B_2	ANP32B	10.3292	10.3534	10.3804	10.3098	10.2771	10.4406	10.5839	10.6742	10.408	10.3064
CTDP1_4	CTDP1	7.01131	7.2743	7.49713	6.79344	7.55467	7.28302	7.34017	6.97944	7.48772	6.74296
BRI3_1	BRI3	10.5278	10.4832	10.782	10.6341	10.5058	10.6567	10.6005	10.4915	10.5372	10.4969
RNF207_3	RNF207	10.5852	10.7374	10.6283	10.4761	10.4807	10.6233	10.6347	10.8363	10.5643	10.5301
CTAG1A_4	CTAG1A	10.3812	10.4487	10.3476	10.4561	10.4291	10.4774	10.4281	10.4532	10.3935	10.4111
DNAJB4_3	DNAJB4	10.0024	9.95269	10.1609	10.0122	9.92748	9.87413	9.83338	9.84141	9.75668	10.0927
LAT2_3	LAT2	9.6511	9.46217	9.57356	9.44493	9.73361	9.7658	9.68465	9.74714	9.79108	9.67409
SMARCC2_2	SMARCC2	8.69761	8.7756	8.36819	8.98169	8.74824	9.03654	8.74203	8.88703	9.06708	9.00752
EPS15L1_1	EPS15L1	9.69287	9.49959	9.42234	9.46911	9.45117	9.9634	10.1057	9.76405	10.0487	10.2526
GSDMB_3	GSDMB	10.5895	10.7226	10.5175	10.5488	10.5519	10.1397	10.2616	10.3367	10.3046	10.18
ZBTB2_1	ZBTB2	10.4017	10.5942	10.6155	10.45	10.5921	10.3846	10.25	10.6085	10.408	10.4878
SLC5A5_4	SLC5A5	8.93034	8.95427	8.5413	8.58797	8.87512	8.76249	8.48164	8.90655	9.033	8.6285
TYW5_1	TYW5	10.4343	10.4053	10.4184	10.3308	10.4532	10.2679	10.4546	10.1258	10.2451	10.1709
KPRP_4	KPRP	10.1516	10.1132	9.94496	10.0461	10.2408	9.90601	9.94683	9.67745	9.89118	9.85749
PTPRZ1_1	PTPRZ1	9.41231	9.5424	9.26442	9.09996	9.33751	9.35076	9.26156	9.31395	9.32824	9.43963
SNTB1_1	SNTB1	11.2108	11.1238	11.3252	11.2667	11.2135	11.1719	11.1966	11.2812	11.1269	11.1777
NCR3_2	NCR3	10.1458	10.1497	10.0771	9.96336	10.276	10.3737	10.3608	10.5207	10.3212	10.3136
TMEM26_4	TMEM26	9.92631	10.0209	10.1935	10.0217	9.7944	10.1663	10.2616	10.1829	10.1882	10.1118
XKRY2_3	XKRY2	10.8467	10.9149	11.0796	10.8973	10.8527	10.6612	10.845	10.7679	10.7427	10.8433
DEFB128_3	DEFB128	9.88532	9.99183	9.66123	10.1051	10.0335	10.1192	10.1018	10.2179	10.2213	10.3228
CAP2_3	CAP2	9.95167	10.1744	10.097	9.98309	10.1568	10.1359	10.0359	9.986	9.93182	9.96491
ZNF256_3	ZNF256	10.2333	10.3205	10.2721	10.3837	10.0598	10.2336	10.4384	10.349	10.5034	10.1376
NRARP_1	NRARP	9.74115	9.7684	9.17146	9.85284	9.69386	10.2784	10.1637	10.2423	10.0516	10.0227
IQCD_4	IQCD	10.2931	10.3181	10.4164	10.1643	10.2397	10.1423	10.2146	10.2444	10.0921	10.1353
ARIH2_2	ARIH2	10.4633	10.3866	10.1117	10.4296	10.3892	10.0891	9.86715	10.0638	10.2314	10.0612
ADRA2A_2	ADRA2A	10.3169	10.3057	10.2119	10.269	10.2258	10.2888	10.4106	10.1772	10.4332	10.1979
OR2A5_2	OR2A5	10.2191	9.86095	10.0733	10.19	10.0984	10.1153	10.0141	10.1966	10.1167	10.258
C3orf14_2	C3orf14	10.8552	10.7539	11.0301	10.7489	10.8964	10.9113	10.9675	10.9827	10.9616	11.047
ZFHX3_4	ZFHX3	10.5009	10.4688	10.5157	10.4006	10.3191	10.3297	10.4647	10.498	10.4761	10.3461
ANKRD26_1	ANKRD26	10.0214	10.0041	9.90749	9.81246	9.99174	10.2784	10.4597	10.4822	10.4256	10.3156
DPEP1_3	DPEP1	10.071	10.0932	10.0733	10.1064	10.0856	10.3942	10.0889	10.402	10.1972	10.2483
CPA1_3	CPA1	9.3494	9.33156	9.48021	9.27475	9.39236	9.26206	9.20507	9.51258	9.18558	9.48967
ZDHHC2_2	ZDHHC2	10.906	10.6982	10.8295	10.7046	10.7771	10.8408	10.886	11.065	10.8615	10.9656
CCDC101_1	CCDC101	9.13303	8.86938	8.83245	8.44899	8.82386	9.57126	9.50328	9.30977	9.05581	9.45464
NPIPB3_4	NPIPB3	9.12601	9.32422	9.08458	9.27475	9.35035	9.13717	9.36186	9.17373	9.32355	9.25478
PRR15_3	PRR15	9.74726	9.59825	9.90749	9.68062	9.93176	9.33747	9.2194	9.47573	9.17259	9.22445
WDR17_1	WDR17	10.3241	10.2239	10.4204	10.038	10.0427	10.426	10.5418	10.5521	10.6502	10.5033
PREP_1	PREP	10.1812	9.87777	9.91869	9.88764	9.77389	10.1269	10.3608	10.1564	10.1687	10.3492
CHRNA7_1	CHRNA7	10.0795	9.83535	9.81906	9.93036	9.94593	10.2479	9.84421	9.92307	9.98775	10.0037
OR5H6_1	OR5H6	10.0427	9.99953	10.0429	10.1051	10.1085	9.8726	9.88524	10.0626	9.96232	10.0377
ATR_4	ATR	9.50361	9.31437	9.29484	8.9591	9.24196	9.4774	9.31592	9.50894	9.29027	9.30946
PNCK_3	PNCK	9.57065	9.27175	9.24675	9.26558	9.13222	9.11656	9.32257	9.12458	9.1752	9.14108
TMED6_1	TMED6	10.4446	10.4076	10.5377	10.5657	10.464	10.343	10.4727	10.5396	10.4365	10.5123
PON2_4	PON2	10.1925	10.0744	10.0158	9.86048	10.1135	10.4915	10.5418	10.4177	10.4441	10.5015
NACC2_2	NACC2	9.54456	9.30694	9.26002	9.05807	9.26249	9.7374	9.8519	9.87151	9.7017	9.8799
FGFR1OP2_4	FGFR1OP2	8.5269	8.47328	8.66622	8.48896	8.77389	8.7525	8.70177	8.83269	8.81968	8.95835
HEPN1_1	HEPN1	9.57237	9.42604	9.55213	9.4162	9.41698	9.25501	9.41886	9.38523	9.44947	9.67409
MBD3L1_1	MBD3L1	9.68493	9.62439	9.59467	9.84208	9.76592	9.61233	9.55693	9.69519	9.80292	9.5292
GON4L_2	GON4L	9.30658	9.20936	9.33094	9.087	9.11977	9.31729	9.29352	9.43215	9.51267	9.65148
KLHL24_2	KLHL24	10.229	10.2344	10.2479	10.2236	10.2351	10.0352	10.0155	9.91345	9.98478	10.1094
RGL3_2	RGL3	9.64783	9.6906	9.48399	9.76116	9.62682	9.83997	9.76175	9.47012	9.56329	9.61687
TRHDE_3	TRHDE	10.5971	10.4042	10.6326	10.5926	10.5676	10.1217	10.327	10.5016	10.2426	10.1538
GPR78_4	GPR78	9.43899	9.1189	9.30768	9.40371	9.19527	9.33747	9.57562	9.25862	9.5311	9.37404
ZNF85_1	ZNF85	11.0976	11.2461	11.2193	11.2476	11.2356	11.0764	11.1735	10.9231	11.0316	11.0746
FURIN_3	FURIN	9.76845	9.79343	9.83541	9.71472	9.75791	9.51134	9.44958	9.73939	9.4234	9.64167
PDSS2_2	PDSS2	10.0539	9.65788	9.94222	9.58613	9.58759	9.92094	9.47568	9.77774	9.5513	9.25048
HLCS_2	HLCS	9.52867	9.41457	9.42431	9.23535	9.16166	9.00043	9.18817	9.18747	9.10585	8.93445
FUZ_4	FUZ	9.93302	9.91734	9.62406	9.66325	9.60555	10.0624	9.88674	9.86725	10.0685	9.90744
LHX9_2	LHX9	10.088	9.91896	9.84131	10.22	10.0308	9.68412	9.71363	9.61442	9.87203	9.68527
KCNK18_3	KCNK18	9.66408	9.48868	9.3641	9.50269	9.58397	9.64867	9.65333	9.29503	9.65951	9.59502
TIMMDC1_3	TIMMDC1	10.1891	10.0656	10.0404	9.94192	9.82539	10.1035	9.89569	9.77167	9.813	9.73222
TMEM132B_4	TMEM132B	10.0037	10.0802	10.297	9.98728	10.0053	10.0891	10.1299	10.0799	10.1058	10.1376
PLA2R1_1	PLA2R1	9.70391	9.91571	9.76886	9.83589	9.61445	9.8556	9.97807	9.87859	9.93028	10.1434
HPSE_2	HPSE	9.65273	9.88942	9.82353	9.82344	9.7547	10.0677	9.71531	9.88563	9.87363	9.89923
NBEA_1	NBEA	10.8446	10.8128	10.9173	10.8544	11.0013	11.0563	11.1223	11.0681	11.1791	11.1189
VPS4B_4	VPS4B	9.40072	9.52969	9.50086	9.68406	9.68205	9.27607	9.32257	9.41279	9.36524	9.20904
ZNF821_1	ZNF821	10.0049	9.92059	9.62063	9.8711	9.83304	9.93866	9.66907	9.89263	9.79108	9.99474
NDE1_1	NDE1	10.5419	10.41	10.3183	10.575	10.345	10.2853	10.2395	10.3398	10.3177	10.3249
CTHRC1_4	CTHRC1	9.99085	9.92059	10.0783	10.0896	10.0546	9.99197	10.0086	10.0526	9.99956	9.78067
CON152_3	CON152	10.5971	10.6471	10.4896	10.6545	10.8092	10.7399	11.15	10.5662	11.1215	10.9531
NUDT1_3	NUDT1	10.5516	10.3352	10.5744	10.5953	10.3726	10.5104	10.3478	10.405	10.348	10.4612
CARD18_4	CARD18	9.61645	9.7738	9.78119	9.67889	9.70556	9.9254	9.76012	9.66113	9.90223	9.80576
HMCES_4	HMCES	10.0252	10.0961	10.119	9.99424	10.1653	9.55221	9.35971	9.37326	9.38113	9.61854
ZNF555_3	ZNF555	10.1047	10.2409	10.1153	10.1569	10.048	10.097	10.3565	10.0638	10.1621	10.0855
PROM2_4	PROM2	9.20808	9.42146	9.47263	9.45909	9.15191	9.56937	9.61047	9.83269	9.68167	9.39947
IQGAP3_3	IQGAP3	9.63964	9.63828	9.62918	9.36986	9.3757	9.88484	9.70517	9.6195	9.68167	9.6773
FERMT2_2	FERMT2	10.6576	10.653	10.4025	10.588	10.5611	10.6105	10.4546	10.3108	10.5127	10.3053
LRRC7_4	LRRC7	9.52867	9.54661	9.74702	9.40997	9.36097	9.66118	9.74534	9.64628	9.58698	9.82754
SIPA1_1	SIPA1	10.0088	9.78276	10.2153	9.89063	9.79126	10.0597	9.92075	10.3066	9.97434	10.0037
HRASLS2_1	HRASLS2	10.0904	10.1879	10.3621	10.123	10.1009	10.2444	10.2924	10.3326	10.2201	10.2354
FAM114A2_2	FAM114A2	11.0258	10.6053	10.5929	10.6063	10.6303	10.5938	10.5691	10.5325	10.473	10.5564
COX4I1_1	COX4I1	10.3881	10.2932	10.5313	10.3053	10.1677	10.427	10.3608	10.5862	10.3652	10.2697
OR5AR1_2	OR5AR1	10.7242	10.6963	10.7758	10.8597	10.7531	10.8932	11.0954	10.8814	10.9418	10.8006
TMPRSS7_2	TMPRSS7	9.53045	9.6144	9.57533	9.65625	9.39649	8.98346	9.07976	9.29926	9.44732	8.84045
FAM24A_3	FAM24A	10.5646	10.4611	10.3077	10.3795	10.33	10.7928	10.7136	10.6636	10.6908	10.5882
IL3_4	IL3	9.6314	9.60231	9.55393	9.58981	9.44918	9.92094	9.78281	9.82977	9.95627	9.95307
GDPGP1_3	GDPGP1	9.32509	9.24089	9.39652	8.90695	9.01343	9.76746	9.38747	9.56791	9.30463	9.18224
STMN1_3	STMN1	10.5507	10.5115	10.5074	10.4409	10.5445	10.4144	10.5361	10.3202	10.5603	10.4537
TREM2_3	TREM2	9.49274	9.40067	9.43995	9.30865	9.63384	9.18497	8.92804	9.15753	9.13827	9.13644
NICN1_2	NICN1	9.52156	9.47328	9.52489	9.25171	9.37779	9.49147	9.40847	9.59049	9.29747	9.49512
DBR1_3	DBR1	8.6462	8.60028	8.56288	8.59164	8.87512	9.19483	8.66384	8.80027	8.93182	8.50056
PRND_2	PRND	11.0526	11.2813	11.2096	11.1625	11.3093	11.0352	11.1809	11.1482	11.3497	11.3441
NNAT_4	NNAT	10.0037	10.0479	9.94633	9.9591	10.1285	10.1775	10.0533	10.0601	10.0769	10.0855
GPR21_3	GPR21	9.08315	9.09322	9.00007	8.90103	8.88103	9.57882	9.29577	9.24991	9.20866	9.15493
ANKRD61_2	ANKRD61	10.4123	10.4123	10.6377	10.412	10.4301	10.765	10.8209	10.9414	10.8263	10.7074
OPN3_3	OPN3	10.0075	9.64615	9.77965	9.59714	9.65987	9.60864	9.83493	9.53783	9.6351	9.55728
KLHL7_2	KLHL7	9.76845	9.93673	9.83541	9.83589	9.8467	9.813	9.78923	9.86012	9.72501	10.0637
ZNF497_2	ZNF497	10.7396	10.3902	10.5286	10.588	10.2771	10.2132	10.1747	10.2683	10.4559	10.3167
CRNN_4	CRNN	10.2158	10.0508	10.2322	10.0974	10.3546	9.94013	10.0758	10.0107	10.1687	10.0551
HOXA3_1	HOXA3	9.59288	9.5737	9.52489	9.54311	9.79909	9.93278	10.0332	10.1341	10.0838	10.1177
LIMK2_3	LIMK2	10.6721	10.682	10.5129	10.7147	10.6504	10.3996	10.4353	10.3692	10.4655	10.3888
SNRNP35_3	SNRNP35	9.56719	9.57576	9.56467	9.71135	9.46698	9.49147	9.58856	9.41862	9.38788	9.69794
CPLX4_3	CPLX4	9.23443	8.88277	9.08955	9.40371	8.91313	9.08243	8.97103	9.14585	9.1113	9.03274
ZSWIM5_4	ZSWIM5	10.0686	10.204	10.0808	10.1839	10.1384	10.0447	9.53418	9.95956	9.99662	9.87433
PVR_3	PVR	10.2388	10.0918	10.1166	10.3008	10.1677	10.2083	10.2822	10.1966	10.3376	10.1755
MPC2_3	MPC2	9.95035	10.2067	10.034	10.2271	9.75309	9.87567	9.80674	9.7143	9.81801	9.7105
STARD3NL_1	STARD3NL	10.7219	10.7702	10.5467	10.7423	10.8061	10.4049	10.5428	10.3642	10.5742	10.336
BCO2_1	BCO2	10.4781	10.5592	10.3814	10.2793	10.2983	10.5445	10.5052	10.4465	10.3492	10.3691
ZNF100_3	ZNF100	10.3664	10.418	10.4419	10.3548	10.2246	10.457	10.5503	10.6346	10.4751	10.4072
CON078_1	CON078	10.0202	10.0597	9.94359	10.168	9.88692	10.1204	10.2146	10.2257	10.3364	10.2364
UHRF2_1	UHRF2	10.7938	10.8075	10.853	10.7644	10.96	10.836	10.8012	10.719	10.914	10.8225
TOR1B_1	TOR1B	9.89499	9.7666	9.65956	9.76767	9.83913	10.1663	10.0466	10.2022	10.0783	10.005
TNP1_1	TNP1	10.5672	10.2692	10.464	10.4131	10.4382	10.5627	10.6621	10.6042	10.584	10.4187
FLJ45513_3	FLJ45513	10.4446	10.5371	10.6206	10.483	10.4512	10.2574	10.4886	10.4832	10.363	10.3208
PON2_2	PON2	11.0874	11.1139	11.0683	11.1488	11.1122	11.0345	11.021	11.0042	10.9818	11.0088
NDUFS1_4	NDUFS1	9.9182	9.63828	9.78425	9.6135	9.76112	9.86025	9.64096	9.90516	9.73211	9.8799
RAD52_1	RAD52	9.4219	9.77918	9.6712	9.52593	9.68712	9.46522	9.44145	9.47386	9.47508	9.37009
C12orf40_4	C12orf40	10.0164	10.1621	10.3466	10.3763	10.1458	9.8178	10.2051	9.90239	10.0572	9.87014
RPS13_1	RPS13	8.75335	8.81105	8.43215	8.79981	8.29607	8.15244	8.48955	8.69839	8.64265	8.37601
ARL5B_2	ARL5B	9.38512	9.45322	9.58415	9.64745	9.25795	9.76911	9.77313	10.0638	9.72857	9.61854
ASL_1	ASL	11.3138	11.3954	11.1849	11.3325	11.5024	11.3224	11.3774	11.3103	11.363	11.2681
MLH1_2	MLH1	10.7039	10.586	10.5557	10.6737	10.537	10.6603	10.8611	10.7008	10.7268	10.726
NRG3_3	NRG3	9.71175	9.89934	9.63769	9.87412	9.63034	9.61967	9.63562	9.59393	9.71788	9.6773
CON043_4	CON043	10.1585	10.4555	10.3885	10.312	10.4719	10.343	10.3949	10.4215	10.2855	10.3259
THAP7_2	THAP7	9.23443	9.30942	9.29913	9.38688	9.3673	9.28071	9.27076	9.35308	9.28304	9.39364
IQCF2_4	IQCF2	9.23007	9.08455	9.5083	9.49093	9.38405	9.23602	9.22177	9.34901	9.37207	9.21125
DUPD1_3	DUPD1	10.3614	10.3902	10.3013	10.2482	10.2351	10.0502	10.2406	10.3139	10.2513	10.1766
FAM78B_1	FAM78B	9.20586	8.90591	8.43215	8.5355	8.68543	9.18001	9.30476	9.11263	9.24881	9.1177
PECR_2	PECR	9.87976	9.64811	9.85304	9.75133	9.81153	10.0283	9.80357	9.76863	9.78426	9.85042
SDF4_3	SDF4	10.836	10.6471	10.6629	10.6995	10.8632	10.6674	10.6872	10.5235	10.5996	10.7237
PSMA4_2	PSMA4	7.61645	7.41917	7.39652	7.69436	7.29607	8.35956	8.52459	7.9421	8.54929	8.4565
DDIT4L_3	DDIT4L	10.2235	10.2054	10.2322	10.4058	10.1822	10.0758	10.1991	10.3066	10.1687	9.94246
PADI2_4	PADI2	10.5171	10.7254	10.3246	10.5601	10.4768	10.4091	10.641	10.4897	10.5919	10.4612
SEMA5A_3	SEMA5A	10.5081	10.4799	10.5449	10.5326	10.6312	10.3748	10.4556	10.435	10.3913	10.584
CD84_1	CD84	10.6544	10.7347	10.7919	10.8219	10.3975	9.73908	9.98507	9.81657	9.86397	9.7399
PIANP_2	PIANP	9.58608	9.62837	9.66788	9.40788	9.43116	9.90451	9.92659	9.9448	9.76363	9.78067
TMEM132E_2	TMEM132E	10.5835	10.8345	10.6991	10.7579	10.8069	10.6753	10.5428	10.4813	10.7134	10.6376
ASXL2_2	ASXL2	10.4171	10.4249	10.3383	10.4681	10.5407	10.6745	10.7812	10.7928	10.9395	10.7113
CELA2A_3	CELA2A	11.5533	11.6008	11.4645	11.6728	11.6069	11.2579	11.3667	11.3238	11.4321	11.4514
EVI5_1	EVI5	9.89223	9.82325	9.76731	9.86959	10.1135	10.097	10.1261	9.90239	10.2697	10.2876
DPY19L3_3	DPY19L3	8.91141	8.98564	8.79645	8.97607	8.79909	8.9489	9.30476	8.98993	9.23638	9.15263
SUSD5_3	SUSD5	10.7023	10.7105	10.5267	10.7982	10.6829	10.528	10.6303	10.6212	10.5593	10.5212
SYT2_3	SYT2	9.62643	9.77201	9.76421	9.81561	10.0268	9.82258	9.72372	9.87009	9.85099	9.8589
TIMP2_1	TIMP2	11.0489	11.0412	10.9319	10.9683	11.0013	10.821	10.7828	10.6847	10.842	10.7866
ZXDA_2	ZXDA	9.2257	9.18524	8.81456	9.34394	9.17616	9.09301	9.17106	9.39513	9.19074	9.26333
CCDC14_2	CCDC14	10.5663	10.6452	10.7865	10.5163	10.8913	10.4457	10.4496	10.4569	10.5593	10.2855
CASC5_4	CASC5	9.38904	9.32177	9.26661	9.19967	9.29164	9.36612	9.07451	9.02096	9.08936	9.14803
PDE4C_4	PDE4C	10.2752	10.3546	10.4467	10.4449	10.3005	10.2467	10.5304	10.3285	10.4581	10.2697
DCX_4	DCX	10.1225	10.0627	10.2107	10.034	10.1409	10.2899	10.1096	10.1909	10.1489	10.2505
CADM4_4	CADM4	10.4017	10.237	10.0945	10.1778	10.1507	10.1397	10.1388	10.0737	10.0797	10.1165
SOX6_4	SOX6	9.48178	9.39834	9.53948	9.24472	9.60555	9.74581	9.5456	10.1018	10.0084	9.76118
C20orf141_1	C20orf141	10.66	10.6134	10.7904	10.7105	10.7499	10.5251	10.3843	10.6329	10.7017	10.6318
PAIP1_2	PAIP1	10.2614	10.0553	10.3424	10.0204	10.1929	10.0186	9.91636	10.0312	10.0699	10.2771
ISCU_3	ISCU	8.74726	8.85247	8.72485	8.69777	8.86023	8.82734	8.47369	9.26295	8.83294	8.61854
CD3G_3	CD3G	10.272	10.4588	10.5503	10.3752	10.5077	10.0758	10.1031	10.1564	10.081	10.0464
DNAJC3_3	DNAJC3	11.0421	10.9606	11.1597	11.064	10.9718	11.2258	11.1089	11.0203	11.1045	11.0963
MED25_2	MED25	8.99855	8.77201	8.72165	8.97326	8.52477	9.54451	9.24063	9.37326	9.56329	9.55031
TMEM151B_2	TMEM151B	10.1035	10.0553	10.2467	10.1344	10.1235	10.236	10.056	10.0145	10.0084	10.1595
YES1_1	YES1	9.78489	9.6944	9.87765	9.87412	9.58397	9.68936	9.98647	9.63629	9.80965	9.78957
MAPK10_1	MAPK10	10.0649	10.0975	10.0506	10.0527	10.1072	10.2071	10.1624	9.85151	10.1356	10.0365
CDON_2	CDON	10.6649	10.5083	10.8317	10.8038	10.7595	10.7238	10.6752	10.7495	10.7808	10.8254
KRTAP13-2_1	KRTAP13-2	9.67213	9.88776	9.74072	9.69606	9.91457	9.73063	9.78763	9.51984	9.63888	9.6285
IGFBP2_3	IGFBP2	9.67534	9.62439	9.87478	9.64037	9.7039	9.6215	9.92659	9.71113	9.60449	9.69478
MSTN_1	MSTN	10.7381	10.5371	10.6402	10.7709	10.745	10.6972	10.6872	10.7556	10.8808	10.6219
KPNA5_3	KPNA5	9.53045	9.68679	9.66456	9.56197	9.63384	8.91946	9.13372	9.1317	8.86235	9.26333
KCNC3_3	KCNC3	9.7273	9.65398	9.60684	9.87412	9.80065	9.57126	9.71531	9.73627	9.76536	9.78364
SIM2_3	SIM2	10.7172	10.8844	10.7517	10.7265	10.8542	10.7666	10.8154	10.8891	10.9691	10.8875
IBSP_4	IBSP	8.88947	9.06999	8.66622	8.87412	9.11225	9.57882	9.41679	9.21456	9.08105	9.39559
CON103_1	CON103	9.92631	10.1302	9.7423	9.96052	10.1322	9.98061	9.84575	10.2134	10.0657	10.2299
NXPE2_4	NXPE2	9.9947	9.66565	10.0746	9.99701	9.60198	10.1423	9.85496	10.1829	10.1031	10.2803
PTPDC1_3	PTPDC1	9.6347	9.41917	9.66456	9.60079	9.49809	9.69806	9.69665	9.74094	9.64265	9.63015
HOXD9_3	HOXD9	10.0747	10.0072	10.182	10.1544	10.0945	9.94306	10.1612	10.1364	10.1882	10.1743
RBM15B_3	RBM15B	10.1166	9.97317	9.84572	10.254	10.0335	10.0241	9.6374	10.0921	10.0215	9.83329
IGSF21_1	IGSF21	10.9805	11.1111	11.1293	10.9977	11.2293	11.1192	11.2946	10.9367	11.0643	11.0746
SH3BGRL2_2	SH3BGRL2	10.7789	10.6877	10.7368	10.9311	10.6905	10.324	10.3413	10.4235	10.4387	10.6177
LDLRAD1_4	LDLRAD1	9.28152	9.09896	9.42234	9.42858	9.10973	9.18991	9.13372	9.6644	9.30225	9.26333
ZKSCAN4_4	ZKSCAN4	9.69761	9.80227	9.67616	10.0067	9.73361	9.92688	10.0837	9.93669	9.96232	9.83186
GALNTL5_1	GALNTL5	10.836	10.8533	10.6852	10.9541	10.8406	10.9098	11.085	10.8615	11.033	10.978
SIGLEC9_2	SIGLEC9	10.0377	10.0671	9.89336	10.2176	10.1653	10.3792	10.5784	10.2488	10.5811	10.3849
SULT1A2_2	SULT1A2	10.7257	10.8584	10.7965	10.8014	10.6736	10.8001	10.7852	11.0062	10.957	10.9081
CTAG1B_4	CTAG1B	8.94371	8.8861	9.01841	9.09479	9.05063	9.07176	8.72539	8.81804	9.00397	9.25478
CCDC85B_1	CCDC85B	10.0049	10.0359	9.98282	9.97326	9.92748	9.57693	9.48362	9.68069	9.49191	9.57628
PAQR4_1	PAQR4	9.93436	9.45098	9.74387	9.6545	10.0188	9.63786	9.83493	9.5556	9.42996	9.84331
PROB1_1	PROB1	10.0892	9.97474	10.0014	9.94192	9.97387	10.0597	9.76175	10.0725	9.87042	9.72914
SUCO_1	SUCO	9.9805	9.90755	10.4341	9.9448	9.88251	9.43016	9.38111	9.64462	9.4212	9.24618
PLXNA2_4	PLXNA2	10.1824	10.0758	9.99081	10.1581	10.2816	10.1204	10.0399	10.0896	9.84772	10.0075
ZDHHC13_2	ZDHHC13	10.7767	10.8944	10.8877	10.8734	10.8429	10.6514	10.7519	10.7402	10.7277	10.7097
SOST_4	SOST	9.20364	9.40067	9.21301	9.4058	9.43518	9.32629	9.3336	9.47386	9.28546	9.31564
BCAP29_2	BCAP29	10.5869	10.396	10.3162	10.4141	10.4826	10.5854	10.5913	10.6178	10.3469	10.538
GRB14_4	GRB14	9.39684	9.39834	9.3804	9.3784	9.72706	9.25971	8.98228	8.98469	9.26358	9.15493
RGS14_1	RGS14	8.8867	9.00107	8.85596	8.72145	8.76112	9.0529	8.93963	9.1222	8.9038	9.12944
MUSTN1_3	MUSTN1	9.48178	9.68488	9.63599	9.57503	9.50576	9.71014	9.86411	9.90655	9.86397	9.81596
ANKRD62_4	ANKRD62	10.1319	9.96375	9.95452	10.0647	10.0067	9.76911	10.06	9.95956	9.9502	9.84045
COL17A1_1	COL17A1	10.8011	10.8084	10.7873	10.901	10.659	10.5182	10.6168	10.6611	10.5623	10.4472
CREBZF_4	CREBZF	8.55156	8.83191	8.94633	8.74804	9.03745	8.54451	8.58856	8.52886	8.36066	8.23535
CNPY3_2	CNPY3	10.3773	10.47	10.4154	10.45	10.653	10.2491	10.1325	10.2673	10.0387	10.0538
UBA7_4	UBA7	8.2667	8.52969	8.15734	8.3264	8.12725	7.94013	7.88674	8.43215	8.00397	7.79105
HUWE1_1	HUWE1	9.5162	9.2743	9.4085	9.3264	9.38197	9.52509	9.49348	9.46261	9.35378	9.42827
DCAKD_2	DCAKD	9.9477	9.95902	10.108	10.07	9.95577	10.1359	10.021	10.2726	10.1275	9.90471
CTXN2_2	CTXN2	10.3464	10.3831	10.3341	10.4958	10.5162	10.1587	10.0626	10.1042	10.1017	10.2124
MEOX1_1	MEOX1	10.6527	10.6124	10.7642	10.7701	10.6599	10.4734	10.6285	10.4822	10.6151	10.626
ARPIN_1	ARPIN	9.21029	9.25383	9.29484	9.28387	9.49616	9.25501	8.95113	9.2168	9.03873	9.23752
NR3C2_1	NR3C2	9.92226	9.43061	9.57356	9.75789	9.64083	9.59381	9.69665	9.35916	9.37887	9.58653
NUDT15_3	NUDT15	9.60808	9.70009	9.37635	9.91577	9.38613	9.28994	9.36186	9.2168	9.38338	9.23969
OR5C1_1	OR5C1	8.43521	9.10469	7.81156	8.99285	8.19527	8.46522	8.06131	8.29926	8.29986	8.35617
CTTNBP2_3	CTTNBP2	9.9477	9.94632	9.88909	9.81403	10.0026	10.1663	10.1044	10.1691	10.1086	10.1283
VPS54_3	VPS54	9.61979	9.76479	9.90608	9.54311	9.43317	9.70498	9.53609	9.78679	9.48141	9.82032
LRP12_2	LRP12	10.526	10.652	10.7399	10.6306	10.6922	10.2228	10.056	10.1587	10.2709	10.2157
CXCR1_2	CXCR1	11.2741	11.2863	11.2181	11.1262	11.246	11.1029	11.1668	11.1084	11.02	11.1635
BTG2_3	BTG2	10.0722	10.0359	10.1467	9.89807	10.1482	10.2095	10.1882	10.0042	10.1489	10.1341
ICT1_3	ICT1	10.1608	10.0685	10.0378	9.94336	10.0637	10.1837	10.1108	10.0286	10.06	9.97796
SH3D19_4	SH3D19	9.58437	9.70198	9.53403	9.74475	9.57852	9.60124	9.54749	9.73783	9.53313	9.49694
CIRH1A_4	CIRH1A	9.2773	9.37485	9.36615	9.43064	9.38197	9.39422	9.14126	9.39118	9.36979	9.31358
S1PR1_1	S1PR1	10.6801	10.5083	10.464	10.6377	10.6127	10.5684	10.6924	10.8334	10.6539	10.9081
MFSD1_1	MFSD1	10.0649	10.0359	10.2187	10.0634	9.96136	9.7525	9.83338	9.5414	9.73565	9.78364
FZD3_3	FZD3	11.1412	11.1434	11.4429	11.1674	11.1568	11.1185	10.9941	11.0312	10.9101	11.1474
KLHL22_1	KLHL22	10.5818	10.5871	10.5602	10.523	10.5957	10.2168	10.3959	10.4379	10.4645	10.4978
CCDC83_3	CCDC83	10.1071	10.1497	9.94496	9.97044	9.93745	10.3953	10.5409	10.4001	10.4441	10.4072
ULK4_1	ULK4	9.13536	9.19601	9.11168	9.22356	8.96971	9.87106	9.55693	9.91895	9.93644	9.56249
MAP3K7CL_1	MAP3K7CL	9.8474	9.77201	9.9586	9.9984	9.56756	10.0824	9.94826	9.9162	10.0069	10.1236
DUOXA2_1	DUOXA2	8.70077	8.5424	8.29699	8.14818	8.09709	8.35517	8.79721	8.52886	8.55331	8.50417
ASPN_1	ASPN	9.93034	9.89108	9.87909	9.97466	9.99583	9.89999	9.88823	9.81214	10.0258	9.91695
SCGB2A1_4	SCGB2A1	9.54104	9.11607	9.55213	9.39742	9.48262	8.86798	9.19059	9.26727	8.72323	9.05999
GIT1_4	GIT1	10.113	10.216	10.0733	10.1192	10.0996	9.88484	9.99205	10.2971	10.0272	9.80283
DNASE2B_2	DNASE2B	9.50902	9.37248	9.4184	9.4429	9.32888	9.59194	9.65157	9.26942	9.59673	9.58312
RUNDC3B_1	RUNDC3B	9.99342	9.89934	10.0053	10.0108	10.0766	9.99621	9.85343	10.0299	9.74445	9.98185
FAM47A_1	FAM47A	10.1596	10.2705	10.2567	10.4079	10.1653	10.3308	10.2348	10.3336	10.3834	10.4851
MSGN1_1	MSGN1	8.75031	8.42833	8.73756	8.5469	8.50193	8.46114	8.17842	8.34901	8.50854	8.3074
GPANK1_3	GPANK1	9.86578	10.0148	9.72804	9.79662	9.83608	9.99762	10.0182	9.7928	10.0344	10.1142
TMEM173_4	TMEM173	9.39099	9.49087	9.78731	9.50659	9.26475	9.87106	9.94107	9.84575	9.98181	10.0365
KRT15_3	KRT15	9.64456	9.51687	9.76886	9.3784	9.84216	9.05831	8.98228	9.09815	8.87524	9.21125
IRF2BP2_2	IRF2BP2	9.06123	9.34855	9.24006	9.45101	9.05587	9.47538	9.1057	9.06876	9.43649	9.44715
CDC42EP2_2	CDC42EP2	8.8417	8.56334	8.63599	8.83434	8.56939	9.25028	9.14627	9.27801	9.13023	9.11061
NONO_1	NONO	9.29201	9.03444	9.01841	8.90399	9.11727	9.40701	9.36616	9.22348	9.29507	9.35617
SLC8A2_1	SLC8A2	11.1307	11.109	11.1323	11.0367	11.1341	11.0481	11.1444	11.0688	11.2488	11.2007
SLC39A5_4	SLC39A5	9.9477	9.97317	9.97747	10.0272	9.95997	9.92094	10.1587	9.96621	9.94867	9.85467
TNFSF10_1	TNFSF10	9.79967	9.92059	9.66123	9.80931	9.66159	9.85249	10.1525	10.0016	9.85099	10.1224
TPCN1_4	TPCN1	10.4643	10.8516	10.6478	10.6324	10.6676	10.6469	10.3896	10.4513	10.6227	10.4878
HLA-DMA_3	HLA-DMA	10.1835	10.3267	10.4025	10.1581	10.147	10.3162	10.281	10.2575	10.3082	10.2697
WIBG_4	WIBG	10.2355	10.1744	10.0249	9.92745	10.0107	10.5143	10.4486	10.3066	10.3732	10.5024
PAPL_4	PAPL	9.76394	9.97942	9.81756	9.88764	9.74824	9.75917	9.84113	9.82685	10.06	9.69952
TTC30A_4	TTC30A	10.42	10.4722	10.4516	10.4419	10.3546	10.1061	10.0719	10.1552	10.1817	10.0139
SPINK5_2	SPINK5	10.4955	10.6003	10.4223	10.5601	10.693	10.8218	10.8942	10.9919	10.8591	10.8992
ECHDC1_4	ECHDC1	10.2571	10.1231	10.1889	10.0922	10.1941	10.2899	10.3215	10.0476	10.1869	10.4043
GLRA2_1	GLRA2	10.1846	10.1018	10.1068	10.3297	10.1372	10.3661	10.3303	10.229	10.4343	10.2255
DCDC2B_1	DCDC2B	9.36737	9.2743	9.51385	9.46911	9.41698	9.38993	9.16614	9.19202	9.07547	9.33199
DCLRE1C_3	DCLRE1C	9.562	9.70951	9.78884	9.5601	9.81925	9.68061	9.53227	9.55206	9.70531	9.46764
WNT7B_3	WNT7B	9.31071	9.64811	9.64445	9.69606	9.67526	9.24554	9.4677	9.27587	9.27091	9.40334
ME1_1	ME1	9.86578	9.2743	9.81006	9.59531	9.75631	9.71014	9.84113	9.76099	9.81467	9.49149
CON019_1	CON019	10.4661	10.6491	10.5485	10.5666	10.6198	10.6998	10.7462	10.6153	10.6342	10.726
SLC10A1_4	SLC10A1	11.2169	11.2705	11.2617	11.0607	11.1701	10.7015	10.794	10.8421	10.8591	10.8028
GPS2_1	GPS2	10.3494	10.2667	9.99611	10.1494	10.0388	10.3274	10.0666	10.1305	10.2927	10.1011
AKAP10_4	AKAP10	9.32304	9.22784	9.47453	9.17538	9.44719	9.61784	9.8209	9.36724	9.59088	9.67249
GPR183_4	GPR183	9.96878	10.1497	9.82651	9.91724	10.0792	9.89395	9.94395	9.8443	9.84609	9.78067
TULP1_1	TULP1	10.6148	10.3449	10.4583	10.5507	10.5903	10.3802	10.3193	10.35	10.4751	10.3136
DENND1A_1	DENND1A	9.73808	9.66371	9.68767	9.862	9.84972	9.6068	9.538	9.43599	9.7143	9.31358
KLHL7_3	KLHL7	9.56027	9.71514	9.74702	9.49682	9.78339	8.8649	8.69836	9.05633	8.91632	9.09153
KLHL40_3	KLHL40	9.26457	9.32912	9.46691	9.52976	9.36308	9.20219	9.23829	8.99775	9.10858	9.1732
UBE2E1_4	UBE2E1	10.2442	10.173	10.2016	10.1544	10.4231	10.3308	10.3885	10.2705	10.2314	10.3671
TMEM174_4	TMEM174	9.57581	9.52543	9.50644	9.54311	9.78812	9.35517	9.35971	9.34901	9.22385	9.02773
MBOAT4_3	MBOAT4	11.1625	11.1025	11.0976	11.2318	11.1899	10.8462	11.0169	10.829	10.9249	10.9831
CON036_3	CON036	9.94903	10.126	10.125	10.1331	10.0945	9.7374	10.1375	10.1552	10.1555	10.2803
S100A7_3	S100A7	10.7296	10.8049	10.7735	10.9441	10.6443	10.705	10.7119	10.692	10.8591	10.8152
PCDHA1_3	PCDHA1	9.42571	9.59011	9.57356	9.51242	9.58759	9.53095	9.41472	9.2908	9.28546	9.33605
PRKCH_3	PRKCH	10.6801	10.5706	10.5074	10.5144	10.5528	10.8525	10.7204	10.8926	10.7808	10.8397
SLC13A4_1	SLC13A4	11.5362	11.3849	11.5664	11.508	11.4047	11.4302	11.4183	11.4331	11.4783	11.5577
GALE_3	GALE	9.9477	9.87442	9.88909	9.98448	9.98763	9.87873	9.81777	9.59737	9.69627	9.7747
CON229_2	CON229	9.65922	9.6164	9.60338	9.79344	9.70223	9.47942	9.67429	9.59049	9.60061	9.59333
CYB5R4_1	CYB5R4	10.3674	10.2844	10.3507	10.2679	10.1359	10.333	10.3991	10.168	10.4559	10.2623
CNDP1_4	CNDP1	9.96091	9.94313	9.78272	9.93326	9.97939	9.90901	10.0811	9.99905	10.0894	9.91288
LDLRAD1_1	LDLRAD1	9.81285	9.43516	9.42037	9.51435	9.7385	9.86644	9.82871	9.57315	9.84772	9.93312
ZCCHC11_4	ZCCHC11	10.5498	10.5158	10.585	10.6439	10.5229	10.2968	10.317	10.4795	10.1791	10.1789
CMKLR1_4	CMKLR1	10.0686	9.9763	9.98948	10.0818	10.1085	10.0074	9.88973	9.92443	10.0244	9.99474
AIP_2	AIP	10.8922	10.7908	11.0908	11.0101	10.9537	10.8082	10.9053	10.9045	10.9826	10.8937
TJP1_1	TJP1	10.2931	10.3413	10.3487	10.2517	10.4006	10.4845	10.4384	10.3531	10.4091	10.1721
ELMO3_4	ELMO3	10.7871	10.8233	10.8354	10.8981	10.9565	10.6558	10.7371	10.7433	10.7979	10.6892
POLM_3	POLM	10.1801	10.2819	10.2456	10.1013	10.2	10.1461	10.1488	10.3932	10.0098	10.3259
SLC46A1_1	SLC46A1	10.7427	10.653	10.6068	10.7113	10.8045	10.6762	10.6533	10.7913	10.6752	10.7322
SIK2_3	SIK2	10.7396	10.6887	10.7904	10.7281	10.8061	10.6242	10.4516	10.7686	10.5683	10.4824
HIST1H2AB_3	HIST1H2AB	7.10949	6.73926	7.28837	6.64568	6.85423	7.00884	7.40011	7.23013	7.02724	6.93713
SKIDA1_1	SKIDA1	10.1481	10.1274	10.1443	10.0961	10.2431	10.061	10.0291	9.91345	10.06	10.1457
JADE2_3	JADE2	8.92496	8.95427	8.73122	9.05007	8.85423	8.95181	8.74534	8.52165	8.75145	8.58141
KHDRBS2_1	KHDRBS2	10.2431	10.2995	10.3995	10.3253	10.2771	9.89848	9.67775	10.0055	10.0741	9.97014
PRPS1L1_1	PRPS1L1	10.392	10.4053	10.4868	10.4172	10.2443	10.2034	10.2218	10.2323	10.1582	10.3012
C1orf110_1	C1orf110	10.2592	10.3094	10.3215	10.4691	10.2176	10.456	10.379	10.154	10.3652	10.4942
HIGD1B_2	HIGD1B	10.322	10.3606	10.2578	10.312	10.2994	10.3375	10.3036	10.4494	10.3188	10.2708
RGPD6_2	RGPD6	9.8417	9.74843	9.63769	9.79503	9.74986	9.76083	10.0954	10.0488	10.043	9.90334
SLC37A1_3	SLC37A1	10.6889	10.5633	10.4868	10.6571	10.5648	10.6656	10.6577	10.622	10.6035	10.6987
KRTAP5-11_1	KRTAP5-11	10.8756	10.8084	10.8116	10.7902	10.9417	11.0684	10.9969	11.1604	10.9426	10.8771
CUL4B_1	CUL4B	11.3895	11.3612	11.2322	11.3693	11.4144	11.175	11.19	11.304	11.2345	11.2113
CXCL1_1	CXCL1	9.36737	9.403	9.46882	9.087	9.52854	9.45294	9.20747	9.45695	9.31175	9.45464
MDFIC_2	MDFIC	10.1412	10.0627	10.2445	10.1243	10.0559	10.3628	10.2913	10.3264	10.3294	10.2929
UGT2A2_4	UGT2A2	9.49092	9.54871	9.75016	9.73647	9.39649	9.94452	9.67081	9.92717	9.8975	9.75361
CHRFAM7A_1	CHRFAM7A	9.9182	9.90918	9.4341	9.79184	9.85423	9.66295	9.61228	9.56089	9.76189	9.87573
PAIP2_1	PAIP2	10.0062	10.1538	10.0833	9.96336	10.0519	9.15749	9.37045	9.45505	9.48141	9.58141
AMY2B_1	AMY2B	9.92631	9.87106	9.75173	9.93326	9.73688	9.4591	9.43328	9.39316	9.39461	9.50417
STX19_1	STX19	10.0783	9.86938	10.1785	10.07	10.0107	10.1088	10.1108	9.99775	10.0657	10.1212
ZNF221_3	ZNF221	10.419	10.4249	10.5368	10.4919	10.2304	10.3661	10.3576	10.6371	10.5219	10.3917
RASGEF1B_2	RASGEF1B	10.2014	10.4203	10.3692	10.4581	10.4332	10.3397	10.4074	10.0835	10.3721	10.2845
MCMBP_2	MCMBP	9.32099	8.53818	8.62235	8.36557	8.42712	9.68412	9.49545	9.05883	8.65764	8.98443
UBE2B_3	UBE2B	9.8545	10.0434	9.86901	9.90842	9.89132	10.3694	10.3347	10.4059	10.4135	10.4584
VKORC1_4	VKORC1	10.2993	10.1552	10.297	10.2081	10.2602	10.057	10.0666	10.0451	10.0416	10.0963
CLEC7A_1	CLEC7A	10.4781	10.5716	10.4233	10.5173	10.5912	10.391	10.4677	10.4225	10.5938	10.4396
LINGO3_4	LINGO3	9.48727	9.50609	9.51938	9.02854	9.58939	9.6068	9.94539	9.49612	9.7532	9.84045
CCDC168_4	CCDC168	9.32713	9.32177	9.36819	9.39532	9.43116	9.05561	8.49348	8.95287	9.05863	9.32384
LOC554223_4	LOC554223	8.94371	8.7756	9.29699	8.9591	8.73198	8.96628	8.91048	8.64628	8.9593	8.84331
IQCJ-SCHIP1_1	IQCJ-SCHIP1	9.65273	9.39134	9.38849	9.55446	9.42105	9.18497	9.09279	9.25862	9.38788	9.15723
GCNT7_2	GCNT7	10.2582	10.3558	10.0908	10.3374	10.2591	10.3386	10.35	10.4273	10.2137	10.2718
PLK1_3	PLK1	5.94903	5.98253	5.29699	5.49682	5.94734	6.52118	5.58856	5.7143	6.99219	5.66767
HR_2	HR	9.31689	9.34129	9.69094	9.34176	9.38821	9.43849	9.44755	9.48874	9.32824	9.75967
FAM171A1_3	FAM171A1	9.22788	9.38194	9.48963	9.48303	9.39855	9.52118	9.5399	9.61103	9.36295	9.37798
TEN1_4	TEN1	9.58266	9.40067	9.19238	9.17047	9.45909	9.56367	9.4657	9.54318	9.71071	9.36612
CNTNAP1_4	CNTNAP1	10.1585	10.1004	10.1031	9.99007	10.3005	10.2059	10.3445	10.3419	10.4035	10.3208
SSBP1_2	SSBP1	9.62311	9.24608	9.51938	8.79981	8.84519	9.92094	9.3292	9.60079	9.57912	9.92371
KIAA1683_4	KIAA1683	10.0126	9.92059	9.63089	9.89658	9.75952	9.68587	9.4677	9.7913	9.63699	9.55206
LILRA6_2	LILRA6	10.7722	10.6753	10.7689	10.6986	10.6153	10.6797	10.889	10.7371	10.8808	10.611
PBXIP1_1	PBXIP1	10.1283	10.2895	10.034	10.179	10.2374	10.2408	10.3104	10.0945	10.0949	10.1388
CLEC16A_1	CLEC16A	10.2847	10.3983	10.2666	10.3374	10.4422	10.3037	10.0413	10.2564	10.0713	10.1538
GALNS_3	GALNS	9.22351	9.51041	9.62235	9.59348	9.44719	9.97633	10.1223	10.1829	10.1302	9.86313
APOH_3	APOH	9.9357	9.82499	9.57001	9.94624	9.92462	9.68936	9.68981	9.52165	9.7532	9.68527
DEFB107A_3	DEFB107A	9.96878	10.0449	10.3824	10.109	10.0322	10.0447	9.97947	10.404	9.98923	10.2516
TMPRSS11A_2	TMPRSS11A	9.67534	9.81629	9.90889	9.95482	9.72377	9.65225	9.74699	9.76863	9.70531	9.94778
MXRA7_1	MXRA7	9.91277	9.80754	9.64276	9.64214	9.79283	10.1282	9.96961	10.1795	10.0344	9.95439
FAM92A1_2	FAM92A1	11.0594	11.1154	11.2119	11.0258	11.1229	10.9015	10.8264	11.0712	10.9638	10.9603
OR2V1_4	OR2V1	10.3684	10.5007	10.3834	10.7012	10.5703	10.1461	10.0073	10.0425	9.99662	10.1201
PPP3CA_2	PPP3CA	10.3614	10.4996	10.3013	10.3837	10.3882	10.1997	10.2696	10.2157	10.1856	10.3602
TKTL2_2	TKTL2	10.3851	10.4249	10.2981	10.3042	10.1786	10.3252	10.2822	10.4273	10.3901	10.4612
SMDT1_3	SMDT1	10.1377	10.1812	9.90044	9.94767	9.95016	10.2071	10.2099	10.0055	10.0699	10.1957
ROR2_2	ROR2	10.7063	10.7747	10.6571	10.7628	10.8346	10.6514	10.7626	10.6504	10.6963	10.7984
PENK_3	PENK	10.1095	10.3866	10.3383	10.2482	10.4719	10.5656	10.5236	10.5432	10.7671	10.4842
TAS2R43_3	TAS2R43	10.0856	10.3193	10.2545	10.3275	10.2972	10.2585	10.16	10.1341	10.2891	10.3572
PEX3_1	PEX3	9.12131	9.02843	8.97881	8.9534	8.83608	9.43225	9.26847	9.36724	9.28304	9.79695
KCTD11_2	KCTD11	10.1676	10.0903	10.3713	10.1013	9.94593	9.97633	9.90606	9.98075	10.1423	9.99602
ATP2C2_1	ATP2C2	10.5375	10.3937	10.4438	10.5981	10.5342	9.98914	10.1488	10.0133	9.97434	10.1306
AKT1S1_3	AKT1S1	9.60134	9.92221	9.63938	9.9491	9.36941	9.89092	9.6231	9.71903	9.96684	9.90197
MMP28_1	MMP28	9.93034	9.80051	9.96266	9.95054	9.92319	10.17	9.98087	10.1966	10.0643	10.1341
ALOX12_4	ALOX12	10.9135	11.0736	10.8805	11.0824	11.0643	10.9224	11.1325	10.9031	11.0579	11.1428
SETD1B_1	SETD1B	9.29619	9.6224	9.46882	9.33958	9.5767	9.32853	9.14377	8.78227	9.37434	9.13644
C6orf165_3	C6orf165	9.2667	9.13017	9.33721	9.17047	9.20001	9.58633	9.73706	9.74559	9.82798	9.73222
CSTF2_3	CSTF2	10.7257	10.8259	10.7704	10.8038	10.931	10.1461	10.3576	10.3743	10.3879	10.2623
ERAP2_3	ERAP2	10.3929	10.4898	10.3753	10.545	10.4492	10.3618	10.4647	10.5991	10.5199	10.4565
OR2H1_3	OR2H1	10.2582	10.2718	10.3204	10.1205	10.1482	10.114	10.2535	10.1875	10.1167	10.1923
TSPAN5_1	TSPAN5	10.3004	10.3107	10.1443	10.3472	10.3975	10.2934	10.3928	10.3212	10.4992	10.1687
BEND3_3	BEND3	9.67534	10.1018	9.75329	9.84977	9.89717	9.72384	9.69152	9.77167	9.65391	9.4565
PSTK_4	PSTK	9.55679	9.49524	9.5083	9.51629	9.48067	9.75083	9.47767	9.48874	9.45377	9.33605
DRAP1_2	DRAP1	9.24742	9.15522	9.29913	9.06072	9.52099	9.01999	9.20026	9.25427	9.50025	9.14803
ICK_2	ICK	10.2931	10.363	10.2277	10.1924	10.1519	10.556	10.4747	10.3682	10.5948	10.3985
GSTM1_2	GSTM1	8.34134	8.32912	8.79949	8.27704	8.68881	8.54836	8.50912	8.07123	8.31884	7.96884
CON115_1	CON115	10.5153	10.6294	10.4679	10.7942	10.8108	10.3397	10.424	10.5117	10.3317	10.3582
HK1_1	HK1	10.2603	10.1648	10.0671	10.168	10.1604	10.1153	10.3126	10.2597	10.0838	10.2146
UCHL5_4	UCHL5	9.58266	9.60836	9.57001	9.47907	9.46698	9.16754	9.0666	9.06628	9.1436	9.30118
RBM7_2	RBM7	10.2784	10.4317	10.4005	10.3911	10.258	10.1911	10.3148	10.04	10.183	10.3461
STAT1_4	STAT1	8.26244	8.11323	7.99743	8.31311	8.06628	8.48546	8.40847	8.27801	8.20611	8.41106
ATP1B3_2	ATP1B3	9.55331	9.24608	9.70557	9.66325	9.54911	9.66827	9.4856	9.49427	9.50232	9.61018
DACT1_2	DACT1	8.8474	9.12736	9.22885	8.95625	8.98076	8.43641	8.5399	8.26942	8.44083	8.06977
RNF157_2	RNF157	10.2528	9.85077	10.1632	10.1319	10.0843	10.0116	9.99621	9.9162	10.0258	10.0879
INPP5F_3	INPP5F	10.3066	10.5435	10.2567	10.3805	10.4078	10.3889	10.2935	10.3612	10.2891	10.3582
CT62_2	CT62	10.2103	10.2832	10.057	10.2117	9.96832	10.1575	10.0902	9.95555	9.88163	9.87851
COL4A3_1	COL4A3	9.34134	9.53182	9.4085	9.68406	9.34395	9.75083	9.64096	9.58358	9.72679	9.74753
YAF2_1	YAF2	10.389	10.4192	10.2611	10.488	10.3767	10.0228	9.86866	10.2521	10.2525	10.1664
CD40LG_1	CD40LG	10.0612	10.302	10.2141	10.4037	10.2602	10.2784	10.3137	10.2134	10.4548	10.2157
FAM71C_4	FAM71C	9.09758	8.97004	9.42234	9.19243	9.0188	9.08243	9.05865	9.41862	9.16212	9.43963
OR10A5_1	OR10A5	10.4171	10.3737	10.3372	10.254	10.4738	10.1625	10.5033	10.4273	10.2891	10.1572
CCNB3_3	CCNB3	10.4927	10.5993	10.5824	10.5685	10.5019	10.236	10.3586	10.2134	10.3457	10.219
PROZ_2	PROZ	11.151	11.2844	11.0746	11.1369	11.4032	11.063	11.1469	10.9387	11.2593	10.9498
S100A16_3	S100A16	8.85874	9.01937	9.05442	9.0474	8.82692	9.23124	9.4856	9.10782	9.40797	9.45277
SMG1_4	SMG1	7.71331	8.13017	8.16677	7.92162	8.14701	8.42807	8.42917	8.49243	8.30938	8.24402
YTHDF1_1	YTHDF1	8.9831	8.88277	8.61203	8.74804	8.78339	8.79203	9.21464	8.61612	8.76881	8.7058
RGS22_1	RGS22	10.256	10.1358	10.182	10.2105	10.2443	10.1862	10.3237	10.2488	10.1409	10.1755
CLCA2_3	CLCA2	10.1992	10.0133	9.84425	10.0299	10.0572	10.3229	10.3237	10.2982	10.1634	10.3522
KTN1_3	KTN1	10.0686	10.0903	10.1703	10.1815	10.3461	9.95617	10.1906	9.90377	10.1289	10.1248
MAPK8IP3_2	MAPK8IP3	10.3544	10.2344	10.4361	10.3198	10.3439	10.3308	10.3532	10.161	10.3129	10.5265
LILRA5_3	LILRA5	10.2951	10.0961	10.1347	10.0501	10.1976	10.1887	10.4209	10.2971	10.1661	10.3012
AZU1_1	AZU1	10.2463	10.1189	10.2085	10.1407	9.93886	10.061	10.16	10.2705	10.4321	10.0746
SESTD1_2	SESTD1	9.10949	8.97004	9.32252	9.15565	9.28942	9.0664	9.06924	9.1552	9.03012	9.34413
KRTAP8-1_2	KRTAP8-1	9.28783	9.71326	9.43019	9.49878	9.46107	9.6665	9.84421	9.78227	9.45592	9.62518
VCAN_1	VCAN	10.3773	10.4666	10.7048	10.4701	10.6972	10.4385	10.4677	10.2543	10.4793	10.6277
SFXN5_4	SFXN5	9.58095	9.22784	9.12142	9.2377	9.42308	9.08773	9.34453	9.41084	9.4772	9.28658
FAM19A2_3	FAM19A2	9.83884	9.98719	9.98149	9.99701	9.95577	9.76249	9.73207	9.75331	9.73917	9.92236
SPSB4_4	SPSB4	10.6462	10.7512	10.8108	10.651	10.718	10.8009	10.8434	10.8565	10.6304	10.7627
HECTD2_4	HECTD2	9.24527	9.4644	9.47832	9.57317	9.11225	9.76249	9.62848	9.93125	9.64642	9.38779
C11orf58_3	C11orf58	11.1053	11.1669	11.0771	11.1325	11.0578	10.8154	10.9229	11.0457	11.1194	11.0501
POLD3_1	POLD3	9.14927	8.99491	9.01319	8.93904	9.22579	9.38348	9.05066	9.50711	9.19074	9.11061
ACVR2A_4	ACVR2A	9.77146	9.7226	9.73914	9.58981	9.87067	9.70152	9.6213	9.78529	9.69627	9.69952
GRIA3_1	GRIA3	9.94637	9.72446	10.0197	10.0831	9.98763	10.3116	10.398	10.528	10.2818	10.5711
POLH_4	POLH	9.54806	9.6944	9.4341	9.65098	9.6233	9.73233	9.78442	9.57315	9.66878	9.73068
MTMR6_1	MTMR6	10.0526	9.97474	10.2322	10.1268	10.4119	10.0144	10.0493	10.1364	10.0783	10.0563
PGA4_4	PGA4	9.09038	9.07583	8.97345	8.862	9.21178	9.35737	9.37045	9.33879	9.1778	9.31769
DNASE1L3_2	DNASE1L3	9.53575	9.97161	9.87909	9.81561	9.97801	9.66473	9.85649	9.51258	9.68716	9.42827
PSMD9_4	PSMD9	9.8474	10.1231	9.78119	9.86504	10.0818	9.57505	9.9031	9.901	9.74269	9.78513
RRP1_2	RRP1	8.63964	8.60028	8.77811	8.67022	8.28273	9.08243	8.68809	8.73939	8.63888	8.31564
GABPA_2	GABPA	10.1504	10.1511	9.9721	10.0857	10.1482	10.3195	9.86715	9.97812	9.95172	9.99986
ZNF518B_2	ZNF518B	10.1295	10.2564	10.4573	10.5105	10.3158	10.1997	10.1388	10.0576	10.2624	10.1364
TFRC_1	TFRC	9.90596	9.76298	9.34969	9.71977	9.75147	9.88179	9.87169	9.57663	9.98775	9.76269
FAM129A_1	FAM129A	9.75789	9.83708	10.0352	9.84824	9.69049	9.72213	9.7304	9.62119	9.80123	9.6932
HMGN3_3	HMGN3	10.4219	10.7917	10.5185	10.6341	10.7197	10.4985	10.648	10.6195	10.5023	10.7338
DSG4_2	DSG4	9.19024	9.00413	8.84719	9.11536	9.10721	9.53678	9.41056	9.33673	9.54325	9.70894
PRSS3_2	PRSS3	10.8107	10.7621	10.7509	10.9612	10.7747	10.7136	10.8419	10.8751	10.8534	10.6661
CTNND1_3	CTNND1	9.7273	9.83535	9.73598	9.65625	9.68712	9.83209	9.77959	9.62624	9.73565	9.57284
PANO1_4	PANO1	10.6106	10.7133	10.6975	10.6341	10.7114	10.4006	10.4158	10.5432	10.5573	10.45
KRT222_2	KRT222	10.5637	10.5371	10.5102	10.6368	10.5712	10.5054	10.6204	10.5171	10.5928	10.4139
PIGG_4	PIGG	6.97009	7.42833	6.77504	7.38265	6.50193	7.48143	7.13372	7.50346	7.47931	7.68049
ZCCHC14_3	ZCCHC14	9.54806	9.73003	9.52306	9.56758	9.48067	9.18497	9.32699	9.32228	9.15949	9.27182
EDAR_2	EDAR	10.3644	10.5158	10.3507	10.3164	10.1641	10.5074	10.4806	10.2543	10.494	10.3907
BLZF1_1	BLZF1	10.1676	10.109	10.182	10.2424	10.0388	10.4102	10.3248	10.1198	10.3445	10.2212
HYPK_3	HYPK	9.57237	9.58603	9.6495	9.39111	9.62153	9.71014	9.50912	9.66768	9.49817	9.29077
RBM5_1	RBM5	9.47074	9.45322	9.10924	9.43882	9.27377	9.26206	9.26847	9.34493	9.02724	9.23752
STXBP4_1	STXBP4	10.3614	10.2422	10.1831	10.261	10.1701	10.3048	10.338	10.3922	10.6151	10.4216
UTP6_2	UTP6	8.34134	8.94153	8.70557	8.23535	8.81153	8.18744	8.17842	8.41668	8.41018	8.51852
IER3_4	IER3	9.83598	9.88942	9.66456	9.76605	9.60734	9.903	10.0196	10.0835	10.0387	9.91695
VSTM2B_4	VSTM2B	10.3179	10.4169	10.4154	10.3932	10.4312	10.0338	9.95541	10.07	10.0487	9.95966
DNAAF2_3	DNAAF2	9.55853	9.48868	9.57356	9.41413	9.55467	9.60864	9.58856	9.60251	9.59284	9.37798
RPUSD4_3	RPUSD4	8.60303	8.15245	8.64614	8.21166	8.06108	8.57126	8.59223	8.67907	8.26113	8.34815
HSP90AA1_1	HSP90AA1	9.29827	9.21995	8.85011	9.01492	9.23274	9.26674	8.90162	9.17832	8.82633	8.93178
TCF20_2	TCF20	10.4484	10.4272	10.5138	10.5202	10.6616	10.3694	10.6285	10.2748	10.4804	10.5239
CTDSP1_3	CTDSP1	10.1365	10.0163	9.86757	10.066	9.82386	10.0664	10.0264	9.91895	9.89908	9.94645
HERC2_2	HERC2	9.43332	9.14969	9.32252	9.16308	9.5398	9.56367	9.6445	9.69679	9.58698	9.6789
CCNT1_3	CCNT1	9.67053	9.58807	9.82502	9.78864	9.76433	9.59753	9.49152	9.74249	9.57715	9.44903
ACSBG2_4	ACSBG2	9.37923	9.37958	9.30341	9.31977	8.90444	8.8556	8.93674	8.95555	8.7017	8.84045
NDEL1_3	NDEL1	9.57752	9.38194	9.7423	9.31977	9.57122	9.71872	9.74863	9.60079	9.67063	9.70109
CON095_1	CON095	10.603	10.5952	10.7264	10.6633	10.7312	10.7323	10.9317	10.6823	10.7125	10.7198
PPP2CB_4	PPP2CB	10.5313	10.7133	10.6646	10.8187	10.7675	10.5064	10.4677	10.6619	10.4124	10.375
POTEA_2	POTEA	10.1095	10.099	10.3267	10.1557	10.1617	9.8162	9.91489	10.0261	9.87042	10.029
COPS8_4	COPS8	10.6206	10.8794	10.7176	10.7563	10.7155	10.881	10.936	10.8587	10.9109	10.9747
FGF21_4	FGF21	9.3373	9.50609	9.0262	9.38688	9.22811	9.0771	8.85343	9.43023	8.9833	8.9183
FUNDC2_4	FUNDC2	9.65435	9.33156	9.70071	9.46511	9.39442	9.74245	9.77475	9.52346	9.50232	9.4434
SPEM1_1	SPEM1	10.8252	10.7943	10.8712	10.8719	10.7221	10.9518	10.886	11.035	11.0949	11.0692
FAM83F_4	FAM83F	9.76394	9.75026	9.79797	9.79184	9.63734	9.73233	9.80198	9.95153	9.79616	9.62684
PPY_1	PPY	10.1283	10.0194	9.93534	10.2656	9.94028	9.9749	9.96537	9.89403	9.64642	9.71829
MAG_1	MAG	9.14465	8.97004	9.12142	9.17293	9.12974	9.28994	9.26847	9.00553	9.57321	9.03024
POLR2E_4	POLR2E	10.3802	10.323	10.3013	10.5173	10.4271	10.3207	10.1661	10.1737	10.2963	10.3177
IMPG2_4	IMPG2	9.93302	9.90427	10.0455	10.1407	10.1653	10.0943	9.83803	10.0375	10.183	9.97406
IRX2_1	IRX2	9.70234	9.75573	10.0236	9.74804	9.77548	9.51332	9.67255	9.77167	9.52293	9.95703
AIFM1_3	AIFM1	9.86438	9.38664	9.52672	9.3264	9.11476	9.83051	9.4677	9.67907	9.39684	9.50777
LEPROT_2	LEPROT	10.323	10.5571	10.3915	10.3741	10.5822	9.86798	10.048	10.0513	10.1529	9.99602
TLE4_2	TLE4	10.4973	10.4272	10.4573	10.4641	10.4522	10.2515	10.3126	10.4682	10.3022	10.4593
CSDE1_3	CSDE1	9.76695	9.88942	9.81606	9.85743	9.87067	9.7525	9.74203	9.48318	9.77913	9.83759
FERMT1_3	FERMT1	10.8453	10.8685	10.8805	10.9172	10.7547	10.6442	10.7552	10.7928	10.6332	10.6853
RNF13_4	RNF13	10.2678	10.3983	10.6309	10.2271	10.2024	10.343	10.1223	10.1645	10.2036	10.039
MT1E_2	MT1E	9.40459	9.36534	9.38445	9.19726	9.24426	9.02828	8.67775	8.90655	8.99515	9.32179
PPM1D_1	PPM1D	10.0976	9.97004	9.86322	10.0634	10.092	10.1269	9.97666	10.2865	10.3224	9.96884
KCTD6_4	KCTD6	10.1354	10.1825	9.99875	10.2389	10.1653	9.9706	10.2253	10.0003	10.2451	10.1469
STMN4_1	STMN4	10.5428	10.5758	10.7865	10.6324	10.665	10.5703	10.5913	10.8751	10.5643	10.7903
RNF217_4	RNF217	9.93838	9.75026	9.81606	9.77092	9.81462	10.0996	10.1108	10.2823	10.1194	9.9264
PRR13_2	PRR13	8.75941	8.53394	8.65621	8.53931	8.66159	9.14482	8.96537	8.92032	8.86881	8.80576
ROBO4_3	ROBO4	10.391	10.2654	10.2534	10.2236	10.3694	10.1813	10.2039	10.2993	10.1661	10.4415
ATP5S_2	ATP5S	10.4017	10.4622	10.4341	10.2633	10.4342	10.0744	10.2696	10.176	10.1045	10.1641
COL5A1_4	COL5A1	9.82735	9.93351	9.88624	10.019	10.0779	10.141	10.0237	10.347	10.1569	10.0758
NLRP8_1	NLRP8	10.4007	10.3995	10.3119	10.3164	10.2794	10.4343	10.307	10.4465	10.3957	10.2612
DLX4_3	DLX4	9.99213	10.0269	10.0468	10.0726	9.81771	9.98061	10.085	9.99905	10.053	9.91695
TRIM66_3	TRIM66	9.40653	9.55709	9.5322	9.76116	9.49616	9.50144	9.21225	9.6529	9.47508	9.38583
PCDH10_3	PCDH10	9.95696	10.1933	9.89761	10.1331	9.96832	10.3352	10.3521	10.2011	10.3687	10.3482
NUDT18_3	NUDT18	9.85308	9.58807	9.9477	9.55069	9.67356	10.0515	9.98368	10.2993	9.79955	10.0649
OR13D1_1	OR13D1	9.31689	9.34129	9.33721	9.3352	9.13222	9.82575	9.66559	9.9448	9.85424	9.73836
GML_3	GML	10.3822	10.4272	10.4409	10.333	10.4923	9.9749	9.83027	10.1587	9.86074	10.0402
CON069_4	CON069	10.0502	10.1676	10.008	10.034	10.0295	9.70152	9.70686	9.55736	9.78767	9.9398
FANCG_3	FANCG	9.58948	9.61038	9.18544	9.60079	9.61268	9.71014	9.5904	9.44746	9.62751	9.68049
OR2M4_1	OR2M4	11.0569	11.0678	11.2467	11.2563	11.0837	11.0186	11.0606	11.0501	11.0942	10.9728
LILRB4_2	LILRB4	10.3373	10.4329	10.4438	10.3231	10.3757	10.4673	10.3413	10.3961	10.3618	10.5711
GGT7_1	GGT7	10.0819	9.89769	9.9173	9.86656	9.68374	10.365	10.1723	9.95555	10.1369	10.0999
CNGB3_3	CNGB3	10.5524	10.7365	10.8676	10.7037	10.7047	10.6815	10.7964	10.887	10.6706	10.8659
SMURF2_3	SMURF2	8.9753	8.64418	8.63259	8.67716	8.70556	8.8587	8.66384	8.72061	8.60835	8.7399
MRAP_2	MRAP	10.0928	9.99953	9.9117	9.70118	9.88251	10.1153	10.0059	10.3682	10.1894	10.0939
DGKI_2	DGKI	9.95696	9.73373	9.83097	9.81561	9.86918	9.89244	9.99621	9.93125	9.70891	9.90607
[truncated: 75,443 more rows]
