# Supplementary material for: Genome-wide identification of modulators of Chlamydia trachomatis parasitophorous vacuole stability highlights an important role for sphingolipid supply
Source: PLoS Biol. 2025 Aug 12;23(8):e3003297. doi: 10.1371/journal.pbio.3003297 (PMC12342332; doi:10.1371/journal.pbio.3003297)
Supplement: S2 Data — (A–E) Results of data analysis for the comparisons UI30h versus pre-selection (A), UI60h versus pre-selection (B), KO30h versus UI30h (C), WT60h versus UI60h (D), and KO30h versus WT60h (E). (XLSX) [file pbio.3003297.s015.xlsx]

## Sheet: S2A Data
S2A Data. Results of data analysis with MAGeCK software for the comparison UI30h vs pre-selection. The following information is presented for each gene: num (number of sgRNAs in library), neg|score (the RRA score for this gene being depleted), neg|p-value (the p-value for this gene being depleted), neg|fdr (the FDR for this gene being depleted), neg|rank (rank based on neg|score, most depleted fi…
Replicate	Gene	num	neg|score	neg|p-value	neg|fdr	neg|rank	neg|goodsgrna	neg|lfc	pos|score	pos|p-value	pos|fdr	pos|rank	pos|goodsgrna	pos|lfc	neg log FDR
R1	UROD	4	1.1425e-17	2.5565e-07	0.000619	1	4	-1.1306	1	1	1	19364	0	-1.1306	3.20831
R1	TUFM	4	1.909e-09	2.5565e-07	0.000619	2	4	-0.67844	1	1	1	19362	0	-0.67844	3.20831
R1	CDIPT	4	1.0409e-08	2.5565e-07	0.000619	3	4	-0.67395	1	1	1	19357	0	-0.67395	3.20831
R1	XRCC3	4	1.2938e-08	2.5565e-07	0.000619	4	4	-0.53983	1	1	1	19363	0	-0.53983	3.20831
R1	FDXR	4	3.7642e-08	2.5565e-07	0.000619	5	4	-0.83799	0.99988	0.99988	1	19329	0	-0.83799	3.20831
R1	MRPL44	4	6.3349e-08	2.5565e-07	0.000619	6	4	-0.68907	0.99996	0.99995	1	19340	0	-0.68907	3.20831
R1	QRSL1	4	9.2278e-08	2.5565e-07	0.000619	7	4	-0.63589	0.99998	0.99998	1	19348	0	-0.63589	3.20831
R1	MRPL41	4	1.124e-07	2.5565e-07	0.000619	8	4	-0.55569	0.99965	0.99965	1	19311	0	-0.55569	3.20831
R1	POLRMT	4	1.5854e-07	7.6696e-07	0.001485	9	4	-0.64173	1	1	1	19361	0	-0.64173	2.82827
R1	HSD17B10	4	1.5978e-07	7.6696e-07	0.001485	10	4	-0.65318	1	1	1	19360	0	-0.65318	2.82827
R1	MRPL15	4	2.2876e-07	1.2783e-06	0.002063	11	4	-0.63103	0.99974	0.99974	1	19320	0	-0.63103	2.6855
R1	ALG6	4	3.5149e-07	1.2783e-06	0.002063	12	4	-0.46477	0.99999	0.99999	1	19354	0	-0.46477	2.6855
R1	MRPS34	4	4.2347e-07	1.7896e-06	0.002666	13	4	-0.40664	1	1	1	19359	0	-0.40664	2.57414
R1	TPI1	4	5.465e-07	2.3009e-06	0.002785	14	4	-0.46833	1	1	1	19358	0	-0.46833	2.55517
R1	CMPK1	4	5.5285e-07	2.3009e-06	0.002785	15	3	-0.56207	0.84879	0.8486	1	16069	0	-0.56207	2.55517
R1	PTDSS1	4	6.9492e-07	2.3009e-06	0.002785	16	4	-0.45535	0.99557	0.99555	1	19147	0	-0.45535	2.55517
R1	MARS2	4	8.9433e-07	2.8122e-06	0.003203	17	4	-0.58064	0.9999	0.9999	1	19332	0	-0.58064	2.49444
R1	YARS2	4	9.8248e-07	3.3235e-06	0.003575	18	4	-0.54862	0.99997	0.99997	1	19345	0	-0.54862	2.44672
R1	HSCB	4	2.0519e-06	6.9027e-06	0.007035	19	4	-0.4006	1	1	1	19356	0	-0.4006	2.15274
R1	TOMM70A	4	3.1246e-06	1.2016e-05	0.011026	20	3	-0.37598	0.87716	0.87708	1	16615	0	-0.37598	1.95758
R1	GPR89B	4	3.2305e-06	1.2016e-05	0.011026	21	4	-0.54528	0.99994	0.99993	1	19337	0	-0.54528	1.95758
R1	MRPL12	4	3.391e-06	1.2527e-05	0.011026	22	4	-0.43139	1	1	1	19355	0	-0.43139	1.95758
R1	MRPS33	4	6.0072e-06	2.2753e-05	0.019156	23	4	-0.4332	0.99959	0.99959	1	19307	0	-0.4332	1.7177
R1	REXO2	4	6.9534e-06	2.6844e-05	0.021386	24	3	-0.4825	0.91737	0.91744	1	17394	0	-0.4825	1.66987
R1	OXA1L	4	7.1359e-06	2.7611e-05	0.021386	25	4	-0.32024	0.99999	0.99999	1	19353	0	-0.32024	1.66987
R1	DHPS	4	8.929e-06	3.4513e-05	0.025704	26	4	-0.56215	0.99974	0.99973	1	19319	0	-0.56215	1.59
R1	PGK1	4	1.0832e-05	3.9626e-05	0.027581	27	4	-0.48032	0.99999	0.99999	1	19352	0	-0.48032	1.55939
R1	MTIF2	4	1.0857e-05	3.9882e-05	0.027581	28	4	-0.47961	0.99999	0.99999	1	19351	0	-0.47961	1.55939
R1	MTFMT	4	1.3144e-05	5.1387e-05	0.033828	29	4	-0.33156	0.99999	0.99998	1	19350	0	-0.33156	1.47072
R1	AASDHPPT	4	1.3468e-05	5.2409e-05	0.033828	30	4	-0.48772	0.99942	0.99943	1	19294	0	-0.48772	1.47072
R1	G6PD	4	1.5524e-05	5.8034e-05	0.03625	31	4	-0.58277	0.99998	0.99998	1	19349	0	-0.58277	1.44069
R1	NAA20	4	1.6268e-05	6.3147e-05	0.038212	32	3	-0.55474	0.50262	0.59005	1	11267	1	-0.55474	1.4178
R1	TTC4	4	1.7808e-05	7.0816e-05	0.040877	33	4	-0.36904	0.99771	0.99772	1	19217	0	-0.36904	1.38852
R1	MGC50722	4	1.889e-05	7.2862e-05	0.040877	34	4	-0.31973	0.98957	0.98955	1	18969	0	-0.31973	1.38852
R1	ATP5O	4	1.9321e-05	7.3884e-05	0.040877	35	3	-0.4295	0.83811	0.83793	1	15871	0	-0.4295	1.38852
R1	BCL2L2	4	2.1201e-05	8.411e-05	0.045242	36	3	-0.43657	0.88954	0.88949	1	16860	0	-0.43657	1.34446
R1	ATP5H	4	2.3194e-05	9.2291e-05	0.047811	37	4	-0.59692	0.99998	0.99998	1	19347	0	-0.59692	1.32047
R1	RPUSD4	4	2.3506e-05	9.3825e-05	0.047811	38	4	-0.56745	0.99998	0.99998	1	19346	0	-0.56745	1.32047
R1	ZG16B	4	2.5839e-05	0.00010149	0.050124	39	3	-0.2294	0.75437	0.7566	1	14382	1	-0.2294	1.29995
R1	TRMT61A	4	2.6372e-05	0.00010354	0.050124	40	4	-0.36728	0.99994	0.99994	1	19338	0	-0.36728	1.29995
R1	KIAA0391	4	3.1387e-05	0.00011888	0.053272	41	4	-0.43462	0.99997	0.99997	1	19344	0	-0.43462	1.2735
R1	CCDC73	4	3.1812e-05	0.00012246	0.053272	42	4	-0.2841	0.99373	0.99376	1	19089	0	-0.2841	1.2735
R1	TIMM50	4	3.2169e-05	0.00012399	0.053272	43	3	-0.4173	0.7126	0.72189	1	13739	1	-0.4173	1.2735
R1	MRPS21	4	3.2574e-05	0.00012553	0.053272	44	4	-0.50196	0.99997	0.99996	1	19343	0	-0.50196	1.2735
R1	NAA25	4	3.2619e-05	0.00012553	0.053272	45	4	-0.49895	0.99997	0.99996	1	19342	0	-0.49895	1.2735
R1	C10orf2	4	3.3281e-05	0.00012655	0.053272	46	4	-0.5688	0.99565	0.99563	1	19152	0	-0.5688	1.2735
R1	DOLK	4	3.4722e-05	0.00013268	0.054666	47	4	-0.56057	0.99996	0.99996	1	19341	0	-0.56057	1.26228
R1	MRPL9	4	4.1937e-05	0.00015978	0.063548	48	4	-0.36339	0.99842	0.99839	1	19247	0	-0.36339	1.1969
R1	RTCB	4	4.2144e-05	0.00016081	0.063548	49	4	-0.52524	0.99187	0.99189	1	19034	0	-0.52524	1.1969
R1	SNAPC5	4	4.3797e-05	0.00016745	0.064851	50	3	-0.34585	0.98437	0.98434	1	18833	0	-0.34585	1.18808
R1	METAP1	4	4.6185e-05	0.00017666	0.067074	51	4	-0.46502	0.99094	0.99095	1	19006	0	-0.46502	1.17345
R1	NELFB	4	4.7199e-05	0.00018279	0.068069	52	3	-0.41834	0.98309	0.98306	1	18805	0	-0.41834	1.16705
R1	COX7C	4	5.1799e-05	0.00020069	0.073323	53	4	-0.39345	0.9943	0.99433	1	19103	0	-0.39345	1.13476
R1	VEZT	4	5.9168e-05	0.00023392	0.083883	54	4	-0.30153	0.99994	0.99994	1	19339	0	-0.30153	1.07633
R1	XYLT2	4	6.1086e-05	0.00024262	0.085419	55	3	-0.36414	0.84376	0.84355	1	15966	0	-0.36414	1.06845
R1	BRCA1	4	6.6317e-05	0.0002646	0.091496	56	4	-0.44918	0.99705	0.99707	1	19194	0	-0.44918	1.0386
R1	CAMLG	4	6.8429e-05	0.00027534	0.093538	57	3	-0.32554	0.65742	0.68189	1	12982	1	-0.32554	1.02901
R1	HUWE1	4	7.1333e-05	0.0002825	0.093812	58	4	-0.47904	0.99933	0.99934	1	19287	0	-0.47904	1.02774
R1	OR4F17	4	7.2468e-05	0.00028659	0.093812	59	4	-0.35169	0.99993	0.99992	1	19336	0	-0.35169	1.02774
R1	VDAC2	4	7.3102e-05	0.00029068	0.093812	60	4	-0.32209	0.99836	0.99834	1	19244	0	-0.32209	1.02774
R1	GTF3C5	4	7.5653e-05	0.00030244	0.096007	61	4	-0.33611	0.99208	0.99209	1	19042	0	-0.33611	1.0177
R1	MRPL17	4	7.8092e-05	0.00031164	0.096417	62	4	-0.4065	0.99983	0.99983	1	19325	0	-0.4065	1.01585
R1	METTL17	4	7.8924e-05	0.00031369	0.096417	63	4	-0.30042	0.99992	0.99992	1	19335	0	-0.30042	1.01585
R1	PRRC2C	4	8.067e-05	0.00032545	0.098468	64	4	-0.32642	0.99992	0.99992	1	19334	0	-0.32642	1.0067
R1	LARS2	4	9.5444e-05	0.00038169	0.113709	65	4	-0.34067	0.9999	0.9999	1	19333	0	-0.34067	0.944205
R1	FAM133B	4	9.7069e-05	0.00038987	0.114386	66	3	-0.36895	0.85104	0.85083	1	16103	0	-0.36895	0.941627
R1	HARS2	4	0.00010857	0.00042566	0.12136	67	4	-0.27008	0.99989	0.99989	1	19331	0	-0.27008	0.915924
R1	WARS2	4	0.00010898	0.00042618	0.12136	68	3	-0.32329	0.98595	0.98592	1	18880	0	-0.32329	0.915924
R1	PTCD1	4	0.00011274	0.00043998	0.123475	69	2	-0.20115	0.46613	0.5716	1	10926	1	-0.20115	0.908421
R1	GEMIN2	4	0.00011747	0.0004589	0.126719	70	2	-0.2635	0.88176	0.88168	1	16702	0	-0.2635	0.897158
R1	OPA1	4	0.0001186	0.00046606	0.126719	71	4	-0.44358	0.99988	0.99989	1	19330	0	-0.44358	0.897158
R1	NAPG	4	0.00011952	0.00047117	0.126719	72	3	-0.3307	0.70898	0.71911	1	13690	1	-0.3307	0.897158
R1	DHX36	4	0.00013067	0.00051566	0.13538	73	4	-0.24999	0.99987	0.99987	1	19328	0	-0.24999	0.868445
R1	MRPS12	4	0.00013206	0.00052077	0.13538	74	3	-0.38214	0.96052	0.96052	1	18300	0	-0.38214	0.868445
R1	PARS2	4	0.00013295	0.00052435	0.13538	75	4	-0.34833	0.99309	0.99311	1	19071	0	-0.34833	0.868445
R1	NARS2	4	0.00013539	0.00053713	0.136749	76	4	-0.3385	0.99953	0.99953	1	19301	0	-0.3385	0.864076
R1	TNPO1	4	0.00013715	0.00054378	0.136749	77	4	-0.47332	0.9992	0.99919	1	19281	0	-0.47332	0.864076
R1	MRPL4	4	0.00013955	0.00055196	0.136765	78	3	-0.54786	0.98481	0.98479	1	18851	0	-0.54786	0.864025
R1	GLRX5	4	0.00014104	0.00055963	0.136765	79	3	-0.50349	0.95743	0.95742	1	18225	0	-0.50349	0.864025
R1	C8orf33	4	0.00014405	0.00057497	0.136765	80	3	-0.35317	0.9359	0.93595	1	17787	0	-0.35317	0.864025
R1	AIFM1	4	0.0001448	0.00057701	0.136765	81	4	-0.33398	0.99744	0.99743	1	19207	0	-0.33398	0.864025
R1	MRE11A	4	0.0001465	0.00058366	0.136765	82	4	-0.24128	0.99985	0.99986	1	19327	0	-0.24128	0.864025
R1	ZKSCAN5	4	0.00014785	0.00058622	0.136765	83	2	-0.17496	0.74104	0.74497	1	14175	1	-0.17496	0.864025
R1	GATB	4	0.00015128	0.00059798	0.137848	84	4	-0.4193	0.99876	0.99874	1	19263	0	-0.4193	0.8606
R1	MRPS31	4	0.00015526	0.00061025	0.139022	85	3	-0.37976	0.016103	0.048277	0.916497	1020	1	-0.37976	0.856916
R1	RANBP3	4	0.00016223	0.00063326	0.142586	86	4	-0.23967	0.99984	0.99984	1	19326	0	-0.23967	0.845923
R1	MRPL53	4	0.0001638	0.00064093	0.142654	87	4	-0.41546	0.99949	0.99949	1	19299	0	-0.41546	0.845716
R1	MRPL20	4	0.00017114	0.00066138	0.145533	88	3	-0.48745	0.97089	0.97097	1	18525	0	-0.48745	0.837039
R1	POLR3K	4	0.00017603	0.00068081	0.14681	89	4	-0.48171	0.99879	0.99877	1	19264	0	-0.48171	0.833244
R1	ALG13	4	0.00017664	0.00068234	0.14681	90	4	-0.51393	0.99956	0.99956	1	19304	0	-0.51393	0.833244
R1	AARS2	4	0.00019034	0.00071839	0.152867	91	4	-0.29515	0.99981	0.99981	1	19324	0	-0.29515	0.815686
R1	SMC5	4	0.00019958	0.0007529	0.15847	92	3	-0.47882	0.86442	0.86427	1	16365	0	-0.47882	0.800053
R1	MRPL13	4	0.00020743	0.00078409	0.16326	93	4	-0.21884	0.99979	0.99979	1	19323	0	-0.21884	0.78712
R1	GRB2	4	0.0002135	0.00080812	0.166474	94	4	-0.42449	0.98933	0.98932	1	18963	0	-0.42449	0.778654
R1	TRIM49C	4	0.00021651	0.00081886	0.16691	95	4	-0.41336	0.99978	0.99978	1	19322	0	-0.41336	0.777518
R1	TIMM17A	4	0.00022027	0.00083625	0.167347	96	4	-0.29562	0.99978	0.99978	1	19321	0	-0.29562	0.776382
R1	WBP11	4	0.00022084	0.00083829	0.167347	97	3	-0.30921	0.59191	0.63979	1	12208	1	-0.30921	0.776382
R1	MRPL40	4	0.00022736	0.00085823	0.16958	98	4	-0.42009	0.99032	0.99031	1	18991	0	-0.42009	0.770625
R1	MRPL47	4	0.0002312	0.00087562	0.171267	99	3	-0.348	0.83593	0.8358	1	15836	0	-0.348	0.766326
R1	ZFAT	4	0.00023795	0.00089147	0.172624	100	3	-0.2983	0.97088	0.97095	1	18523	0	-0.2983	0.762899
R1	MRPS26	4	0.00024379	0.00091397	0.175228	101	4	-0.41756	0.99934	0.99935	1	19288	0	-0.41756	0.756396
R1	DNLZ	4	0.00025057	0.00093595	0.177684	102	4	-0.43685	0.99116	0.99118	1	19014	0	-0.43685	0.750352
R1	ATP5F1	4	0.00025269	0.0009472	0.178074	103	3	-0.40778	0.76731	0.76816	1	14592	1	-0.40778	0.749399
R1	MRPS18C	4	0.00026373	0.00098401	0.180281	104	3	-0.28439	0.97996	0.98001	1	18730	0	-0.28439	0.74405
R1	SUCO	4	0.00026596	0.00099015	0.180281	105	4	-0.29599	0.98924	0.98923	1	18962	0	-0.29599	0.74405
R1	LRPPRC	4	0.00026639	0.00099322	0.180281	106	4	-0.37009	0.99973	0.99973	1	19318	0	-0.37009	0.74405
R1	FECH	4	0.00026771	0.00099731	0.180281	107	4	-0.45274	0.99902	0.99901	1	19276	0	-0.45274	0.74405
R1	VHL	4	0.00027096	0.0010055	0.180281	108	3	-0.51418	0.92879	0.92895	1	17620	0	-0.51418	0.74405
R1	LPL	4	0.00027615	0.0010275	0.182532	109	4	-0.24014	0.99044	0.99044	1	18993	0	-0.24014	0.738661
R1	ATP6V1G1	4	0.00028146	0.0010438	0.183301	110	4	-0.44099	0.99972	0.99972	1	19317	0	-0.44099	0.736835
R1	MRPL57	4	0.0002842	0.0010525	0.183301	111	4	-0.51181	0.9948	0.9948	1	19122	0	-0.51181	0.736835
R1	MEIS1	4	0.00028666	0.0010602	0.183301	112	2	-0.22911	0.97602	0.97621	1	18636	0	-0.22911	0.736835
R1	PNKP	4	0.00028906	0.001073	0.183559	113	4	-0.27359	0.99971	0.99971	1	19316	0	-0.27359	0.736224
R1	RAD51C	4	0.00029139	0.0010807	0.183559	114	4	-0.34912	0.99109	0.9911	1	19011	0	-0.34912	0.736224
R1	CCNH	4	0.00029483	0.001096	0.184546	115	4	-0.46462	0.99971	0.9997	1	19315	0	-0.46462	0.733895
R1	POLG2	4	0.000305	0.0011318	0.18893	116	4	-0.38361	0.99959	0.99959	1	19306	0	-0.38361	0.723699
R1	MRPL22	4	0.00030861	0.0011471	0.189854	117	4	-0.22142	0.99969	0.99969	1	19314	0	-0.22142	0.72158
R1	METTL16	4	0.00031252	0.0011604	0.190426	118	4	-0.40837	0.9985	0.99847	1	19253	0	-0.40837	0.720274
R1	DCPS	4	0.00031922	0.0011839	0.190474	119	3	-0.32277	0.1755	0.30056	0.98922	5881	1	-0.32277	0.720164
R1	PMM2	4	0.0003202	0.001186	0.190474	120	4	-0.22406	0.99968	0.99967	1	19313	0	-0.22406	0.720164
R1	EMC1	4	0.00032502	0.0012023	0.190474	121	3	-0.26441	0.49863	0.58805	1	11222	1	-0.26441	0.720164
R1	SRFBP1	4	0.00032615	0.0012049	0.190474	122	2	-0.18033	0.39014	0.53395	1	10252	2	-0.18033	0.720164
R1	CRTC3	4	0.00032829	0.0012131	0.190474	123	3	-0.39087	0.98272	0.98271	1	18799	0	-0.39087	0.720164
R1	GTF2H2	4	0.00032955	0.0012197	0.190474	124	3	-0.29955	0.37595	0.51863	1	9969	1	-0.29955	0.720164
R1	PTCD3	4	0.00033384	0.001231	0.190693	125	4	-0.29384	0.99967	0.99966	1	19312	0	-0.29384	0.719665
R1	ACAP2	4	0.00034334	0.0012652	0.194444	126	2	-0.14919	0.78763	0.78751	1	14950	1	-0.14919	0.711205
R1	NDUFA11	4	0.00035262	0.0012949	0.197435	127	4	-0.29867	0.99871	0.99869	1	19261	0	-0.29867	0.704576
R1	TARDBP	4	0.00036048	0.001323	0.200147	128	3	-0.34417	0.85712	0.85693	1	16218	0	-0.34417	0.698651
R1	DLST	4	0.0003756	0.0013833	0.207652	129	4	-0.32099	0.99924	0.99924	1	19283	0	-0.32099	0.682664
R1	SFXN4	4	0.00038886	0.0014294	0.212909	130	3	-0.39056	0.46886	0.57297	1	10950	1	-0.39056	0.671806
R1	GPBP1	4	0.00039639	0.0014575	0.214807	131	4	-0.20983	0.9996	0.9996	1	19310	0	-0.20983	0.667952
R1	TTC1	4	0.00040047	0.0014692	0.214807	132	4	-0.26916	0.9996	0.99959	1	19309	0	-0.26916	0.667952
R1	CIAO1	4	0.00040237	0.0014754	0.214807	133	4	-0.38058	0.9996	0.99959	1	19308	0	-0.38058	0.667952
R1	MPI	4	0.00040858	0.001503	0.215585	134	4	-0.29845	0.99959	0.99959	1	19305	0	-0.29845	0.666381
R1	CLPP	4	0.00040886	0.001503	0.215585	135	2	-0.17802	0.93852	0.93857	1	17835	0	-0.17802	0.666381
R1	COG3	4	0.00041706	0.0015311	0.218004	136	3	-0.41752	0.54711	0.61382	1	11724	1	-0.41752	0.661536
R1	COX5A	4	0.00042161	0.0015434	0.218147	137	4	-0.36573	0.99839	0.99838	1	19246	0	-0.36573	0.661251
R1	TOR1B	4	0.00043919	0.0016042	0.225104	138	3	-0.10997	0.79626	0.79611	1	15096	0	-0.10997	0.647617
R1	RBFA	4	0.00044858	0.0016482	0.22961	139	4	-0.32757	0.99955	0.99955	1	19303	0	-0.32757	0.639009
R1	MOCS3	4	0.0004582	0.0016876	0.233416	140	3	-0.37742	0.96585	0.96588	1	18420	0	-0.37742	0.631869
R1	MIPEP	4	0.00046505	0.0017137	0.235288	141	4	-0.27289	0.99953	0.99954	1	19302	0	-0.27289	0.6284
R1	COX6C	4	0.0004679	0.0017254	0.235288	142	4	-0.41222	0.99567	0.99565	1	19153	0	-0.41222	0.6284
R1	TLX1	4	0.00048096	0.0017725	0.238477	143	4	-0.30705	0.99952	0.99952	1	19300	0	-0.30705	0.622554
R1	SRP9	4	0.00048277	0.0017811	0.238477	144	3	-0.45498	0.97953	0.97964	1	18722	0	-0.45498	0.622554
R1	MRPS35	4	0.00048414	0.0017857	0.238477	145	3	-0.50928	0.31161	0.44869	1	8662	1	-0.50928	0.622554
R1	MRPS23	4	0.00049216	0.0018103	0.240099	146	3	-0.33562	0.9268	0.92698	1	17569	0	-0.33562	0.61961
R1	COA7	4	0.00051772	0.0019039	0.250791	147	2	-0.22861	0.62482	0.66028	1	12582	1	-0.22861	0.600688
R1	GPR89A	4	0.00052074	0.0019172	0.250836	148	4	-0.26417	0.99948	0.99948	1	19298	0	-0.26417	0.60061
R1	SLX4	4	0.00053007	0.0019463	0.25294	149	4	-0.25555	0.99947	0.99947	1	19297	0	-0.25555	0.596982
R1	MRPL52	4	0.00055682	0.0020465	0.262442	150	2	-0.26141	0.78732	0.7872	1	14943	1	-0.26141	0.580967
R1	ATP6V1F	4	0.00055692	0.0020465	0.262442	151	4	-0.27512	0.99944	0.99945	1	19296	0	-0.27512	0.580967
R1	NDUFS8	4	0.00056228	0.0020721	0.263972	152	4	-0.29686	0.99944	0.99945	1	19295	0	-0.29686	0.578442
R1	PCYT1A	4	0.00057274	0.0021145	0.265708	153	3	-0.42257	0.80185	0.80169	1	15199	0	-0.42257	0.575595
R1	PTPMT1	4	0.00057647	0.0021288	0.265708	154	4	-0.49465	0.99642	0.99643	1	19179	0	-0.49465	0.575595
R1	COX15	4	0.00058066	0.0021401	0.265708	155	3	-0.36172	0.80133	0.80121	1	15188	0	-0.36172	0.575595
R1	BEST1	4	0.000581	0.0021406	0.265708	156	4	-0.35689	0.99942	0.99943	1	19293	0	-0.35689	0.575595
R1	RAD1	4	0.00058899	0.0021636	0.266481	157	3	-0.33125	0.98473	0.9847	1	18848	0	-0.33125	0.574334
R1	NCKAP1	4	0.00059279	0.0021743	0.266481	158	4	-0.26903	0.99941	0.99942	1	19292	0	-0.26903	0.574334
R1	RECQL4	4	0.00059787	0.0021927	0.266615	159	3	-0.3374	0.82932	0.82923	1	15712	0	-0.3374	0.574115
R1	ARF1	4	0.00060028	0.002203	0.266615	160	4	-0.1994	0.9994	0.99941	1	19291	0	-0.1994	0.574115
R1	TMEM165	4	0.00060811	0.0022316	0.268403	161	4	-0.27244	0.99361	0.99364	1	19087	0	-0.27244	0.571213
R1	GPR151	4	0.00063335	0.0023206	0.277381	162	4	-0.2511	0.99937	0.99937	1	19290	0	-0.2511	0.556923
R1	IL27RA	4	0.00064582	0.0023625	0.28066	163	2	-0.052533	0.11534	0.2344	0.980097	4628	1	-0.052533	0.551819
R1	KIAA0100	4	0.00065671	0.0023998	0.281758	164	4	-0.30239	0.98853	0.98853	1	18947	0	-0.30239	0.550124
R1	TFAP4	4	0.00065709	0.0024009	0.281758	165	4	-0.19452	0.99934	0.99935	1	19289	0	-0.19452	0.550124
R1	MTPAP	4	0.0006739	0.0024586	0.285973	166	4	-0.40087	0.99933	0.99934	1	19286	0	-0.40087	0.543675
R1	VARS2	4	0.00067617	0.0024663	0.285973	167	3	-0.36312	0.98514	0.98511	1	18860	0	-0.36312	0.543675
R1	MRPS2	4	0.00068631	0.0025077	0.289044	168	4	-0.29246	0.99931	0.99932	1	19285	0	-0.29246	0.539036
R1	OLFML2B	4	0.00070134	0.0025599	0.29331	169	3	-0.27874	0.90079	0.90079	1	17069	0	-0.27874	0.532673
R1	TMEM242	4	0.00070887	0.0025936	0.295428	170	4	-0.34255	0.99099	0.991	1	19009	0	-0.34255	0.529548
R1	COG8	4	0.00073846	0.0026959	0.305281	171	4	-0.22196	0.99926	0.99926	1	19284	0	-0.22196	0.5153
R1	TINF2	4	0.00075993	0.00277	0.310129	172	3	-0.4749	0.70114	0.7132	1	13573	1	-0.4749	0.508458
R1	SPATA5	4	0.00076491	0.0027879	0.310129	173	3	-0.55591	0.15026	0.27279	0.986306	5345	1	-0.55591	0.508458
R1	MRPL32	4	0.00076691	0.0027956	0.310129	174	3	-0.30888	0.3476	0.48779	1	9379	1	-0.30888	0.508458
R1	SENP5	4	0.00077548	0.0028237	0.310129	175	4	-0.2387	0.99922	0.99922	1	19282	0	-0.2387	0.508458
R1	PFDN5	4	0.0007815	0.0028447	0.310129	176	4	-0.46191	0.99433	0.99435	1	19105	0	-0.46191	0.508458
R1	C14orf166	4	0.00078353	0.0028493	0.310129	177	4	-0.25228	0.99468	0.9947	1	19116	0	-0.25228	0.508458
R1	FBXW7	4	0.00078379	0.0028508	0.310129	178	4	-0.28872	0.98786	0.98785	1	18927	0	-0.28872	0.508458
R1	NPM1	4	0.00079957	0.002904	0.313009	179	3	-0.42002	0.75443	0.75665	1	14383	1	-0.42002	0.504443
R1	RNF133	4	0.00080133	0.0029096	0.313009	180	2	-0.20511	0.8755	0.87542	1	16576	0	-0.20511	0.504443
R1	CLECL1	4	0.00082263	0.0029771	0.315513	181	3	-0.28842	0.77844	0.7785	1	14783	1	-0.28842	0.500983
R1	TRIAP1	4	0.00082322	0.0029791	0.315513	182	4	-0.47888	0.99579	0.99577	1	19156	0	-0.47888	0.500983
R1	BAZ1B	4	0.00082489	0.0029848	0.315513	183	4	-0.1827	0.99918	0.99917	1	19280	0	-0.1827	0.500983
R1	SMC6	4	0.00084809	0.0030788	0.318333	184	4	-0.37816	0.99233	0.99235	1	19049	0	-0.37816	0.497118
R1	FGFR1	4	0.00085103	0.003085	0.318333	185	3	-0.313	0.72654	0.73311	1	13926	1	-0.313	0.497118
R1	PPP2R4	4	0.00085237	0.0030896	0.318333	186	4	-0.33076	0.9976	0.99759	1	19212	0	-0.33076	0.497118
R1	ADAT2	4	0.00085242	0.0030906	0.318333	187	3	-0.30619	0.94507	0.94507	1	17964	0	-0.30619	0.497118
R1	LIPJ	4	0.00087111	0.0031596	0.32372	188	4	-0.16999	0.99913	0.99912	1	19279	0	-0.16999	0.48983
R1	OR2AT4	4	0.00088053	0.0032036	0.326498	189	4	-0.22351	0.99795	0.99795	1	19226	0	-0.22351	0.486119
R1	VPS25	4	0.00090206	0.0032629	0.329426	190	4	-0.48397	0.99835	0.99833	1	19243	0	-0.48397	0.482242
R1	XRCC6	4	0.00090595	0.0032777	0.329426	191	3	-0.56052	0.9356	0.93566	1	17779	0	-0.56052	0.482242
R1	MRPS27	4	0.00090819	0.0032834	0.329426	192	4	-0.22904	0.99591	0.99588	1	19160	0	-0.22904	0.482242
R1	TFB2M	4	0.00092335	0.0033488	0.334171	193	4	-0.31136	0.99833	0.99831	1	19241	0	-0.31136	0.476031
R1	ASNA1	4	0.0009291	0.0033652	0.334171	194	4	-0.21399	0.99907	0.99906	1	19278	0	-0.21399	0.476031
R1	ANKRD49	4	0.0009428	0.0034097	0.335131	195	3	-0.40296	0.95145	0.95148	1	18094	0	-0.40296	0.474785
R1	NSMCE1	4	0.00094469	0.0034178	0.335131	196	3	-0.3814	0.93012	0.93024	1	17654	0	-0.3814	0.474785
R1	OR2T27	4	0.00095494	0.0034562	0.335131	197	4	-0.22265	0.99905	0.99904	1	19277	0	-0.22265	0.474785
R1	AMPH	4	0.0009557	0.0034623	0.335131	198	2	-0.17571	0.43443	0.55644	1	10638	1	-0.17571	0.474785
R1	YRDC	4	0.00095997	0.0034782	0.335131	199	4	-0.49147	0.99539	0.99538	1	19139	0	-0.49147	0.474785
R1	NDUFAF6	4	0.00096008	0.0034787	0.335131	200	3	-0.21629	0.92798	0.92816	1	17594	0	-0.21629	0.474785
R1	RMI1	4	0.0009814	0.0035452	0.339844	201	2	-0.24341	0.45036	0.56395	1	10772	1	-0.24341	0.46872
R1	SRPRB	4	0.00098804	0.0035764	0.341145	202	3	-0.3292	0.97431	0.97445	1	18600	0	-0.3292	0.467061
R1	PNCK	4	0.0010056	0.0036387	0.34345	203	4	-0.30242	0.99899	0.99899	1	19275	0	-0.30242	0.464136
R1	PRMT1	4	0.0010103	0.003653	0.34345	204	4	-0.42162	0.99899	0.99898	1	19274	0	-0.42162	0.464136
R1	TSGA10IP	4	0.0010119	0.0036597	0.34345	205	4	-0.25138	0.99899	0.99898	1	19273	0	-0.25138	0.464136
R1	HIRA	4	0.0010156	0.0036715	0.34345	206	4	-0.22485	0.99898	0.99898	1	19272	0	-0.22485	0.464136
R1	FPR3	4	0.0010354	0.0037502	0.344907	207	3	-0.23392	0.079647	0.17672	0.973283	3509	1	-0.23392	0.462298
R1	CCDC84	4	0.0010403	0.0037671	0.344907	208	4	-0.61468	0.99893	0.99892	1	19268	0	-0.61468	0.462298
R1	ATP6AP2	4	0.0010415	0.0037732	0.344907	209	3	-0.32723	0.7502	0.75287	1	14316	1	-0.32723	0.462298
R1	TTC16	4	0.0010427	0.0037788	0.344907	210	2	-0.16478	0.92417	0.92434	1	17512	0	-0.16478	0.462298
R1	ILF2	4	0.0010459	0.0037957	0.344907	211	4	-0.29994	0.99895	0.99894	1	19271	0	-0.29994	0.462298
R1	SUMO1	4	0.001051	0.0038121	0.344907	212	4	-0.23297	0.99895	0.99894	1	19270	0	-0.23297	0.462298
R1	ATP5D	4	0.001059	0.0038438	0.344907	213	2	-0.65414	0.59098	0.63925	1	12197	1	-0.65414	0.462298
R1	SEC22B	3	0.001059	0.0029981	0.315513	214	3	-0.27498	0.99894	0.99896	1	19269	0	-0.27498	0.500983
R1	SEC63	4	0.0010599	0.0038473	0.344907	215	3	-0.34391	0.98465	0.98461	1	18846	0	-0.34391	0.462298
R1	UBE2L3	4	0.0010717	0.0038929	0.347379	216	3	-0.34772	0.91731	0.91738	1	17392	0	-0.34772	0.459196
R1	PDIA3	4	0.0011106	0.0040335	0.357498	217	2	-0.22458	0.58087	0.63315	1	12088	1	-0.22458	0.446726
R1	KCNT1	4	0.0011141	0.0040432	0.357498	218	2	-0.13716	0.49641	0.58689	1	11201	1	-0.13716	0.446726
R1	MRPL39	4	0.00113	0.0040912	0.360104	219	4	-0.36562	0.99521	0.99519	1	19135	0	-0.36562	0.443572
R1	USP9X	4	0.0011392	0.0041263	0.360918	220	2	-0.20408	0.10202	0.218	0.976193	4319	1	-0.20408	0.442591
R1	MRPL14	4	0.0011423	0.0041378	0.360918	221	3	-0.23957	0.92823	0.92841	1	17598	0	-0.23957	0.442591
R1	CTDNEP1	4	0.0011534	0.0041797	0.36294	222	4	-0.33434	0.99824	0.99823	1	19239	0	-0.33434	0.440165
R1	VGLL2	4	0.0011623	0.0042094	0.363117	223	1	-0.03909	0.47316	0.57512	1	10999	1	-0.03909	0.439953
R1	DEFB129	4	0.0011675	0.0042252	0.363117	224	4	-0.16239	0.99883	0.99882	1	19267	0	-0.16239	0.439953
R1	REEP4	4	0.0011711	0.004238	0.363117	225	4	-0.17493	0.99883	0.99881	1	19266	0	-0.17493	0.439953
R1	PGS1	4	0.0011915	0.0043101	0.367661	226	4	-0.29961	0.99881	0.99879	1	19265	0	-0.29961	0.434552
R1	NOL9	4	0.0011965	0.004329	0.367661	227	2	-0.25793	0.87466	0.87457	1	16560	0	-0.25793	0.434552
R1	MRPS5	4	0.0012322	0.0044532	0.376562	228	4	-0.38475	0.99669	0.99671	1	19186	0	-0.38475	0.424164
R1	COX17	4	0.001259	0.0045443	0.382587	229	4	-0.34774	0.9978	0.99781	1	19221	0	-0.34774	0.41727
R1	ATP5L	4	0.0012699	0.0045857	0.384403	230	4	-0.27817	0.99873	0.99871	1	19262	0	-0.27817	0.415213
R1	EMC7	4	0.0012916	0.0046593	0.388891	231	4	-0.32513	0.99871	0.99868	1	19260	0	-0.32513	0.410172
R1	MX2	4	0.0012987	0.0046823	0.389134	232	4	-0.23615	0.9987	0.99868	1	19259	0	-0.23615	0.409901
R1	AVPR1B	4	0.0013068	0.0047109	0.389841	233	4	-0.18393	0.99869	0.99867	1	19258	0	-0.18393	0.409112
R1	HSPA14	4	0.0013171	0.0047447	0.390963	234	4	-0.16132	0.99868	0.99866	1	19257	0	-0.16132	0.407864
R1	RNMTL1	4	0.0013242	0.0047697	0.391362	235	4	-0.25284	0.99814	0.99813	1	19235	0	-0.25284	0.407421
R1	SRSF7	3	0.0013307	0.0037471	0.344907	236	3	-0.49092	0.99867	0.99871	1	19256	0	-0.49092	0.462298
R1	NUBPL	4	0.0013537	0.0048695	0.397516	237	2	-0.13452	0.82899	0.82891	1	15706	0	-0.13452	0.400645
R1	UCHL5	4	0.0013583	0.0048858	0.397516	238	3	-0.31343	0.89449	0.89447	1	16952	0	-0.31343	0.400645
R1	TOP3A	4	0.0013839	0.0049743	0.40302	239	3	-0.52585	0.88728	0.88724	1	16810	0	-0.52585	0.394673
R1	GABPB1	4	0.0013951	0.0050101	0.404229	240	3	-0.26434	0.95258	0.95261	1	18120	0	-0.26434	0.393373
R1	EXOC4	4	0.0014024	0.0050392	0.404893	241	3	-0.29529	0.97796	0.97812	1	18679	0	-0.29529	0.39266
R1	LRRC71	4	0.0014295	0.0051328	0.410707	242	4	-0.27164	0.99857	0.99853	1	19255	0	-0.27164	0.386468
R1	MRPS16	4	0.0014448	0.0051829	0.41301	243	4	-0.29542	0.99856	0.99852	1	19254	0	-0.29542	0.384039
R1	PSMG3	4	0.0014748	0.0052826	0.41923	244	3	-0.41352	0.9765	0.97667	1	18648	0	-0.41352	0.377548
R1	PITRM1	4	0.0015055	0.0053884	0.425884	245	4	-0.24687	0.99849	0.99846	1	19252	0	-0.24687	0.370709
R1	RPL26L1	4	0.0015108	0.0054135	0.426125	246	2	-0.23164	0.83053	0.8305	1	15736	0	-0.23164	0.370463
R1	SYT6	4	0.001518	0.0054411	0.426564	247	4	-0.26087	0.98903	0.98902	1	18955	0	-0.26087	0.370016
R1	LUC7L2	4	0.0015577	0.0055694	0.430016	248	4	-0.23384	0.99844	0.99842	1	19251	0	-0.23384	0.366515
R1	FARS2	4	0.0015607	0.0055812	0.430016	249	4	-0.30458	0.99844	0.99842	1	19250	0	-0.30458	0.366515
R1	DPCD	4	0.0015715	0.0056211	0.430016	250	4	-0.227	0.99843	0.99841	1	19249	0	-0.227	0.366515
R1	METTL3	4	0.0015728	0.0056272	0.430016	251	4	-0.31735	0.99188	0.9919	1	19036	0	-0.31735	0.366515
R1	SERBP1	4	0.0015753	0.0056349	0.430016	252	3	-0.15125	0.98429	0.98426	1	18832	0	-0.15125	0.366515
R1	DNMT1	4	0.0015795	0.0056502	0.430016	253	4	-0.33731	0.99842	0.9984	1	19248	0	-0.33731	0.366515
R1	COA6	4	0.0015808	0.0056538	0.430016	254	4	-0.25887	0.99446	0.99448	1	19112	0	-0.25887	0.366515
R1	CYP2U1	4	0.0015863	0.0056768	0.430016	255	2	-0.21289	0.69496	0.70863	1	13478	1	-0.21289	0.366515
R1	CMTR2	4	0.0015888	0.005685	0.430016	256	2	-0.18329	0.07746	0.17246	0.973283	3424	1	-0.18329	0.366515
R1	MTOR	4	0.0015961	0.0057106	0.430021	257	3	-0.27559	0.54242	0.61122	1	11670	1	-0.27559	0.36651
R1	NDUFB4	4	0.0016012	0.0057295	0.430021	258	2	-0.21108	0.57961	0.63239	1	12072	1	-0.21108	0.36651
R1	PCMTD1	4	0.001615	0.0057842	0.432452	259	4	-0.18387	0.99839	0.99837	1	19245	0	-0.18387	0.364062
R1	TMEM217	4	0.0016269	0.0058282	0.434063	260	1	-0.012189	0.42556	0.55233	1	10569	1	-0.012189	0.362447
R1	ADRM1	4	0.0016335	0.0058568	0.434524	261	3	-0.33024	0.7883	0.78817	1	14966	1	-0.33024	0.361986
R1	AP2S1	4	0.0016564	0.0059253	0.436562	262	4	-0.23796	0.99834	0.99832	1	19242	0	-0.23796	0.359954
R1	FUBP1	4	0.0016591	0.005935	0.436562	263	4	-0.22328	0.99298	0.99301	1	19066	0	-0.22328	0.359954
R1	DOHH	4	0.0016641	0.0059519	0.436562	264	4	-0.29688	0.99289	0.99291	1	19063	0	-0.29688	0.359954
R1	RAD51D	4	0.0016992	0.0060754	0.443938	265	3	-0.27367	0.91422	0.91425	1	17327	0	-0.27367	0.352678
R1	JAZF1	4	0.0017152	0.0061273	0.446047	266	3	-0.23401	0.52672	0.60272	1	11509	1	-0.23401	0.350619
R1	ZCRB1	4	0.0017374	0.006205	0.450013	267	4	-0.21827	0.99826	0.99825	1	19240	0	-0.21827	0.346775
R1	CCNA1	4	0.0017635	0.006297	0.452881	268	2	-0.13595	0.33953	0.47908	1	9215	1	-0.13595	0.344016
R1	TFB1M	4	0.0017739	0.0063323	0.452881	269	4	-0.22337	0.9865	0.98644	1	18893	0	-0.22337	0.344016
R1	OR52M1	4	0.0017743	0.0063338	0.452881	270	3	-0.28799	0.97528	0.97545	1	18618	0	-0.28799	0.344016
R1	LYZL6	4	0.0017812	0.0063594	0.452881	271	3	-0.27328	0.31807	0.4557	1	8778	1	-0.27328	0.344016
R1	TMED2	4	0.0017865	0.0063783	0.452881	272	4	-0.28436	0.99821	0.9982	1	19238	0	-0.28436	0.344016
R1	THG1L	4	0.0017962	0.0064054	0.452881	273	4	-0.34879	0.9982	0.99819	1	19237	0	-0.34879	0.344016
R1	DOLPP1	4	0.0018053	0.0064289	0.452881	274	3	-0.31272	0.74915	0.75195	1	14292	1	-0.31272	0.344016
R1	VPS16	4	0.0018065	0.0064346	0.452881	275	3	-0.28937	0.87325	0.87316	1	16539	0	-0.28937	0.344016
R1	STT3B	4	0.0018132	0.006455	0.452881	276	3	-0.23601	0.9862	0.98617	1	18886	0	-0.23601	0.344016
R1	ELAC2	4	0.0018241	0.0064949	0.453505	277	3	-0.39425	0.95299	0.95302	1	18130	0	-0.39425	0.343418
R1	OBFC1	4	0.0018284	0.0065108	0.453505	278	4	-0.19042	0.99817	0.99816	1	19236	0	-0.19042	0.343418
R1	MVD	4	0.0018694	0.0066708	0.462987	279	3	-0.37663	0.81052	0.81041	1	15356	0	-0.37663	0.334431
R1	HIST2H4A	4	0.001878	0.0066989	0.463278	280	4	-0.21224	0.99812	0.99811	1	19234	0	-0.21224	0.334158
R1	MAP2K7	4	0.0018849	0.0067255	0.463461	281	2	-0.0038861	0.0035353	0.012444	0.818827	284	2	-0.0038861	0.333987
R1	IL32	4	0.0019061	0.0068099	0.466689	282	4	-0.23064	0.99809	0.99809	1	19233	0	-0.23064	0.330972
R1	TRMT6	4	0.0019119	0.0068339	0.466689	283	4	-0.3321	0.99128	0.9913	1	19017	0	-0.3321	0.330972
R1	OSGEP	4	0.0019154	0.0068446	0.466689	284	4	-0.27659	0.99187	0.9919	1	19035	0	-0.27659	0.330972
R1	TECPR1	4	0.0019234	0.0068748	0.467101	285	4	-0.20316	0.99808	0.99807	1	19232	0	-0.20316	0.330589
R1	UBIAD1	4	0.0019365	0.0069178	0.468376	286	3	-0.22182	0.98459	0.98456	1	18844	0	-0.22182	0.329405
R1	PCP4L1	4	0.0019703	0.0070354	0.474678	287	4	-0.15258	0.99803	0.99802	1	19231	0	-0.15258	0.323601
R1	M1AP	4	0.0019966	0.0071346	0.476584	288	4	-0.23069	0.998	0.998	1	19230	0	-0.23069	0.321861
R1	EEF1G	4	0.0020002	0.0071489	0.476584	289	4	-0.26804	0.998	0.998	1	19229	0	-0.26804	0.321861
R1	DTNBP1	4	0.002002	0.007153	0.476584	290	3	-0.25926	0.96307	0.96308	1	18352	0	-0.25926	0.321861
R1	FRG2	4	0.0020214	0.0072251	0.476584	291	4	-0.3828	0.99253	0.99255	1	19055	0	-0.3828	0.321861
R1	SHQ1	4	0.0020285	0.0072511	0.476584	292	3	-0.35156	0.81012	0.81001	1	15349	0	-0.35156	0.321861
R1	ICK	4	0.0020397	0.0072971	0.476584	293	2	-0.13162	0.743	0.74664	1	14201	1	-0.13162	0.321861
R1	CDRT1	4	0.0020414	0.0073043	0.476584	294	4	-0.21196	0.99796	0.99796	1	19228	0	-0.21196	0.321861
R1	SF3B1	4	0.0020453	0.0073171	0.476584	295	4	-0.45069	0.99795	0.99795	1	19227	0	-0.45069	0.321861
R1	FOXE3	4	0.0020532	0.0073427	0.476584	296	3	-0.31523	0.79405	0.79395	1	15070	0	-0.31523	0.321861
R1	TADA1	4	0.0020617	0.0073744	0.476584	297	3	-0.24895	0.98109	0.98107	1	18758	0	-0.24895	0.321861
R1	EIF4E2	4	0.0020632	0.007381	0.476584	298	2	-0.19889	0.60787	0.64955	1	12393	1	-0.19889	0.321861
R1	LONP2	4	0.0020637	0.007383	0.476584	299	3	-0.24558	0.86666	0.86648	1	16410	0	-0.24558	0.321861
R1	NHLRC2	4	0.0020638	0.0073836	0.476584	300	4	-0.20571	0.99794	0.99794	1	19225	0	-0.20571	0.321861
R1	WRB	4	0.0020738	0.0074183	0.476838	301	4	-0.23707	0.99793	0.99793	1	19224	0	-0.23707	0.321629
R1	TEX37	4	0.0020801	0.0074367	0.476838	302	2	-0.086873	0.79467	0.79455	1	15080	0	-0.086873	0.321629
R1	SUPT4H1	4	0.0020924	0.0074843	0.478303	303	3	-0.46825	0.73554	0.74034	1	14086	1	-0.46825	0.320297
R1	RPE	4	0.0021322	0.0076285	0.485002	304	4	-0.43103	0.99505	0.99505	1	19129	0	-0.43103	0.314256
R1	GET4	4	0.0021352	0.0076392	0.485002	305	4	-0.21353	0.99786	0.99786	1	19223	0	-0.21353	0.314256
R1	SF3A1	4	0.0021537	0.0077134	0.486551	306	3	-0.3327	0.98098	0.98099	1	18754	0	-0.3327	0.312872
R1	IPO9	4	0.0021543	0.0077139	0.486551	307	4	-0.15831	0.99785	0.99785	1	19222	0	-0.15831	0.312872
R1	SIX4	4	0.0021764	0.007788	0.489633	308	3	-0.23876	0.54781	0.61421	1	11730	1	-0.23876	0.310129
R1	MRPS28	4	0.0021945	0.0078586	0.49247	309	2	-0.05658	0.93877	0.93881	1	17841	0	-0.05658	0.30762
R1	MAPKAPK2	4	0.0022028	0.0078862	0.492606	310	3	-0.2382	0.986	0.98597	1	18881	0	-0.2382	0.3075
R1	LUC7L3	4	0.0022173	0.007947	0.494309	311	4	-0.3673	0.99357	0.99361	1	19086	0	-0.3673	0.306001
R1	MRPS22	4	0.0022249	0.0079741	0.494309	312	4	-0.2353	0.99778	0.99778	1	19220	0	-0.2353	0.306001
R1	MRPL18	4	0.0022318	0.0080048	0.494309	313	3	-0.36111	0.49722	0.58729	1	11209	1	-0.36111	0.306001
R1	GTF3C6	4	0.0022347	0.0080155	0.494309	314	2	-0.21145	0.80472	0.80459	1	15250	0	-0.21145	0.306001
R1	RHBDF2	4	0.0022665	0.0081209	0.499214	315	4	-0.16553	0.99773	0.99774	1	19219	0	-0.16553	0.301713
R1	TMED10	4	0.0022843	0.0081817	0.5006	316	4	-0.27791	0.99772	0.99772	1	19218	0	-0.27791	0.300509
R1	CDK11B	4	0.0022977	0.0082288	0.5006	317	1	0.0025505	0.38427	0.52761	1	10141	1	0.0025505	0
R1	NMS	4	0.0023033	0.0082553	0.5006	318	3	-0.22973	0.93311	0.93319	1	17721	0	-0.22973	0.300509
R1	EMC2	4	0.0023046	0.0082584	0.5006	319	4	-0.20481	0.9977	0.9977	1	19216	0	-0.20481	0.300509
R1	CHURC1-FNTB	4	0.0023115	0.0082865	0.5006	320	3	-0.30154	0.97275	0.97289	1	18563	0	-0.30154	0.300509
R1	GFM1	4	0.0023218	0.0083193	0.5006	321	4	-0.31941	0.98766	0.98763	1	18920	0	-0.31941	0.300509
R1	C17orf102	4	0.0023228	0.0083244	0.5006	322	4	-0.15283	0.99768	0.99768	1	19215	0	-0.15283	0.300509
R1	TAMM41	4	0.0023623	0.0084542	0.506005	323	3	-0.52046	0.49839	0.58791	1	11219	1	-0.52046	0.295845
R1	NSMCE4A	4	0.0023647	0.0084665	0.506005	324	2	-0.33223	0.2709	0.40442	0.998228	7843	1	-0.33223	0.295845
R1	IKBKAP	4	0.0023855	0.0085417	0.506674	325	4	-0.19591	0.99761	0.99761	1	19214	0	-0.19591	0.295271
R1	ADAM8	4	0.0023914	0.0085575	0.506674	326	4	-0.15743	0.99761	0.9976	1	19213	0	-0.15743	0.295271
R1	TXNDC9	4	0.0024009	0.0085908	0.506674	327	2	-0.12142	0.52569	0.60218	1	11497	1	-0.12142	0.295271
R1	MAD1L1	4	0.0024099	0.0086122	0.506674	328	4	-0.24729	0.99689	0.99691	1	19191	0	-0.24729	0.295271
R1	GPN2	4	0.0024228	0.0086639	0.506674	329	4	-0.504	0.99758	0.99757	1	19211	0	-0.504	0.295271
R1	MRPL10	4	0.0024296	0.0086884	0.506674	330	4	-0.35315	0.99757	0.99756	1	19210	0	-0.35315	0.295271
R1	BOP1	4	0.0024402	0.0087237	0.506674	331	4	-0.3637	0.99084	0.99084	1	19003	0	-0.3637	0.295271
R1	HNRNPA2B1	4	0.0024432	0.008737	0.506674	332	3	-0.21952	0.5974	0.64313	1	12272	1	-0.21952	0.295271
R1	ORC4	4	0.0024483	0.0087544	0.506674	333	4	-0.2629	0.99755	0.99754	1	19209	0	-0.2629	0.295271
R1	RPS27A	4	0.0024493	0.0087564	0.506674	334	2	-0.23438	0.48908	0.58311	1	11130	1	-0.23438	0.295271
R1	TBCB	4	0.0024525	0.0087687	0.506674	335	2	-0.068882	0.74414	0.74765	1	14218	1	-0.068882	0.295271
R1	NUDCD3	4	0.0024574	0.0087917	0.506674	336	4	-0.32687	0.9969	0.99693	1	19192	0	-0.32687	0.295271
R1	COX6A1	4	0.0024849	0.0088827	0.5104	337	4	-0.38225	0.99752	0.9975	1	19208	0	-0.38225	0.292089
R1	TRAPPC1	4	0.0024952	0.008919	0.51097	338	3	-0.48428	0.92925	0.92937	1	17632	0	-0.48428	0.291605
R1	ODF1	4	0.002523	0.0090024	0.514224	339	2	-0.086213	0.5154	0.59665	1	11398	1	-0.086213	0.288848
R1	HS2ST1	4	0.0025325	0.0090325	0.514429	340	4	-0.20898	0.99445	0.99446	1	19110	0	-0.20898	0.288675
R1	MRPL54	4	0.0025396	0.0090596	0.51446	341	4	-0.29032	0.98737	0.98733	1	18916	0	-0.29032	0.288648
R1	WAC	4	0.0025925	0.0092319	0.521592	342	4	-0.26415	0.99741	0.99739	1	19206	0	-0.26415	0.282669
R1	ZNF823	4	0.0025946	0.0092391	0.521592	343	3	-0.2144	0.71303	0.72223	1	13744	1	-0.2144	0.282669
R1	BCCIP	4	0.0026072	0.0092892	0.522414	344	4	-0.32373	0.99009	0.99007	1	18985	0	-0.32373	0.281985
R1	TEX22	4	0.0026139	0.0093076	0.522414	345	4	-0.14691	0.99739	0.99738	1	19205	0	-0.14691	0.281985
R1	GTF2I	4	0.0026283	0.0093552	0.523565	346	4	-0.15187	0.99737	0.99736	1	19204	0	-0.15187	0.281029
R1	HYPK	4	0.0026628	0.0094569	0.527734	347	3	-0.42201	0.9146	0.91465	1	17337	0	-0.42201	0.277585
R1	C19orf25	4	0.0026798	0.0095116	0.52854	348	3	-0.27145	0.98409	0.98405	1	18828	0	-0.27145	0.276922
R1	CSNK2B	4	0.0026843	0.0095259	0.52854	349	3	-0.32047	0.9776	0.97777	1	18672	0	-0.32047	0.276922
R1	TRMT10C	4	0.0027103	0.0096164	0.530242	350	3	-0.39732	0.84516	0.84493	1	15989	0	-0.39732	0.275526
R1	MRPL2	4	0.0027145	0.0096323	0.530242	351	4	-0.30317	0.99729	0.99727	1	19203	0	-0.30317	0.275526
R1	PELO	4	0.0027216	0.0096568	0.530242	352	4	-0.20359	0.99728	0.99727	1	19202	0	-0.20359	0.275526
R1	PDPK1	4	0.0027379	0.0097085	0.530242	353	4	-0.24399	0.99726	0.99725	1	19201	0	-0.24399	0.275526
R1	COL8A2	4	0.0027469	0.0097453	0.530242	354	4	-0.17183	0.99725	0.99725	1	19200	0	-0.17183	0.275526
R1	YTHDF2	4	0.0027574	0.0097862	0.530242	355	3	-0.30173	0.97478	0.97491	1	18610	0	-0.30173	0.275526
R1	BCS1L	4	0.00276	0.0097898	0.530242	356	2	-0.22223	0.5841	0.63511	1	12123	1	-0.22223	0.275526
R1	TARS2	4	0.0027619	0.009798	0.530242	357	3	-0.17456	0.90227	0.9023	1	17093	0	-0.17456	0.275526
R1	NF1	4	0.0027634	0.0098031	0.530242	358	4	-0.20423	0.99724	0.99723	1	19199	0	-0.20423	0.275526
R1	CD74	4	0.0027777	0.0098588	0.531771	359	4	-0.18199	0.99722	0.99722	1	19198	0	-0.18199	0.274275
R1	PRAP1	4	0.0027896	0.0098992	0.532467	360	4	-0.21232	0.99721	0.99721	1	19197	0	-0.21232	0.273707
R1	FBXW4	4	0.0028015	0.0099396	0.533159	361	3	-0.21993	0.25624	0.38852	0.99628	7542	1	-0.21993	0.273143
R1	PCDHGA5	4	0.0028566	0.01013	0.54076	362	3	-0.35229	0.97395	0.97408	1	18592	0	-0.35229	0.266995
R1	PAGE2B	4	0.0028648	0.010158	0.54076	363	3	-0.19289	0.79968	0.79955	1	15163	0	-0.19289	0.266995
R1	POLR2J3	4	0.0028676	0.010165	0.54076	364	4	-0.33601	0.99713	0.99713	1	19196	0	-0.33601	0.266995
R1	MRPL33	4	0.0029005	0.010273	0.541555	365	3	-0.44254	0.90475	0.90474	1	17142	0	-0.44254	0.266357
R1	CALCR	4	0.0029052	0.010289	0.541555	366	3	-0.21192	0.7191	0.7271	1	13818	1	-0.21192	0.266357
R1	ACTR3	4	0.0029062	0.010292	0.541555	367	4	-0.29506	0.99709	0.99711	1	19195	0	-0.29506	0.266357
R1	NAA35	4	0.0029064	0.010292	0.541555	368	3	-0.35535	0.92512	0.92528	1	17529	0	-0.35535	0.266357
R1	RFT1	4	0.0029166	0.010332	0.54218	369	3	-0.31104	0.86653	0.86636	1	16407	0	-0.31104	0.265857
R1	CASP5	4	0.0029682	0.010507	0.549866	370	2	-0.065741	0.60577	0.64828	1	12374	1	-0.065741	0.259743
R1	WDR83	4	0.0030127	0.010663	0.554708	371	3	-0.27083	0.66506	0.68708	1	13068	1	-0.27083	0.255936
R1	PPP2R2A	4	0.0030151	0.010669	0.554708	372	4	-0.19609	0.99698	0.997	1	19193	0	-0.19609	0.255936
R1	ZDHHC12	4	0.0030198	0.010685	0.554708	373	2	-0.20942	0.95633	0.95634	1	18205	0	-0.20942	0.255936
R1	SSBP1	4	0.0030343	0.010724	0.555263	374	3	-0.24056	0.66196	0.68494	1	13042	1	-0.24056	0.255501
R1	EXOC5	4	0.0030433	0.010755	0.55534	375	3	-0.26577	0.90125	0.90127	1	17073	0	-0.26577	0.255441
R1	DHX33	4	0.0030648	0.010822	0.557339	376	2	-0.23446	0.90454	0.90454	1	17136	0	-0.23446	0.253881
R1	PGK2	4	0.0031101	0.010982	0.564081	377	3	-0.19657	0.186	0.31205	0.98922	6090	1	-0.19657	0.248659
R1	RGS2	4	0.0031193	0.011011	0.564081	378	3	-0.30142	0.96175	0.96175	1	18326	0	-0.30142	0.248659
R1	BHLHA15	4	0.003127	0.01104	0.564082	379	4	-0.18534	0.99687	0.9969	1	19190	0	-0.18534	0.248658
R1	SEC62	4	0.0031434	0.011103	0.565776	380	3	-0.3469	0.87419	0.87412	1	16554	0	-0.3469	0.247355
R1	ZNF606	4	0.0031744	0.011222	0.570372	381	2	-0.10889	0.74653	0.74966	1	14251	1	-0.10889	0.243842
R1	BRAP	4	0.0031924	0.011286	0.571339	382	4	-0.37326	0.99681	0.99684	1	19189	0	-0.37326	0.243106
R1	HIST2H2BE	4	0.0032125	0.01135	0.571339	383	3	-0.32908	0.96117	0.96114	1	18315	0	-0.32908	0.243106
R1	PPARGC1B	4	0.003216	0.011359	0.571339	384	3	-0.22318	0.92025	0.92039	1	17445	0	-0.22318	0.243106
R1	CHRFAM7A	4	0.003216	0.011359	0.571339	385	3	-0.3237	0.94502	0.94504	1	17963	0	-0.3237	0.243106
R1	PTAR1	4	0.0032543	0.011503	0.576087	386	4	-0.25413	0.99635	0.99636	1	19176	0	-0.25413	0.239512
R1	C2orf44	4	0.0032578	0.011513	0.576087	387	2	-0.11019	0.31076	0.44776	1	8639	2	-0.11019	0.239512
R1	KRTAP2-2	4	0.0032683	0.011552	0.576434	388	2	-0.25691	0.92871	0.92887	1	17616	0	-0.25691	0.23925
R1	FAM114A2	4	0.0032775	0.01158	0.576434	389	2	-0.19292	0.60334	0.64679	1	12350	1	-0.19292	0.23925
R1	TXNDC17	4	0.0032872	0.011611	0.576479	390	4	-0.22168	0.99671	0.99674	1	19188	0	-0.22168	0.239217
R1	WDR18	4	0.0033049	0.011663	0.577613	391	4	-0.19858	0.9967	0.99672	1	19187	0	-0.19858	0.238363
R1	FAM64A	4	0.0033291	0.011741	0.579435	392	1	0.0048865	0.83273	0.83265	1	15776	0	0.0048865	0
R1	LRRC26	4	0.0033333	0.01176	0.579435	393	3	-0.44069	0.89041	0.89038	1	16875	0	-0.44069	0.236995
R1	DDX20	4	0.0033477	0.011806	0.580251	394	4	-0.41477	0.98655	0.98648	1	18894	0	-0.41477	0.236384
R1	TFAM	4	0.0033713	0.011883	0.580954	395	4	-0.37747	0.99468	0.9947	1	19117	0	-0.37747	0.235858
R1	TRAT1	4	0.0033713	0.011883	0.580954	396	3	-0.21387	0.7031	0.71469	1	13599	1	-0.21387	0.235858
R1	UROS	4	0.0033796	0.011911	0.580954	397	4	-0.20625	0.99662	0.99665	1	19185	0	-0.20625	0.235858
R1	CHMP2A	4	0.003391	0.011952	0.581484	398	3	-0.30388	0.90783	0.90783	1	17213	0	-0.30388	0.235462
R1	SPDYE2B	4	0.0034248	0.012069	0.583163	399	4	-0.38105	0.99658	0.9966	1	19184	0	-0.38105	0.23421
R1	GAB4	4	0.0034322	0.012093	0.583163	400	3	-0.092007	0.36303	0.5046	1	9708	1	-0.092007	0.23421
R1	SPON1	4	0.003438	0.012112	0.583163	401	4	-0.19384	0.99656	0.99659	1	19183	0	-0.19384	0.23421
R1	WBSCR16	4	0.0034409	0.012124	0.583163	402	4	-0.28087	0.99656	0.99659	1	19182	0	-0.28087	0.23421
R1	OR7C2	4	0.0034461	0.012137	0.583163	403	3	-0.21799	0.83415	0.83405	1	15803	0	-0.21799	0.23421
R1	PPA1	4	0.0034855	0.012278	0.588508	404	4	-0.36097	0.98915	0.98914	1	18959	0	-0.36097	0.230248
R1	NAE1	4	0.0035037	0.012341	0.590062	405	3	-0.33057	0.92633	0.92649	1	17551	0	-0.33057	0.229102
R1	FAM86C1	4	0.0035293	0.012429	0.592803	406	3	-0.2706	0.50372	0.59062	1	11279	1	-0.2706	0.22709
R1	LHX1	4	0.0035531	0.012503	0.593499	407	4	-0.11637	0.99645	0.99647	1	19181	0	-0.11637	0.22658
R1	UHRF1	4	0.0035654	0.012542	0.593499	408	3	-0.23002	0.89247	0.89241	1	16909	0	-0.23002	0.22658
R1	MAGEF1	4	0.0035742	0.012572	0.593499	409	4	-0.16972	0.99643	0.99644	1	19180	0	-0.16972	0.22658
R1	SLC26A4	4	0.0035789	0.012586	0.593499	410	3	-0.22451	0.92208	0.92225	1	17475	0	-0.22451	0.22658
R1	SARS2	4	0.0035868	0.012616	0.593499	411	3	-0.13583	0.95813	0.95814	1	18243	0	-0.13583	0.22658
R1	GMNN	4	0.0035974	0.01265	0.593499	412	4	-0.23858	0.99386	0.99389	1	19093	0	-0.23858	0.22658
R1	SQRDL	4	0.0036049	0.012679	0.593499	413	3	-0.28611	0.42274	0.55102	1	10544	1	-0.28611	0.22658
R1	BCL2A1	4	0.0036083	0.012693	0.593499	414	4	-0.15723	0.99639	0.9964	1	19178	0	-0.15723	0.22658
R1	SLC38A11	4	0.0036163	0.01272	0.593499	415	4	-0.17968	0.99638	0.99639	1	19177	0	-0.17968	0.22658
R1	APITD1	4	0.0036518	0.012842	0.597784	416	3	-0.19448	0.98419	0.98415	1	18829	0	-0.19448	0.223456
R1	JAKMIP2	4	0.0036899	0.012972	0.602381	417	3	-0.076203	0.83487	0.8348	1	15820	0	-0.076203	0.220129
R1	PRAMEF6	4	0.003706	0.013025	0.602737	418	3	-0.33278	0.74631	0.74947	1	14248	1	-0.33278	0.219872
R1	OR2A7	4	0.0037539	0.01319	0.602737	419	4	-0.16964	0.99625	0.99625	1	19175	0	-0.16964	0.219872
R1	LSM11	4	0.0037617	0.013215	0.602737	420	2	-0.20772	0.59815	0.64359	1	12282	1	-0.20772	0.219872
R1	DARS2	4	0.0037645	0.013221	0.602737	421	4	-0.2048	0.99624	0.99624	1	19174	0	-0.2048	0.219872
R1	NDUFS2	4	0.0037654	0.013225	0.602737	422	3	-0.31328	0.98547	0.98545	1	18869	0	-0.31328	0.219872
R1	BARD1	4	0.0037664	0.013227	0.602737	423	3	-0.29214	0.96406	0.96409	1	18382	0	-0.29214	0.219872
R1	DNAH17	4	0.0037975	0.013332	0.602737	424	3	-0.2423	0.14356	0.26546	0.986127	5198	1	-0.2423	0.219872
R1	MAPK8	4	0.0038068	0.013359	0.602737	425	4	-0.24668	0.98809	0.98809	1	18934	0	-0.24668	0.219872
R1	SH3KBP1	4	0.0038253	0.01342	0.602737	426	4	-0.19958	0.99617	0.99618	1	19173	0	-0.19958	0.219872
R1	PTPRZ1	4	0.003837	0.013464	0.602737	427	3	-0.22355	0.6245	0.66007	1	12577	1	-0.22355	0.219872
R1	MEIG1	4	0.0038445	0.013488	0.602737	428	1	0.022942	0.050163	0.11922	0.959921	2405	2	0.022942	0.0177645
R1	CYC1	4	0.0038467	0.013494	0.602737	429	3	-0.20854	0.65431	0.67974	1	12948	1	-0.20854	0.219872
R1	C19orf43	4	0.0038556	0.01352	0.602737	430	4	-0.20329	0.99614	0.99614	1	19172	0	-0.20329	0.219872
R1	ARPC3	4	0.0038646	0.013542	0.602737	431	4	-0.29395	0.99581	0.99579	1	19158	0	-0.29395	0.219872
R1	SETMAR	4	0.003866	0.013547	0.602737	432	4	-0.19403	0.99613	0.99613	1	19171	0	-0.19403	0.219872
R1	MRPL28	4	0.0038675	0.013551	0.602737	433	3	-0.24629	0.11123	0.22993	0.979184	4539	1	-0.24629	0.219872
R1	COA5	4	0.003896	0.013644	0.602737	434	2	-0.22413	0.96342	0.96342	1	18363	0	-0.22413	0.219872
R1	TEX15	4	0.0038998	0.013657	0.602737	435	4	-0.13682	0.9961	0.99609	1	19170	0	-0.13682	0.219872
R1	PAICS	4	0.0039067	0.01368	0.602737	436	4	-0.22719	0.99609	0.99608	1	19169	0	-0.22719	0.219872
R1	RIPPLY3	4	0.0039093	0.013685	0.602737	437	3	-0.20849	0.5058	0.59165	1	11303	1	-0.20849	0.219872
R1	PBX1	4	0.0039107	0.013691	0.602737	438	3	-0.27305	0.9832	0.98318	1	18809	0	-0.27305	0.219872
R1	ATG7	4	0.0039147	0.013704	0.602737	439	4	-0.15619	0.99609	0.99607	1	19168	0	-0.15619	0.219872
R1	CRABP2	4	0.0039172	0.013713	0.602737	440	4	-0.1781	0.99608	0.99607	1	19167	0	-0.1781	0.219872
R1	NUFIP1	4	0.0039216	0.013727	0.602737	441	4	-0.19499	0.99608	0.99607	1	19166	0	-0.19499	0.219872
R1	UGP2	4	0.0039475	0.013812	0.604977	442	1	0.059672	0.12422	0.24413	0.983631	4800	2	0.059672	0.00716779
R1	DDX55	4	0.0039557	0.01384	0.604977	443	4	-0.41028	0.99604	0.99603	1	19165	0	-0.41028	0.218261
R1	MRPS9	4	0.0039655	0.013877	0.60522	444	4	-0.28527	0.99603	0.99602	1	19164	0	-0.28527	0.218087
R1	RARRES3	4	0.0040084	0.014036	0.608822	445	3	-0.17707	0.73891	0.74315	1	14145	1	-0.17707	0.21551
R1	GEMIN6	4	0.0040092	0.014041	0.608822	446	3	-0.47958	0.73702	0.74155	1	14105	1	-0.47958	0.21551
R1	CGB1	4	0.0040131	0.014054	0.608822	447	2	-0.12428	0.018296	0.053065	0.92724	1103	2	-0.12428	0.21551
R1	ARIH1	4	0.0040402	0.014139	0.610264	448	3	-0.31794	0.80587	0.80577	1	15274	0	-0.31794	0.214482
R1	PEX16	4	0.0040506	0.014178	0.610264	449	3	-0.29177	0.89719	0.89713	1	16994	0	-0.29177	0.214482
R1	SLMAP	4	0.004052	0.014182	0.610264	450	4	-0.18896	0.99595	0.99593	1	19163	0	-0.18896	0.214482
R1	SRSF5	4	0.0040661	0.014229	0.610817	451	4	-0.14875	0.99593	0.99591	1	19162	0	-0.14875	0.214089
R1	TRIM16	4	0.0040736	0.014258	0.610817	452	4	-0.16703	0.99593	0.9959	1	19161	0	-0.16703	0.214089
R1	CLSTN1	4	0.0040948	0.01433	0.611359	453	3	-0.27044	0.97645	0.97662	1	18647	0	-0.27044	0.213704
R1	C17orf89	4	0.0041076	0.014369	0.611359	454	3	-0.24273	0.48583	0.58151	1	11100	1	-0.24273	0.213704
R1	CCDC115	4	0.0041196	0.01441	0.611359	455	3	-0.31665	0.82455	0.8245	1	15624	0	-0.31665	0.213704
R1	C7orf26	4	0.0041221	0.01442	0.611359	456	4	-0.24994	0.99588	0.99586	1	19159	0	-0.24994	0.213704
R1	MRPS7	4	0.0041248	0.014428	0.611359	457	4	-0.26548	0.99434	0.99436	1	19106	0	-0.26548	0.213704
R1	CTU2	4	0.0041631	0.014549	0.615104	458	3	-0.34587	0.9399	0.93997	1	17871	0	-0.34587	0.211051
R1	DCAF5	4	0.004197	0.014667	0.617436	459	3	-0.27581	0.51748	0.59777	1	11417	1	-0.27581	0.209408
R1	CNOT10	4	0.0041983	0.014671	0.617436	460	4	-0.25076	0.9958	0.99578	1	19157	0	-0.25076	0.209408
R1	BATF2	4	0.0042221	0.014744	0.617436	461	3	-0.21521	0.6962	0.70953	1	13493	1	-0.21521	0.209408
R1	CENPH	4	0.0042291	0.014771	0.617436	462	4	-0.2615	0.99577	0.99575	1	19155	0	-0.2615	0.209408
R1	OSBPL6	4	0.0042327	0.014783	0.617436	463	3	-0.23453	0.88034	0.88029	1	16673	0	-0.23453	0.209408
R1	FAM25A	4	0.0042358	0.014795	0.617436	464	3	-0.2588	0.34331	0.48314	1	9296	1	-0.2588	0.209408
R1	INSC	4	0.0043059	0.01502	0.624694	465	4	-0.13922	0.99569	0.99567	1	19154	0	-0.13922	0.204333
R1	GPR37L1	4	0.0043163	0.015049	0.624694	466	3	-0.22547	0.98148	0.98145	1	18770	0	-0.22547	0.204333
R1	SCAF8	4	0.0043512	0.015176	0.624694	467	4	-0.1206	0.99565	0.99563	1	19151	0	-0.1206	0.204333
R1	SREK1IP1	4	0.0043543	0.015184	0.624694	468	4	-0.22836	0.99565	0.99562	1	19150	0	-0.22836	0.204333
R1	NYAP2	4	0.0043603	0.0152	0.624694	469	3	-0.26021	0.98067	0.98069	1	18751	0	-0.26021	0.204333
R1	BOLA3	4	0.0043605	0.015201	0.624694	470	2	-0.28662	0.91666	0.91673	1	17382	0	-0.28662	0.204333
R1	MRPS18B	4	0.0043609	0.015201	0.624694	471	4	-0.19039	0.99564	0.99561	1	19149	0	-0.19039	0.204333
R1	RNF103-CHMP3	4	0.0043723	0.015233	0.624694	472	4	-0.24444	0.99563	0.99561	1	19148	0	-0.24444	0.204333
R1	ASH2L	4	0.0043807	0.015259	0.624694	473	2	-0.29005	0.67425	0.69358	1	13185	1	-0.29005	0.204333
R1	WDR7	4	0.0043968	0.015313	0.625569	474	2	-0.20272	0.83524	0.83515	1	15824	0	-0.20272	0.203725
R1	ATP6V1A	4	0.0044211	0.015377	0.626858	475	3	-0.31112	0.92953	0.92964	1	17638	0	-0.31112	0.202831
R1	ENKUR	4	0.0044368	0.015432	0.627592	476	4	-0.13294	0.99556	0.99554	1	19146	0	-0.13294	0.202323
R1	MTG1	4	0.0044448	0.01546	0.627592	477	4	-0.16413	0.99556	0.99553	1	19145	0	-0.16413	0.202323
R1	TELO2	4	0.0044587	0.015507	0.628072	478	3	-0.21674	0.56504	0.62394	1	11907	1	-0.21674	0.201991
R1	FSCB	4	0.0044671	0.015536	0.628072	479	4	-0.11994	0.99553	0.99551	1	19144	0	-0.11994	0.201991
R1	FOXD4L4	4	0.0044863	0.015607	0.628836	480	4	-0.37293	0.99551	0.9955	1	19143	0	-0.37293	0.201463
R1	MTERF4	4	0.0044903	0.01562	0.628836	481	4	-0.25547	0.98974	0.98971	1	18974	0	-0.25547	0.201463
R1	TMEM208	4	0.004538	0.015792	0.632426	482	4	-0.18154	0.99546	0.99545	1	19142	0	-0.18154	0.19899
R1	RBM25	4	0.0045394	0.015796	0.632426	483	3	-0.35418	0.86183	0.86164	1	16313	0	-0.35418	0.19899
R1	MECR	4	0.0045435	0.015807	0.632426	484	3	-0.24182	0.48983	0.58347	1	11134	1	-0.24182	0.19899
R1	LRRC3C	4	0.0045693	0.015887	0.63256	485	4	-0.16056	0.99543	0.99542	1	19141	0	-0.16056	0.198898
R1	SLIRP	4	0.0045723	0.0159	0.63256	486	2	-0.20094	0.1955	0.3224	0.98922	6306	1	-0.20094	0.198898
R1	TMEM257	4	0.0045761	0.015912	0.63256	487	4	-0.20764	0.99542	0.99541	1	19140	0	-0.20764	0.198898
R1	LIMD2	4	0.0045847	0.015944	0.63256	488	2	-0.11193	0.67739	0.69581	1	13221	1	-0.11193	0.198898
R1	MRPL45	4	0.004593	0.015974	0.63256	489	3	-0.33721	0.95828	0.95829	1	18247	0	-0.33721	0.198898
R1	ISG20	4	0.0046428	0.016134	0.636018	490	4	-0.12863	0.99536	0.99535	1	19138	0	-0.12863	0.196531
R1	SPTLC2	4	0.0046438	0.016137	0.636018	491	4	-0.22429	0.99536	0.99535	1	19137	0	-0.22429	0.196531
R1	CAPN5	4	0.0046551	0.016171	0.636018	492	2	-0.20632	0.32258	0.46046	1	8872	1	-0.20632	0.196531
R1	ALKBH1	4	0.0046687	0.016213	0.636018	493	2	-0.069046	0.95961	0.95961	1	18281	0	-0.069046	0.196531
R1	RBM17	4	0.0046717	0.016226	0.636018	494	3	-0.30138	0.94815	0.94818	1	18032	0	-0.30138	0.196531
R1	VMP1	4	0.0047134	0.016375	0.639052	495	3	-0.28108	0.77687	0.77703	1	14756	1	-0.28108	0.194464
R1	MRPL35	4	0.0047185	0.016393	0.639052	496	4	-0.33752	0.99299	0.99301	1	19067	0	-0.33752	0.194464
R1	MCMBP	4	0.0047202	0.016402	0.639052	497	3	-0.2083	0.68049	0.69806	1	13268	1	-0.2083	0.194464
R1	MMP13	4	0.0047302	0.016438	0.63918	498	2	-0.11162	0.20728	0.3353	0.99381	6531	2	-0.11162	0.194377
R1	NSUN4	4	0.0047463	0.016493	0.640023	499	3	-0.18715	0.91823	0.91828	1	17403	0	-0.18715	0.193804
R1	FAM71D	4	0.0047717	0.016591	0.640137	500	2	-0.041327	0.15017	0.27268	0.986306	5344	1	-0.041327	0.193727
R1	UQCR10	4	0.0047785	0.016615	0.640137	501	4	-0.16547	0.99522	0.99521	1	19136	0	-0.16547	0.193727
R1	SLC36A4	4	0.004789	0.016652	0.640137	502	2	-0.15011	0.3075	0.44417	1	8579	1	-0.15011	0.193727
R1	UBAC1	4	0.0047989	0.016683	0.640137	503	3	-0.20665	0.65167	0.67794	1	12909	1	-0.20665	0.193727
R1	DUOX1	4	0.0048082	0.016712	0.640137	504	4	-0.21466	0.99519	0.99518	1	19134	0	-0.21466	0.193727
R1	TMEM238	4	0.0048209	0.016754	0.640137	505	4	-0.14202	0.99518	0.99517	1	19133	0	-0.14202	0.193727
R1	HSD17B3	4	0.0048219	0.016756	0.640137	506	4	-0.18783	0.99518	0.99517	1	19132	0	-0.18783	0.193727
R1	VRK1	4	0.0048232	0.01676	0.640137	507	3	-0.18228	0.70807	0.71842	1	13676	1	-0.18228	0.193727
R1	CCDC101	4	0.0048652	0.016894	0.643983	508	4	-0.33229	0.98978	0.98975	1	18975	0	-0.33229	0.191126
R1	LAGE3	4	0.004896	0.017002	0.646132	509	4	-0.36177	0.9951	0.99511	1	19131	0	-0.36177	0.189679
R1	TPRKB	4	0.0049094	0.017043	0.646132	510	4	-0.17915	0.99509	0.99509	1	19130	0	-0.17915	0.189679
R1	NCAPG	4	0.0049119	0.017051	0.646132	511	3	-0.30356	0.033397	0.085137	0.940504	1733	1	-0.30356	0.189679
R1	CCDC130	4	0.0049776	0.017263	0.649786	512	2	-0.052164	0.85099	0.85078	1	16100	0	-0.052164	0.18723
R1	CYB5D2	4	0.0049889	0.017301	0.649786	513	3	-0.19135	0.41604	0.54798	1	10486	1	-0.19135	0.18723
R1	CIRBP	4	0.0049924	0.017309	0.649786	514	4	-0.12698	0.99501	0.99501	1	19128	0	-0.12698	0.18723
R1	TMEM229A	4	0.0049996	0.017328	0.649786	515	4	-0.20211	0.99065	0.99064	1	18998	0	-0.20211	0.18723
R1	USP1	4	0.0050031	0.017336	0.649786	516	4	-0.15404	0.995	0.995	1	19127	0	-0.15404	0.18723
R1	MCC	4	0.0050104	0.017361	0.649786	517	3	-0.18879	0.69363	0.70769	1	13464	1	-0.18879	0.18723
R1	TECR	4	0.0050167	0.017382	0.649786	518	4	-0.25397	0.99498	0.99499	1	19126	0	-0.25397	0.18723
R1	DNM1L	4	0.0050268	0.017421	0.649965	519	3	-0.28054	0.9613	0.96126	1	18320	0	-0.28054	0.18711
R1	C14orf37	4	0.0050387	0.017465	0.650371	520	3	-0.26243	0.98593	0.9859	1	18878	0	-0.26243	0.186839
R1	PRCP	4	0.0050852	0.017618	0.654518	521	4	-0.16799	0.99491	0.99492	1	19125	0	-0.16799	0.184078
R1	GEMIN7	4	0.0050925	0.017644	0.654518	522	3	-0.23366	0.9113	0.91129	1	17275	0	-0.23366	0.184078
R1	SLC35B2	4	0.0051158	0.01772	0.655094	523	4	-0.17501	0.99488	0.99489	1	19124	0	-0.17501	0.183696
R1	C4orf45	4	0.0051321	0.017766	0.655094	524	1	0.0022211	0.3033	0.43962	1	8487	2	0.0022211	0
R1	HNRNPR	4	0.0051426	0.017789	0.655094	525	4	-0.2331	0.99486	0.99486	1	19123	0	-0.2331	0.183696
R1	PIK3C3	4	0.005145	0.017795	0.655094	526	3	-0.25418	0.94482	0.94484	1	17958	0	-0.25418	0.183696
R1	NGLY1	4	0.0051918	0.017957	0.659825	527	3	-0.19404	0.98133	0.98132	1	18763	0	-0.19404	0.180571
R1	VIM	4	0.0052164	0.018042	0.661688	528	4	-0.16302	0.99478	0.99479	1	19121	0	-0.16302	0.179347
R1	USP17L29	4	0.0052491	0.018158	0.664667	529	4	-0.3355	0.99475	0.99477	1	19120	0	-0.3355	0.177396
R1	S100B	4	0.0052667	0.018209	0.665281	530	4	-0.16188	0.99473	0.99475	1	19119	0	-0.16188	0.176995
R1	RPL12	4	0.0052865	0.018282	0.666676	531	3	-0.26136	0.82346	0.82339	1	15604	0	-0.26136	0.176085
R1	ZC3H11A	4	0.0053113	0.018359	0.668233	532	4	-0.39597	0.99469	0.99471	1	19118	0	-0.39597	0.175072
R1	C9orf3	4	0.0053471	0.018472	0.671085	533	2	-0.13635	0.68961	0.70467	1	13404	1	-0.13635	0.173222
R1	C1orf141	4	0.005388	0.018595	0.674278	534	4	-0.1679	0.99461	0.99463	1	19115	0	-0.1679	0.171161
R1	SCGB1D2	4	0.0054005	0.018643	0.674757	535	2	-0.24275	0.81805	0.81792	1	15496	0	-0.24275	0.170853
R1	IFT74	4	0.0054764	0.018905	0.679596	536	4	-0.21734	0.99452	0.99454	1	19114	0	-0.21734	0.167749
R1	FXN	4	0.0054788	0.018914	0.679596	537	3	-0.31636	0.95896	0.95898	1	18262	0	-0.31636	0.167749
R1	PDCD4	4	0.0054788	0.018914	0.679596	538	2	-0.097701	0.021597	0.060213	0.936865	1235	2	-0.097701	0.167749
R1	CNOT8	4	0.00548	0.018917	0.679596	539	4	-0.13317	0.99452	0.99454	1	19113	0	-0.13317	0.167749
R1	RQCD1	4	0.0055195	0.01906	0.683471	540	3	-0.21857	0.59742	0.64314	1	12273	1	-0.21857	0.16528
R1	MAP2K4	4	0.0055449	0.019138	0.684913	541	4	-0.13204	0.99446	0.99448	1	19111	0	-0.13204	0.164365
R1	USP17L25	4	0.0055575	0.019171	0.684913	542	4	-0.18599	0.99444	0.99446	1	19109	0	-0.18599	0.164365
R1	PCDHGA2	4	0.0055738	0.01922	0.68542	543	3	-0.19582	0.95366	0.95365	1	18144	0	-0.19582	0.164043
R1	OR4F3	4	0.0056212	0.019384	0.687844	544	4	-0.3243	0.99013	0.99011	1	18987	0	-0.3243	0.16251
R1	TOMM40	4	0.0056442	0.019455	0.687844	545	4	-0.22678	0.99436	0.99438	1	19108	0	-0.22678	0.16251
R1	VEPH1	4	0.0056468	0.019459	0.687844	546	1	0.093593	0.15932	0.28282	0.986306	5548	2	0.093593	0.00598832
R1	IDO2	4	0.0056485	0.019465	0.687844	547	4	-0.13162	0.99435	0.99437	1	19107	0	-0.13162	0.16251
R1	CCDC83	4	0.0056622	0.019512	0.687844	548	2	-0.15362	0.60458	0.64756	1	12364	1	-0.15362	0.16251
R1	CD44	4	0.00568	0.019567	0.687844	549	4	-0.19092	0.99432	0.99434	1	19104	0	-0.19092	0.16251
R1	NKX2-6	4	0.0056851	0.019583	0.687844	550	2	-0.073333	0.1572	0.28052	0.986306	5501	2	-0.073333	0.16251
R1	VPS36	4	0.0056982	0.019626	0.687844	551	3	-0.2648	0.85499	0.85479	1	16181	0	-0.2648	0.16251
R1	SGMS1	4	0.0057038	0.019643	0.687844	552	4	-0.19188	0.98808	0.98808	1	18933	0	-0.19188	0.16251
R1	ZBTB17	4	0.0057125	0.01967	0.687844	553	3	-0.25982	0.92294	0.92312	1	17491	0	-0.25982	0.16251
R1	INTS5	4	0.0057306	0.019737	0.687844	554	3	-0.28497	0.97077	0.97084	1	18521	0	-0.28497	0.16251
R1	MADCAM1	4	0.0057401	0.019768	0.687844	555	2	-0.15027	0.88922	0.88918	1	16854	0	-0.15027	0.16251
R1	ATP5I	4	0.0057445	0.019782	0.687844	556	3	-0.29323	0.26988	0.40331	0.998228	7813	1	-0.29323	0.16251
R1	ZBTB8OS	4	0.0057497	0.019798	0.687844	557	3	-0.2514	0.95132	0.95135	1	18091	0	-0.2514	0.16251
R1	PALLD	4	0.0057575	0.019821	0.687844	558	3	-0.25099	0.90747	0.90747	1	17203	0	-0.25099	0.16251
R1	TACO1	4	0.0057741	0.019869	0.688278	559	4	-0.21129	0.99423	0.99426	1	19102	0	-0.21129	0.162236
R1	LUZP2	4	0.0057928	0.019935	0.688948	560	3	-0.20865	0.82031	0.82022	1	15538	0	-0.20865	0.161814
R1	OR4F16	4	0.0058011	0.01996	0.688948	561	2	-0.13753	0.48211	0.57963	1	11073	1	-0.13753	0.161814
R1	C14orf2	4	0.0058415	0.020093	0.692303	562	4	-0.21445	0.99416	0.99419	1	19101	0	-0.21445	0.159704
R1	TCEB2	4	0.0058647	0.020176	0.69394	563	2	-0.24521	0.12655	0.24668	0.983631	4847	1	-0.24521	0.158678
R1	CCDC67	4	0.0058833	0.020243	0.69427	564	4	-0.22966	0.99399	0.99403	1	19097	0	-0.22966	0.158472
R1	NDUFA1	4	0.0058875	0.020257	0.69427	565	4	-0.25024	0.99411	0.99415	1	19100	0	-0.25024	0.158472
R1	KRTAP10-12	4	0.0058997	0.020297	0.69439	566	3	-0.21933	0.96716	0.96718	1	18453	0	-0.21933	0.158397
R1	TMEM95	4	0.0059159	0.020357	0.695226	567	3	-0.1964	0.86421	0.86404	1	16359	0	-0.1964	0.157874
R1	RBM28	4	0.0059327	0.020421	0.696181	568	4	-0.15123	0.99407	0.99411	1	19099	0	-0.15123	0.157278
R1	ARHGEF18	4	0.0059515	0.02049	0.697306	569	4	-0.16265	0.99405	0.99409	1	19098	0	-0.16265	0.156577
R1	SYNCRIP	4	0.0059687	0.020537	0.697698	570	3	-0.29801	0.86464	0.86449	1	16369	0	-0.29801	0.156333
R1	FBXO33	4	0.0060238	0.020746	0.702495	571	4	-0.16964	0.99398	0.99402	1	19096	0	-0.16964	0.153357
R1	NONO	4	0.0060327	0.020784	0.702495	572	4	-0.24	0.99397	0.99401	1	19095	0	-0.24	0.153357
R1	CYP39A1	4	0.0060345	0.020788	0.702495	573	3	-0.20133	0.5369	0.60819	1	11613	1	-0.20133	0.153357
R1	CINP	4	0.0061037	0.021001	0.707173	574	3	-0.29066	0.84828	0.84807	1	16056	0	-0.29066	0.150474
R1	MRPL3	4	0.0061098	0.021021	0.707173	575	3	-0.18867	0.26329	0.3963	0.997321	7689	1	-0.18867	0.150474
R1	HIST1H2AB	4	0.0061148	0.021036	0.707173	576	4	-0.27828	0.99389	0.99392	1	19094	0	-0.27828	0.150474
R1	SSB	4	0.0061463	0.021137	0.708724	577	3	-0.26106	0.83304	0.83295	1	15784	0	-0.26106	0.149523
R1	SDHA	4	0.0061544	0.021164	0.708724	578	4	-0.16376	0.99385	0.99388	1	19092	0	-0.16376	0.149523
R1	SAPCD2	4	0.0061613	0.021191	0.708724	579	3	-0.20543	0.68211	0.69922	1	13296	1	-0.20543	0.149523
R1	PLGLB2	4	0.0061795	0.021249	0.709414	580	4	-0.19195	0.99382	0.99385	1	19091	0	-0.19195	0.1491
R1	LRRC6	4	0.0062034	0.02132	0.710413	581	2	-0.11113	0.56371	0.6232	1	11893	1	-0.11113	0.148489
R1	DONSON	4	0.0062127	0.021352	0.710413	582	2	-0.02053	0.49601	0.58669	1	11196	1	-0.02053	0.148489
R1	OR1N1	4	0.0062229	0.021389	0.710434	583	4	-0.14339	0.99378	0.9938	1	19090	0	-0.14339	0.148476
R1	PLD6	4	0.0062512	0.021483	0.712337	584	2	-0.099329	0.17811	0.3034	0.98922	5932	2	-0.099329	0.147314
R1	PLG	4	0.0062641	0.021521	0.712355	585	2	-0.048964	0.050611	0.12013	0.960905	2420	1	-0.048964	0.147304
R1	GH2	4	0.0063039	0.021636	0.713922	586	3	-0.1786	0.46529	0.57118	1	10918	1	-0.1786	0.146349
R1	MYH13	4	0.0063103	0.021659	0.713922	587	4	-0.14305	0.99369	0.99372	1	19088	0	-0.14305	0.146349
R1	TOP1MT	4	0.0063229	0.0217	0.713922	588	3	-0.22863	0.37566	0.51835	1	9961	1	-0.22863	0.146349
R1	BPGM	4	0.006328	0.021716	0.713922	589	2	-0.12224	0.25679	0.38915	0.99628	7556	2	-0.12224	0.146349
R1	PICK1	4	0.0063665	0.021854	0.716063	590	2	-0.15236	0.78826	0.78812	1	14964	1	-0.15236	0.145049
R1	ME1	4	0.006367	0.021855	0.716063	591	1	0.0023351	0.81244	0.81234	1	15390	0	0.0023351	0
R1	BLM	4	0.0064184	0.022006	0.717663	592	1	-0.0053496	0.83216	0.83208	1	15768	0	-0.0053496	0.144079
R1	KCTD16	4	0.0064562	0.022133	0.717663	593	4	-0.22244	0.99354	0.99357	1	19085	0	-0.22244	0.144079
R1	GHDC	4	0.0064699	0.022172	0.717663	594	1	0.12669	0.00063451	0.0023247	0.672758	66	2	0.12669	0.172141
R1	RFK	4	0.0064749	0.022186	0.717663	595	4	-0.19914	0.99316	0.99319	1	19075	0	-0.19914	0.144079
R1	C6orf62	4	0.0064789	0.022202	0.717663	596	3	-0.18169	0.98054	0.98057	1	18744	0	-0.18169	0.144079
R1	COX4I1	4	0.0064926	0.022248	0.717663	597	3	-0.22621	0.16638	0.29059	0.987484	5694	1	-0.22621	0.144079
R1	ADAT3	4	0.0065009	0.02227	0.717663	598	4	-0.38264	0.99303	0.99305	1	19069	0	-0.38264	0.144079
R1	IGF1R	4	0.0065023	0.022277	0.717663	599	2	-0.13719	0.30673	0.44333	1	8566	2	-0.13719	0.144079
R1	C7orf55-LUC7L2	4	0.0065316	0.022374	0.717663	600	3	-0.2304	0.6515	0.67784	1	12906	1	-0.2304	0.144079
R1	ACER3	4	0.0065331	0.022378	0.717663	601	3	-0.25806	0.41528	0.54764	1	10477	1	-0.25806	0.144079
R1	NBPF6	4	0.006536	0.022389	0.717663	602	4	-0.12856	0.99346	0.9935	1	19084	0	-0.12856	0.144079
R1	VANGL2	4	0.0065371	0.02239	0.717663	603	3	-0.2276	0.94121	0.94128	1	17901	0	-0.2276	0.144079
R1	COMMD5	4	0.0065593	0.022467	0.717663	604	3	-0.16989	0.92919	0.92932	1	17631	0	-0.16989	0.144079
R1	TRIM62	4	0.0065653	0.022489	0.717663	605	3	-0.17283	0.4823	0.57972	1	11076	1	-0.17283	0.144079
R1	TBL2	4	0.0066149	0.022646	0.717663	606	2	-0.16897	0.86456	0.86441	1	16368	0	-0.16897	0.144079
R1	SCO1	4	0.0066241	0.022676	0.717663	607	3	-0.10962	0.89859	0.89854	1	17016	0	-0.10962	0.144079
R1	IK	4	0.0066261	0.022686	0.717663	608	3	-0.27656	0.97191	0.97205	1	18552	0	-0.27656	0.144079
R1	B4GALT7	4	0.0066346	0.022714	0.717663	609	4	-0.16704	0.99337	0.9934	1	19083	0	-0.16704	0.144079
R1	GFM2	4	0.0066683	0.022829	0.717663	610	4	-0.17173	0.99333	0.99337	1	19082	0	-0.17173	0.144079
R1	ELOF1	4	0.0066756	0.022852	0.717663	611	2	-0.12699	0.14204	0.26381	0.986127	5167	1	-0.12699	0.144079
R1	HCFC1R1	4	0.0066767	0.022854	0.717663	612	4	-0.1258	0.99332	0.99336	1	19081	0	-0.1258	0.144079
R1	ATP5J2-PTCD1	4	0.0066913	0.022913	0.717663	613	4	-0.2429	0.99012	0.9901	1	18986	0	-0.2429	0.144079
R1	COPS6	4	0.0067027	0.022946	0.717663	614	4	-0.27682	0.9933	0.99333	1	19080	0	-0.27682	0.144079
R1	BAIAP2L1	4	0.0067037	0.022952	0.717663	615	3	-0.15794	0.88272	0.88266	1	16713	0	-0.15794	0.144079
R1	RPF2	4	0.0067284	0.023046	0.717663	616	2	-0.27513	0.21034	0.33864	0.994034	6594	1	-0.27513	0.144079
R1	BARHL1	4	0.0067408	0.023093	0.717663	617	3	-0.21431	0.97005	0.97011	1	18502	0	-0.21431	0.144079
R1	OR2M5	4	0.0067415	0.023095	0.717663	618	3	-0.2661	0.95857	0.95858	1	18254	0	-0.2661	0.144079
R1	SSU72	4	0.0067464	0.023111	0.717663	619	4	-0.32516	0.99325	0.99329	1	19079	0	-0.32516	0.144079
R1	NELFCD	4	0.0067466	0.023112	0.717663	620	3	-0.30941	0.70587	0.71675	1	13643	1	-0.30941	0.144079
R1	CYP4F3	4	0.0067483	0.023114	0.717663	621	2	-0.12356	0.97456	0.9747	1	18604	0	-0.12356	0.144079
R1	YEATS4	4	0.0067494	0.023118	0.717663	622	4	-0.19157	0.99325	0.99328	1	19078	0	-0.19157	0.144079
R1	FAM92B	4	0.006759	0.02315	0.717663	623	3	-0.17253	0.90164	0.90168	1	17080	0	-0.17253	0.144079
R1	ALG1	4	0.0067621	0.023158	0.717663	624	3	-0.28541	0.77439	0.77471	1	14722	1	-0.28541	0.144079
R1	TMEM41B	4	0.0067641	0.023164	0.717663	625	4	-0.13034	0.99324	0.99326	1	19077	0	-0.13034	0.144079
R1	KRTAP5-6	4	0.0067885	0.023238	0.71881	626	4	-0.23745	0.99321	0.99324	1	19076	0	-0.23745	0.143386
R1	KCMF1	4	0.006823	0.023343	0.719104	627	3	-0.38102	0.86563	0.8655	1	16387	0	-0.38102	0.143208
R1	KRTAP19-8	4	0.0068298	0.02336	0.719104	628	1	0.065178	0.13485	0.25587	0.986127	5011	2	0.065178	0.00606715
R1	CCNB1	4	0.006852	0.023428	0.719104	629	3	-0.36414	0.98572	0.98567	1	18872	0	-0.36414	0.143208
R1	MTO1	4	0.0068522	0.023431	0.719104	630	4	-0.17852	0.99315	0.99318	1	19074	0	-0.17852	0.143208
R1	IFT81	4	0.0068572	0.02345	0.719104	631	4	-0.10572	0.99314	0.99317	1	19073	0	-0.10572	0.143208
R1	HEY2	4	0.0068732	0.023494	0.719104	632	4	-0.1696	0.99313	0.99315	1	19072	0	-0.1696	0.143208
R1	LMAN2	4	0.0068779	0.023507	0.719104	633	3	-0.17677	0.92558	0.92573	1	17539	0	-0.17677	0.143208
R1	CSK	4	0.0069082	0.023599	0.720632	634	3	-0.22557	0.72764	0.73396	1	13946	1	-0.22557	0.142286
R1	TSEN54	4	0.0069249	0.023651	0.720632	635	3	-0.21208	0.95313	0.95317	1	18133	0	-0.21208	0.142286
R1	HJURP	4	0.0069311	0.023669	0.720632	636	3	-0.29835	0.93707	0.93715	1	17818	0	-0.29835	0.142286
R1	SLFNL1	4	0.0069649	0.023778	0.721577	637	4	-0.12359	0.99304	0.99305	1	19070	0	-0.12359	0.141717
R1	VPS51	4	0.0069834	0.023845	0.721577	638	4	-0.24981	0.98987	0.98984	1	18981	0	-0.24981	0.141717
R1	IL21R	4	0.0069884	0.023861	0.721577	639	2	-0.11563	0.88055	0.88049	1	16679	0	-0.11563	0.141717
R1	PABPC1L	4	0.0069898	0.023868	0.721577	640	3	-0.28458	0.82146	0.82138	1	15563	0	-0.28458	0.141717
R1	GLE1	4	0.0069986	0.023902	0.721577	641	4	-0.18719	0.993	0.99302	1	19068	0	-0.18719	0.141717
R1	FAM98B	4	0.0070046	0.023923	0.721577	642	3	-0.25796	0.73178	0.73733	1	14016	1	-0.25796	0.141717
R1	DENR	4	0.0070354	0.024013	0.723165	643	2	-0.15761	0.77782	0.77792	1	14773	1	-0.15761	0.140763
R1	FBXO42	4	0.0070489	0.024055	0.723287	644	3	-0.29784	0.90157	0.90161	1	17078	0	-0.29784	0.140689
R1	PSMG2	4	0.0070614	0.024099	0.723501	645	4	-0.30756	0.99294	0.99296	1	19065	0	-0.30756	0.140561
R1	LCMT1	4	0.0070933	0.024203	0.724904	646	3	-0.20672	0.93474	0.93482	1	17756	0	-0.20672	0.13972
R1	ENY2	4	0.0070997	0.024228	0.724904	647	4	-0.28737	0.99149	0.99152	1	19021	0	-0.28737	0.13972
R1	KLHDC10	4	0.0071074	0.024258	0.724904	648	4	-0.16092	0.99289	0.99291	1	19064	0	-0.16092	0.13972
R1	PET100	4	0.007138	0.02436	0.72572	649	3	-0.18121	0.88932	0.88927	1	16857	0	-0.18121	0.139231
R1	MRPL34	4	0.0071382	0.024361	0.72572	650	4	-0.28665	0.98969	0.98966	1	18973	0	-0.28665	0.139231
R1	ASIC2	4	0.0071559	0.024424	0.726353	651	2	-0.13071	0.30624	0.4428	1	8554	1	-0.13071	0.138852
R1	CDKN1B	4	0.0071763	0.024487	0.726353	652	3	-0.19095	0.9822	0.98217	1	18782	0	-0.19095	0.138852
R1	VSTM5	4	0.0071814	0.024506	0.726353	653	3	-0.21256	0.9137	0.91372	1	17318	0	-0.21256	0.138852
R1	CWF19L2	4	0.0071897	0.024532	0.726353	654	3	-0.17572	0.93111	0.93124	1	17678	0	-0.17572	0.138852
R1	DSCC1	4	0.0072194	0.024613	0.727632	655	4	-0.13378	0.99278	0.9928	1	19062	0	-0.13378	0.138088
R1	NYNRIN	4	0.0072991	0.024872	0.733889	656	4	-0.21519	0.9927	0.99273	1	19061	0	-0.21519	0.13437
R1	GSTO1	4	0.0073227	0.024948	0.733889	657	3	-0.18015	0.92008	0.92022	1	17439	0	-0.18015	0.13437
R1	SLC29A3	4	0.007345	0.025017	0.733889	658	4	-0.10614	0.99265	0.99269	1	19060	0	-0.10614	0.13437
R1	USP7	4	0.0073596	0.025053	0.733889	659	4	-0.28309	0.99081	0.9908	1	19002	0	-0.28309	0.13437
R1	NSL1	4	0.0073618	0.025059	0.733889	660	3	-0.32225	0.55027	0.61556	1	11761	1	-0.32225	0.13437
R1	ARHGEF7	4	0.0073717	0.02509	0.733889	661	3	-0.21434	0.91157	0.91156	1	17280	0	-0.21434	0.13437
R1	PGAP2	4	0.0073775	0.02511	0.733889	662	4	-0.16986	0.99262	0.99265	1	19059	0	-0.16986	0.13437
R1	PUS3	4	0.0073944	0.025162	0.733889	663	4	-0.11045	0.99261	0.99263	1	19058	0	-0.11045	0.13437
R1	OR52N2	4	0.0074183	0.025235	0.733889	664	3	-0.23756	0.96677	0.96681	1	18445	0	-0.23756	0.13437
R1	ARL4A	4	0.0074355	0.025287	0.733889	665	4	-0.19909	0.99256	0.9926	1	19057	0	-0.19909	0.13437
R1	STX5	4	0.0074466	0.025318	0.733889	666	3	-0.24102	0.9679	0.96794	1	18467	0	-0.24102	0.13437
R1	SOD1	4	0.0074545	0.025346	0.733889	667	4	-0.23571	0.99255	0.99258	1	19056	0	-0.23571	0.13437
R1	MAGOH	4	0.0074859	0.025451	0.733889	668	3	-0.28942	0.94033	0.94041	1	17881	0	-0.28942	0.13437
R1	RNMT	4	0.0074964	0.025484	0.733889	669	3	-0.30049	0.94755	0.94758	1	18022	0	-0.30049	0.13437
R1	TGFB2	4	0.007498	0.025489	0.733889	670	2	-0.087214	0.92804	0.92823	1	17595	0	-0.087214	0.13437
R1	CATIP	4	0.0075335	0.025597	0.733889	671	4	-0.21959	0.99247	0.99249	1	19054	0	-0.21959	0.13437
R1	OR4C3	4	0.0075486	0.025641	0.733889	672	3	-0.26768	0.89619	0.89616	1	16979	0	-0.26768	0.13437
R1	CYP3A7	4	0.0075538	0.025656	0.733889	673	3	-0.26933	0.70705	0.71767	1	13658	1	-0.26933	0.13437
R1	ANTXRL	4	0.0075706	0.02571	0.733889	674	4	-0.12097	0.99243	0.99245	1	19053	0	-0.12097	0.13437
R1	SNX18	4	0.00758	0.025736	0.733889	675	2	-0.21841	0.36777	0.50973	1	9804	1	-0.21841	0.13437
R1	NOC2L	4	0.0075878	0.025767	0.733889	676	4	-0.18671	0.99241	0.99244	1	19052	0	-0.18671	0.13437
R1	ADIPOQ	4	0.0075958	0.025793	0.733889	677	4	-0.11853	0.9924	0.99243	1	19051	0	-0.11853	0.13437
R1	ADAMTS7	4	0.0076115	0.025838	0.733889	678	2	-0.14158	0.81643	0.81633	1	15464	0	-0.14158	0.13437
R1	PARP6	4	0.0076122	0.02584	0.733889	679	3	-0.21658	0.68918	0.70436	1	13396	1	-0.21658	0.13437
R1	PDCD6IP	4	0.0076189	0.025858	0.733889	680	3	-0.20883	0.93685	0.93692	1	17810	0	-0.20883	0.13437
R1	ZSCAN25	4	0.0076194	0.02586	0.733889	681	2	-0.12574	0.17286	0.29766	0.988424	5827	1	-0.12574	0.13437
R1	DPP8	4	0.0076194	0.02586	0.733889	682	2	-0.12217	0.19412	0.32089	0.98922	6276	1	-0.12217	0.13437
R1	MRPL23	4	0.0076345	0.025901	0.733889	683	3	-0.27158	0.089561	0.19533	0.974769	3863	1	-0.27158	0.13437
R1	ATP5L2	4	0.0076431	0.025929	0.733889	684	4	-0.18711	0.99236	0.99238	1	19050	0	-0.18711	0.13437
R1	NMD3	4	0.0076612	0.025977	0.733889	685	3	-0.33183	0.65359	0.67925	1	12938	1	-0.33183	0.13437
R1	GRWD1	4	0.00768	0.026027	0.733889	686	3	-0.19872	0.83991	0.83975	1	15901	0	-0.19872	0.13437
R1	AGPAT2	4	0.0076835	0.026041	0.733889	687	3	-0.19176	0.79271	0.79256	1	15047	1	-0.19176	0.13437
R1	OR1K1	4	0.0076958	0.026075	0.733889	688	2	-0.16312	0.6036	0.64695	1	12353	1	-0.16312	0.13437
R1	RAET1G	4	0.0077372	0.026205	0.735962	689	3	-0.16024	0.9163	0.91638	1	17374	0	-0.16024	0.133145
R1	GNB1L	4	0.007744	0.026229	0.735962	690	3	-0.26672	0.90263	0.90267	1	17100	0	-0.26672	0.133145
R1	TG	4	0.0077549	0.026263	0.735962	691	1	0.0027006	0.36784	0.50981	1	9807	1	0.0027006	0
R1	BNIP1	4	0.0077664	0.026311	0.736257	692	3	-0.28503	0.92622	0.9264	1	17549	0	-0.28503	0.132971
R1	SLC20A2	4	0.007804	0.02643	0.737361	693	4	-0.14555	0.9922	0.99221	1	19048	0	-0.14555	0.13232
R1	QSER1	4	0.0078115	0.026454	0.737361	694	3	-0.19587	0.60411	0.64726	1	12359	1	-0.19587	0.13232
R1	CST11	4	0.0078257	0.026498	0.737361	695	4	-0.17683	0.99217	0.99219	1	19047	0	-0.17683	0.13232
R1	PRSS56	4	0.0078273	0.026503	0.737361	696	3	-0.16781	0.41538	0.54768	1	10478	1	-0.16781	0.13232
R1	SKIL	4	0.0078577	0.026607	0.737489	697	2	-0.10626	0.97756	0.97774	1	18670	0	-0.10626	0.132244
R1	DDTL	4	0.0078603	0.026614	0.737489	698	3	-0.33772	0.94001	0.94011	1	17872	0	-0.33772	0.132244
R1	NBN	4	0.0078707	0.026643	0.737489	699	4	-0.17179	0.99213	0.99214	1	19046	0	-0.17179	0.132244
R1	DPPA4	4	0.0078748	0.02666	0.737489	700	4	-0.18906	0.99213	0.99214	1	19045	0	-0.18906	0.132244
R1	ATP6AP1	4	0.0079015	0.026742	0.737617	701	4	-0.3354	0.9921	0.99212	1	19044	0	-0.3354	0.132169
R1	C1orf109	4	0.007909	0.026771	0.737617	702	3	-0.46163	0.90169	0.90172	1	17082	0	-0.46163	0.132169
R1	PEBP1	4	0.0079118	0.026781	0.737617	703	4	-0.26313	0.99209	0.9921	1	19043	0	-0.26313	0.132169
R1	TRAPPC11	4	0.0079249	0.026817	0.737617	704	3	-0.59123	0.91932	0.91941	1	17426	0	-0.59123	0.132169
R1	EIF3J	4	0.0079523	0.026896	0.738039	705	3	-0.25792	0.79251	0.79237	1	15043	1	-0.25792	0.131921
R1	RPAP3	4	0.0079728	0.026963	0.738039	706	2	-0.051634	0.14441	0.26641	0.986127	5220	2	-0.051634	0.131921
R1	SLAMF8	4	0.0080049	0.02706	0.738039	707	3	-0.23026	0.97568	0.97585	1	18626	0	-0.23026	0.131921
R1	NFKBIB	4	0.0080118	0.027085	0.738039	708	2	-0.053529	0.17241	0.29718	0.988424	5816	1	-0.053529	0.131921
R1	ZNF684	4	0.0080234	0.027123	0.738039	709	4	-0.11218	0.99198	0.992	1	19041	0	-0.11218	0.131921
R1	UAP1	4	0.0080265	0.027136	0.738039	710	3	-0.22185	0.90319	0.90322	1	17113	0	-0.22185	0.131921
R1	ZBTB24	4	0.0080373	0.027168	0.738039	711	2	-0.13759	0.75587	0.7579	1	14408	1	-0.13759	0.131921
R1	CLNS1A	4	0.0080428	0.027187	0.738039	712	4	-0.29768	0.99196	0.99197	1	19040	0	-0.29768	0.131921
R1	GJB5	4	0.0080574	0.027233	0.738039	713	4	-0.10558	0.99194	0.99196	1	19039	0	-0.10558	0.131921
R1	SPATA5L1	4	0.00806	0.027241	0.738039	714	3	-0.31771	0.98325	0.98322	1	18810	0	-0.31771	0.131921
R1	ZNRD1	4	0.0080632	0.027251	0.738039	715	3	-0.27615	0.84155	0.84136	1	15926	0	-0.27615	0.131921
R1	LRCH4	4	0.0080824	0.027321	0.738632	716	4	-0.15328	0.99192	0.99193	1	19038	0	-0.15328	0.131572
R1	CCDC13	4	0.0080913	0.02735	0.738632	717	3	-0.16075	0.91161	0.91159	1	17281	0	-0.16075	0.131572
R1	ZFP36L1	4	0.0081166	0.02743	0.738863	718	4	-0.22606	0.99188	0.99191	1	19037	0	-0.22606	0.131436
R1	PPP4C	4	0.0081177	0.027435	0.738863	719	3	-0.32206	0.94584	0.94585	1	17986	0	-0.32206	0.131436
R1	NDST1	4	0.0081369	0.027486	0.739226	720	4	-0.18537	0.99186	0.99189	1	19033	0	-0.18537	0.131223
R1	FAF2	4	0.0081618	0.027567	0.739952	721	3	-0.1984	0.7999	0.79976	1	15166	0	-0.1984	0.130796
R1	EDDM3A	4	0.0081741	0.027608	0.739952	722	4	-0.15198	0.99183	0.99184	1	19032	0	-0.15198	0.130796
R1	TSKU	4	0.0081827	0.027628	0.739952	723	3	-0.23343	0.38379	0.52708	1	10130	1	-0.23343	0.130796
R1	PIGM	4	0.0081994	0.02769	0.740598	724	4	-0.15594	0.9918	0.99182	1	19031	0	-0.15594	0.130417
R1	DDX6	4	0.0082172	0.027743	0.740983	725	2	-0.092773	0.63604	0.66748	1	12699	1	-0.092773	0.130192
R1	TTYH3	4	0.0082871	0.027973	0.743566	726	2	-0.17208	0.91675	0.91682	1	17385	0	-0.17208	0.12868
R1	HIST1H3A	4	0.0083012	0.028016	0.743566	727	4	-0.15587	0.9917	0.99172	1	19030	0	-0.15587	0.12868
R1	POLR2C	4	0.008319	0.028074	0.743566	728	4	-0.2304	0.99168	0.99171	1	19029	0	-0.2304	0.12868
R1	ZNF341	4	0.00832	0.028076	0.743566	729	1	0.031257	0.13564	0.25674	0.986127	5031	2	0.031257	0.00606715
R1	RPP21	4	0.00833	0.028106	0.743566	730	3	-0.27707	0.93137	0.9315	1	17687	0	-0.27707	0.12868
R1	FOXD4L6	4	0.0083354	0.028127	0.743566	731	4	-0.37202	0.99166	0.9917	1	19028	0	-0.37202	0.12868
R1	MRPS6	4	0.0083411	0.028144	0.743566	732	4	-0.20648	0.99166	0.99169	1	19027	0	-0.20648	0.12868
R1	AKR1C1	4	0.0083442	0.028155	0.743566	733	3	-0.19247	0.88741	0.88736	1	16812	0	-0.19247	0.12868
R1	GALNT13	4	0.0083539	0.028185	0.743566	734	4	-0.13611	0.99165	0.99168	1	19026	0	-0.13611	0.12868
R1	RSBN1	4	0.0083897	0.028294	0.744451	735	4	-0.1156	0.99161	0.99164	1	19025	0	-0.1156	0.128164
R1	ARNT	4	0.0083911	0.028296	0.744451	736	4	-0.16492	0.99161	0.99164	1	19024	0	-0.16492	0.128164
R1	CD1B	4	0.0084803	0.028585	0.748663	737	4	-0.1682	0.99152	0.99155	1	19023	0	-0.1682	0.125714
R1	CBLN3	4	0.0085005	0.028651	0.748663	738	3	-0.19573	0.48686	0.58206	1	11109	1	-0.19573	0.125714
R1	TIMM44	4	0.0085107	0.028684	0.748663	739	4	-0.19222	0.99149	0.99152	1	19022	0	-0.19222	0.125714
R1	HIST1H2BL	4	0.0085183	0.028708	0.748663	740	3	-0.27662	0.33991	0.47952	1	9226	1	-0.27662	0.125714
R1	SLCO2B1	4	0.0085254	0.028732	0.748663	741	1	0.049125	0.093264	0.20222	0.974769	3995	2	0.049125	0.0110983
R1	ACTR2	4	0.0085294	0.028741	0.748663	742	2	-0.172	0.60117	0.64546	1	12322	1	-0.172	0.125714
R1	MRPS18A	4	0.0085361	0.028764	0.748663	743	4	-0.31878	0.99146	0.9915	1	19020	0	-0.31878	0.125714
R1	TRNT1	4	0.0085363	0.028765	0.748663	744	3	-0.26151	0.95041	0.95044	1	18076	0	-0.26151	0.125714
R1	IBA57	4	0.0085698	0.028877	0.750568	745	3	-0.1889	0.66708	0.6885	1	13096	1	-0.1889	0.12461
R1	SPRR2B	4	0.0086274	0.029073	0.754639	746	3	-0.23484	0.79482	0.7947	1	15082	0	-0.23484	0.122261
R1	ACKR2	4	0.0086407	0.029116	0.754639	747	2	-0.12155	0.81141	0.81131	1	15370	0	-0.12155	0.122261
R1	RFX5	4	0.008649	0.029151	0.754639	748	3	-0.2249	0.77628	0.77649	1	14748	1	-0.2249	0.122261
R1	TMEM55B	4	0.0086667	0.029214	0.75519	749	4	-0.14675	0.99133	0.99135	1	19019	0	-0.14675	0.121944
R1	YEATS2	4	0.0086804	0.029259	0.75519	750	3	-0.25276	0.68669	0.70256	1	13350	1	-0.25276	0.121944
R1	FGFR2	4	0.0087005	0.029325	0.75519	751	4	-0.17926	0.9913	0.99132	1	19018	0	-0.17926	0.121944
R1	CCDC170	4	0.0087094	0.029354	0.75519	752	3	-0.1656	0.82135	0.82127	1	15562	0	-0.1656	0.121944
R1	POU2F1	4	0.0087133	0.029367	0.75519	753	2	-0.06289	0.22052	0.34975	0.994308	6805	2	-0.06289	0.121944
R1	OBP2A	4	0.0087409	0.029453	0.756408	754	3	-0.27323	0.97166	0.97176	1	18543	0	-0.27323	0.121244
R1	TMEM133	4	0.0087729	0.029565	0.758272	755	4	-0.19535	0.99123	0.99125	1	19016	0	-0.19535	0.120175
R1	TTC21A	4	0.0088041	0.029673	0.760032	756	3	-0.19121	0.88685	0.8868	1	16799	0	-0.19121	0.119168
R1	MED23	4	0.0088263	0.029735	0.760032	757	4	-0.1395	0.99117	0.99119	1	19015	0	-0.1395	0.119168
R1	FASTKD5	4	0.0088334	0.029751	0.760032	758	1	0.06572	0.14569	0.2678	0.986127	5253	2	0.06572	0.00606715
R1	NUBP1	4	0.0088676	0.029854	0.760512	759	3	-0.3353	0.32948	0.4681	1	9010	1	-0.3353	0.118894
R1	OR56B1	4	0.0088785	0.029885	0.760512	760	4	-0.1188	0.99112	0.99114	1	19013	0	-0.1188	0.118894
R1	ITIH6	4	0.008883	0.029898	0.760512	761	4	-0.13399	0.99112	0.99113	1	19012	0	-0.13399	0.118894
R1	RFESD	4	0.0088934	0.029927	0.760512	762	2	-0.18339	0.98026	0.98031	1	18737	0	-0.18339	0.118894
R1	CCAR2	4	0.0089129	0.029997	0.76128	763	4	-0.14729	0.99109	0.9911	1	19010	0	-0.14729	0.118456
R1	ATP6V0B	4	0.0089898	0.030245	0.765513	764	2	-0.26203	0.77734	0.77746	1	14764	1	-0.26203	0.116047
R1	ATP2C2	4	0.0089906	0.030246	0.765513	765	3	-0.16706	0.86371	0.86355	1	16349	0	-0.16706	0.116047
R1	TIPRL	4	0.0090289	0.030376	0.765513	766	4	-0.17951	0.99097	0.99098	1	19008	0	-0.17951	0.116047
R1	TAF7L	4	0.0090296	0.030377	0.765513	767	3	-0.26846	0.90308	0.9031	1	17108	0	-0.26846	0.116047
R1	SPAG4	4	0.0090418	0.030414	0.765513	768	4	-0.27664	0.99096	0.99097	1	19007	0	-0.27664	0.116047
R1	TIPARP	4	0.0090524	0.030448	0.765513	769	3	-0.31019	0.92316	0.92334	1	17495	0	-0.31019	0.116047
R1	MARK2	4	0.0090851	0.030555	0.765513	770	4	-0.23058	0.99091	0.99092	1	19005	0	-0.23058	0.116047
R1	PI4KA	4	0.0090867	0.03056	0.765513	771	2	-0.12962	0.84182	0.84163	1	15932	0	-0.12962	0.116047
R1	EFTUD1	4	0.0090901	0.030569	0.765513	772	3	-0.22361	0.64335	0.67235	1	12805	1	-0.22361	0.116047
R1	ZNF33A	4	0.0090922	0.030575	0.765513	773	3	-0.20495	0.56465	0.62374	1	11902	1	-0.20495	0.116047
R1	SCAPER	4	0.0091038	0.030609	0.765513	774	2	-0.12998	0.91958	0.9197	1	17430	0	-0.12998	0.116047
R1	LIPM	4	0.0091146	0.030638	0.765513	775	3	-0.23479	0.94797	0.948	1	18029	0	-0.23479	0.116047
R1	C1orf174	4	0.0091381	0.030724	0.76667	776	2	-0.1253	0.93969	0.9398	1	17861	0	-0.1253	0.115392
R1	PHF23	4	0.0091552	0.030769	0.766817	777	4	-0.12167	0.99084	0.99084	1	19004	0	-0.12167	0.115308
R1	SNAPC3	4	0.0091668	0.030818	0.76704	778	2	-0.16031	0.97053	0.97059	1	18515	0	-0.16031	0.115182
R1	LETM2	4	0.0092297	0.031031	0.770621	779	3	-0.13097	0.91056	0.91054	1	17256	0	-0.13097	0.113159
R1	ARID4A	4	0.0092327	0.031041	0.770621	780	4	-0.11259	0.99077	0.99076	1	19001	0	-0.11259	0.113159
R1	ACBD7	4	0.0092674	0.031141	0.772093	781	3	-0.20172	0.87138	0.87126	1	16500	0	-0.20172	0.11233
R1	MAGI2	4	0.0092953	0.031238	0.772498	782	1	-0.030363	0.3519	0.49249	1	9466	1	-0.030363	0.112103
R1	SERPINC1	4	0.0092968	0.03124	0.772498	783	4	-0.11095	0.9907	0.9907	1	19000	0	-0.11095	0.112103
R1	GSN	4	0.0093076	0.031277	0.772498	784	4	-0.1238	0.99069	0.99069	1	18999	0	-0.1238	0.112103
R1	E2F7	4	0.0093628	0.031453	0.775629	785	2	-0.094779	0.37631	0.51903	1	9976	2	-0.094779	0.110346
R1	DNAJC11	4	0.009398	0.031567	0.775629	786	3	-0.24242	0.90243	0.90245	1	17096	0	-0.24242	0.110346
R1	SPDYE3	4	0.0094065	0.03159	0.775629	787	4	-0.24135	0.98882	0.9888	1	18951	0	-0.24135	0.110346
R1	TIAM2	4	0.0094192	0.031627	0.775629	788	3	-0.14895	0.27995	0.41435	0.998936	8029	1	-0.14895	0.110346
R1	MRPS11	4	0.0094208	0.031629	0.775629	789	2	-0.16565	0.89153	0.89149	1	16895	0	-0.16565	0.110346
R1	POLA2	4	0.0094274	0.031648	0.775629	790	4	-0.27988	0.99057	0.99057	1	18997	0	-0.27988	0.110346
R1	DNASE1L2	4	0.0094603	0.031755	0.775629	791	4	-0.07134	0.99054	0.99053	1	18996	0	-0.07134	0.110346
R1	TMCO5A	4	0.0094702	0.03179	0.775629	792	3	-0.2173	0.56827	0.62575	1	11951	1	-0.2173	0.110346
R1	COPS5	4	0.0094732	0.031797	0.775629	793	3	-0.34021	0.98483	0.98481	1	18853	0	-0.34021	0.110346
R1	EIF4G1	4	0.0094917	0.031861	0.775629	794	4	-0.19334	0.99051	0.9905	1	18995	0	-0.19334	0.110346
R1	RGMB	4	0.0094965	0.031871	0.775629	795	2	-0.14074	0.027033	0.071715	0.940483	1476	1	-0.14074	0.110346
R1	TAF2	4	0.0095006	0.031884	0.775629	796	3	-0.45734	0.94382	0.9439	1	17945	0	-0.45734	0.110346
R1	ODF2	4	0.0095257	0.031964	0.776291	797	2	-0.11089	0.62514	0.66049	1	12587	1	-0.11089	0.109975
R1	PUSL1	4	0.0095334	0.031991	0.776291	798	4	-0.10612	0.99047	0.99046	1	18994	0	-0.10612	0.109975
R1	WAPAL	4	0.0095519	0.032047	0.776658	799	3	-0.13637	0.93983	0.93991	1	17867	0	-0.13637	0.10977
R1	PFDN6	4	0.009619	0.032262	0.780897	800	3	-0.16651	0.9689	0.96894	1	18479	0	-0.16651	0.107406
R1	FAM127A	4	0.0096332	0.032307	0.78101	801	3	-0.16918	0.73489	0.73981	1	14076	1	-0.16918	0.107343
R1	CHMP4C	4	0.0096545	0.032387	0.781299	802	2	-0.10434	0.61175	0.652	1	12438	1	-0.10434	0.107183
R1	GTF3C2	4	0.0096793	0.032461	0.781299	803	4	-0.24712	0.99032	0.99032	1	18992	0	-0.24712	0.107183
R1	PTMS	4	0.009684	0.032479	0.781299	804	3	-0.19917	0.95476	0.95474	1	18171	0	-0.19917	0.107183
R1	OR4F4	4	0.0096857	0.03248	0.781299	805	4	-0.22004	0.99031	0.99031	1	18990	0	-0.22004	0.107183
R1	ATPAF2	4	0.0097043	0.032543	0.781828	806	3	-0.17517	0.24824	0.37987	0.995451	7383	1	-0.17517	0.106889
R1	FASTKD1	4	0.0097488	0.032683	0.783559	807	4	-0.1785	0.99025	0.99024	1	18989	0	-0.1785	0.105928
R1	GABRP	4	0.0097571	0.032706	0.783559	808	2	-0.13749	7.7515e-05	0.00031011	0.488095	7	1	-0.13749	0.105928
R1	GAGE12C	4	0.0097797	0.032776	0.783559	809	3	-0.1934	0.98604	0.98602	1	18883	0	-0.1934	0.105928
R1	SERP1	4	0.0098021	0.032841	0.783559	810	2	-0.12702	0.40211	0.54173	1	10386	1	-0.12702	0.105928
R1	UBR4	4	0.009808	0.032864	0.783559	811	2	-0.23	0.45056	0.56403	1	10776	1	-0.23	0.105928
R1	LMAN1L	4	0.0098084	0.032866	0.783559	812	1	0.082269	0.066293	0.15107	0.972859	2998	2	0.082269	0.0119501
R1	NXT1	4	0.009828	0.032934	0.783559	813	3	-0.24141	0.98056	0.98058	1	18747	0	-0.24141	0.105928
R1	GNG10	4	0.0098301	0.032938	0.783559	814	4	-0.23108	0.99017	0.99015	1	18988	0	-0.23108	0.105928
R1	TOR2A	4	0.0098792	0.033081	0.784421	815	3	-0.27728	0.47041	0.57373	1	10973	1	-0.27728	0.105451
R1	MLX	4	0.009897	0.033138	0.784421	816	2	-0.18469	0.57717	0.63092	1	12049	1	-0.18469	0.105451
R1	SDHC	4	0.0098988	0.033143	0.784421	817	3	-0.20745	0.98475	0.98473	1	18850	0	-0.20745	0.105451
R1	BBS5	4	0.0099089	0.033171	0.784421	818	3	-0.19109	0.94322	0.9433	1	17938	0	-0.19109	0.105451
R1	SOCS3	4	0.0099106	0.033177	0.784421	819	4	-0.18264	0.98835	0.98835	1	18938	0	-0.18264	0.105451
R1	ZNF747	4	0.0099623	0.03334	0.786606	820	2	-0.13849	0.84213	0.84192	1	15936	0	-0.13849	0.104243
R1	ICT1	4	0.0099752	0.033377	0.786606	821	4	-0.12764	0.99002	0.98999	1	18984	0	-0.12764	0.104243
R1	GTF2F2	4	0.0099975	0.033451	0.786606	822	4	-0.20417	0.98952	0.98949	1	18968	0	-0.20417	0.104243
R1	ZNF239	4	0.010003	0.033467	0.786606	823	3	-0.20484	0.96468	0.9647	1	18391	0	-0.20484	0.104243
R1	GEMIN4	4	0.010004	0.033473	0.786606	824	3	-0.36455	0.9354	0.93547	1	17772	0	-0.36455	0.104243
R1	CALML4	4	0.010029	0.033555	0.787422	825	3	-0.16539	0.93623	0.93626	1	17794	0	-0.16539	0.103792
R1	PIGH	4	0.010041	0.033589	0.787422	826	4	-0.18626	0.98996	0.98993	1	18983	0	-0.18626	0.103792
R1	ZNF574	4	0.01007	0.033685	0.788721	827	4	-0.21129	0.98993	0.9899	1	18982	0	-0.21129	0.103077
R1	WDR77	4	0.010106	0.033786	0.788919	828	3	-0.31655	0.88779	0.88774	1	16823	0	-0.31655	0.102968
R1	VWA9	4	0.010131	0.03386	0.788919	829	4	-0.19223	0.98987	0.98984	1	18980	0	-0.19223	0.102968
R1	TAS2R14	4	0.010148	0.033913	0.788919	830	4	-0.35426	0.98985	0.98982	1	18979	0	-0.35426	0.102968
R1	ALDH1L2	4	0.010167	0.033978	0.788919	831	2	-0.08376	0.62064	0.65758	1	12535	1	-0.08376	0.102968
R1	BATF	4	0.010178	0.034012	0.788919	832	4	-0.11412	0.98982	0.9898	1	18978	0	-0.11412	0.102968
R1	OST4	4	0.010194	0.034061	0.788919	833	3	-0.20648	0.95915	0.95916	1	18267	0	-0.20648	0.102968
R1	PAK1IP1	4	0.010204	0.034097	0.788919	834	4	-0.24888	0.9898	0.98977	1	18977	0	-0.24888	0.102968
R1	NAGK	4	0.010205	0.0341	0.788919	835	3	-0.24391	0.95054	0.95056	1	18078	0	-0.24391	0.102968
R1	ABCA9	4	0.010215	0.034125	0.788919	836	3	-0.20785	0.63575	0.66729	1	12698	1	-0.20785	0.102968
R1	RTTN	4	0.010216	0.034129	0.788919	837	4	-0.15933	0.98978	0.98975	1	18976	0	-0.15933	0.102968
R1	CSH1	4	0.010219	0.034141	0.788919	838	1	0.0030395	0.72008	0.7279	1	13829	1	0.0030395	0
R1	OR13C9	4	0.010251	0.03424	0.788922	839	2	-0.12388	0.88527	0.8852	1	16766	0	-0.12388	0.102966
R1	PFN1	4	0.010257	0.034267	0.788922	840	3	-0.22419	0.90423	0.90424	1	17131	0	-0.22419	0.102966
R1	KCTD7	4	0.010261	0.034281	0.788922	841	3	-0.21284	0.97662	0.9768	1	18650	0	-0.21284	0.102966
R1	EBF2	4	0.01027	0.034304	0.788922	842	1	0.072473	0.13641	0.2576	0.986127	5049	2	0.072473	0.00606715
R1	FBXL17	4	0.010317	0.03447	0.791609	843	4	-0.11308	0.98968	0.98965	1	18972	0	-0.11308	0.101489
R1	TTC14	4	0.010334	0.034521	0.791609	844	3	-0.32796	0.97673	0.97691	1	18656	0	-0.32796	0.101489
R1	HEATR1	4	0.010359	0.034609	0.791609	845	4	-0.21236	0.98964	0.98961	1	18971	0	-0.21236	0.101489
R1	TCEAL5	4	0.01036	0.034611	0.791609	846	2	-0.19537	0.9649	0.96493	1	18399	0	-0.19537	0.101489
R1	CCBL1	4	0.010373	0.034651	0.791609	847	1	0.031147	0.3836	0.52686	1	10126	2	0.031147	0
R1	STRIP1	4	0.010407	0.034773	0.791609	848	3	-0.22233	0.9738	0.97393	1	18589	0	-0.22233	0.101489
R1	EIF3H	4	0.010415	0.034802	0.791609	849	3	-0.28105	0.43304	0.55581	1	10632	1	-0.28105	0.101489
R1	GSPT1	4	0.010421	0.034818	0.791609	850	2	-0.18945	0.83837	0.8382	1	15875	0	-0.18945	0.101489
R1	RPTOR	4	0.010423	0.034829	0.791609	851	4	-0.16694	0.98958	0.98955	1	18970	0	-0.16694	0.101489
R1	MRPL37	4	0.010424	0.03483	0.791609	852	3	-0.16508	0.83942	0.83927	1	15893	0	-0.16508	0.101489
R1	TEX35	4	0.010463	0.03495	0.793124	853	2	-0.12154	0.84776	0.84755	1	16041	0	-0.12154	0.100659
R1	TRAF3IP2	4	0.010482	0.035013	0.793124	854	2	-0.094708	0.64558	0.67385	1	12836	1	-0.094708	0.100659
R1	SLC25A22	4	0.010516	0.035123	0.793124	855	3	-0.17973	0.9796	0.97971	1	18724	0	-0.17973	0.100659
R1	STON1	4	0.010526	0.035159	0.793124	856	2	-0.066417	0.22624	0.35599	0.994308	6924	1	-0.066417	0.100659
R1	PSTK	4	0.01055	0.035229	0.793124	857	3	-0.18077	0.98144	0.98142	1	18769	0	-0.18077	0.100659
R1	OR5B17	4	0.010567	0.035278	0.793124	858	3	-0.19074	0.87799	0.87792	1	16631	0	-0.19074	0.100659
R1	TRPV2	4	0.010569	0.035283	0.793124	859	4	-0.078114	0.98943	0.98941	1	18967	0	-0.078114	0.100659
R1	PAGE3	4	0.010577	0.035312	0.793124	860	4	-0.11735	0.98942	0.9894	1	18966	0	-0.11735	0.100659
R1	NDUFB2	4	0.010593	0.035358	0.793124	861	4	-0.15508	0.98941	0.98939	1	18965	0	-0.15508	0.100659
R1	WDR35	4	0.010598	0.03537	0.793124	862	4	-0.16815	0.9894	0.98939	1	18964	0	-0.16815	0.100659
R1	HRASLS5	4	0.01061	0.035408	0.793124	863	2	-0.10267	0.047775	0.11446	0.956271	2316	2	-0.10267	0.100659
R1	ALG8	4	0.010629	0.035466	0.793124	864	3	-0.1819	0.94653	0.94654	1	18000	0	-0.1819	0.100659
R1	MRPL46	4	0.010631	0.035473	0.793124	865	3	-0.20965	0.82305	0.82298	1	15595	0	-0.20965	0.100659
R1	PFAS	4	0.010635	0.035486	0.793124	866	3	-0.1966	0.98136	0.98135	1	18766	0	-0.1966	0.100659
R1	METTL15	4	0.010642	0.035511	0.793124	867	3	-0.24827	0.77563	0.77587	1	14737	1	-0.24827	0.100659
R1	B3GALT6	4	0.01068	0.035615	0.793631	868	2	-0.090487	0.93086	0.93099	1	17671	0	-0.090487	0.100381
R1	NDUFB5	4	0.010697	0.035659	0.793631	869	2	-0.15089	0.77328	0.77365	1	14697	1	-0.15089	0.100381
R1	CYCS	4	0.010709	0.035694	0.793631	870	2	-0.23829	0.97391	0.97404	1	18590	0	-0.23829	0.100381
R1	SAMM50	4	0.010711	0.035698	0.793631	871	3	-0.29652	0.58222	0.63398	1	12103	1	-0.29652	0.100381
R1	SPAM1	4	0.010744	0.035806	0.795128	872	3	-0.16945	0.94577	0.94577	1	17981	0	-0.16945	0.099563
R1	POT1	4	0.010783	0.035926	0.795482	873	3	-0.25783	0.98455	0.98452	1	18842	0	-0.25783	0.0993696
R1	C2orf81	4	0.010797	0.035979	0.795482	874	4	-0.13087	0.9892	0.98919	1	18961	0	-0.13087	0.0993696
R1	ZNF891	4	0.010806	0.036006	0.795482	875	4	-0.10425	0.98919	0.98918	1	18960	0	-0.10425	0.0993696
R1	SLC38A5	4	0.010834	0.036084	0.795482	876	1	0.069017	0.1939	0.32065	0.98922	6272	2	0.069017	0.00470711
R1	ASCC3	4	0.010839	0.036095	0.795482	877	3	-0.28432	0.98621	0.98618	1	18887	0	-0.28432	0.0993696
R1	ALDH6A1	4	0.010864	0.036173	0.795482	878	2	-0.13126	0.50008	0.58878	1	11239	1	-0.13126	0.0993696
R1	OXT	4	0.010865	0.036177	0.795482	879	4	-0.1008	0.98914	0.98912	1	18958	0	-0.1008	0.0993696
R1	MTARC1	4	0.010875	0.036212	0.795482	880	3	-0.16373	0.83894	0.83876	1	15885	0	-0.16373	0.0993696
R1	ZNF431	4	0.010889	0.036256	0.795482	881	2	-0.15406	0.67349	0.69302	1	13172	1	-0.15406	0.0993696
R1	RB1CC1	4	0.010895	0.03627	0.795482	882	3	-0.26727	0.51475	0.59632	1	11389	1	-0.26727	0.0993696
R1	EPB41L3	4	0.010896	0.036274	0.795482	883	4	-0.11249	0.9891	0.98909	1	18957	0	-0.11249	0.0993696
R1	SH3GLB2	4	0.010928	0.036368	0.796179	884	3	-0.2174	0.14361	0.26552	0.986127	5200	1	-0.2174	0.0989893
R1	CPSF1	4	0.010936	0.036388	0.796179	885	2	-0.017998	0.82861	0.82853	1	15697	0	-0.017998	0.0989893
R1	ASPSCR1	4	0.010963	0.036462	0.796751	886	4	-0.16972	0.98904	0.98903	1	18956	0	-0.16972	0.0986774
R1	TPM3	4	0.010982	0.036523	0.796751	887	2	-0.19227	0.41652	0.5482	1	10488	1	-0.19227	0.0986774
R1	ACKR3	4	0.010991	0.036551	0.796751	888	2	-0.055543	0.16114	0.28479	0.986478	5587	2	-0.055543	0.0986774
R1	SBDS	4	0.011	0.036579	0.796751	889	4	-0.1809	0.98699	0.98693	1	18906	0	-0.1809	0.0986774
R1	CTC1	4	0.011031	0.036677	0.797557	890	3	-0.27439	0.97292	0.97307	1	18569	0	-0.27439	0.0982383
R1	C7	4	0.011039	0.036704	0.797557	891	1	0.090155	0.14077	0.26238	0.986127	5142	2	0.090155	0.00606715
R1	ARL13B	4	0.011051	0.036739	0.797557	892	2	-0.096092	0.19511	0.32196	0.98922	6299	2	-0.096092	0.0982383
R1	PPP1R8	4	0.01107	0.03679	0.797756	893	4	-0.21536	0.98893	0.98891	1	18954	0	-0.21536	0.0981299
R1	CENPK	4	0.01109	0.036863	0.798453	894	1	0.03191	0.039378	0.097422	0.943728	1995	1	0.03191	0.0251532
R1	TRIM77	4	0.011107	0.036917	0.798704	895	3	-0.24001	0.93058	0.93071	1	17663	0	-0.24001	0.0976141
R1	CYP1B1	4	0.011117	0.036957	0.798704	896	4	-0.1204	0.98888	0.98887	1	18953	0	-0.1204	0.0976141
R1	NQO1	4	0.011141	0.037027	0.799323	897	2	-0.077828	0.47447	0.57576	1	11007	1	-0.077828	0.0972777
R1	HIST1H2BG	4	0.011172	0.037123	0.799323	898	4	-0.15282	0.98883	0.98881	1	18952	0	-0.15282	0.0972777
R1	C4orf33	4	0.011181	0.037146	0.799323	899	3	-0.20489	0.70959	0.71956	1	13697	1	-0.20489	0.0972777
R1	NELL2	4	0.011183	0.037151	0.799323	900	2	-0.1397	0.26123	0.39405	0.997321	7647	1	-0.1397	0.0972777
R1	KAT7	4	0.011212	0.037242	0.800403	901	3	-0.16124	0.65204	0.6782	1	12917	1	-0.16124	0.0966913
R1	SCN2B	4	0.011277	0.037453	0.802554	902	2	-0.13418	0.95387	0.95388	1	18149	0	-0.13418	0.0955257
R1	ST3GAL3	4	0.01128	0.037461	0.802554	903	4	-0.18304	0.98872	0.98872	1	18950	0	-0.18304	0.0955257
R1	HOXC11	4	0.011284	0.037469	0.802554	904	2	-0.14291	0.12557	0.24563	0.983631	4827	1	-0.14291	0.0955257
R1	HSPB7	4	0.011295	0.037514	0.802554	905	2	0.0175	0.14278	0.26459	0.986127	5181	2	0.0175	0.00606715
R1	UBB	4	0.011309	0.03755	0.802554	906	3	-0.22881	0.98454	0.9845	1	18840	0	-0.22881	0.0955257
R1	GTF3C4	4	0.011332	0.037622	0.803208	907	3	-0.24764	0.96703	0.96705	1	18450	0	-0.24764	0.095172
R1	TP53TG3B	4	0.011394	0.037815	0.805765	908	4	-0.10689	0.98861	0.98861	1	18949	0	-0.10689	0.0937916
R1	RNF126	4	0.011398	0.037825	0.805765	909	2	-0.09405	0.29231	0.42771	1	8278	1	-0.09405	0.0937916
R1	RORC	4	0.011445	0.037979	0.807319	910	4	-0.11537	0.98856	0.98856	1	18948	0	-0.11537	0.0929548
R1	THAP1	4	0.011477	0.038068	0.807319	911	4	-0.26061	0.98852	0.98852	1	18946	0	-0.26061	0.0929548
R1	ALG3	4	0.011487	0.038097	0.807319	912	3	-0.16705	0.82794	0.82786	1	15687	0	-0.16705	0.0929548
R1	USH1G	4	0.011503	0.038136	0.807319	913	4	-0.12215	0.9885	0.9885	1	18945	0	-0.12215	0.0929548
R1	KLHL3	4	0.011505	0.03814	0.807319	914	4	-0.12333	0.9885	0.9885	1	18944	0	-0.12333	0.0929548
R1	NUDT21	4	0.01152	0.038187	0.807319	915	4	-0.23519	0.98848	0.98848	1	18943	0	-0.23519	0.0929548
R1	PSMB7	4	0.011532	0.03823	0.807319	916	3	-0.4023	0.96216	0.96215	1	18338	0	-0.4023	0.0929548
R1	TAS2R38	4	0.011532	0.038231	0.807319	917	4	-0.090946	0.98847	0.98847	1	18942	0	-0.090946	0.0929548
R1	TPP1	4	0.011563	0.038326	0.808172	918	4	-0.14275	0.98844	0.98845	1	18941	0	-0.14275	0.0924962
R1	DMTN	4	0.011583	0.038391	0.808172	919	4	-0.13112	0.98842	0.98842	1	18940	0	-0.13112	0.0924962
R1	IMPA1	4	0.011603	0.038452	0.808172	920	1	0.0028523	0.11751	0.23677	0.981493	4670	2	0.0028523	0.00811279
R1	NAV1	4	0.011615	0.038483	0.808172	921	4	-0.11336	0.98839	0.98838	1	18939	0	-0.11336	0.0924962
R1	CX3CL1	4	0.011632	0.03854	0.808172	922	3	-0.16623	0.97123	0.97134	1	18537	0	-0.16623	0.0924962
R1	NME7	4	0.01164	0.038566	0.808172	923	2	-0.1174	0.88355	0.88348	1	16728	0	-0.1174	0.0924962
R1	PLEKHO1	4	0.011644	0.038574	0.808172	924	3	-0.15087	0.85224	0.85202	1	16129	0	-0.15087	0.0924962
R1	TRAM2	4	0.011654	0.038606	0.808172	925	2	-0.075301	0.27965	0.41402	0.998936	8023	2	-0.075301	0.0924962
R1	TMEM114	4	0.011801	0.03906	0.816308	926	2	-0.15069	0.29462	0.43016	1	8317	1	-0.15069	0.0881459
R1	XPO6	4	0.011807	0.039079	0.816308	927	4	-0.13129	0.98819	0.98819	1	18937	0	-0.13129	0.0881459
R1	MAP10	4	0.011861	0.039247	0.818366	928	4	-0.10104	0.98814	0.98813	1	18936	0	-0.10104	0.0870524
R1	IFI6	4	0.011866	0.039262	0.818366	929	4	-0.098119	0.98813	0.98813	1	18935	0	-0.098119	0.0870524
R1	TCHP	4	0.011931	0.039463	0.821681	930	2	-0.13583	0.79126	0.7911	1	15018	1	-0.13583	0.0852968
R1	FAM157B	4	0.011967	0.039569	0.821787	931	3	-0.32519	0.98471	0.98469	1	18847	0	-0.32519	0.0852407
R1	FAM103A1	4	0.011981	0.039614	0.821787	932	4	-0.24786	0.98802	0.98802	1	18932	0	-0.24786	0.0852407
R1	GINS1	4	0.011982	0.039619	0.821787	933	3	-0.31309	0.97272	0.97286	1	18562	0	-0.31309	0.0852407
R1	TPT1	4	0.01201	0.039707	0.821787	934	4	-0.22833	0.98799	0.988	1	18931	0	-0.22833	0.0852407
R1	MOB4	4	0.012022	0.039744	0.821787	935	2	-0.19487	0.22385	0.35343	0.994308	6871	1	-0.19487	0.0852407
R1	EGFL7	4	0.012064	0.039871	0.821787	936	2	-0.078087	0.78561	0.78555	1	14912	1	-0.078087	0.0852407
R1	ACACA	4	0.012065	0.039873	0.821787	937	4	-0.1777	0.98794	0.98794	1	18930	0	-0.1777	0.0852407
R1	ARFRP1	4	0.012076	0.039905	0.821787	938	4	-0.32883	0.98792	0.98792	1	18929	0	-0.32883	0.0852407
R1	UGT1A10	4	0.012087	0.039945	0.821787	939	3	-0.1401	0.23979	0.37065	0.99475	7205	1	-0.1401	0.0852407
R1	RNASEH1	4	0.012092	0.039962	0.821787	940	3	-0.19513	0.65689	0.68153	1	12976	1	-0.19513	0.0852407
R1	DDX24	4	0.012138	0.040098	0.821787	941	4	-0.09721	0.98786	0.98786	1	18928	0	-0.09721	0.0852407
R1	ATXN10	4	0.012166	0.040188	0.821787	942	3	-0.14263	0.77082	0.77138	1	14655	1	-0.14263	0.0852407
R1	CYP27B1	4	0.012182	0.040242	0.821787	943	4	-0.15202	0.98782	0.98781	1	18926	0	-0.15202	0.0852407
R1	GALNT18	4	0.012185	0.040252	0.821787	944	2	-0.099385	0.31892	0.4566	1	8796	2	-0.099385	0.0852407
R1	TSC22D3	4	0.012187	0.040258	0.821787	945	4	-0.14702	0.98781	0.9878	1	18925	0	-0.14702	0.0852407
R1	CYP3A7-CYP3A51P	4	0.012192	0.040272	0.821787	946	4	-0.12321	0.98781	0.9878	1	18924	0	-0.12321	0.0852407
R1	IPO11	4	0.012194	0.040278	0.821787	947	3	-0.23372	0.95824	0.95825	1	18244	0	-0.23372	0.0852407
R1	CNTFR	4	0.012218	0.040347	0.821787	948	3	-0.18445	0.91868	0.91876	1	17412	0	-0.18445	0.0852407
R1	TEFM	4	0.012231	0.040388	0.821787	949	3	-0.23169	0.94532	0.9453	1	17972	0	-0.23169	0.0852407
R1	LMNB1	4	0.012237	0.040411	0.821787	950	4	-0.11441	0.98776	0.98775	1	18923	0	-0.11441	0.0852407
R1	MRLN	4	0.012245	0.04044	0.821787	951	3	-0.15658	0.96298	0.96298	1	18349	0	-0.15658	0.0852407
R1	L1CAM	4	0.012251	0.040457	0.821787	952	2	-0.12711	0.73216	0.73764	1	14026	1	-0.12711	0.0852407
R1	USP49	4	0.012268	0.040512	0.821787	953	2	-0.060902	0.90106	0.90107	1	17072	0	-0.060902	0.0852407
R1	PTDSS2	4	0.012275	0.040531	0.821787	954	3	-0.19569	0.51959	0.59888	1	11439	1	-0.19569	0.0852407
R1	ANKRD7	4	0.012314	0.040655	0.821787	955	3	-0.19389	0.88699	0.88694	1	16804	0	-0.19389	0.0852407
R1	CD40	4	0.012317	0.040665	0.821787	956	3	-0.1755	0.30172	0.4379	1	8449	1	-0.1755	0.0852407
R1	NOA1	4	0.01232	0.040672	0.821787	957	2	-0.1944	0.9667	0.96673	1	18443	0	-0.1944	0.0852407
R1	MYOZ1	4	0.012322	0.040681	0.821787	958	4	-0.15715	0.98768	0.98766	1	18922	0	-0.15715	0.0852407
R1	KRAS	4	0.012334	0.040727	0.821787	959	4	-0.13222	0.98767	0.98765	1	18921	0	-0.13222	0.0852407
R1	OLR1	4	0.012338	0.040741	0.821787	960	3	-0.22836	0.76855	0.7693	1	14610	1	-0.22836	0.0852407
R1	ZDHHC20	4	0.012376	0.040847	0.821798	961	3	-0.18944	0.4418	0.55987	1	10690	1	-0.18944	0.0852349
R1	PACS2	4	0.012383	0.040867	0.821798	962	3	-0.20846	0.69921	0.71179	1	13542	1	-0.20846	0.0852349
R1	PPIAL4F	4	0.012384	0.040869	0.821798	963	4	-0.15589	0.98762	0.98759	1	18919	0	-0.15589	0.0852349
R1	ASUN	4	0.012412	0.040958	0.822156	964	4	-0.20738	0.98759	0.98756	1	18918	0	-0.20738	0.0850458
R1	COASY	4	0.012422	0.040987	0.822156	965	3	-0.12555	0.96642	0.96645	1	18433	0	-0.12555	0.0850458
R1	PTGES2	4	0.01243	0.041014	0.822156	966	3	-0.2277	0.91703	0.9171	1	17389	0	-0.2277	0.0850458
R1	PRRC2B	4	0.012471	0.041139	0.823097	967	3	-0.18582	0.8554	0.8552	1	16189	0	-0.18582	0.084549
R1	MRPL55	4	0.012473	0.041146	0.823097	968	3	-0.2295	0.60135	0.64557	1	12325	1	-0.2295	0.084549
R1	LSM10	4	0.012524	0.0413	0.823585	969	3	-0.28679	0.96888	0.96892	1	18477	0	-0.28679	0.0842916
R1	AKAP14	4	0.012529	0.04131	0.823585	970	3	-0.20034	0.83024	0.83019	1	15728	0	-0.20034	0.0842916
R1	TP73	4	0.012541	0.041344	0.823585	971	3	-0.14359	0.87336	0.87326	1	16541	0	-0.14359	0.0842916
R1	ARMC10	4	0.012568	0.041421	0.823585	972	4	-0.078764	0.98743	0.9874	1	18917	0	-0.078764	0.0842916
R1	CD3G	4	0.012575	0.041443	0.823585	973	2	-0.041971	0.055302	0.12958	0.965223	2596	2	-0.041971	0.0842916
R1	C5orf63	4	0.012576	0.041445	0.823585	974	1	0.087167	0.32525	0.46341	1	8919	2	0.087167	0
R1	IRAK4	4	0.012581	0.041468	0.823585	975	3	-0.19146	0.42322	0.55126	1	10549	1	-0.19146	0.0842916
R1	CNOT6	4	0.012648	0.04167	0.823639	976	3	-0.19044	0.95856	0.95857	1	18253	0	-0.19044	0.0842631
R1	RYR3	4	0.012655	0.041687	0.823639	977	2	-0.098061	0.39235	0.53636	1	10294	1	-0.098061	0.0842631
R1	NUDC	4	0.012664	0.041717	0.823639	978	3	-0.21622	0.12763	0.24785	0.983631	4871	1	-0.21622	0.0842631
R1	ALLC	4	0.012675	0.041752	0.823639	979	2	-0.12993	0.35306	0.49374	1	9494	1	-0.12993	0.0842631
R1	TUBB3	4	0.012681	0.041773	0.823639	980	2	-0.18444	0.067839	0.15403	0.973283	3054	1	-0.18444	0.0842631
R1	FGL2	4	0.012692	0.041811	0.823639	981	4	-0.17456	0.98731	0.98726	1	18915	0	-0.17456	0.0842631
R1	MRPL51	4	0.012695	0.041821	0.823639	982	4	-0.14103	0.9873	0.98726	1	18914	0	-0.14103	0.0842631
R1	C19orf53	4	0.012704	0.041844	0.823639	983	3	-0.15871	0.88003	0.87998	1	16664	0	-0.15871	0.0842631
R1	EPT1	4	0.012708	0.041854	0.823639	984	2	-0.074714	0.38438	0.52773	1	10143	2	-0.074714	0.0842631
R1	CDAN1	4	0.012764	0.042034	0.825734	985	4	-0.19834	0.98724	0.98718	1	18913	0	-0.19834	0.0831598
R1	NKAP	4	0.012766	0.042046	0.825734	986	4	-0.16203	0.98723	0.98718	1	18912	0	-0.16203	0.0831598
R1	CHCHD4	4	0.01278	0.042092	0.8258	987	1	0.018289	0.80018	0.80004	1	15172	0	0.018289	0
R1	RAPGEFL1	4	0.012821	0.042197	0.826011	988	4	-0.15136	0.98718	0.98713	1	18911	0	-0.15136	0.0830142
R1	SYCE1	4	0.012832	0.042228	0.826011	989	3	-0.1595	0.9401	0.94018	1	17874	0	-0.1595	0.0830142
R1	CCR7	4	0.012868	0.042336	0.826011	990	4	-0.10344	0.98713	0.98708	1	18910	0	-0.10344	0.0830142
R1	KLHL12	4	0.012882	0.042387	0.826011	991	4	-0.13173	0.98712	0.98707	1	18909	0	-0.13173	0.0830142
R1	HIST1H2AI	4	0.012913	0.04248	0.826011	992	4	-0.33876	0.98709	0.98704	1	18908	0	-0.33876	0.0830142
R1	RNF7	4	0.012918	0.042497	0.826011	993	4	-0.17424	0.98708	0.98703	1	18907	0	-0.17424	0.0830142
R1	HTR3E	4	0.01293	0.04254	0.826011	994	2	-0.13757	0.5389	0.6093	1	11636	1	-0.13757	0.0830142
R1	C16orf95	4	0.012934	0.042552	0.826011	995	2	0.050025	0.16352	0.2874	0.987484	5634	2	0.050025	0.00546993
R1	MAF	4	0.01297	0.042654	0.826011	996	2	-0.12113	0.59844	0.64377	1	12287	1	-0.12113	0.0830142
R1	SSSCA1	4	0.012984	0.042703	0.826011	997	3	-0.22338	0.3926	0.53664	1	10299	1	-0.22338	0.0830142
R1	LCE3A	4	0.012985	0.042706	0.826011	998	2	-0.15901	0.72734	0.73373	1	13940	1	-0.15901	0.0830142
R1	THRA	4	0.013014	0.042805	0.826011	999	3	-0.19394	0.14467	0.26669	0.986127	5226	1	-0.19394	0.0830142
R1	ZSCAN10	4	0.013019	0.042818	0.826011	1000	4	-0.13755	0.98698	0.98692	1	18905	0	-0.13755	0.0830142
R1	GCM1	4	0.013024	0.042832	0.826011	1001	4	-0.13824	0.98698	0.98691	1	18904	0	-0.13824	0.0830142
R1	ZNF679	4	0.013031	0.042845	0.826011	1002	2	-0.18972	0.87359	0.87349	1	16543	0	-0.18972	0.0830142
R1	NEDD8	4	0.013036	0.042861	0.826011	1003	1	-0.044853	0.87629	0.87622	1	16594	0	-0.044853	0.0830142
R1	LAS1L	4	0.013063	0.042935	0.826011	1004	4	-0.23534	0.98694	0.98688	1	18903	0	-0.23534	0.0830142
R1	CPLX4	4	0.013065	0.042939	0.826011	1005	3	-0.16336	0.90052	0.90052	1	17062	0	-0.16336	0.0830142
R1	BRPF1	4	0.013069	0.042948	0.826011	1006	4	-0.15572	0.98693	0.98687	1	18902	0	-0.15572	0.0830142
R1	IKBKG	4	0.013077	0.042974	0.826011	1007	4	-0.12005	0.98692	0.98686	1	18901	0	-0.12005	0.0830142
R1	ITPK1	4	0.013085	0.042998	0.826011	1008	3	-0.27311	0.97585	0.97602	1	18630	0	-0.27311	0.0830142
R1	LGALS9	4	0.013123	0.04311	0.827331	1009	4	-0.19216	0.98688	0.98681	1	18900	0	-0.19216	0.0823207
R1	CEACAM4	4	0.013139	0.043156	0.827394	1010	1	0.084213	0.0115	0.037903	0.894128	818	2	0.084213	0.0486003
R1	FUT7	4	0.013176	0.043263	0.828623	1011	4	-0.12537	0.98682	0.98675	1	18899	0	-0.12537	0.081643
R1	FGF1	4	0.01329	0.04362	0.833257	1012	4	-0.083194	0.98671	0.98664	1	18898	0	-0.083194	0.079221
R1	HTN1	4	0.013294	0.043634	0.833257	1013	3	-0.17883	0.26534	0.3985	0.997321	7734	1	-0.17883	0.079221
R1	TXNDC11	4	0.013296	0.043639	0.833257	1014	3	-0.17544	0.29183	0.42718	1	8266	1	-0.17544	0.079221
R1	SFTPC	4	0.013319	0.043705	0.833257	1015	3	-0.19134	0.17487	0.2999	0.98922	5868	1	-0.19134	0.079221
R1	HBG2	4	0.013326	0.04372	0.833257	1016	3	-0.2112	0.96725	0.96727	1	18454	0	-0.2112	0.079221
R1	TMEM39B	4	0.013345	0.04378	0.833507	1017	4	-0.24805	0.98666	0.98658	1	18897	0	-0.24805	0.0790907
R1	CCL23	4	0.013357	0.043819	0.833507	1018	2	-0.19618	0.95484	0.95483	1	18175	0	-0.19618	0.0790907
R1	CYP27C1	4	0.013377	0.04388	0.833855	1019	4	-0.11979	0.98662	0.98655	1	18896	0	-0.11979	0.0789095
R1	SECISBP2	4	0.01344	0.044074	0.836139	1020	4	-0.082218	0.98656	0.98649	1	18895	0	-0.082218	0.0777215
R1	UQCRQ	4	0.013446	0.044087	0.836139	1021	3	-0.19445	0.96461	0.96464	1	18390	0	-0.19445	0.0777215
R1	FAM163A	4	0.013497	0.044247	0.838224	1022	2	-0.14736	0.80932	0.80922	1	15332	0	-0.14736	0.0766399
R1	ARHGAP11B	4	0.013536	0.04437	0.838224	1023	2	-0.18658	0.2387	0.3695	0.99475	7179	1	-0.18658	0.0766399
R1	APITD1-CORT	4	0.013543	0.044394	0.838224	1024	4	-0.075733	0.98646	0.9864	1	18892	0	-0.075733	0.0766399
R1	GINS3	4	0.013556	0.044438	0.838224	1025	2	-0.1973	0.82241	0.82232	1	15584	0	-0.1973	0.0766399
R1	C9orf114	4	0.013557	0.044441	0.838224	1026	4	-0.21815	0.98644	0.98639	1	18891	0	-0.21815	0.0766399
R1	RER1	4	0.013563	0.044457	0.838224	1027	2	-0.047994	0.32452	0.46262	1	8905	2	-0.047994	0.0766399
R1	DGAT2	4	0.013625	0.044619	0.839907	1028	2	-0.13832	0.15887	0.28233	0.986306	5535	1	-0.13832	0.0757688
R1	THOC3	4	0.013648	0.044668	0.839907	1029	3	-0.26319	0.042933	0.10471	0.949343	2132	1	-0.26319	0.0757688
R1	VPS52	4	0.01365	0.044676	0.839907	1030	3	-0.12044	0.71606	0.72464	1	13779	1	-0.12044	0.0757688
R1	MRPL21	4	0.013758	0.04493	0.842384	1031	3	-0.23396	0.81351	0.81344	1	15414	0	-0.23396	0.0744899
R1	SMG6	4	0.013768	0.044948	0.842384	1032	3	-0.18171	0.42786	0.5534	1	10586	1	-0.18171	0.0744899
R1	WDHD1	4	0.013773	0.044955	0.842384	1033	3	-0.34318	0.94934	0.94937	1	18056	0	-0.34318	0.0744899
R1	ENKD1	4	0.013785	0.044982	0.842384	1034	3	-0.27507	0.94457	0.9446	1	17953	0	-0.27507	0.0744899
R1	CLCN2	4	0.013804	0.045028	0.84244	1035	2	-0.042247	0.27607	0.41005	0.998925	7941	1	-0.042247	0.074461
R1	TRIM72	4	0.013843	0.04512	0.842926	1036	3	-0.19108	0.24013	0.371	0.99475	7211	1	-0.19108	0.0742106
R1	ARGLU1	4	0.013851	0.045141	0.842926	1037	3	-0.19546	0.68109	0.6985	1	13275	1	-0.19546	0.0742106
R1	CMIP	4	0.013896	0.045236	0.843236	1038	2	-0.14223	0.92016	0.9203	1	17442	0	-0.14223	0.0740509
R1	ABCF1	4	0.013903	0.045251	0.843236	1039	3	-0.2801	0.9851	0.98507	1	18859	0	-0.2801	0.0740509
R1	PHF19	4	0.013917	0.045288	0.843236	1040	3	-0.20016	0.55174	0.61638	1	11779	1	-0.20016	0.0740509
R1	NUDT1	4	0.014001	0.045475	0.845323	1041	2	-0.078343	0.64242	0.67173	1	12787	1	-0.078343	0.0729773
R1	TRDN	4	0.014008	0.045488	0.845323	1042	2	-0.099476	0.92864	0.9288	1	17610	0	-0.099476	0.0729773
R1	PDCL	4	0.014059	0.045605	0.846291	1043	3	-0.22894	0.97461	0.97474	1	18605	0	-0.22894	0.0724803
R1	ARID5B	4	0.014078	0.045649	0.846291	1044	3	-0.24202	0.41718	0.54849	1	10492	1	-0.24202	0.0724803
R1	ATP13A1	4	0.014127	0.045769	0.846291	1045	3	-0.23767	0.97208	0.97221	1	18555	0	-0.23767	0.0724803
R1	MYADML2	4	0.01413	0.045776	0.846291	1046	3	-0.21146	0.14976	0.27224	0.986306	5337	1	-0.21146	0.0724803
R1	GADD45GIP1	4	0.014173	0.045871	0.846291	1047	3	-0.22804	0.96895	0.96898	1	18481	0	-0.22804	0.0724803
R1	PKD2L1	4	0.014183	0.045893	0.846291	1048	2	-0.10795	0.55409	0.6177	1	11802	1	-0.10795	0.0724803
R1	CLTCL1	4	0.014204	0.045933	0.846291	1049	2	-0.15557	0.22299	0.3525	0.994308	6853	1	-0.15557	0.0724803
R1	GABPA	4	0.014213	0.045953	0.846291	1050	2	-0.091474	0.93245	0.93253	1	17706	0	-0.091474	0.0724803
R1	GAPVD1	4	0.014236	0.046007	0.846291	1051	2	-0.14547	0.8883	0.88826	1	16832	0	-0.14547	0.0724803
R1	MRTO4	4	0.014246	0.046036	0.846291	1052	2	-0.071634	0.78206	0.78207	1	14849	1	-0.071634	0.0724803
R1	TRPC5	4	0.014264	0.046077	0.846291	1053	2	-0.070833	0.83783	0.83769	1	15867	0	-0.070833	0.0724803
R1	SERPINA10	4	0.014266	0.04608	0.846291	1054	3	-0.14116	0.95024	0.95028	1	18069	0	-0.14116	0.0724803
R1	KRTAP10-1	4	0.014279	0.046108	0.846291	1055	3	-0.21558	0.97157	0.97169	1	18541	0	-0.21558	0.0724803
R1	ARL1	4	0.014315	0.046186	0.846399	1056	3	-0.17679	0.59779	0.64336	1	12277	1	-0.17679	0.0724249
R1	ADCK1	4	0.014327	0.046218	0.846399	1057	3	-0.17058	0.90448	0.90447	1	17135	0	-0.17058	0.0724249
R1	PPIE	4	0.014366	0.046301	0.846399	1058	3	-0.18213	0.91288	0.91288	1	17301	0	-0.18213	0.0724249
R1	ZFYVE21	4	0.014373	0.046317	0.846399	1059	2	-0.086119	0.65664	0.68135	1	12974	1	-0.086119	0.0724249
R1	OPRM1	4	0.014379	0.046333	0.846399	1060	3	-0.15623	0.78664	0.78654	1	14926	1	-0.15623	0.0724249
R1	MRPL36	4	0.01443	0.046447	0.847692	1061	2	-0.18882	0.90439	0.90439	1	17133	0	-0.18882	0.0717619
R1	GPR52	4	0.014468	0.046531	0.848416	1062	1	0.058142	0.28947	0.42465	1	8218	2	0.058142	0
R1	PXMP2	4	0.014487	0.046574	0.848416	1063	3	-0.24204	0.911	0.91098	1	17267	0	-0.24204	0.0713911
R1	OR13A1	4	0.014519	0.046647	0.848949	1064	3	-0.18875	0.58282	0.63433	1	12109	1	-0.18875	0.0711184
R1	EIF1AY	4	0.014619	0.046859	0.851129	1065	3	-0.14778	0.47968	0.57841	1	11051	1	-0.14778	0.0700046
R1	PLEKHG5	4	0.014622	0.046865	0.851129	1066	3	-0.17273	0.73882	0.74306	1	14143	1	-0.17273	0.0700046
R1	KCNA2	4	0.014644	0.04692	0.851129	1067	2	-0.11687	0.77961	0.77964	1	14807	1	-0.11687	0.0700046
R1	SEPSECS	4	0.01466	0.046956	0.851129	1068	3	-0.22649	0.96609	0.96613	1	18426	0	-0.22649	0.0700046
R1	UVRAG	4	0.014673	0.046987	0.851129	1069	3	-0.1204	0.71312	0.7223	1	13745	1	-0.1204	0.0700046
R1	C2orf80	4	0.014754	0.047164	0.852568	1070	3	-0.14774	0.97592	0.9761	1	18633	0	-0.14774	0.069271
R1	MBTPS2	4	0.014758	0.047171	0.852568	1071	2	-0.19525	0.7803	0.78032	1	14819	1	-0.19525	0.069271
R1	USP8	4	0.01479	0.047242	0.852568	1072	3	-0.2518	0.97772	0.9779	1	18676	0	-0.2518	0.069271
R1	CAPZB	4	0.014798	0.047269	0.852568	1073	3	-0.18493	0.96956	0.9696	1	18491	0	-0.18493	0.069271
R1	INCA1	4	0.014805	0.047287	0.852568	1074	3	-0.17355	0.29167	0.42702	1	8261	1	-0.17355	0.069271
R1	SIDT2	4	0.014826	0.047342	0.852695	1075	1	0.15543	0.01102	0.036643	0.888956	797	3	0.15543	0.0511197
R1	MFN1	4	0.014844	0.047382	0.852695	1076	3	-0.17849	0.0044112	0.015348	0.827104	357	1	-0.17849	0.0692063
R1	C17orf100	4	0.014919	0.047569	0.854897	1077	3	-0.17268	0.81119	0.81109	1	15365	0	-0.17268	0.0680862
R1	SNIP1	4	0.014928	0.047592	0.854897	1078	3	-0.20641	0.97875	0.97887	1	18701	0	-0.20641	0.0680862
R1	CAND1	4	0.014952	0.047641	0.854986	1079	3	-0.21902	0.8181	0.81799	1	15498	0	-0.21902	0.068041
R1	S100A9	4	0.015028	0.047817	0.856417	1080	2	-0.14023	0.91346	0.91348	1	17311	0	-0.14023	0.0673147
R1	HSD17B7	4	0.015051	0.047872	0.856417	1081	3	-0.18904	0.95414	0.95413	1	18157	0	-0.18904	0.0673147
R1	GTPBP10	4	0.015082	0.047933	0.856417	1082	3	-0.13844	0.86453	0.86438	1	16366	0	-0.13844	0.0673147
R1	NDUFA4L2	4	0.015082	0.047934	0.856417	1083	2	-0.15145	0.84529	0.84506	1	15991	0	-0.15145	0.0673147
R1	TTC9C	4	0.015133	0.048059	0.856417	1084	2	-0.13684	0.91614	0.91622	1	17371	0	-0.13684	0.0673147
R1	GOT1	4	0.015164	0.048113	0.856417	1085	3	-0.19819	0.34048	0.48012	1	9243	1	-0.19819	0.0673147
R1	NR3C2	4	0.015184	0.04815	0.856417	1086	3	-0.23193	0.6271	0.6617	1	12609	1	-0.23193	0.0673147
R1	TUBB	4	0.015205	0.048192	0.856417	1087	3	-0.28087	0.25491	0.38706	0.99628	7517	1	-0.28087	0.0673147
R1	MARVELD1	4	0.015212	0.048205	0.856417	1088	2	-0.13412	0.97731	0.9775	1	18666	0	-0.13412	0.0673147
R1	CDC42	4	0.015222	0.048225	0.856417	1089	3	-0.25054	0.72458	0.73153	1	13902	1	-0.25054	0.0673147
R1	PPARD	4	0.015226	0.048235	0.856417	1090	3	-0.1835	0.71998	0.7278	1	13828	1	-0.1835	0.0673147
R1	VPS13D	4	0.015235	0.048252	0.856417	1091	3	-0.15635	0.97758	0.97776	1	18671	0	-0.15635	0.0673147
R1	PYURF	4	0.015286	0.04836	0.857546	1092	2	-0.12882	0.95313	0.95317	1	18132	0	-0.12882	0.0667426
R1	CTSE	4	0.015354	0.048519	0.858857	1093	3	-0.19875	0.97544	0.97561	1	18621	0	-0.19875	0.0660791
R1	TNNI2	4	0.015385	0.048572	0.858857	1094	3	-0.1364	0.82547	0.82537	1	15640	0	-0.1364	0.0660791
R1	SNX22	4	0.015388	0.048578	0.858857	1095	2	-0.17483	0.96285	0.96286	1	18347	0	-0.17483	0.0660791
R1	CRISP2	4	0.015417	0.048645	0.858857	1096	2	-0.073423	0.31895	0.45663	1	8798	2	-0.073423	0.0660791
R1	CKS2	4	0.015431	0.04868	0.858857	1097	2	-0.15514	0.32722	0.46559	1	8963	1	-0.15514	0.0660791
R1	LINGO3	4	0.015439	0.0487	0.858857	1098	1	0.097843	0.033548	0.085438	0.940504	1741	2	0.097843	0.0266394
R1	CLDN16	4	0.015469	0.048769	0.859292	1099	3	-0.19048	0.26501	0.39815	0.997321	7724	1	-0.19048	0.0658592
R1	IKZF2	4	0.01549	0.048823	0.859455	1100	2	-0.1068	0.36007	0.50135	1	9649	1	-0.1068	0.0657769
R1	G6PC	4	0.015541	0.048936	0.859515	1101	2	-0.075377	0.27882	0.4131	0.998925	8005	1	-0.075377	0.0657465
R1	MTG2	4	0.015545	0.048947	0.859515	1102	3	-0.25819	0.95826	0.95827	1	18245	0	-0.25819	0.0657465
R1	FMN2	4	0.015552	0.048959	0.859515	1103	3	-0.24569	0.64236	0.6717	1	12785	1	-0.24569	0.0657465
R1	SLC22A1	4	0.01561	0.049085	0.859816	1104	3	-0.17207	0.93132	0.93146	1	17684	0	-0.17207	0.0655945
R1	YTHDC2	4	0.015629	0.049129	0.859816	1105	3	-0.18433	0.33036	0.46904	1	9025	1	-0.18433	0.0655945
R1	PYROXD1	4	0.015637	0.049146	0.859816	1106	3	-0.24346	0.9602	0.9602	1	18295	0	-0.24346	0.0655945
R1	LSM12	4	0.01564	0.049154	0.859816	1107	3	-0.1752	0.91176	0.91175	1	17284	0	-0.1752	0.0655945
R1	NFX1	4	0.015718	0.04933	0.861942	1108	2	-0.13346	0.14112	0.26278	0.986127	5148	1	-0.13346	0.064522
R1	TUBA3E	4	0.015746	0.049391	0.861942	1109	2	-0.11472	0.21535	0.34415	0.994308	6695	1	-0.11472	0.064522
R1	BTBD18	4	0.015791	0.049501	0.861942	1110	3	-0.16368	0.59317	0.64057	1	12220	1	-0.16368	0.064522
R1	PLBD1	4	0.015806	0.049528	0.861942	1111	2	-0.084927	0.24759	0.37918	0.995451	7367	2	-0.084927	0.064522
R1	PCNXL3	4	0.015813	0.049542	0.861942	1112	3	-0.24708	0.02013	0.057096	0.934264	1182	1	-0.24708	0.064522
R1	TIGAR	4	0.015814	0.049543	0.861942	1113	2	-0.16632	0.96184	0.96184	1	18330	0	-0.16632	0.064522
R1	CEP164	4	0.015873	0.049688	0.863325	1114	2	-0.20704	0.84094	0.84073	1	15916	0	-0.20704	0.0638257
R1	FNDC4	4	0.015902	0.04975	0.863325	1115	2	-0.13857	0.93033	0.93046	1	17658	0	-0.13857	0.0638257
R1	AP2M1	4	0.015905	0.049756	0.863325	1116	3	-0.23761	0.68873	0.70401	1	13384	1	-0.23761	0.0638257
R1	PXDN	4	0.01595	0.049871	0.864169	1117	1	0.12676	0.043885	0.10669	0.951172	2171	3	0.12676	0.0217409
R1	CHKA	4	0.015967	0.049913	0.864169	1118	3	-0.22855	0.6341	0.66625	1	12684	1	-0.22855	0.0634013
R1	XRN1	4	0.015977	0.049938	0.864169	1119	3	-0.16795	0.6573	0.68181	1	12981	1	-0.16795	0.0634013
R1	NIPSNAP3B	4	0.016025	0.050034	0.865059	1120	3	-0.18117	0.81142	0.81132	1	15371	0	-0.18117	0.0629543
R1	MOBP	4	0.016051	0.050099	0.8654	1121	2	-0.18039	0.026628	0.070856	0.938478	1462	1	-0.18039	0.0627831
R1	ZNF843	4	0.016103	0.050209	0.865923	1122	1	0.073594	0.028667	0.075147	0.940504	1544	2	0.073594	0.0266394
R1	ZW10	4	0.016133	0.050271	0.865923	1123	3	-0.16363	0.88567	0.8856	1	16774	0	-0.16363	0.0625207
R1	DYNLL2	4	0.016143	0.050292	0.865923	1124	3	-0.13669	0.68748	0.70311	1	13360	1	-0.13669	0.0625207
R1	GJA3	4	0.016151	0.050308	0.865923	1125	3	-0.15359	0.70492	0.71602	1	13631	1	-0.15359	0.0625207
R1	GUCA2B	4	0.016222	0.05046	0.866608	1126	3	-0.19495	0.94581	0.94581	1	17984	0	-0.19495	0.0621773
R1	AP5Z1	4	0.01623	0.050474	0.866608	1127	3	-0.16716	0.84982	0.84962	1	16083	0	-0.16716	0.0621773
R1	MS4A7	4	0.016245	0.050509	0.866608	1128	2	-0.12586	0.5913	0.63943	1	12204	1	-0.12586	0.0621773
R1	MAD2L2	4	0.016251	0.050527	0.866608	1129	3	-0.32797	0.80609	0.80598	1	15279	0	-0.32797	0.0621773
R1	PAQR4	4	0.016307	0.050664	0.867936	1130	1	-0.004987	0.30904	0.44584	1	8608	2	-0.004987	0.0615123
R1	DHFRL1	4	0.016358	0.05077	0.867936	1131	3	-0.20615	0.95177	0.95179	1	18100	0	-0.20615	0.0615123
R1	ERVV-2	4	0.016358	0.050771	0.867936	1132	1	0.033705	0.26839	0.4017	0.998228	7784	2	0.033705	0.000770252
R1	NYAP1	4	0.016363	0.050783	0.867936	1133	3	-0.15659	0.97923	0.97935	1	18716	0	-0.15659	0.0615123
R1	CAPN9	4	0.01646	0.050995	0.86933	1134	1	0.031514	0.08633	0.18927	0.974769	3749	1	0.031514	0.0110983
R1	TCEA3	4	0.016479	0.051026	0.86933	1135	3	-0.13475	0.96863	0.96868	1	18474	0	-0.13475	0.0608153
R1	KIAA0226	4	0.016493	0.051059	0.86933	1136	3	-0.12579	0.30164	0.43781	1	8445	1	-0.12579	0.0608153
R1	NCLN	4	0.016511	0.051095	0.86933	1137	2	-0.096389	0.68988	0.70487	1	13407	1	-0.096389	0.0608153
R1	MRPS10	4	0.016562	0.051217	0.86933	1138	1	0.044208	0.30357	0.43989	1	8496	2	0.044208	0
R1	SLC20A1	4	0.016576	0.051247	0.86933	1139	3	-0.21118	0.59412	0.64112	1	12232	1	-0.21118	0.0608153
R1	USP17L1	4	0.016588	0.051272	0.86933	1140	3	-0.18466	0.074927	0.16759	0.973283	3324	1	-0.18466	0.0608153
R1	LCA5L	4	0.016613	0.051326	0.86933	1141	3	-0.26575	0.89514	0.8951	1	16967	0	-0.26575	0.0608153
R1	TRIM8	4	0.016624	0.051353	0.86933	1142	3	-0.21717	0.49663	0.58702	1	11204	1	-0.21717	0.0608153
R1	TFPT	4	0.016656	0.051418	0.86933	1143	2	-0.08498	0.096916	0.20888	0.974769	4136	2	-0.08498	0.0608153
R1	SMKR1	4	0.016664	0.051432	0.86933	1144	1	0.0036597	0.53754	0.60852	1	11622	1	0.0036597	0
R1	EXOSC10	4	0.016675	0.051453	0.86933	1145	2	-0.22281	0.31925	0.45698	1	8803	1	-0.22281	0.0608153
R1	WDR73	4	0.016686	0.051474	0.86933	1146	2	-0.098874	0.74471	0.74811	1	14228	1	-0.098874	0.0608153
R1	MTERF3	4	0.016715	0.051539	0.86933	1147	2	-0.09587	0.96239	0.9624	1	18341	0	-0.09587	0.0608153
R1	SMCO2	4	0.016719	0.051543	0.86933	1148	3	-0.14585	0.85659	0.85645	1	16212	0	-0.14585	0.0608153
R1	RIMKLA	4	0.016751	0.051616	0.86933	1149	2	-0.14373	0.9482	0.94822	1	18034	0	-0.14373	0.0608153
R1	NAA30	4	0.016766	0.051652	0.86933	1150	3	-0.23872	0.98588	0.98583	1	18875	0	-0.23872	0.0608153
R1	CLDN10	4	0.016778	0.051673	0.86933	1151	3	-0.21123	0.97661	0.97679	1	18649	0	-0.21123	0.0608153
R1	FAM32A	4	0.016818	0.051749	0.869856	1152	1	-0.0016183	0.86821	0.86806	1	16433	0	-0.0016183	0.0605526
R1	MSX2	4	0.016869	0.051857	0.870555	1153	3	-0.13841	0.67107	0.69129	1	13150	1	-0.13841	0.0602038
R1	SLC6A17	4	0.016888	0.051898	0.870555	1154	3	-0.23839	0.97093	0.97101	1	18526	0	-0.23839	0.0602038
R1	HN1	4	0.016918	0.051967	0.870555	1155	2	-0.1757	0.59186	0.63975	1	12207	1	-0.1757	0.0602038
R1	JAKMIP3	4	0.01692	0.051971	0.870555	1156	2	-0.065671	0.65424	0.67969	1	12947	1	-0.065671	0.0602038
R1	CSRNP3	4	0.016971	0.052093	0.871684	1157	1	-0.039663	0.87428	0.87421	1	16556	0	-0.039663	0.0596409
R1	DENND3	4	0.016991	0.052137	0.871684	1158	3	-0.16433	0.27074	0.40424	0.998228	7838	1	-0.16433	0.0596409
R1	SLC9A3R2	4	0.01701	0.052186	0.871684	1159	3	-0.17125	0.60396	0.64717	1	12357	1	-0.17125	0.0596409
R1	PCDHB1	4	0.017022	0.052218	0.871684	1160	2	-0.022389	0.63652	0.6678	1	12705	1	-0.022389	0.0596409
R1	MST1L	4	0.017091	0.05236	0.873295	1161	3	-0.14678	0.91911	0.9192	1	17421	0	-0.14678	0.058839
R1	MYC	4	0.017148	0.05249	0.873502	1162	3	-0.16849	0.80023	0.80009	1	15175	0	-0.16849	0.0587361
R1	C14orf178	4	0.017175	0.052552	0.873502	1163	2	-0.084133	0.46532	0.5712	1	10919	1	-0.084133	0.0587361
R1	VPS37D	4	0.017177	0.052559	0.873502	1164	3	-0.18802	0.64287	0.67203	1	12796	1	-0.18802	0.0587361
R1	UTP3	4	0.01718	0.052568	0.873502	1165	3	-0.32903	0.94045	0.94051	1	17884	0	-0.32903	0.0587361
R1	PRMT5	4	0.017224	0.052661	0.873502	1166	3	-0.24721	0.96548	0.96551	1	18412	0	-0.24721	0.0587361
R1	CDC73	4	0.017226	0.052662	0.873502	1167	3	-0.21038	0.64146	0.6711	1	12772	1	-0.21038	0.0587361
R1	OR2T34	4	0.01724	0.0527	0.873502	1168	3	-0.19021	0.77567	0.77591	1	14739	1	-0.19021	0.0587361
R1	BIRC6	4	0.017255	0.052733	0.873502	1169	3	-0.16282	0.97271	0.97285	1	18561	0	-0.16282	0.0587361
R1	ASH1L	4	0.017317	0.052874	0.874026	1170	3	-0.1743	0.94767	0.94769	1	18026	0	-0.1743	0.0584756
R1	LIPK	4	0.017328	0.052904	0.874026	1171	2	-0.091309	0.72168	0.72916	1	13850	1	-0.091309	0.0584756
R1	PPAPDC1B	4	0.017332	0.052918	0.874026	1172	2	-0.058369	0.29392	0.42941	1	8302	2	-0.058369	0.0584756
R1	DCTN6	4	0.017348	0.052945	0.874026	1173	2	-0.26013	0.84408	0.84388	1	15971	0	-0.26013	0.0584756
R1	GAS6	4	0.017386	0.053019	0.874496	1174	3	-0.1968	0.74564	0.74892	1	14239	1	-0.1968	0.0582422
R1	BCL11A	4	0.017481	0.053214	0.876971	1175	1	0.10541	0.066765	0.15197	0.972859	3017	2	0.10541	0.0119501
R1	CAMKK2	4	0.017521	0.053304	0.877707	1176	3	-0.19206	0.25925	0.39189	0.99628	7614	1	-0.19206	0.0566504
R1	KCNT2	4	0.017572	0.053418	0.878402	1177	3	-0.23293	0.96858	0.96864	1	18473	0	-0.23293	0.0563067
R1	TMEM179B	4	0.017583	0.053437	0.878402	1178	2	-0.084585	0.73172	0.73728	1	14014	1	-0.084585	0.0563067
R1	KRTAP9-3	4	0.017642	0.053547	0.879462	1179	2	-0.065497	0.096621	0.20835	0.974769	4122	2	-0.065497	0.0557829
R1	PPME1	4	0.017688	0.053639	0.880219	1180	3	-0.22145	0.98335	0.98332	1	18814	0	-0.22145	0.0554093
R1	GALNT12	4	0.017736	0.053737	0.880281	1181	3	-0.14097	0.54841	0.61454	1	11736	1	-0.14097	0.0553787
R1	UPF3A	4	0.017736	0.053737	0.880281	1182	2	-0.069414	0.31662	0.45413	1	8746	2	-0.069414	0.0553787
R1	TIMM9	4	0.017759	0.053787	0.880281	1183	3	-0.26021	0.97283	0.97297	1	18567	0	-0.26021	0.0553787
R1	NDUFA2	4	0.017775	0.053824	0.880281	1184	3	-0.21677	0.91909	0.91918	1	17420	0	-0.21677	0.0553787
R1	DSCR4	4	0.017821	0.053924	0.881176	1185	2	-0.090149	0.84818	0.84797	1	16051	0	-0.090149	0.0549373
R1	AGAP11	4	0.017882	0.054039	0.881226	1186	3	-0.19324	0.41983	0.54966	1	10513	1	-0.19324	0.0549127
R1	GM2A	4	0.017889	0.054053	0.881226	1187	1	0.081099	0.047563	0.11404	0.955109	2312	2	0.081099	0.0199471
R1	PLSCR2	4	0.017893	0.054064	0.881226	1188	3	-0.18991	0.61997	0.65716	1	12529	1	-0.18991	0.0549127
R1	C2orf40	4	0.017935	0.054153	0.881483	1189	3	-0.15188	0.047127	0.11316	0.954363	2294	1	-0.15188	0.0547861
R1	ZNF746	4	0.01794	0.054171	0.881483	1190	2	-0.015206	0.15305	0.27588	0.986306	5403	1	-0.015206	0.0547861
R1	FAM71A	4	0.018042	0.054378	0.883108	1191	3	-0.12752	0.46179	0.56955	1	10880	1	-0.12752	0.0539862
R1	RPAP1	4	0.01805	0.054398	0.883108	1192	3	-0.21521	0.58305	0.63447	1	12113	1	-0.21521	0.0539862
R1	C4orf47	4	0.018058	0.054423	0.883108	1193	3	-0.15744	0.39132	0.53523	1	10273	1	-0.15744	0.0539862
R1	HSPA5	4	0.018073	0.054453	0.883108	1194	3	-0.38788	0.65202	0.67818	1	12916	1	-0.38788	0.0539862
R1	ZNF497	4	0.018143	0.054611	0.884929	1195	1	0.015039	0.076413	0.17047	0.973283	3385	2	0.015039	0.0117609
R1	MRPL30	4	0.018206	0.054746	0.886279	1196	3	-0.20928	0.87017	0.87002	1	16471	0	-0.20928	0.0524295
R1	H2AFB1	4	0.018224	0.054786	0.886279	1197	3	-0.24663	0.96812	0.96816	1	18469	0	-0.24663	0.0524295
R1	RTN4	4	0.018296	0.054945	0.887025	1198	2	-0.031859	0.35967	0.50091	1	9644	2	-0.031859	0.0520641
R1	TNMD	4	0.018325	0.055011	0.887025	1199	2	0.014147	0.0033601	0.011848	0.818827	269	2	0.014147	0.0868078
R1	SV2C	4	0.018347	0.055058	0.887025	1200	1	0.10028	0.1717	0.29642	0.988424	5801	2	0.10028	0.00505672
R1	TRIM39	4	0.018351	0.055064	0.887025	1201	3	-0.22859	0.9606	0.9606	1	18304	0	-0.22859	0.0520641
R1	MRPL16	4	0.018384	0.055147	0.887025	1202	3	-0.314	0.98151	0.98149	1	18771	0	-0.314	0.0520641
R1	RPL36A-HNRNPH2	4	0.018412	0.055211	0.887025	1203	3	-0.3343	0.93322	0.9333	1	17724	0	-0.3343	0.0520641
R1	AK8	4	0.018436	0.055264	0.887025	1204	2	-0.16575	0.36459	0.50631	1	9737	1	-0.16575	0.0520641
R1	NCL	4	0.018443	0.055276	0.887025	1205	3	-0.21639	0.95649	0.95648	1	18208	0	-0.21639	0.0520641
R1	STAT4	4	0.018449	0.055289	0.887025	1206	3	-0.14779	0.97608	0.97626	1	18639	0	-0.14779	0.0520641
R1	EIF5A	4	0.018449	0.05529	0.887025	1207	3	-0.24602	0.93458	0.93467	1	17753	0	-0.24602	0.0520641
R1	KIF15	4	0.018471	0.055345	0.887167	1208	2	-0.18215	0.54808	0.61436	1	11732	1	-0.18215	0.0519946
R1	UGT1A5	4	0.0185	0.055408	0.887441	1209	2	-0.12773	0.70883	0.719	1	13687	1	-0.12773	0.0518605
R1	TMX2	4	0.018551	0.055515	0.88754	1210	3	-0.20449	0.11755	0.23683	0.981493	4671	1	-0.20449	0.0518121
R1	GFER	4	0.018552	0.055516	0.88754	1211	3	-0.24725	0.97799	0.97815	1	18680	0	-0.24725	0.0518121
R1	PTPN12	4	0.018566	0.055551	0.88754	1212	3	-0.19323	0.50111	0.58929	1	11252	1	-0.19323	0.0518121
R1	NDUFAF1	4	0.018611	0.055638	0.887986	1213	3	-0.20517	0.93841	0.93845	1	17833	0	-0.20517	0.0515939
R1	TCP10L	4	0.018626	0.055671	0.887986	1214	3	-0.18794	0.34583	0.48591	1	9346	1	-0.18794	0.0515939
R1	SHBG	4	0.018687	0.055796	0.888952	1215	3	-0.12612	0.92994	0.93006	1	17648	0	-0.12612	0.0511217
R1	TBC1D3F	4	0.018704	0.055823	0.888952	1216	1	-0.018107	0.86567	0.86554	1	16388	0	-0.018107	0.0511217
R1	SYNPR	4	0.01873	0.055878	0.889092	1217	2	-0.055095	0.71604	0.72463	1	13778	1	-0.055095	0.0510533
R1	TBL1XR1	4	0.018806	0.056018	0.890589	1218	2	-0.055472	0.32055	0.45834	1	8829	1	-0.055472	0.0503227
R1	GTPBP8	4	0.018908	0.056232	0.891608	1219	2	-0.062799	0.64244	0.67175	1	12788	1	-0.062799	0.049826
R1	PPP1R35	4	0.018915	0.056245	0.891608	1220	2	-0.15724	0.68533	0.70158	1	13335	1	-0.15724	0.049826
R1	GPSM1	4	0.01901	0.056454	0.891608	1221	2	-0.0061009	0.28396	0.41869	0.998936	8109	2	-0.0061009	0.049826
R1	MYH7	4	0.019011	0.056456	0.891608	1222	3	-0.14942	0.9166	0.91667	1	17381	0	-0.14942	0.049826
R1	ZNF250	4	0.019035	0.056511	0.891608	1223	3	-0.13338	0.68147	0.69877	1	13282	1	-0.13338	0.049826
R1	ANKRD62	4	0.01905	0.056548	0.891608	1224	3	-0.13994	0.97833	0.97846	1	18691	0	-0.13994	0.049826
R1	THOC6	4	0.019054	0.05656	0.891608	1225	3	-0.17742	0.97176	0.97187	1	18547	0	-0.17742	0.049826
R1	AMN	4	0.019061	0.056575	0.891608	1226	1	0.023523	0.33928	0.47883	1	9209	2	0.023523	0
R1	ECE1	4	0.019084	0.05663	0.891608	1227	3	-0.18147	0.64978	0.67667	1	12888	1	-0.18147	0.049826
R1	AHCY	4	0.019092	0.05664	0.891608	1228	2	-0.12677	0.77546	0.77571	1	14735	1	-0.12677	0.049826
R1	RAD9A	4	0.019108	0.056672	0.891608	1229	3	-0.28193	0.97842	0.97855	1	18693	0	-0.28193	0.049826
R1	SPHK2	4	0.01911	0.056676	0.891608	1230	3	-0.17447	0.44117	0.55957	1	10684	1	-0.17447	0.049826
R1	C19orf81	4	0.019112	0.056681	0.891608	1231	1	0.049313	0.33869	0.47819	1	9197	2	0.049313	0
R1	DDX3X	4	0.019142	0.056745	0.891897	1232	3	-0.23659	0.60148	0.64565	1	12329	1	-0.23659	0.0496853
R1	BANF2	4	0.019258	0.057006	0.895269	1233	3	-0.1201	0.69107	0.70575	1	13423	1	-0.1201	0.0480465
R1	ITPKB	4	0.019294	0.057101	0.896028	1234	3	-0.18516	0.67859	0.69668	1	13235	1	-0.18516	0.0476784
R1	FAM71F2	4	0.019336	0.057207	0.896297	1235	3	-0.12774	0.95277	0.9528	1	18125	0	-0.12774	0.0475481
R1	MLLT1	4	0.019378	0.057299	0.896297	1236	3	-0.16266	0.902	0.90203	1	17089	0	-0.16266	0.0475481
R1	NUP50	4	0.019391	0.057323	0.896297	1237	2	-0.16945	0.39349	0.53761	1	10320	1	-0.16945	0.0475481
R1	C9orf69	4	0.019417	0.057376	0.896297	1238	1	-0.02147	0.097483	0.20991	0.974769	4155	1	-0.02147	0.0475481
R1	MKRN2	4	0.019468	0.057479	0.896297	1239	1	0.15217	0.019122	0.054848	0.92855	1143	3	0.15217	0.0321947
R1	ENTPD2	4	0.019483	0.057514	0.896297	1240	3	-0.19181	0.93366	0.93374	1	17734	0	-0.19181	0.0475481
R1	EGLN1	4	0.019493	0.057533	0.896297	1241	2	-0.12341	0.61081	0.65139	1	12423	1	-0.12341	0.0475481
R1	PTER	4	0.019499	0.057542	0.896297	1242	3	-0.16056	0.46302	0.57014	1	10894	1	-0.16056	0.0475481
R1	JTB	4	0.019527	0.057593	0.896297	1243	3	-0.20264	0.97369	0.97382	1	18585	0	-0.20264	0.0475481
R1	THOC5	4	0.019559	0.057654	0.896297	1244	3	-0.29165	0.97316	0.97329	1	18575	0	-0.29165	0.0475481
R1	TMEM11	4	0.01957	0.05768	0.896297	1245	2	-0.15105	0.94971	0.94974	1	18059	0	-0.15105	0.0475481
R1	SRRM3	4	0.01962	0.057781	0.896297	1246	3	-0.29396	0.85527	0.85508	1	16186	0	-0.29396	0.0475481
R1	SPATA17	4	0.019635	0.057814	0.896297	1247	2	-0.099313	0.021656	0.060338	0.936865	1240	1	-0.099313	0.0475481
R1	GSDMA	4	0.019677	0.05791	0.896297	1248	3	-0.1855	0.98592	0.98589	1	18877	0	-0.1855	0.0475481
R1	TM6SF1	4	0.019734	0.058042	0.896297	1249	2	-0.051665	0.10735	0.22556	0.978894	4457	2	-0.051665	0.0475481
R1	NDUFA10	4	0.019742	0.058056	0.896297	1250	3	-0.1492	0.89347	0.89341	1	16929	0	-0.1492	0.0475481
R1	C10orf113	4	0.019758	0.058094	0.896297	1251	2	-0.21049	0.61437	0.65362	1	12470	1	-0.21049	0.0475481
R1	SCG5	4	0.019809	0.058215	0.896297	1252	3	-0.17738	0.5791	0.63209	1	12068	1	-0.17738	0.0475481
R1	CSTF2T	4	0.019825	0.05825	0.896297	1253	1	0.15557	0.051299	0.12154	0.963366	2438	3	0.15557	0.0162087
R1	LMLN	4	0.01984	0.058279	0.896297	1254	2	-0.082488	0.24574	0.37711	0.995451	7329	2	-0.082488	0.0475481
R1	ITPR2	4	0.019889	0.058403	0.896297	1255	2	-0.12716	0.51328	0.59552	1	11369	1	-0.12716	0.0475481
R1	KDM1A	4	0.0199	0.058427	0.896297	1256	3	-0.20746	0.97124	0.97134	1	18538	0	-0.20746	0.0475481
R1	GOLPH3L	4	0.019926	0.058484	0.896297	1257	2	-0.15015	0.84341	0.8432	1	15957	0	-0.15015	0.0475481
R1	TBX4	4	0.019937	0.058507	0.896297	1258	3	-0.21768	0.97552	0.9757	1	18623	0	-0.21768	0.0475481
R1	HACD2	4	0.019977	0.058595	0.896297	1259	1	-0.014911	0.26325	0.39625	0.997321	7688	1	-0.014911	0.0475481
R1	NDUFA8	4	0.020025	0.058688	0.896297	1260	3	-0.16652	0.53638	0.60789	1	11605	1	-0.16652	0.0475481
R1	TAC1	4	0.020028	0.058695	0.896297	1261	2	-0.064533	0.88222	0.88213	1	16705	0	-0.064533	0.0475481
R1	RAB1B	4	0.02004	0.058718	0.896297	1262	3	-0.23029	0.98455	0.98451	1	18841	0	-0.23029	0.0475481
R1	CREG1	4	0.020068	0.058785	0.896297	1263	3	-0.18358	0.97035	0.97041	1	18511	0	-0.18358	0.0475481
R1	NOMO3	4	0.020079	0.058804	0.896297	1264	1	0.0096442	0.8539	0.85371	1	16160	0	0.0096442	0
R1	PTPRCAP	4	0.020103	0.058864	0.896297	1265	2	-0.15845	0.83289	0.83281	1	15782	0	-0.15845	0.0475481
R1	PRMT9	4	0.020109	0.058875	0.896297	1266	3	-0.20663	0.53507	0.60716	1	11592	1	-0.20663	0.0475481
R1	AHDC1	4	0.02013	0.05892	0.896297	1267	1	-0.054744	0.016562	0.049297	0.92498	1032	1	-0.054744	0.0475481
R1	SNF8	4	0.020177	0.059022	0.896297	1268	3	-0.19195	0.8572	0.85702	1	16220	0	-0.19195	0.0475481
R1	CCDC136	4	0.020221	0.059118	0.896297	1269	3	-0.15616	0.98104	0.98103	1	18755	0	-0.15616	0.0475481
R1	ALG14	4	0.020227	0.059134	0.896297	1270	2	-0.096432	0.26166	0.39452	0.997321	7654	2	-0.096432	0.0475481
R1	SCAND1	4	0.020244	0.059164	0.896297	1271	3	-0.3136	0.50029	0.58889	1	11242	1	-0.3136	0.0475481
R1	CRYGN	4	0.020249	0.059173	0.896297	1272	3	-0.14708	0.96006	0.96006	1	18289	0	-0.14708	0.0475481
R1	HIST1H4F	4	0.020266	0.059201	0.896297	1273	3	-0.18279	0.45512	0.56628	1	10816	1	-0.18279	0.0475481
R1	SRRM2	4	0.020281	0.059234	0.896297	1274	2	-0.17138	0.94653	0.94654	1	17999	0	-0.17138	0.0475481
R1	GOLIM4	4	0.020291	0.059253	0.896297	1275	3	-0.13618	0.88882	0.88877	1	16846	0	-0.13618	0.0475481
R1	LYSMD3	4	0.020295	0.059265	0.896297	1276	3	-0.15418	0.27231	0.40598	0.998228	7864	1	-0.15418	0.0475481
R1	MTRF1L	4	0.020334	0.059344	0.896297	1277	3	-0.18862	0.97845	0.97858	1	18696	0	-0.18862	0.0475481
R1	MFN2	4	0.020344	0.059363	0.896297	1278	3	-0.56853	0.95682	0.9568	1	18215	0	-0.56853	0.0475481
R1	TENM2	4	0.020384	0.059451	0.896297	1279	2	-0.077333	0.5738	0.62892	1	12009	1	-0.077333	0.0475481
R1	ADAMTSL2	4	0.020443	0.059576	0.896297	1280	2	-0.14745	0.84825	0.84803	1	16055	0	-0.14745	0.0475481
R1	CCL1	4	0.020468	0.05963	0.896297	1281	3	-0.17141	0.95109	0.95111	1	18087	0	-0.17141	0.0475481
R1	ACTR5	4	0.020473	0.059641	0.896297	1282	3	-0.16645	0.72509	0.73194	1	13907	1	-0.16645	0.0475481
R1	RPL28	4	0.020477	0.059648	0.896297	1283	2	-0.086361	0.16643	0.29065	0.987484	5696	2	-0.086361	0.0475481
R1	CCNB1IP1	4	0.020481	0.05966	0.896297	1284	3	-0.17936	0.52213	0.60028	1	11464	1	-0.17936	0.0475481
R1	S100A10	4	0.020498	0.059695	0.896297	1285	3	-0.15123	0.95789	0.9579	1	18236	0	-0.15123	0.0475481
R1	ITGB1	4	0.02054	0.059788	0.896297	1286	3	-0.22311	0.90645	0.90646	1	17181	0	-0.22311	0.0475481
R1	LONP1	4	0.020543	0.059795	0.896297	1287	3	-0.26712	0.73321	0.73848	1	14041	1	-0.26712	0.0475481
R1	BLOC1S1	4	0.020544	0.059798	0.896297	1288	3	-0.14865	0.72481	0.73171	1	13905	1	-0.14865	0.0475481
R1	NUBP2	4	0.020552	0.059815	0.896297	1289	3	-0.23539	0.66524	0.68721	1	13071	1	-0.23539	0.0475481
R1	COG1	4	0.020588	0.059902	0.896297	1290	2	-0.13088	0.18502	0.31099	0.98922	6069	1	-0.13088	0.0475481
R1	RFX2	4	0.020627	0.059984	0.896297	1291	3	-0.15154	0.74136	0.74525	1	14183	1	-0.15154	0.0475481
R1	ATP5A1	4	0.020648	0.060019	0.896297	1292	3	-0.22747	0.95535	0.95535	1	18185	0	-0.22747	0.0475481
R1	TERF1	4	0.020682	0.060091	0.896297	1293	3	-0.23737	0.81209	0.81198	1	15384	0	-0.23737	0.0475481
R1	LIMK1	4	0.02069	0.060107	0.896297	1294	2	-0.013021	0.5501	0.61547	1	11757	1	-0.013021	0.0475481
R1	PPTC7	4	0.020702	0.060136	0.896297	1295	3	-0.20396	0.47028	0.57367	1	10971	1	-0.20396	0.0475481
R1	REV1	4	0.020741	0.060209	0.896297	1296	1	-0.072729	0.76864	0.76938	1	14611	1	-0.072729	0.0475481
R1	FAM198B	4	0.020744	0.060216	0.896297	1297	3	-0.12429	0.91144	0.91143	1	17277	0	-0.12429	0.0475481
R1	CCP110	4	0.020752	0.060233	0.896297	1298	3	-0.22129	0.8532	0.85303	1	16149	0	-0.22129	0.0475481
R1	DEF8	4	0.020791	0.060315	0.896297	1299	2	-0.024533	0.10363	0.22091	0.977859	4369	2	-0.024533	0.0475481
R1	TMED7-TICAM2	4	0.020794	0.06032	0.896297	1300	2	-0.11855	0.56246	0.62248	1	11881	1	-0.11855	0.0475481
R1	PRM1	4	0.020803	0.060334	0.896297	1301	3	-0.15737	0.56879	0.62607	1	11956	1	-0.15737	0.0475481
R1	NKX6-2	4	0.020828	0.060395	0.896297	1302	3	-0.18091	0.49714	0.58725	1	11208	1	-0.18091	0.0475481
R1	COMMD9	4	0.020861	0.060458	0.896297	1303	2	-0.16224	0.88376	0.88369	1	16733	0	-0.16224	0.0475481
R1	CLIC3	4	0.020883	0.060501	0.896297	1304	3	-0.14678	0.42432	0.55176	1	10557	1	-0.14678	0.0475481
R1	SEPHS2	4	0.020893	0.060518	0.896297	1305	2	-0.13524	0.97856	0.97869	1	18699	0	-0.13524	0.0475481
R1	UBE2K	4	0.020895	0.060522	0.896297	1306	2	-0.098914	0.76964	0.77029	1	14630	1	-0.098914	0.0475481
R1	ACTL6A	4	0.020987	0.060714	0.896297	1307	3	-0.27848	0.9458	0.94579	1	17983	0	-0.27848	0.0475481
R1	LRRIQ3	4	0.020996	0.060741	0.896297	1308	2	-0.12548	0.97792	0.97809	1	18678	0	-0.12548	0.0475481
R1	EGFLAM	4	0.021004	0.060761	0.896297	1309	2	-0.080663	0.37287	0.5153	1	9912	2	-0.080663	0.0475481
R1	NDUFAB1	4	0.021014	0.060777	0.896297	1310	3	-0.21545	0.96469	0.96471	1	18392	0	-0.21545	0.0475481
R1	DPP7	4	0.021029	0.06081	0.896297	1311	3	-0.27379	0.41338	0.54674	1	10463	1	-0.27379	0.0475481
R1	CMBL	4	0.021033	0.060817	0.896297	1312	3	-0.16356	0.2003	0.32764	0.990697	6403	1	-0.16356	0.0475481
R1	SRPR	4	0.021046	0.060843	0.896297	1313	2	-0.12489	0.6974	0.71043	1	13510	1	-0.12489	0.0475481
R1	OTUD5	4	0.021097	0.060941	0.896297	1314	3	-0.1749	0.34951	0.48989	1	9421	1	-0.1749	0.0475481
R1	ASCL3	4	0.021147	0.06106	0.896297	1315	2	-0.059826	0.081986	0.18113	0.974769	3593	2	-0.059826	0.0475481
R1	CYFIP2	4	0.021147	0.061061	0.896297	1316	1	0.030073	0.22094	0.35022	0.994308	6817	2	0.030073	0.00247907
R1	TRAPPC2L	4	0.021153	0.061075	0.896297	1317	3	-0.18562	0.97089	0.97096	1	18524	0	-0.18562	0.0475481
R1	SRF	4	0.021198	0.061171	0.896297	1318	2	-0.14013	0.82728	0.82718	1	15674	0	-0.14013	0.0475481
R1	USP3	4	0.021209	0.061193	0.896297	1319	3	-0.18979	0.95807	0.95809	1	18241	0	-0.18979	0.0475481
R1	KLC1	4	0.021215	0.061199	0.896297	1320	2	-0.131	0.015082	0.045979	0.908368	979	1	-0.131	0.0475481
R1	CPNE1	4	0.021234	0.061233	0.896297	1321	3	-0.16518	0.92258	0.92273	1	17486	0	-0.16518	0.0475481
R1	SUPV3L1	4	0.021249	0.061267	0.896297	1322	3	-0.22466	0.98465	0.98461	1	18845	0	-0.22466	0.0475481
R1	POLR1C	4	0.021249	0.061267	0.896297	1323	3	-0.33777	0.71057	0.72032	1	13710	1	-0.33777	0.0475481
R1	EFR3A	4	0.02126	0.061288	0.896297	1324	3	-0.21111	0.21626	0.34515	0.994308	6716	1	-0.21111	0.0475481
R1	DLEC1	4	0.021283	0.061345	0.896297	1325	2	-0.14879	0.75067	0.75329	1	14324	1	-0.14879	0.0475481
R1	STAC	4	0.0213	0.061376	0.896297	1326	2	-0.088552	0.51298	0.59537	1	11363	1	-0.088552	0.0475481
R1	NDOR1	4	0.021396	0.061561	0.898323	1327	3	-0.18124	0.94251	0.94257	1	17926	0	-0.18124	0.0465675
R1	RRNAD1	4	0.021427	0.061619	0.898481	1328	3	-0.1987	0.11911	0.23857	0.98164	4705	1	-0.1987	0.0464911
R1	GRIK3	4	0.021454	0.061685	0.898766	1329	3	-0.16927	0.73464	0.73961	1	14072	1	-0.16927	0.0463534
R1	ARL4C	4	0.021512	0.061819	0.900041	1330	2	-0.095836	0.17844	0.30376	0.98922	5935	1	-0.095836	0.0457377
R1	VKORC1L1	4	0.021555	0.061905	0.900629	1331	3	-0.19376	0.96053	0.96054	1	18301	0	-0.19376	0.0454541
R1	PHIP	4	0.021656	0.062117	0.901941	1332	1	-0.0069774	0.61545	0.65428	1	12476	1	-0.0069774	0.0448219
R1	MCM2	4	0.021683	0.062178	0.901941	1333	2	-0.054099	0.17268	0.29747	0.988424	5823	2	-0.054099	0.0448219
R1	RP2	4	0.021707	0.062228	0.901941	1334	2	-0.075313	0.87323	0.87314	1	16538	0	-0.075313	0.0448219
R1	ERCC6L	4	0.021714	0.062241	0.901941	1335	3	-0.1709	0.91421	0.91424	1	17326	0	-0.1709	0.0448219
R1	DPM3	4	0.021718	0.06225	0.901941	1336	3	-0.21426	0.97222	0.97236	1	18556	0	-0.21426	0.0448219
R1	FCN3	4	0.021735	0.06228	0.901941	1337	3	-0.12383	0.95388	0.95388	1	18150	0	-0.12383	0.0448219
R1	HOPX	4	0.021753	0.062322	0.901941	1338	3	-0.12221	0.63192	0.66482	1	12656	1	-0.12221	0.0448219
R1	CLOCK	4	0.021787	0.062389	0.901968	1339	3	-0.16102	0.93836	0.93841	1	17832	0	-0.16102	0.0448089
R1	LARP1B	4	0.021808	0.062438	0.901968	1340	2	-0.019889	0.39423	0.53812	1	10337	1	-0.019889	0.0448089
R1	FARP2	4	0.021822	0.062465	0.901968	1341	3	-0.12924	0.65245	0.67849	1	12925	1	-0.12924	0.0448089
R1	SYCE3	4	0.021845	0.06251	0.901968	1342	2	-0.12833	0.85791	0.85772	1	16241	0	-0.12833	0.0448089
R1	PRSS38	4	0.02188	0.062576	0.902247	1343	3	-0.18647	0.98395	0.98392	1	18822	0	-0.18647	0.0446746
R1	C7orf34	4	0.021969	0.062766	0.902601	1344	3	-0.14699	0.45129	0.5644	1	10779	1	-0.14699	0.0445042
R1	SHISA9	4	0.02198	0.062788	0.902601	1345	3	-0.13545	0.98184	0.98184	1	18779	0	-0.13545	0.0445042
R1	IDI1	4	0.021995	0.062816	0.902601	1346	3	-0.1708	0.89658	0.89654	1	16987	0	-0.1708	0.0445042
R1	COQ2	4	0.022012	0.062855	0.902601	1347	2	-0.04627	0.59075	0.6391	1	12191	1	-0.04627	0.0445042
R1	ZMYND19	4	0.022013	0.062859	0.902601	1348	3	-0.19445	0.98491	0.98488	1	18854	0	-0.19445	0.0445042
R1	DEFB114	4	0.022065	0.062967	0.902601	1349	3	-0.13273	0.98376	0.98373	1	18820	0	-0.13273	0.0445042
R1	KMT2A	4	0.022094	0.063032	0.902601	1350	2	-0.13631	0.83015	0.8301	1	15727	0	-0.13631	0.0445042
R1	SPANXB1	4	0.022103	0.063052	0.902601	1351	2	-0.16767	0.97964	0.97975	1	18726	0	-0.16767	0.0445042
R1	CON108	4	0.022112	0.063068	0.902601	1352	2	-0.087521	0.64289	0.67205	1	12797	1	-0.087521	0.0445042
R1	N4BP3	4	0.02212	0.063085	0.902601	1353	3	-0.16014	0.9679	0.96795	1	18468	0	-0.16014	0.0445042
R1	PILRA	4	0.022139	0.063133	0.902601	1354	3	-0.16152	0.84043	0.84024	1	15911	0	-0.16152	0.0445042
R1	CLCN4	4	0.022152	0.06316	0.902601	1355	3	-0.16001	0.71906	0.72707	1	13817	1	-0.16001	0.0445042
R1	ZSCAN21	4	0.022198	0.063262	0.903212	1356	2	-0.16226	0.56266	0.62257	1	11885	1	-0.16226	0.0442103
R1	ZNF490	4	0.022215	0.063296	0.903212	1357	2	-0.098825	0.42182	0.55061	1	10533	1	-0.098825	0.0442103
R1	COX11	4	0.022239	0.063343	0.903225	1358	3	-0.18364	0.98595	0.98591	1	18879	0	-0.18364	0.0442041
R1	TMEM210	4	0.022292	0.063454	0.904134	1359	3	-0.17442	0.96523	0.96527	1	18407	0	-0.17442	0.0437672
R1	GAB2	4	0.022353	0.063597	0.904621	1360	3	-0.20517	0.97175	0.97186	1	18545	0	-0.20517	0.0435333
R1	FAM160B1	4	0.022358	0.063607	0.904621	1361	3	-0.16379	0.24089	0.37183	0.99475	7228	1	-0.16379	0.0435333
R1	FAM69B	4	0.022367	0.063628	0.904621	1362	1	0.014741	0.065975	0.15047	0.972859	2988	2	0.014741	0.0119501
R1	YY1	4	0.022393	0.063681	0.904706	1363	3	-0.21127	0.94879	0.94881	1	18045	0	-0.21127	0.0434925
R1	BSCL2	4	0.022466	0.063823	0.905513	1364	3	-0.21239	0.84558	0.84537	1	15996	0	-0.21239	0.0431053
R1	ACSBG1	4	0.022469	0.063831	0.905513	1365	1	0.01718	0.85692	0.85675	1	16216	0	0.01718	0
R1	UPF2	4	0.022514	0.063921	0.905658	1366	2	-0.16853	0.043733	0.10636	0.951172	2164	1	-0.16853	0.0430358
R1	SLC13A1	4	0.02252	0.063935	0.905658	1367	2	-0.011173	0.014162	0.043866	0.907501	936	2	-0.011173	0.0430358
R1	LMNTD1	4	0.022571	0.06404	0.906309	1368	2	-0.081661	0.24341	0.37453	0.995451	7285	2	-0.081661	0.0427237
R1	CPLX3	4	0.022587	0.064074	0.906309	1369	3	-0.15475	0.95181	0.95184	1	18102	0	-0.15475	0.0427237
R1	RNF157	4	0.022621	0.064138	0.906551	1370	3	-0.08968	0.59425	0.6412	1	12235	1	-0.08968	0.0426078
R1	SLFN12	4	0.022672	0.064246	0.907414	1371	1	0.18619	0.015891	0.047791	0.91478	1011	2	0.18619	0.0386833
R1	PKHD1L1	4	0.022774	0.064481	0.909389	1372	3	-0.094318	0.64323	0.67226	1	12802	1	-0.094318	0.0412503
R1	MPC1	4	0.022782	0.064494	0.909389	1373	3	-0.17164	0.97341	0.97355	1	18583	0	-0.17164	0.0412503
R1	ARHGEF15	4	0.0228	0.064527	0.909389	1374	3	-0.16163	0.63752	0.66848	1	12719	1	-0.16163	0.0412503
R1	IFT22	4	0.022824	0.064575	0.909397	1375	3	-0.13498	0.92636	0.92653	1	17554	0	-0.13498	0.0412465
R1	CAMK2G	4	0.022875	0.064677	0.910175	1376	2	-0.096813	0.68844	0.70379	1	13380	1	-0.096813	0.0408751
R1	OR8D4	4	0.022926	0.064772	0.910672	1377	2	0.017203	0.20292	0.33046	0.992431	6447	2	0.017203	0.00329968
R1	GMPPB	4	0.022946	0.064806	0.910672	1378	2	-0.26017	0.62097	0.65779	1	12542	1	-0.26017	0.040638
R1	GJC2	4	0.022977	0.064883	0.910767	1379	2	-0.096872	0.63735	0.66837	1	12716	1	-0.096872	0.0405927
R1	HLA-DMA	4	0.023028	0.064989	0.910767	1380	3	-0.1367	0.44947	0.56352	1	10757	1	-0.1367	0.0405927
R1	TOMM20	4	0.023076	0.065097	0.910767	1381	3	-0.26493	0.74741	0.75044	1	14260	1	-0.26493	0.0405927
R1	OR2Z1	4	0.023087	0.065117	0.910767	1382	2	-0.10632	0.785	0.78493	1	14899	1	-0.10632	0.0405927
R1	SNX32	4	0.02309	0.065121	0.910767	1383	3	-0.16581	0.97395	0.97408	1	18591	0	-0.16581	0.0405927
R1	PRKAA1	4	0.023104	0.065147	0.910767	1384	2	-0.14179	0.27066	0.40416	0.998228	7836	1	-0.14179	0.0405927
R1	HDGFRP3	4	0.023129	0.065211	0.910767	1385	3	-0.097502	0.98554	0.9855	1	18870	0	-0.097502	0.0405927
R1	CD300A	4	0.023175	0.065301	0.910767	1386	2	-0.061496	0.11529	0.23435	0.980097	4627	2	-0.061496	0.0405927
R1	ZNF594	4	0.02318	0.065311	0.910767	1387	2	-0.11638	0.86556	0.86543	1	16385	0	-0.11638	0.0405927
R1	MKRN1	4	0.02321	0.065378	0.910767	1388	2	-0.090364	0.018143	0.05273	0.92724	1095	1	-0.090364	0.0405927
R1	CACNA1B	4	0.023231	0.065427	0.910767	1389	2	-0.089725	0.45562	0.56654	1	10822	1	-0.089725	0.0405927
R1	UBE2M	4	0.023233	0.065429	0.910767	1390	3	-0.28427	0.95203	0.95207	1	18110	0	-0.28427	0.0405927
R1	CRYGC	4	0.023238	0.065436	0.910767	1391	3	-0.19629	0.75284	0.75524	1	14358	1	-0.19629	0.0405927
R1	FEN1	4	0.023256	0.065471	0.910767	1392	3	-0.31842	0.91764	0.91771	1	17396	0	-0.31842	0.0405927
R1	HBEGF	4	0.023282	0.065521	0.910809	1393	3	-0.22626	0.96558	0.9656	1	18416	0	-0.22626	0.0405727
R1	ADRB1	4	0.023342	0.065649	0.911441	1394	3	-0.17151	0.98355	0.9835	1	18816	0	-0.17151	0.0402714
R1	PRKAB2	4	0.023347	0.065661	0.911441	1395	2	-0.075325	0.22197	0.35135	0.994308	6833	2	-0.075325	0.0402714
R1	APOB	4	0.023434	0.065837	0.912586	1396	2	-0.093308	0.865	0.86486	1	16374	0	-0.093308	0.0397262
R1	ACBD3	4	0.02345	0.065876	0.912586	1397	3	-0.1215	0.70785	0.71825	1	13669	1	-0.1215	0.0397262
R1	CWC25	4	0.023463	0.065913	0.912586	1398	3	-0.18938	0.93517	0.93525	1	17764	0	-0.18938	0.0397262
R1	DNAJB2	4	0.023473	0.065932	0.912586	1399	3	-0.26048	0.58852	0.63776	1	12172	1	-0.26048	0.0397262
R1	CAMSAP1	4	0.023528	0.066042	0.913462	1400	2	-0.13837	0.85734	0.85716	1	16225	0	-0.13837	0.0393095
R1	ACTG1	4	0.023555	0.066098	0.91358	1401	2	-0.1374	0.72156	0.72906	1	13846	1	-0.1374	0.0392534
R1	CLCC1	4	0.023586	0.066164	0.913832	1402	3	-0.0721	0.94075	0.94081	1	17892	0	-0.0721	0.0391336
R1	CHPF	4	0.023741	0.066504	0.915659	1403	3	-0.13105	0.20718	0.33519	0.99381	6530	1	-0.13105	0.0382662
R1	ATF6	4	0.023741	0.066506	0.915659	1404	3	-0.19995	0.98407	0.98404	1	18827	0	-0.19995	0.0382662
R1	CKMT1B	4	0.023786	0.066601	0.915659	1405	2	-0.21412	0.57864	0.6318	1	12064	1	-0.21412	0.0382662
R1	COQ5	4	0.023789	0.066607	0.915659	1406	2	-0.069683	0.7341	0.73917	1	14064	1	-0.069683	0.0382662
R1	NPRL3	4	0.023809	0.066649	0.915659	1407	3	-0.21198	0.95108	0.9511	1	18086	0	-0.21198	0.0382662
R1	MED28	4	0.02384	0.066711	0.915659	1408	2	-0.072399	0.80707	0.80696	1	15294	0	-0.072399	0.0382662
R1	OR51S1	4	0.023844	0.066717	0.915659	1409	2	-0.14473	0.35055	0.49106	1	9442	1	-0.14473	0.0382662
R1	NSF	4	0.023857	0.066746	0.915659	1410	2	-0.14195	0.91519	0.91526	1	17350	0	-0.14195	0.0382662
R1	AMIGO3	4	0.023868	0.066771	0.915659	1411	3	-0.1799	0.95276	0.95279	1	18124	0	-0.1799	0.0382662
R1	NDUFAF7	4	0.023884	0.066802	0.915659	1412	2	-0.16141	0.81797	0.81785	1	15495	0	-0.16141	0.0382662
R1	ZNF506	4	0.023893	0.066816	0.915659	1413	3	-0.18126	0.76432	0.76538	1	14544	1	-0.18126	0.0382662
R1	WRAP73	4	0.023919	0.066872	0.915775	1414	2	-0.082532	0.29951	0.4355	1	8412	2	-0.082532	0.0382112
R1	GOLGA8H	4	0.023942	0.066926	0.91587	1415	3	-0.23638	0.81646	0.81636	1	15465	0	-0.23638	0.0381662
R1	ZNF543	4	0.023981	0.067011	0.91639	1416	3	-0.1316	0.91054	0.91051	1	17255	0	-0.1316	0.0379197
R1	NEUROD6	4	0.024043	0.067145	0.917567	1417	2	-0.04437	0.78009	0.78011	1	14814	1	-0.04437	0.0373622
R1	NR2E1	4	0.024116	0.067296	0.918465	1418	3	-0.21249	0.98528	0.98526	1	18865	0	-0.21249	0.0369374
R1	ROBO3	4	0.024121	0.067305	0.918465	1419	3	-0.12001	0.87615	0.87608	1	16589	0	-0.12001	0.0369374
R1	ANKRD65	4	0.024195	0.067456	0.919875	1420	3	-0.22792	0.98331	0.98328	1	18812	0	-0.22792	0.0362712
R1	DEXI	4	0.024278	0.067637	0.920199	1421	3	-0.39508	0.76725	0.76811	1	14591	1	-0.39508	0.0361182
R1	TP53AIP1	4	0.024282	0.067645	0.920199	1422	3	-0.13323	0.51301	0.59539	1	11364	1	-0.13323	0.0361182
R1	CD244	4	0.024296	0.06767	0.920199	1423	3	-0.17467	0.94674	0.94676	1	18005	0	-0.17467	0.0361182
R1	SUV39H2	4	0.024305	0.06769	0.920199	1424	2	-0.17633	0.53412	0.60666	1	11582	1	-0.17633	0.0361182
R1	CPSF3L	4	0.024324	0.067724	0.920199	1425	3	-0.29519	0.93716	0.93723	1	17819	0	-0.29519	0.0361182
R1	CNPY2	4	0.024347	0.06777	0.920199	1426	2	-0.19488	0.90406	0.90408	1	17125	0	-0.19488	0.0361182
R1	AMACR	4	0.024368	0.067813	0.920199	1427	2	-0.017664	0.18632	0.3124	0.98922	6097	2	-0.017664	0.0361182
R1	RASD1	4	0.024398	0.067877	0.920421	1428	1	0.096241	0.015154	0.046143	0.908368	983	2	0.096241	0.0417382
R1	NID1	4	0.024449	0.067972	0.921073	1429	2	0.020685	0.087536	0.19156	0.974769	3790	2	0.020685	0.0110983
R1	KIF14	4	0.0245	0.068063	0.921661	1430	2	-0.039301	0.24123	0.37219	0.99475	7238	2	-0.039301	0.0354288
R1	HOXD1	4	0.024539	0.068152	0.922121	1431	2	-0.073349	0.31536	0.45278	1	8724	2	-0.073349	0.0352121
R1	CXXC5	4	0.02457	0.068211	0.922121	1432	3	-0.12335	0.36413	0.50581	1	9728	1	-0.12335	0.0352121
R1	DCAF6	4	0.024598	0.06827	0.922121	1433	2	-0.17962	0.84693	0.84671	1	16030	0	-0.17962	0.0352121
R1	ZNHIT1	4	0.024607	0.068288	0.922121	1434	3	-0.16189	0.70403	0.71536	1	13614	1	-0.16189	0.0352121
R1	MALSU1	4	0.024652	0.068375	0.922537	1435	3	-0.10589	0.36339	0.505	1	9715	1	-0.10589	0.0350162
R1	ZNF852	4	0.024702	0.068481	0.922537	1436	3	-0.16593	0.13747	0.25875	0.986127	5070	1	-0.16593	0.0350162
R1	HOOK1	4	0.024703	0.068486	0.922537	1437	1	-0.005389	0.49647	0.58693	1	11202	1	-0.005389	0.0350162
R1	FAM122A	4	0.024711	0.068509	0.922537	1438	2	-0.17371	0.93481	0.93489	1	17757	0	-0.17371	0.0350162
R1	PSMC5	4	0.024769	0.068622	0.923417	1439	3	-0.23213	0.95398	0.95397	1	18155	0	-0.23213	0.0346021
R1	TRIM49D1	4	0.024804	0.068695	0.923707	1440	1	0.16564	0.02981	0.077603	0.940504	1590	2	0.16564	0.0266394
R1	OCRL	4	0.024847	0.068786	0.923707	1441	2	-0.13387	0.73825	0.74259	1	14132	1	-0.13387	0.0344658
R1	LHFPL1	4	0.024893	0.068889	0.923707	1442	2	-0.066328	0.25059	0.3824	0.995451	7433	1	-0.066328	0.0344658
R1	DUSP16	4	0.024905	0.068921	0.923707	1443	2	-0.082639	0.86415	0.86399	1	16357	0	-0.082639	0.0344658
R1	LRRC55	4	0.024956	0.069032	0.923707	1444	2	0.0044691	0.05893	0.13662	0.972142	2706	2	0.0044691	0.0122703
R1	EMC3	4	0.024959	0.069037	0.923707	1445	3	-0.23076	0.94951	0.94954	1	18057	0	-0.23076	0.0344658
R1	POLDIP2	4	0.024996	0.069108	0.923707	1446	3	-0.11951	0.95125	0.95127	1	18088	0	-0.11951	0.0344658
R1	TVP23C	4	0.025007	0.069132	0.923707	1447	2	-0.16924	0.81247	0.81237	1	15391	0	-0.16924	0.0344658
R1	GOLGA6L6	4	0.025029	0.069176	0.923707	1448	3	-0.20935	0.86244	0.86228	1	16323	0	-0.20935	0.0344658
R1	PLA2G10	4	0.025039	0.069195	0.923707	1449	3	-0.20327	0.95576	0.95578	1	18195	0	-0.20327	0.0344658
R1	POP5	4	0.025047	0.069208	0.923707	1450	2	-0.11858	0.0096032	0.03221	0.887353	701	2	-0.11858	0.0344658
R1	SPINK13	4	0.025095	0.069322	0.923707	1451	3	-0.16017	0.98292	0.98291	1	18803	0	-0.16017	0.0344658
R1	SLC10A7	4	0.025108	0.069346	0.923707	1452	1	-0.04367	0.83395	0.83385	1	15798	0	-0.04367	0.0344658
R1	MAN1B1	4	0.025139	0.069404	0.923707	1453	2	-0.061837	0.75097	0.75356	1	14330	1	-0.061837	0.0344658
R1	FUS	4	0.025148	0.06942	0.923707	1454	2	-0.1121	0.92023	0.92036	1	17443	0	-0.1121	0.0344658
R1	TATDN1	4	0.025159	0.069448	0.923707	1455	1	-0.0072194	0.75104	0.75362	1	14332	1	-0.0072194	0.0344658
R1	SRGAP3	4	0.025194	0.069526	0.923707	1456	3	-0.15832	0.97451	0.97465	1	18603	0	-0.15832	0.0344658
R1	MINOS1-NBL1	4	0.025206	0.069548	0.923707	1457	3	-0.12486	0.8618	0.8616	1	16312	0	-0.12486	0.0344658
R1	FAM189A1	4	0.025223	0.069588	0.923707	1458	3	-0.15562	0.96376	0.96379	1	18374	0	-0.15562	0.0344658
R1	C2CD3	4	0.025228	0.069598	0.923707	1459	3	-0.21085	0.26288	0.39584	0.997321	7674	1	-0.21085	0.0344658
R1	RBP5	4	0.025311	0.069772	0.923931	1460	2	-0.084376	0.95921	0.95922	1	18270	0	-0.084376	0.0343605
R1	CON182	4	0.025349	0.069857	0.923931	1461	2	-0.053244	0.1842	0.31006	0.98922	6056	2	-0.053244	0.0343605
R1	TRIM64C	4	0.025358	0.069876	0.923931	1462	2	-0.14731	0.77044	0.77103	1	14645	1	-0.14731	0.0343605
R1	CENPO	4	0.02537	0.069894	0.923931	1463	3	-0.25813	0.97621	0.97639	1	18643	0	-0.25813	0.0343605
R1	CON045	4	0.02539	0.069937	0.923931	1464	2	-0.11852	0.93453	0.93461	1	17748	0	-0.11852	0.0343605
R1	CCZ1B	4	0.025441	0.070034	0.923931	1465	3	-0.18748	0.32568	0.4639	1	8932	1	-0.18748	0.0343605
R1	TRIT1	4	0.025459	0.07007	0.923931	1466	2	-0.13706	0.87141	0.87129	1	16501	0	-0.13706	0.0343605
R1	RPS25	4	0.025463	0.070081	0.923931	1467	1	0.14803	0.09945	0.2134	0.974769	4227	2	0.14803	0.0110983
R1	ATP8A2	4	0.025465	0.070086	0.923931	1468	3	-0.15225	0.74783	0.75081	1	14268	1	-0.15225	0.0343605
R1	CHRNA7	4	0.025478	0.070108	0.923931	1469	2	-0.055066	0.093281	0.20226	0.974769	3996	2	-0.055066	0.0343605
R1	FCHSD2	4	0.025517	0.070205	0.923931	1470	3	-0.1989	0.70775	0.71818	1	13667	1	-0.1989	0.0343605
R1	ZNF570	4	0.025539	0.070248	0.923931	1471	3	-0.15732	0.66145	0.68459	1	13035	1	-0.15732	0.0343605
R1	USP35	4	0.025551	0.070272	0.923931	1472	3	-0.16089	0.9506	0.95063	1	18079	0	-0.16089	0.0343605
R1	PKIB	4	0.025574	0.070313	0.923931	1473	2	-0.11668	0.79234	0.79219	1	15037	1	-0.11668	0.0343605
R1	TSPAN6	4	0.025603	0.070376	0.923931	1474	3	-0.17917	0.2465	0.37796	0.995451	7344	1	-0.17917	0.0343605
R1	TACR3	4	0.025615	0.070393	0.923931	1475	2	-0.050136	0.77417	0.7745	1	14717	1	-0.050136	0.0343605
R1	GNB1	4	0.025662	0.070495	0.923931	1476	2	-0.066154	0.0088847	0.029903	0.871443	664	2	-0.066154	0.0343605
R1	ATP2A1	4	0.025666	0.070503	0.923931	1477	2	-0.099844	0.096765	0.2086	0.974769	4131	1	-0.099844	0.0343605
R1	SNUPN	4	0.025676	0.070521	0.923931	1478	2	-0.1261	0.49142	0.58432	1	11154	1	-0.1261	0.0343605
R1	DYDC2	4	0.025717	0.070602	0.924364	1479	1	-0.037804	0.68871	0.70399	1	13383	1	-0.037804	0.034157
R1	GOLGA8R	4	0.025763	0.0707	0.924459	1480	3	-0.23462	0.69839	0.71117	1	13528	1	-0.23462	0.0341123
R1	UBE2B	4	0.025767	0.070705	0.924459	1481	1	-0.010903	0.3376	0.47699	1	9168	1	-0.010903	0.0341123
R1	HCCS	4	0.025795	0.070763	0.924603	1482	3	-0.17019	0.81757	0.81747	1	15483	0	-0.17019	0.0340447
R1	HIST1H2AC	4	0.025881	0.070937	0.925559	1483	3	-0.18917	0.98355	0.9835	1	18817	0	-0.18917	0.0335959
R1	CLNK	4	0.025896	0.070971	0.925559	1484	3	-0.1474	0.26575	0.39894	0.997555	7742	1	-0.1474	0.0335959
R1	COX7B	4	0.025911	0.071004	0.925559	1485	2	-0.10444	0.83237	0.83229	1	15771	0	-0.10444	0.0335959
R1	CCDC152	4	0.025925	0.071028	0.925559	1486	3	-0.15096	0.91453	0.91458	1	17336	0	-0.15096	0.0335959
R1	SNCA	4	0.02597	0.071122	0.926034	1487	1	0.0096007	0.42278	0.55104	1	10545	1	0.0096007	0
R1	TRAPPC9	4	0.026021	0.071222	0.926034	1488	2	-0.079747	0.49294	0.58511	1	11168	1	-0.079747	0.0333731
R1	DUT	4	0.026022	0.071225	0.926034	1489	2	-0.13388	0.082846	0.18273	0.974769	3612	2	-0.13388	0.0333731
R1	EPCAM	4	0.026071	0.071331	0.926034	1490	2	-0.10878	0.93704	0.93712	1	17816	0	-0.10878	0.0333731
R1	VCX3A	4	0.026106	0.071405	0.926034	1491	2	-0.11175	0.74243	0.74616	1	14194	1	-0.11175	0.0333731
R1	METTL7B	4	0.026115	0.071433	0.926034	1492	3	-0.23217	0.90628	0.90628	1	17177	0	-0.23217	0.0333731
R1	SYNPO2	4	0.026122	0.071443	0.926034	1493	3	-0.11852	0.34169	0.48141	1	9264	1	-0.11852	0.0333731
R1	ABR	4	0.026137	0.07148	0.926034	1494	3	-0.16904	0.97004	0.9701	1	18500	0	-0.16904	0.0333731
R1	FAM231A	4	0.026144	0.071495	0.926034	1495	3	-0.21677	0.88403	0.88397	1	16736	0	-0.21677	0.0333731
R1	KIF2C	4	0.026189	0.071601	0.926792	1496	3	-0.15363	0.96655	0.96658	1	18437	0	-0.15363	0.0330177
R1	COL1A2	4	0.026223	0.071677	0.926812	1497	1	-0.048724	0.02069	0.058299	0.936865	1201	1	-0.048724	0.0330084
R1	CHGA	4	0.026278	0.071779	0.926812	1498	3	-0.17366	0.8756	0.87552	1	16579	0	-0.17366	0.0330084
R1	AADACL2	4	0.02631	0.071862	0.926812	1499	2	-0.076995	0.3044	0.44081	1	8510	1	-0.076995	0.0330084
R1	ZCCHC3	4	0.026329	0.071899	0.926812	1500	2	-0.15616	0.81796	0.81784	1	15494	0	-0.15616	0.0330084
R1	COMMD8	4	0.026366	0.071977	0.926812	1501	2	-0.11299	0.72425	0.73124	1	13895	1	-0.11299	0.0330084
R1	COG2	4	0.026375	0.071995	0.926812	1502	3	-0.19021	0.75477	0.75694	1	14390	1	-0.19021	0.0330084
R1	PTCHD4	4	0.02638	0.072004	0.926812	1503	3	-0.13452	0.50869	0.59313	1	11328	1	-0.13452	0.0330084
R1	TXNRD1	4	0.02639	0.072025	0.926812	1504	3	-0.3385	0.71758	0.72588	1	13796	1	-0.3385	0.0330084
R1	TENM1	4	0.026422	0.072094	0.926812	1505	3	-0.12862	0.97916	0.97927	1	18713	0	-0.12862	0.0330084
R1	UEVLD	4	0.026426	0.072103	0.926812	1506	1	0.080186	0.17656	0.30167	0.98922	5896	2	0.080186	0.00470711
R1	YBX1	4	0.026476	0.0722	0.926812	1507	2	-0.1691	0.97769	0.97785	1	18675	0	-0.1691	0.0330084
R1	PSG9	4	0.026487	0.072223	0.926812	1508	3	-0.16793	0.96664	0.96667	1	18438	0	-0.16793	0.0330084
R1	KRBA2	4	0.026488	0.072225	0.926812	1509	3	-0.17527	0.96544	0.96547	1	18411	0	-0.17527	0.0330084
R1	PAMR1	4	0.026527	0.072294	0.927083	1510	2	-0.032414	0.64589	0.67407	1	12839	1	-0.032414	0.0328814
R1	LATS2	4	0.026578	0.072415	0.927472	1511	1	0.012352	0.21151	0.33991	0.994034	6614	1	0.012352	0.00259876
R1	C2orf69	4	0.026581	0.072422	0.927472	1512	3	-0.1927	0.95007	0.9501	1	18065	0	-0.1927	0.0326992
R1	MEST	4	0.026636	0.072539	0.927472	1513	3	-0.1314	0.93428	0.93435	1	17741	0	-0.1314	0.0326992
R1	CCDC173	4	0.026658	0.072596	0.927472	1514	3	-0.14366	0.93036	0.93048	1	17659	0	-0.14366	0.0326992
R1	CFHR5	4	0.026679	0.072633	0.927472	1515	1	-0.0029788	0.70116	0.71322	1	13574	1	-0.0029788	0.0326992
R1	CHPT1	4	0.026683	0.072643	0.927472	1516	3	-0.20143	0.23113	0.36128	0.994308	7032	1	-0.20143	0.0326992
R1	PRPF6	4	0.026703	0.072692	0.927472	1517	2	-0.044345	0.23478	0.36527	0.99475	7106	2	-0.044345	0.0326992
R1	TAS1R1	4	0.026732	0.072755	0.927472	1518	3	-0.1371	0.54996	0.61539	1	11755	1	-0.1371	0.0326992
R1	RRAGD	4	0.02676	0.072808	0.927472	1519	3	-0.20899	0.84585	0.84564	1	16003	0	-0.20899	0.0326992
R1	SYNPO2L	4	0.02678	0.072851	0.927472	1520	2	-0.17299	0.97997	0.98002	1	18731	0	-0.17299	0.0326992
R1	INTS10	4	0.026792	0.072877	0.927472	1521	3	-0.19397	0.92229	0.92247	1	17480	0	-0.19397	0.0326992
R1	CREM	4	0.026831	0.072949	0.927472	1522	1	0.069459	0.04897	0.11683	0.958581	2356	2	0.069459	0.0183712
R1	FAM184B	4	0.02685	0.072984	0.927472	1523	3	-0.13406	0.58685	0.63676	1	12152	1	-0.13406	0.0326992
R1	BCAP29	4	0.026863	0.073009	0.927472	1524	2	-0.061458	0.14237	0.26414	0.986127	5171	1	-0.061458	0.0326992
R1	CCDC87	4	0.026914	0.073127	0.927472	1525	3	-0.19052	0.75848	0.76012	1	14447	1	-0.19052	0.0326992
R1	ZNF131	4	0.026932	0.073168	0.927472	1526	1	0.06736	0.20917	0.33738	0.994034	6570	2	0.06736	0.00259876
R1	GUCY1B3	4	0.026957	0.073219	0.927472	1527	2	-0.10218	0.18414	0.31	0.98922	6055	1	-0.10218	0.0326992
R1	SRGAP2	4	0.026963	0.073232	0.927472	1528	3	-0.16756	0.26686	0.40008	0.998228	7758	1	-0.16756	0.0326992
R1	DRAP1	4	0.026967	0.073234	0.927472	1529	3	-0.20013	0.84085	0.84064	1	15915	0	-0.20013	0.0326992
R1	OVCH1	4	0.027023	0.073341	0.927977	1530	3	-0.14354	0.96012	0.96011	1	18292	0	-0.14354	0.0324628
R1	SSC4D	4	0.027062	0.073428	0.927977	1531	3	-0.14626	0.97293	0.97307	1	18570	0	-0.14626	0.0324628
R1	TRAPPC5	4	0.027084	0.073466	0.927977	1532	3	-0.23892	0.92934	0.92946	1	17634	0	-0.23892	0.0324628
R1	TXNDC8	4	0.027084	0.073466	0.927977	1533	2	-0.045533	0.76204	0.76335	1	14500	1	-0.045533	0.0324628
R1	C6orf141	4	0.027121	0.073543	0.928347	1534	3	-0.16097	0.49518	0.58626	1	11190	1	-0.16097	0.0322897
R1	DPYSL2	4	0.027225	0.073776	0.930297	1535	3	-0.11498	0.86621	0.86605	1	16399	0	-0.11498	0.0313784
R1	PDDC1	4	0.027236	0.073793	0.930297	1536	2	-0.056446	0.2789	0.41319	0.998925	8007	1	-0.056446	0.0313784
R1	LRRC24	4	0.027259	0.073842	0.930303	1537	2	-0.1016	0.31594	0.45339	1	8733	1	-0.1016	0.0313756
R1	C1D	4	0.027295	0.073915	0.930381	1538	3	-0.25465	0.52946	0.60418	1	11535	1	-0.25465	0.0313392
R1	PLEKHA6	4	0.027307	0.073944	0.930381	1539	3	-0.13663	0.8762	0.87613	1	16592	0	-0.13663	0.0313392
R1	TACSTD2	4	0.027345	0.074016	0.930677	1540	2	-0.10701	0.57233	0.62806	1	11992	1	-0.10701	0.031201
R1	LRBA	4	0.027438	0.074197	0.931878	1541	3	-0.16489	0.21695	0.3459	0.994308	6732	1	-0.16489	0.0306409
R1	ANKRD13B	4	0.027444	0.074208	0.931878	1542	3	-0.1363	0.68366	0.70038	1	13315	1	-0.1363	0.0306409
R1	MYH10	4	0.027577	0.074488	0.934576	1543	3	-0.15459	0.89469	0.89466	1	16955	0	-0.15459	0.0293854
R1	UCP2	4	0.02759	0.074519	0.934576	1544	2	-0.18305	0.029613	0.077184	0.940504	1580	1	-0.18305	0.0293854
R1	DPH5	4	0.027668	0.074687	0.936073	1545	2	-0.085065	0.22023	0.34944	0.994308	6795	2	-0.085065	0.0286903
R1	CTSC	4	0.027706	0.074778	0.936614	1546	3	-0.15865	0.008474	0.02857	0.862472	639	1	-0.15865	0.0284394
R1	NAA38	4	0.027742	0.07485	0.936904	1547	3	-0.24608	0.95781	0.95783	1	18235	0	-0.24608	0.0283049
R1	ZNF513	4	0.027793	0.074976	0.937497	1548	1	0.025555	0.72102	0.72863	1	13842	1	0.025555	0
R1	C8orf46	4	0.027801	0.074994	0.937497	1549	2	0.017663	0.031123	0.080393	0.940504	1639	2	0.017663	0.0266394
R1	CHMP6	4	0.027843	0.075079	0.93775	1550	2	-0.078211	0.55112	0.61604	1	11774	1	-0.078211	0.0279129
R1	OBSCN	4	0.027859	0.075111	0.93775	1551	2	-0.038371	0.13368	0.25455	0.986127	4989	2	-0.038371	0.0279129
R1	BET1	4	0.027931	0.075248	0.938004	1552	2	-0.13487	0.69524	0.70881	1	13481	1	-0.13487	0.0277953
R1	QTRTD1	4	0.027944	0.07527	0.938004	1553	2	-0.042885	0.14522	0.2673	0.986127	5238	1	-0.042885	0.0277953
R1	ARHGEF19	4	0.027946	0.075277	0.938004	1554	3	-0.15281	0.82552	0.82542	1	15643	0	-0.15281	0.0277953
R1	OR8D1	4	0.028046	0.075479	0.938424	1555	2	-0.052804	0.51439	0.59612	1	11383	1	-0.052804	0.0276009
R1	GIGYF2	4	0.028047	0.07548	0.938424	1556	3	-0.1803	0.74438	0.74784	1	14223	1	-0.1803	0.0276009
R1	FAM45A	4	0.02805	0.075486	0.938424	1557	2	-0.084629	0.53933	0.60954	1	11638	1	-0.084629	0.0276009
R1	KDM6B	4	0.028067	0.075519	0.938424	1558	3	-0.18104	0.65477	0.68006	1	12955	1	-0.18104	0.0276009
R1	NAT10	4	0.028096	0.075588	0.938424	1559	2	-0.29833	0.31848	0.45613	1	8786	1	-0.29833	0.0276009
R1	RAD50	4	0.028133	0.075655	0.938424	1560	3	-0.13389	0.98555	0.98551	1	18871	0	-0.13389	0.0276009
R1	HGS	4	0.028153	0.075697	0.938424	1561	3	-0.21482	0.39996	0.5407	1	10372	1	-0.21482	0.0276009
R1	SIRT3	4	0.028166	0.075725	0.938424	1562	2	-0.10026	0.32964	0.46829	1	9012	2	-0.10026	0.0276009
R1	NSMF	4	0.028175	0.075747	0.938424	1563	2	-0.11944	0.76393	0.76503	1	14538	1	-0.11944	0.0276009
R1	ZBTB32	4	0.028209	0.075809	0.938597	1564	3	-0.18664	0.40067	0.54107	1	10380	1	-0.18664	0.0275208
R1	TMEM62	4	0.028299	0.075987	0.938972	1565	2	-0.14197	0.069456	0.15714	0.973283	3118	1	-0.14197	0.0273474
R1	RPS27L	4	0.02831	0.076012	0.938972	1566	3	-0.1443	0.44157	0.55977	1	10688	1	-0.1443	0.0273474
R1	MASP2	4	0.028319	0.076041	0.938972	1567	3	-0.20331	0.93025	0.93037	1	17656	0	-0.20331	0.0273474
R1	COX18	4	0.028397	0.076203	0.938972	1568	3	-0.22535	0.96059	0.96059	1	18303	0	-0.22535	0.0273474
R1	RPAIN	4	0.028415	0.076243	0.938972	1569	3	-0.19658	0.10697	0.22512	0.978894	4449	1	-0.19658	0.0273474
R1	LIN37	4	0.028428	0.076268	0.938972	1570	3	-0.13846	0.5458	0.6131	1	11703	1	-0.13846	0.0273474
R1	C16orf97	4	0.028454	0.076324	0.938972	1571	3	-0.16757	0.061006	0.14068	0.972142	2777	1	-0.16757	0.0273474
R1	AZGP1	4	0.028501	0.076401	0.938972	1572	1	0.052277	0.10421	0.22194	0.978016	4389	2	0.052277	0.00965404
R1	SULT1A1	4	0.028532	0.076472	0.938972	1573	2	-0.13665	0.93253	0.93261	1	17709	0	-0.13665	0.0273474
R1	RTP5	4	0.028599	0.076618	0.938972	1574	3	-0.13075	0.9643	0.96435	1	18385	0	-0.13075	0.0273474
R1	ETFB	4	0.028602	0.076622	0.938972	1575	3	-0.13097	0.86766	0.86749	1	16423	0	-0.13097	0.0273474
R1	NBAS	4	0.028622	0.07666	0.938972	1576	3	-0.15158	0.9749	0.97505	1	18612	0	-0.15158	0.0273474
R1	WNT2B	4	0.028637	0.076693	0.938972	1577	3	-0.18221	0.20274	0.33027	0.992361	6444	1	-0.18221	0.0273474
R1	APEX1	4	0.028653	0.076726	0.938972	1578	1	0.05825	0.074684	0.16713	0.973283	3315	1	0.05825	0.0117609
R1	TSC1	4	0.028653	0.076727	0.938972	1579	2	-0.1145	0.93932	0.93941	1	17853	0	-0.1145	0.0273474
R1	SMAD1	4	0.028745	0.076922	0.938972	1580	3	-0.16083	0.28318	0.41787	0.998936	8095	1	-0.16083	0.0273474
R1	VPS37A	4	0.028776	0.07699	0.938972	1581	3	-0.14493	0.89157	0.89153	1	16896	0	-0.14493	0.0273474
R1	TRPV1	4	0.028804	0.07706	0.938972	1582	2	-0.12576	0.70901	0.71913	1	13691	1	-0.12576	0.0273474
R1	TCEA1	4	0.028848	0.077154	0.938972	1583	3	-0.095502	0.97662	0.97681	1	18651	0	-0.095502	0.0273474
R1	DMRTB1	4	0.028855	0.077168	0.938972	1584	1	-0.0059951	0.63051	0.66393	1	12644	1	-0.0059951	0.0273474
R1	PRKRIP1	4	0.028868	0.077192	0.938972	1585	3	-0.17963	0.93383	0.93389	1	17736	0	-0.17963	0.0273474
R1	C15orf40	4	0.028915	0.077286	0.938972	1586	2	-0.12562	0.62529	0.66058	1	12590	1	-0.12562	0.0273474
R1	GPRASP1	4	0.028915	0.077287	0.938972	1587	3	-0.13433	0.97471	0.97484	1	18607	0	-0.13433	0.0273474
R1	NPHP3	4	0.02892	0.077301	0.938972	1588	3	-0.11991	0.80633	0.8062	1	15284	0	-0.11991	0.0273474
R1	MT1HL1	4	0.028956	0.077379	0.938972	1589	2	-0.10386	0.95392	0.95392	1	18153	0	-0.10386	0.0273474
R1	KDSR	4	0.028963	0.077396	0.938972	1590	3	-0.18751	0.84244	0.84223	1	15944	0	-0.18751	0.0273474
R1	AHNAK2	4	0.028971	0.077413	0.938972	1591	3	-0.1216	0.82166	0.82157	1	15572	0	-0.1216	0.0273474
R1	AATK	4	0.028979	0.077431	0.938972	1592	3	-0.15373	0.86455	0.8644	1	16367	0	-0.15373	0.0273474
R1	FUNDC1	4	0.028987	0.07745	0.938972	1593	2	-0.092274	0.55067	0.61581	1	11766	1	-0.092274	0.0273474
R1	ARHGEF2	4	0.029006	0.07749	0.938972	1594	3	-0.094715	0.81948	0.8194	1	15524	0	-0.094715	0.0273474
R1	ZNF667	4	0.029046	0.077565	0.938972	1595	3	-0.13756	0.30605	0.44259	1	8547	1	-0.13756	0.0273474
R1	ACAD11	4	0.029057	0.077587	0.938972	1596	3	-0.14108	0.42575	0.55241	1	10570	1	-0.14108	0.0273474
R1	TNFRSF9	4	0.029057	0.077588	0.938972	1597	2	-0.024371	0.33252	0.4714	1	9079	2	-0.024371	0.0273474
R1	RHNO1	4	0.02909	0.077669	0.938972	1598	3	-0.14119	0.92	0.92014	1	17437	0	-0.14119	0.0273474
R1	ASCL5	4	0.029095	0.077678	0.938972	1599	2	-0.12398	0.74822	0.75115	1	14275	1	-0.12398	0.0273474
R1	ACOT4	4	0.029103	0.077693	0.938972	1600	3	-0.12676	0.72253	0.72984	1	13864	1	-0.12676	0.0273474
R1	COPS7B	4	0.029108	0.077704	0.938972	1601	3	-0.15477	0.51856	0.59833	1	11428	1	-0.15477	0.0273474
R1	CCDC77	4	0.029121	0.077732	0.938972	1602	3	-0.16537	0.9397	0.9398	1	17862	0	-0.16537	0.0273474
R1	PRODH2	4	0.029153	0.077812	0.938972	1603	2	-0.083386	0.12635	0.24648	0.983631	4840	2	-0.083386	0.0273474
R1	CCDC176	4	0.029158	0.077824	0.938972	1604	1	-0.030037	0.67177	0.69181	1	13152	1	-0.030037	0.0273474
R1	ATAD2	4	0.029207	0.077918	0.938972	1605	3	-0.1343	0.52468	0.60165	1	11483	1	-0.1343	0.0273474
R1	PXDC1	4	0.029209	0.077923	0.938972	1606	1	0.046935	0.34573	0.48579	1	9343	2	0.046935	0
R1	SFSWAP	4	0.029221	0.077953	0.938972	1607	3	-0.23587	0.96259	0.96259	1	18344	0	-0.23587	0.0273474
R1	BTF3L4	4	0.029231	0.077973	0.938972	1608	2	-0.038657	0.075317	0.16836	0.973283	3342	2	-0.038657	0.0273474
R1	TRMT61B	4	0.02936	0.078234	0.941131	1609	2	-0.10919	0.89368	0.89362	1	16934	0	-0.10919	0.0263499
R1	CORO1B	4	0.029411	0.078333	0.941131	1610	1	-0.045052	0.4678	0.57243	1	10942	1	-0.045052	0.0263499
R1	RELN	4	0.029437	0.07839	0.941131	1611	3	-0.12236	0.32518	0.46334	1	8918	1	-0.12236	0.0263499
R1	LRCH2	4	0.029495	0.078523	0.941131	1612	2	-0.095826	0.62197	0.6584	1	12548	1	-0.095826	0.0263499
R1	F12	4	0.029512	0.078549	0.941131	1613	2	-0.039902	0.27246	0.40615	0.998228	7870	2	-0.039902	0.0263499
R1	HIST1H1E	4	0.029515	0.078553	0.941131	1614	2	-0.16974	0.98317	0.98315	1	18806	0	-0.16974	0.0263499
R1	OSGIN1	4	0.02961	0.078763	0.941131	1615	3	-0.13982	0.90173	0.90176	1	17083	0	-0.13982	0.0263499
R1	NBPF15	4	0.029647	0.078843	0.941131	1616	3	-0.29752	0.66278	0.68547	1	13048	1	-0.29752	0.0263499
R1	DPM1	4	0.029663	0.078876	0.941131	1617	2	-0.097522	0.96362	0.96364	1	18371	0	-0.097522	0.0263499
R1	ENTPD6	4	0.029689	0.078914	0.941131	1618	3	-0.26561	0.62963	0.66338	1	12634	1	-0.26561	0.0263499
R1	SIGLEC8	4	0.029694	0.078922	0.941131	1619	3	-0.14223	0.80788	0.80776	1	15308	0	-0.14223	0.0263499
R1	OLIG3	4	0.029702	0.078942	0.941131	1620	2	-0.08737	0.65906	0.68298	1	13005	1	-0.08737	0.0263499
R1	PIAS3	4	0.029714	0.07897	0.941131	1621	1	-0.085525	0.71358	0.72267	1	13754	1	-0.085525	0.0263499
R1	DDX42	4	0.029751	0.079044	0.941131	1622	3	-0.23554	0.72823	0.73442	1	13955	1	-0.23554	0.0263499
R1	PRG4	4	0.029752	0.079047	0.941131	1623	3	-0.14441	0.97874	0.97886	1	18700	0	-0.14441	0.0263499
R1	HYAL4	4	0.029764	0.079081	0.941131	1624	1	0.034872	0.40095	0.54119	1	10381	1	0.034872	0
R1	SAT2	4	0.029794	0.079149	0.941131	1625	3	-0.17177	0.84523	0.845	1	15990	0	-0.17177	0.0263499
R1	ENO1	4	0.02982	0.079198	0.941131	1626	2	-0.18162	0.94684	0.94685	1	18009	0	-0.18162	0.0263499
R1	ZNF326	4	0.029825	0.079203	0.941131	1627	3	-0.14312	0.46638	0.57173	1	10930	1	-0.14312	0.0263499
R1	LHX3	4	0.029836	0.079223	0.941131	1628	3	-0.14141	0.5562	0.6189	1	11821	1	-0.14141	0.0263499
R1	CON095	4	0.029857	0.079268	0.941131	1629	3	-0.14904	0.94585	0.94585	1	17987	0	-0.14904	0.0263499
R1	PBLD	4	0.029866	0.079288	0.941131	1630	1	-0.00039752	0.34305	0.48287	1	9292	2	-0.00039752	0.0263499
R1	SLC25A3	4	0.029879	0.079319	0.941131	1631	3	-0.18661	0.94994	0.94997	1	18063	0	-0.18661	0.0263499
R1	MAP1LC3A	4	0.029914	0.079386	0.941349	1632	2	-0.091267	0.73305	0.73834	1	14039	1	-0.091267	0.0262493
R1	OR1Q1	4	0.029967	0.079499	0.942112	1633	1	0.050821	0.1746	0.29959	0.98922	5861	2	0.050821	0.00470711
R1	AIM1	4	0.030017	0.079605	0.942558	1634	1	-0.0049833	0.013599	0.042563	0.903495	907	1	-0.0049833	0.0256919
R1	NLGN4X	4	0.030027	0.079634	0.942558	1635	2	-0.06272	0.055522	0.12999	0.966672	2602	2	-0.06272	0.0256919
R1	ITGAV	4	0.030131	0.07984	0.943553	1636	2	-0.15626	0.9129	0.91289	1	17302	0	-0.15626	0.0252337
R1	FAM179B	4	0.030136	0.079853	0.943553	1637	3	-0.14095	0.65858	0.68266	1	12998	1	-0.14095	0.0252337
R1	DNAJB4	4	0.030185	0.079963	0.943553	1638	2	-0.13879	0.92993	0.93005	1	17647	0	-0.13879	0.0252337
R1	CCDC71L	4	0.030215	0.080032	0.943553	1639	3	-0.14634	0.95721	0.95721	1	18219	0	-0.14634	0.0252337
R1	PGGT1B	4	0.030219	0.080039	0.943553	1640	2	-0.14817	0.41594	0.54793	1	10485	1	-0.14817	0.0252337
R1	PCID2	4	0.030239	0.080078	0.943553	1641	3	-0.1911	0.94555	0.94554	1	17976	0	-0.1911	0.0252337
R1	C14orf28	4	0.030245	0.080092	0.943553	1642	2	-0.13033	0.87704	0.87697	1	16611	0	-0.13033	0.0252337
R1	DERL3	4	0.030295	0.080197	0.943553	1643	3	-0.14786	0.48655	0.58191	1	11107	1	-0.14786	0.0252337
R1	MRPL43	4	0.03032	0.080245	0.943553	1644	2	-0.086767	0.88447	0.88439	1	16747	0	-0.086767	0.0252337
R1	SMURF2	4	0.030364	0.08035	0.943553	1645	2	-0.10996	0.45912	0.56827	1	10858	1	-0.10996	0.0252337
R1	PCDHGA8	4	0.030371	0.080365	0.943553	1646	2	-0.025531	0.31739	0.45498	1	8767	2	-0.025531	0.0252337
R1	LRP2	4	0.030401	0.080422	0.943553	1647	3	-0.12765	0.87234	0.87222	1	16520	0	-0.12765	0.0252337
R1	TGIF1	4	0.030421	0.080467	0.943553	1648	1	-0.024191	0.85122	0.851	1	16107	0	-0.024191	0.0252337
R1	MCOLN2	4	0.030434	0.080497	0.943553	1649	2	-0.061843	0.17389	0.29881	0.98922	5849	2	-0.061843	0.0252337
R1	TCP10	4	0.030463	0.080555	0.943553	1650	2	-0.11492	0.80293	0.80279	1	15215	0	-0.11492	0.0252337
R1	MRPL27	4	0.03047	0.080568	0.943553	1651	3	-0.15326	0.95712	0.9571	1	18216	0	-0.15326	0.0252337
R1	STRAP	4	0.030493	0.080615	0.943553	1652	3	-0.22578	0.90592	0.90593	1	17168	0	-0.22578	0.0252337
R1	LCE3B	4	0.030522	0.080674	0.943553	1653	1	0.059517	0.67974	0.69752	1	13256	1	0.059517	0
R1	CHML	4	0.030548	0.080725	0.943553	1654	2	-0.11617	0.49789	0.58764	1	11215	1	-0.11617	0.0252337
R1	RNF170	4	0.030573	0.080773	0.943553	1655	2	-0.098787	0.29508	0.43067	1	8330	1	-0.098787	0.0252337
R1	AKIRIN2	4	0.030609	0.080855	0.943553	1656	3	-0.22807	0.76529	0.76625	1	14559	1	-0.22807	0.0252337
R1	CHRNA9	4	0.030613	0.080866	0.943553	1657	2	-0.085421	0.18445	0.31033	0.98922	6061	1	-0.085421	0.0252337
R1	PRAMEF17	4	0.030623	0.080886	0.943553	1658	2	-0.029901	0.16841	0.29279	0.988424	5734	2	-0.029901	0.0252337
R1	MRPL50	4	0.030635	0.080916	0.943553	1659	3	-0.16786	0.93988	0.93995	1	17870	0	-0.16786	0.0252337
R1	SOS1	4	0.030674	0.080997	0.943553	1660	1	-0.049404	0.49589	0.58662	1	11195	1	-0.049404	0.0252337
R1	NPEPL1	4	0.030683	0.081019	0.943553	1661	3	-0.15501	0.97585	0.97601	1	18629	0	-0.15501	0.0252337
R1	SPTLC1	4	0.030724	0.081104	0.943553	1662	2	-0.036343	0.72639	0.73298	1	13923	1	-0.036343	0.0252337
R1	RUFY4	4	0.030753	0.081161	0.943553	1663	2	-0.12857	0.95251	0.95255	1	18118	0	-0.12857	0.0252337
R1	RAB3IP	4	0.030763	0.08118	0.943553	1664	3	-0.19685	0.97622	0.9764	1	18644	0	-0.19685	0.0252337
R1	ACTA1	4	0.030774	0.081209	0.943553	1665	1	0.080451	0.29612	0.43183	1	8350	2	0.080451	0
R1	NDUFA12	4	0.030803	0.081258	0.943553	1666	3	-0.18887	0.95959	0.9596	1	18280	0	-0.18887	0.0252337
R1	HIST1H2AD	4	0.030812	0.081277	0.943553	1667	3	-0.13483	0.94894	0.94895	1	18048	0	-0.13483	0.0252337
R1	DNAH9	4	0.030855	0.081364	0.943643	1668	3	-0.11677	0.43594	0.55713	1	10649	1	-0.11677	0.0251923
R1	TCL1B	4	0.030875	0.081418	0.943643	1669	1	0.083075	0.20445	0.33216	0.992769	6475	2	0.083075	0.00315179
R1	TDRD10	4	0.030883	0.081431	0.943643	1670	2	-0.048201	0.23058	0.36069	0.994308	7017	2	-0.048201	0.0251923
R1	GATC	4	0.030946	0.081583	0.943889	1671	3	-0.15921	0.8702	0.87005	1	16473	0	-0.15921	0.0250791
R1	SLC31A1	4	0.030973	0.081637	0.943889	1672	3	-0.15321	0.9047	0.90468	1	17139	0	-0.15321	0.0250791
R1	MEP1A	4	0.030976	0.081644	0.943889	1673	2	0.0087607	0.14366	0.26556	0.986127	5202	2	0.0087607	0.00606715
R1	B4GAT1	4	0.030978	0.081647	0.943889	1674	3	-0.2623	0.70301	0.71463	1	13598	1	-0.2623	0.0250791
R1	NMUR2	4	0.031005	0.081704	0.943934	1675	3	-0.17553	0.9791	0.97921	1	18712	0	-0.17553	0.0250584
R1	MAP1LC3C	4	0.031059	0.081812	0.943934	1676	3	-0.1743	0.58966	0.63844	1	12179	1	-0.1743	0.0250584
R1	FBXO48	4	0.031077	0.081852	0.943934	1677	3	-0.16225	0.92651	0.9267	1	17560	0	-0.16225	0.0250584
R1	RARB	4	0.031097	0.081894	0.943934	1678	3	-0.16941	0.27908	0.41339	0.998925	8011	1	-0.16941	0.0250584
R1	FABP6	4	0.031128	0.081957	0.943934	1679	1	0.027268	0.19121	0.31777	0.98922	6207	1	0.027268	0.00470711
R1	HELZ	4	0.031205	0.082111	0.943934	1680	3	-0.2274	0.77757	0.77769	1	14768	1	-0.2274	0.0250584
R1	CHCHD5	4	0.031229	0.082162	0.943934	1681	2	-0.038881	0.14269	0.26449	0.986127	5177	2	-0.038881	0.0250584
R1	VSIG2	4	0.031234	0.082173	0.943934	1682	2	-0.10008	0.55802	0.61993	1	11835	1	-0.10008	0.0250584
R1	CHRNA10	4	0.031264	0.082242	0.943934	1683	3	-0.13988	0.94153	0.94159	1	17904	0	-0.13988	0.0250584
R1	KRT85	4	0.031279	0.082271	0.943934	1684	2	-0.06824	0.49308	0.58518	1	11171	1	-0.06824	0.0250584
R1	WIPF3	4	0.031294	0.082294	0.943934	1685	2	-0.13777	0.97014	0.97019	1	18506	0	-0.13777	0.0250584
R1	ATP5C1	4	0.031302	0.082309	0.943934	1686	3	-0.19364	0.97513	0.9753	1	18617	0	-0.19364	0.0250584
R1	PPP1R32	4	0.031334	0.082378	0.943934	1687	3	-0.16868	0.031254	0.080667	0.940504	1643	1	-0.16868	0.0250584
R1	ZNF558	4	0.03134	0.082391	0.943934	1688	3	-0.11565	0.98055	0.98058	1	18746	0	-0.11565	0.0250584
R1	PSMB5	4	0.031351	0.082411	0.943934	1689	3	-0.26184	0.064574	0.14774	0.972142	2938	1	-0.26184	0.0250584
R1	PA2G4	4	0.031361	0.082431	0.943934	1690	3	-0.15786	0.79669	0.79654	1	15102	0	-0.15786	0.0250584
R1	LRRN3	4	0.031431	0.08257	0.944791	1691	1	-0.016821	0.87932	0.87929	1	16654	0	-0.016821	0.0246643
R1	DSCAM	3	0.031466	0.07867	0.941131	1692	1	0.12776	0.10391	0.1824	0.974769	4379	2	0.12776	0.0110983
R1	ZBTB38	4	0.031531	0.082769	0.944791	1693	2	0.013159	0.30909	0.4459	1	8609	2	0.013159	0
R1	DUSP10	4	0.031562	0.082827	0.944791	1694	3	-0.14994	0.92538	0.92554	1	17537	0	-0.14994	0.0246643
R1	RAB40AL	4	0.031582	0.082866	0.944791	1695	2	0.040496	0.161	0.28464	0.986478	5585	2	0.040496	0.0059126
R1	MVK	4	0.031611	0.082922	0.944791	1696	3	-0.22856	0.74792	0.75089	1	14269	1	-0.22856	0.0246643
R1	ZNF385B	4	0.031628	0.082955	0.944791	1697	3	-0.22113	0.75871	0.76034	1	14453	1	-0.22113	0.0246643
R1	UAP1L1	4	0.031632	0.082962	0.944791	1698	2	-0.26322	0.44792	0.56275	1	10743	1	-0.26322	0.0246643
R1	UBA1	4	0.031657	0.08301	0.944791	1699	3	-0.23559	0.89867	0.89862	1	17019	0	-0.23559	0.0246643
R1	NDUFC2	4	0.031658	0.08301	0.944791	1700	3	-0.1695	0.92267	0.92283	1	17488	0	-0.1695	0.0246643
R1	RSAD2	4	0.031683	0.083065	0.944791	1701	3	-0.12761	0.54781	0.61421	1	11729	1	-0.12761	0.0246643
R1	EI24	4	0.031693	0.083078	0.944791	1702	2	-0.11285	0.89637	0.89634	1	16983	0	-0.11285	0.0246643
R1	LIG1	4	0.031708	0.083109	0.944791	1703	2	-0.17182	0.89758	0.89752	1	16999	0	-0.17182	0.0246643
R1	OR5M11	4	0.031733	0.083156	0.944791	1704	2	0.023174	0.14664	0.26884	0.986127	5272	2	0.023174	0.00606715
R1	UQCC3	4	0.031779	0.083241	0.944791	1705	2	-0.13501	0.42247	0.55091	1	10539	1	-0.13501	0.0246643
R1	CTNNA1	4	0.031819	0.083333	0.944791	1706	3	-0.17137	0.86405	0.8639	1	16354	0	-0.17137	0.0246643
R1	SURF6	4	0.031834	0.083356	0.944791	1707	2	-0.13349	0.80161	0.80147	1	15193	0	-0.13349	0.0246643
R1	LAMP1	4	0.03187	0.083427	0.944791	1708	2	-0.10406	0.30302	0.4393	1	8482	1	-0.10406	0.0246643
R1	ARHGEF16	4	0.031873	0.083433	0.944791	1709	3	-0.14437	0.74899	0.75181	1	14288	1	-0.14437	0.0246643
R1	EIF5	4	0.031935	0.083557	0.944791	1710	2	-0.18271	0.10169	0.21741	0.976193	4308	2	-0.18271	0.0246643
R1	NUFIP2	4	0.031939	0.083563	0.944791	1711	3	-0.15691	0.60143	0.64561	1	12327	1	-0.15691	0.0246643
R1	SIPA1	4	0.031972	0.083638	0.944791	1712	2	-0.049007	0.19853	0.32567	0.989379	6373	2	-0.049007	0.0246643
R1	ARX	4	0.031992	0.083674	0.944791	1713	2	-0.12485	0.54111	0.61051	1	11656	1	-0.12485	0.0246643
R1	NAPSA	4	0.032013	0.083716	0.944791	1714	3	-0.12391	0.48082	0.57896	1	11061	1	-0.12391	0.0246643
R1	IFT20	4	0.032036	0.083767	0.944791	1715	2	0.073204	0.021453	0.059897	0.936865	1230	2	0.073204	0.028323
R1	CH17-360D5.1	4	0.032082	0.083868	0.944791	1716	3	-0.17065	0.41924	0.54939	1	10509	1	-0.17065	0.0246643
R1	EEF2	4	0.032084	0.083873	0.944791	1717	2	-0.1854	0.89001	0.88996	1	16864	0	-0.1854	0.0246643
R1	C6orf226	4	0.032109	0.083916	0.944791	1718	3	-0.1324	0.068133	0.1546	0.973283	3066	1	-0.1324	0.0246643
R1	PGM3	4	0.032153	0.084022	0.944791	1719	3	-0.15401	0.86836	0.86823	1	16438	0	-0.15401	0.0246643
R1	SNAPC1	4	0.032165	0.084053	0.944791	1720	3	-0.2727	0.96774	0.96778	1	18462	0	-0.2727	0.0246643
R1	CXCL12	4	0.032192	0.084106	0.944791	1721	3	-0.14994	0.83979	0.83963	1	15897	0	-0.14994	0.0246643
R1	INO80D	4	0.032197	0.084115	0.944791	1722	3	-0.11568	0.91319	0.9132	1	17306	0	-0.11568	0.0246643
R1	EML5	4	0.032216	0.084155	0.944791	1723	2	0.0064583	0.028842	0.075533	0.940504	1548	2	0.0064583	0.0266394
R1	ITPR1	4	0.032238	0.084208	0.944791	1724	1	-0.0286	0.37208	0.51443	1	9894	1	-0.0286	0.0246643
R1	PRKCZ	4	0.032247	0.084228	0.944791	1725	3	-0.13987	0.78588	0.78581	1	14915	1	-0.13987	0.0246643
R1	YY1AP1	4	0.032285	0.084303	0.944791	1726	3	-0.1472	0.068378	0.15508	0.973283	3072	1	-0.1472	0.0246643
R1	TBC1D3	4	0.032288	0.084312	0.944791	1727	2	-0.20197	0.76255	0.76382	1	14509	1	-0.20197	0.0246643
R1	CCR5	4	0.032329	0.084411	0.944791	1728	3	-0.16496	0.80733	0.80721	1	15301	0	-0.16496	0.0246643
R1	PKMYT1	4	0.032338	0.084423	0.944791	1729	1	0.073616	0.51682	0.59742	1	11411	1	0.073616	0
R1	GPI	4	0.032368	0.084481	0.944791	1730	3	-0.16695	0.65804	0.68229	1	12993	1	-0.16695	0.0246643
R1	COMMD10	4	0.032379	0.084506	0.944791	1731	3	-0.17537	0.74675	0.74987	1	14254	1	-0.17537	0.0246643
R1	PAIP1	4	0.032389	0.084522	0.944791	1732	2	-0.051879	0.029512	0.076961	0.940504	1574	2	-0.051879	0.0246643
R1	SYP	4	0.03242	0.084579	0.944791	1733	2	-0.087969	0.57541	0.62988	1	12026	1	-0.087969	0.0246643
R1	SLK	4	0.032439	0.084617	0.944791	1734	2	-0.024682	0.34868	0.48897	1	9402	1	-0.024682	0.0246643
R1	RCOR1	4	0.032471	0.08469	0.944791	1735	3	-0.16356	0.65272	0.67865	1	12929	1	-0.16356	0.0246643
R1	LYPD1	4	0.03249	0.084732	0.944791	1736	2	-0.043993	0.37353	0.51603	1	9926	2	-0.043993	0.0246643
R1	PDCL3	4	0.032512	0.084773	0.944791	1737	3	-0.15386	0.46042	0.5689	1	10864	1	-0.15386	0.0246643
R1	ABI1	4	0.03254	0.084834	0.944791	1738	1	0.020416	0.19872	0.3259	0.989619	6375	1	0.020416	0.00453198
R1	CSGALNACT1	4	0.032556	0.084877	0.944791	1739	3	-0.09639	0.34229	0.48207	1	9275	1	-0.09639	0.0246643
R1	RAB3IL1	4	0.03257	0.084896	0.944791	1740	3	-0.19627	0.93487	0.93495	1	17758	0	-0.19627	0.0246643
R1	RHBDD3	4	0.032609	0.084971	0.945078	1741	3	-0.14678	0.92719	0.92737	1	17575	0	-0.14678	0.0245323
R1	MRPL19	4	0.032635	0.085022	0.945104	1742	2	-0.12507	0.80822	0.80808	1	15313	0	-0.12507	0.0245204
R1	PWP1	4	0.032697	0.085168	0.945638	1743	3	-0.26917	0.98519	0.98517	1	18862	0	-0.26917	0.0242751
R1	MAP9	4	0.032739	0.085263	0.945638	1744	3	-0.11831	0.97612	0.9763	1	18641	0	-0.11831	0.0242751
R1	NGDN	4	0.032742	0.085268	0.945638	1745	2	-0.1259	0.85975	0.85952	1	16277	0	-0.1259	0.0242751
R1	EEF1A2	4	0.032751	0.08529	0.945638	1746	3	-0.13013	0.96121	0.96117	1	18317	0	-0.13013	0.0242751
R1	FOXK1	4	0.032773	0.08533	0.945638	1747	3	-0.1444	0.97824	0.97838	1	18688	0	-0.1444	0.0242751
R1	POLG	4	0.03281	0.085406	0.945638	1748	2	-0.10046	0.087343	0.19118	0.974769	3782	1	-0.10046	0.0242751
R1	ZNF780B	4	0.032843	0.085464	0.945638	1749	2	-0.067014	0.95424	0.95423	1	18159	0	-0.067014	0.0242751
R1	NOP10	4	0.032933	0.085669	0.945638	1750	2	-0.23754	0.69816	0.71099	1	13524	1	-0.23754	0.0242751
R1	SLCO3A1	4	0.032943	0.085685	0.945638	1751	3	-0.136	0.60946	0.65053	1	12408	1	-0.136	0.0242751
R1	MAS1L	4	0.032944	0.085686	0.945638	1752	2	-0.13536	0.14829	0.27068	0.986306	5307	1	-0.13536	0.0242751
R1	ACR	4	0.032946	0.085692	0.945638	1753	3	-0.1709	0.96081	0.96081	1	18309	0	-0.1709	0.0242751
R1	MAD2L1	4	0.032962	0.085727	0.945638	1754	3	-0.4682	0.59362	0.64082	1	12225	1	-0.4682	0.0242751
R1	RPRD2	4	0.032971	0.085744	0.945638	1755	3	-0.19456	0.74835	0.75126	1	14278	1	-0.19456	0.0242751
R1	SPINK5	4	0.032974	0.085754	0.945638	1756	3	-0.15538	0.56795	0.62557	1	11942	1	-0.15538	0.0242751
R1	ARHGAP22	4	0.033044	0.085889	0.946587	1757	1	-0.020209	0.82396	0.8239	1	15612	0	-0.020209	0.0238395
R1	C15orf43	4	0.033095	0.085988	0.947136	1758	2	-0.016943	0.25308	0.38508	0.99564	7483	1	-0.016943	0.0235877
R1	KCTD18	4	0.033195	0.086204	0.948449	1759	1	0.1114	0.07267	0.16337	0.973283	3228	2	0.1114	0.0117609
R1	ABCD3	4	0.033231	0.086274	0.948449	1760	3	-0.17255	0.40724	0.54397	1	10421	1	-0.17255	0.022986
R1	SELO	4	0.033282	0.086386	0.948449	1761	3	-0.15679	0.89102	0.89098	1	16885	0	-0.15679	0.022986
R1	CELF1	4	0.033344	0.08652	0.948449	1762	3	-0.13659	0.55748	0.61964	1	11832	1	-0.13659	0.022986
R1	POM121L12	4	0.033346	0.086527	0.948449	1763	2	-0.041719	0.24872	0.38041	0.995451	7392	1	-0.041719	0.022986
R1	NCKIPSD	4	0.033377	0.086598	0.948449	1764	2	-0.11743	0.80023	0.80009	1	15174	0	-0.11743	0.022986
R1	ZNF518A	4	0.033388	0.086614	0.948449	1765	2	-0.07887	0.27905	0.41336	0.998925	8009	2	-0.07887	0.022986
R1	PLEKHM1	4	0.033411	0.086655	0.948449	1766	3	-0.13612	0.057699	0.13422	0.972142	2665	1	-0.13612	0.022986
R1	ALDH1L1	4	0.033419	0.086668	0.948449	1767	2	-0.053512	0.038475	0.095559	0.943723	1958	2	-0.053512	0.022986
R1	NTM	4	0.033429	0.086692	0.948449	1768	2	-0.11422	0.84369	0.84348	1	15964	0	-0.11422	0.022986
R1	NFRKB	4	0.033481	0.086805	0.948449	1769	2	-0.21947	0.87376	0.87367	1	16548	0	-0.21947	0.022986
R1	PGAM4	4	0.033491	0.086825	0.948449	1770	3	-0.14979	0.95221	0.95225	1	18114	0	-0.14979	0.022986
R1	SURF1	4	0.033541	0.086919	0.948449	1771	3	-0.12426	0.47581	0.57644	1	11018	1	-0.12426	0.022986
R1	FBXW11	4	0.033569	0.086972	0.948449	1772	3	-0.20239	0.54537	0.61284	1	11699	1	-0.20239	0.022986
R1	B3GAT3	4	0.033595	0.08702	0.948449	1773	3	-0.23632	0.59959	0.64447	1	12300	1	-0.23632	0.022986
R1	TEX13A	4	0.033595	0.08702	0.948449	1774	3	-0.10234	0.89296	0.8929	1	16919	0	-0.10234	0.022986
R1	FAM78A	4	0.033595	0.087021	0.948449	1775	2	-0.0049261	0.31134	0.44839	1	8655	2	-0.0049261	0.022986
R1	OR8J1	4	0.033643	0.087115	0.948449	1776	3	-0.19779	0.088212	0.19281	0.974769	3806	1	-0.19779	0.022986
R1	RARS2	4	0.033673	0.087174	0.948449	1777	2	-0.15555	0.92068	0.92081	1	17456	0	-0.15555	0.022986
R1	ZNF80	4	0.033688	0.087205	0.948449	1778	3	-0.14968	0.90244	0.90246	1	17097	0	-0.14968	0.022986
R1	PACSIN3	4	0.033699	0.087234	0.948449	1779	3	-0.153	0.11642	0.2356	0.981052	4647	1	-0.153	0.022986
R1	ILF3	4	0.03372	0.087269	0.948449	1780	3	-0.22118	0.24834	0.37999	0.995451	7385	1	-0.22118	0.022986
R1	BLK	4	0.033728	0.087288	0.948449	1781	3	-0.10321	0.83753	0.83739	1	15864	0	-0.10321	0.022986
R1	USP21	4	0.033735	0.087301	0.948449	1782	3	-0.18772	0.86907	0.86895	1	16452	0	-0.18772	0.022986
R1	SPAG11B	4	0.033749	0.087331	0.948449	1783	3	-0.076486	0.87467	0.87458	1	16561	0	-0.076486	0.022986
R1	BECN1	4	0.03385	0.087536	0.949239	1784	2	-0.10558	0.91114	0.91112	1	17269	0	-0.10558	0.0226244
R1	TXNL1	4	0.033852	0.08754	0.949239	1785	3	-0.1437	0.79785	0.79772	1	15125	0	-0.1437	0.0226244
R1	C1QA	4	0.033858	0.087551	0.949239	1786	3	-0.11722	0.98167	0.98166	1	18775	0	-0.11722	0.0226244
R1	MTCH2	4	0.033928	0.087705	0.950376	1787	2	-0.16376	0.61954	0.6569	1	12523	1	-0.16376	0.0221045
R1	GPANK1	4	0.034033	0.087936	0.950405	1788	3	-0.14729	0.48293	0.58005	1	11082	1	-0.14729	0.0220913
R1	RAB2A	4	0.03404	0.087953	0.950405	1789	3	-0.22176	0.11685	0.23607	0.981052	4655	1	-0.22176	0.0220913
R1	TLK2	4	0.034052	0.087976	0.950405	1790	2	-0.076395	0.87117	0.87105	1	16494	0	-0.076395	0.0220913
R1	FAM160A2	4	0.034102	0.088086	0.950405	1791	1	0.00067398	0.56391	0.62331	1	11895	1	0.00067398	0
R1	STMN3	4	0.034116	0.08811	0.950405	1792	2	-0.11741	0.64885	0.67604	1	12875	1	-0.11741	0.0220913
R1	ZCCHC14	4	0.034152	0.088186	0.950405	1793	1	0.13123	0.082922	0.18288	0.974769	3615	2	0.13123	0.0110983
R1	PAPD4	4	0.034203	0.08829	0.950405	1794	2	-0.1107	0.5932	0.64058	1	12221	1	-0.1107	0.0220913
R1	RIPK4	4	0.034253	0.088396	0.950405	1795	2	-0.092459	0.92365	0.92383	1	17504	0	-0.092459	0.0220913
R1	PGF	4	0.034294	0.088471	0.950405	1796	3	-0.17555	0.9789	0.97902	1	18707	0	-0.17555	0.0220913
R1	FAM63A	4	0.034303	0.088492	0.950405	1797	2	-0.028692	0.2843	0.41904	0.998936	8116	2	-0.028692	0.0220913
R1	CHMP2B	4	0.03432	0.088535	0.950405	1798	3	-0.12348	0.98429	0.98425	1	18831	0	-0.12348	0.0220913
R1	NCBP2	4	0.034343	0.088587	0.950405	1799	3	-0.29581	0.9237	0.92388	1	17507	0	-0.29581	0.0220913
R1	CUX2	4	0.034354	0.088606	0.950405	1800	2	-0.092046	0.094896	0.20524	0.974769	4059	1	-0.092046	0.0220913
R1	BMPER	4	0.034404	0.088712	0.950405	1801	1	0.073663	0.011808	0.038592	0.895278	833	2	0.073663	0.0480421
R1	APOPT1	4	0.034406	0.088716	0.950405	1802	3	-0.13994	0.38024	0.52328	1	10065	1	-0.13994	0.0220913
R1	VPS41	4	0.034414	0.08873	0.950405	1803	3	-0.14465	0.38905	0.53279	1	10235	1	-0.14465	0.0220913
R1	TAF1B	4	0.034435	0.088772	0.950405	1804	3	-0.25732	0.558	0.61992	1	11834	1	-0.25732	0.0220913
R1	AGO3	4	0.034454	0.08881	0.950405	1805	2	-0.061568	0.1694	0.29386	0.988424	5750	1	-0.061568	0.0220913
R1	CCNG1	4	0.034472	0.088846	0.950405	1806	3	-0.14935	0.95916	0.95918	1	18268	0	-0.14935	0.0220913
R1	PPP1R13B	4	0.034472	0.088846	0.950405	1807	3	-0.15123	0.96162	0.9616	1	18324	0	-0.15123	0.0220913
R1	OR4F29	4	0.034504	0.088911	0.950405	1808	2	-0.21565	0.84789	0.84767	1	16046	0	-0.21565	0.0220913
R1	TDGF1	4	0.034505	0.088912	0.950405	1809	3	-0.15191	0.79992	0.79979	1	15167	0	-0.15191	0.0220913
R1	BLOC1S4	4	0.034535	0.088965	0.950405	1810	3	-0.18153	0.73372	0.73887	1	14057	1	-0.18153	0.0220913
R1	RPL36AL	4	0.034555	0.089007	0.950405	1811	2	-0.13616	0.86352	0.86336	1	16343	0	-0.13616	0.0220913
R1	HMMR	4	0.034558	0.089013	0.950405	1812	3	-0.14471	0.58655	0.63658	1	12150	1	-0.14471	0.0220913
R1	LOC388849	4	0.034558	0.089013	0.950405	1813	3	-0.17298	0.35789	0.49892	1	9603	1	-0.17298	0.0220913
R1	GART	4	0.034567	0.089033	0.950405	1814	3	-0.21498	0.87988	0.87984	1	16661	0	-0.21498	0.0220913
R1	AHI1	4	0.034656	0.089198	0.950509	1815	1	0.061854	0.16265	0.28646	0.987484	5616	2	0.061854	0.00546993
R1	PCM1	4	0.034706	0.089298	0.950509	1816	2	-0.02673	0.86385	0.86369	1	16352	0	-0.02673	0.0220438
R1	PSME3	4	0.034742	0.089375	0.950509	1817	3	-0.13794	0.87751	0.87741	1	16623	0	-0.13794	0.0220438
R1	ZNF205	4	0.034756	0.089403	0.950509	1818	2	-0.13371	0.52799	0.60339	1	11518	1	-0.13371	0.0220438
R1	MARS	4	0.03478	0.08945	0.950509	1819	3	-0.28647	0.89692	0.89687	1	16991	0	-0.28647	0.0220438
R1	FAM178A	4	0.034807	0.089509	0.950509	1820	2	-0.050856	0.93676	0.93682	1	17807	0	-0.050856	0.0220438
R1	PDSS2	4	0.034857	0.08961	0.950509	1821	2	-0.11903	0.94763	0.94766	1	18024	0	-0.11903	0.0220438
R1	F2R	4	0.034873	0.089653	0.950509	1822	2	-0.1286	0.88154	0.88148	1	16697	0	-0.1286	0.0220438
R1	NCAPD2	4	0.034907	0.089721	0.950509	1823	3	-0.17371	0.98492	0.98489	1	18856	0	-0.17371	0.0220438
R1	CALB1	4	0.034948	0.089793	0.950509	1824	3	-0.10489	0.98154	0.98152	1	18773	0	-0.10489	0.0220438
R1	KCNE4	4	0.034953	0.089805	0.950509	1825	3	-0.10421	0.9556	0.95561	1	18191	0	-0.10421	0.0220438
R1	RNF8	4	0.034958	0.089816	0.950509	1826	1	0.010651	0.70598	0.71682	1	13644	1	0.010651	0
R1	PRRT3	4	0.034965	0.089829	0.950509	1827	3	-0.18201	0.94189	0.94197	1	17914	0	-0.18201	0.0220438
R1	ADAMDEC1	4	0.034978	0.089855	0.950509	1828	2	-0.054844	0.30048	0.43655	1	8429	2	-0.054844	0.0220438
R1	PPP6C	4	0.034991	0.089885	0.950509	1829	3	-0.20825	0.39094	0.53485	1	10263	1	-0.20825	0.0220438
R1	ANAPC13	4	0.035008	0.089917	0.950509	1830	3	-0.1364	0.25913	0.39175	0.99628	7612	1	-0.1364	0.0220438
R1	POLR3GL	4	0.03501	0.089923	0.950509	1831	2	0.0035645	0.030813	0.079716	0.940504	1628	2	0.0035645	0.0266394
R1	PIK3CD	4	0.035014	0.089926	0.950509	1832	3	-0.10644	0.92768	0.92786	1	17589	0	-0.10644	0.0220438
R1	GOLGA8K	4	0.035052	0.090004	0.950646	1833	3	-0.20443	0.77739	0.77751	1	14766	1	-0.20443	0.0219812
R1	PAX6	4	0.035081	0.090076	0.950646	1834	3	-0.1478	0.94287	0.94295	1	17934	0	-0.1478	0.0219812
R1	FADD	4	0.035109	0.090129	0.950646	1835	2	-0.090155	0.7238	0.73088	1	13887	1	-0.090155	0.0219812
R1	STYK1	4	0.035133	0.090191	0.950646	1836	3	-0.11514	0.06975	0.15771	0.973283	3128	1	-0.11514	0.0219812
R1	SLC30A5	4	0.035159	0.090253	0.950646	1837	3	-0.13499	0.90935	0.90936	1	17238	0	-0.13499	0.0219812
R1	UTP18	4	0.035209	0.090361	0.950646	1838	2	-0.19984	0.50216	0.58982	1	11261	1	-0.19984	0.0219812
R1	CANT1	4	0.035211	0.090364	0.950646	1839	3	-0.17055	0.61144	0.6518	1	12432	1	-0.17055	0.0219812
R1	IPCEF1	4	0.035243	0.090436	0.950646	1840	3	-0.14071	0.72348	0.73063	1	13880	1	-0.14071	0.0219812
R1	CON088	4	0.035296	0.090542	0.950646	1841	3	-0.12804	0.22244	0.35188	0.994308	6842	1	-0.12804	0.0219812
R1	AP2A2	4	0.035307	0.090562	0.950646	1842	3	-0.13107	0.93079	0.93092	1	17668	0	-0.13107	0.0219812
R1	H2AFB3	4	0.03531	0.09057	0.950646	1843	2	-0.14596	0.76871	0.76945	1	14613	1	-0.14596	0.0219812
R1	PRR20B	4	0.035337	0.090624	0.950646	1844	3	-0.13711	0.89709	0.89703	1	16993	0	-0.13711	0.0219812
R1	RBM4B	4	0.035338	0.090626	0.950646	1845	2	-0.16409	0.52875	0.6038	1	11528	1	-0.16409	0.0219812
R1	NDUFAF2	4	0.03536	0.090678	0.950646	1846	3	-0.14528	0.96474	0.96476	1	18395	0	-0.14528	0.0219812
R1	TPRA1	4	0.035434	0.090827	0.950646	1847	2	-0.089938	0.80302	0.80289	1	15217	0	-0.089938	0.0219812
R1	RALBP1	4	0.035461	0.090883	0.950646	1848	2	-0.10236	0.059822	0.13838	0.972142	2740	1	-0.10236	0.0219812
R1	CPD	4	0.035483	0.090919	0.950646	1849	3	-0.14038	0.61937	0.6568	1	12522	1	-0.14038	0.0219812
R1	EPHX2	4	0.035511	0.090972	0.950646	1850	2	-0.013076	0.051753	0.12248	0.963366	2460	2	-0.013076	0.0219812
R1	EIF4EBP3	4	0.03554	0.091032	0.950646	1851	2	-0.14127	0.88699	0.88694	1	16805	0	-0.14127	0.0219812
R1	AKAP9	4	0.035561	0.091073	0.950646	1852	1	0.017852	0.26176	0.39463	0.997321	7657	2	0.017852	0.00116504
R1	PRKCDBP	4	0.035572	0.091084	0.950646	1853	3	-0.30196	0.93585	0.93591	1	17784	0	-0.30196	0.0219812
R1	C2CD4D	4	0.035594	0.091128	0.950646	1854	2	-0.15377	0.66623	0.68792	1	13082	1	-0.15377	0.0219812
R1	REG1A	4	0.035594	0.091129	0.950646	1855	3	-0.16622	0.7541	0.75637	1	14379	1	-0.16622	0.0219812
R1	MRRF	4	0.0356	0.091141	0.950646	1856	3	-0.17792	0.96668	0.96671	1	18441	0	-0.17792	0.0219812
R1	CTRB1	4	0.035623	0.091185	0.950646	1857	3	-0.21189	0.88712	0.88708	1	16808	0	-0.21189	0.0219812
R1	WDR55	4	0.035679	0.091301	0.950646	1858	3	-0.21288	0.83446	0.83437	1	15813	0	-0.21288	0.0219812
R1	THPO	4	0.035705	0.091354	0.950646	1859	3	-0.13462	0.92534	0.92549	1	17535	0	-0.13462	0.0219812
R1	OR10A5	4	0.035712	0.091369	0.950646	1860	1	-0.013078	0.60546	0.64809	1	12371	1	-0.013078	0.0219812
R1	RRAGB	4	0.035717	0.091378	0.950646	1861	3	-0.17318	0.62722	0.66179	1	12612	1	-0.17318	0.0219812
R1	URB2	4	0.035762	0.091458	0.950646	1862	3	-0.22503	0.94023	0.94031	1	17879	0	-0.22503	0.0219812
R1	AADACL3	4	0.035775	0.091485	0.950646	1863	2	-0.12582	0.97483	0.97497	1	18611	0	-0.12582	0.0219812
R1	ADD1	4	0.035796	0.091531	0.950646	1864	2	-0.083569	0.80725	0.80714	1	15298	0	-0.083569	0.0219812
R1	IL3RA	4	0.035813	0.09156	0.950646	1865	1	-0.020063	0.67415	0.69351	1	13182	1	-0.020063	0.0219812
R1	NIPBL	4	0.035855	0.091645	0.950646	1866	2	-0.13214	0.69341	0.70752	1	13461	1	-0.13214	0.0219812
R1	SDHD	4	0.035863	0.091658	0.950646	1867	2	0.032144	0.066362	0.1512	0.972859	3001	2	0.032144	0.0119501
R1	SLC27A2	4	0.035935	0.091812	0.951738	1868	3	-0.14701	0.93802	0.93807	1	17828	0	-0.14701	0.0214826
R1	TIMMDC1	4	0.035999	0.091939	0.951964	1869	3	-0.14879	0.96358	0.96361	1	18368	0	-0.14879	0.0213795
R1	DHH	4	0.03601	0.091961	0.951964	1870	2	-0.13823	0.94912	0.94914	1	18052	0	-0.13823	0.0213795
R1	WDR86	4	0.03602	0.091981	0.951964	1871	3	-0.14216	0.61746	0.65558	1	12498	1	-0.14216	0.0213795
R1	ZNF442	4	0.036064	0.092073	0.952352	1872	2	-0.06901	0.91862	0.91869	1	17410	0	-0.06901	0.0212025
R1	EIF4EBP1	4	0.036103	0.09216	0.952352	1873	3	-0.12202	0.65176	0.678	1	12911	1	-0.12202	0.0212025
R1	UQCRC1	4	0.036107	0.092166	0.952352	1874	3	-0.1568	0.89443	0.8944	1	16950	0	-0.1568	0.0212025
R1	TEX10	4	0.036165	0.09228	0.953017	1875	3	-0.23833	0.64506	0.67351	1	12827	1	-0.23833	0.0208994
R1	LIN7C	4	0.036236	0.092433	0.954053	1876	3	-0.27209	0.53244	0.60575	1	11564	1	-0.27209	0.0204275
R1	SAP18	4	0.036259	0.092479	0.954053	1877	3	-0.24267	0.1509	0.27349	0.986306	5355	1	-0.24267	0.0204275
R1	OR9I1	4	0.036315	0.09259	0.954689	1878	1	0.073594	0.012115	0.039287	0.897108	848	2	0.073594	0.0471553
R1	DGKZ	4	0.036353	0.092657	0.954803	1879	2	-0.073165	0.093947	0.20348	0.974769	4025	2	-0.073165	0.0200862
R1	TAGLN	4	0.036384	0.092723	0.954803	1880	3	-0.11575	0.96551	0.96554	1	18413	0	-0.11575	0.0200862
R1	KAT6B	4	0.036396	0.092749	0.954803	1881	2	-0.13925	0.19293	0.31962	0.98922	6251	1	-0.13925	0.0200862
R1	KIAA1551	4	0.036504	0.09299	0.955897	1882	3	-0.12229	0.95902	0.95903	1	18263	0	-0.12229	0.0195889
R1	AGMAT	4	0.036515	0.093014	0.955897	1883	2	-0.063967	0.33957	0.47912	1	9217	1	-0.063967	0.0195889
R1	TPTE2	4	0.036516	0.093017	0.955897	1884	2	-0.041897	0.88722	0.88718	1	16809	0	-0.041897	0.0195889
R1	DGKI	4	0.036536	0.093052	0.955897	1885	2	-0.042711	0.5243	0.60146	1	11480	1	-0.042711	0.0195889
R1	LGALS3	4	0.036567	0.093123	0.95612	1886	2	-0.066363	0.75802	0.75975	1	14439	1	-0.066363	0.0194876
R1	COL10A1	4	0.036644	0.09327	0.956983	1887	3	-0.17131	0.32402	0.46206	1	8893	1	-0.17131	0.0190958
R1	GMFB	4	0.036667	0.093319	0.956983	1888	1	0.061136	0.17563	0.3007	0.98922	5882	2	0.061136	0.00470711
R1	UXT	4	0.036699	0.093382	0.956983	1889	3	-0.19189	0.98334	0.98331	1	18813	0	-0.19189	0.0190958
R1	MAP2	4	0.036718	0.093405	0.956983	1890	1	0.11543	0.041626	0.10203	0.948349	2081	2	0.11543	0.0230318
R1	DENND2D	4	0.036753	0.093474	0.957184	1891	3	-0.14238	0.57274	0.6283	1	11997	1	-0.14238	0.0190046
R1	RIF1	4	0.036789	0.093554	0.957494	1892	3	-0.16398	0.27497	0.40884	0.998925	7919	1	-0.16398	0.0188639
R1	USP20	4	0.03686	0.093707	0.958552	1893	2	-0.081135	0.42667	0.55283	1	10575	1	-0.081135	0.0183843
R1	PNPLA6	4	0.036887	0.093765	0.958605	1894	2	-0.11409	0.91437	0.91441	1	17330	0	-0.11409	0.0183603
R1	ERCC6L2	4	0.036918	0.093825	0.958605	1895	2	-0.084724	0.97822	0.97836	1	18687	0	-0.084724	0.0183603
R1	CEP295	4	0.036947	0.093882	0.958605	1896	2	-0.17958	0.91944	0.91954	1	17429	0	-0.17958	0.0183603
R1	C1orf87	4	0.036969	0.093929	0.958605	1897	2	-0.055558	0.52394	0.60126	1	11477	1	-0.055558	0.0183603
R1	ERICH3	4	0.037049	0.094099	0.958605	1898	3	-0.23223	0.7049	0.716	1	13630	1	-0.23223	0.0183603
R1	AKAP3	4	0.037069	0.094133	0.958605	1899	3	-0.11613	0.15514	0.27821	0.986306	5450	1	-0.11613	0.0183603
R1	NDUFB7	4	0.0371	0.094193	0.958605	1900	3	-0.23881	0.7419	0.74571	1	14187	1	-0.23881	0.0183603
R1	HIST1H1A	4	0.037119	0.094225	0.958605	1901	2	-0.13765	0.9659	0.96593	1	18422	0	-0.13765	0.0183603
R1	ZBED5	4	0.03717	0.094338	0.958605	1902	1	0.050701	0.34914	0.48948	1	9410	2	0.050701	0
R1	LIG3	4	0.037174	0.094352	0.958605	1903	2	-0.12978	0.83076	0.83072	1	15742	0	-0.12978	0.0183603
R1	NDEL1	4	0.037257	0.094528	0.958605	1904	3	-0.16137	0.651	0.67753	1	12898	1	-0.16137	0.0183603
R1	SH3BP2	4	0.03727	0.094554	0.958605	1905	1	0.094272	0.10775	0.226	0.978895	4467	2	0.094272	0.00926389
R1	ZNF521	4	0.037294	0.094608	0.958605	1906	2	-0.11513	0.067692	0.15377	0.973283	3049	1	-0.11513	0.0183603
R1	PCDHB6	4	0.037329	0.094674	0.958605	1907	3	-0.13872	0.9675	0.96752	1	18457	0	-0.13872	0.0183603
R1	C5orf45	4	0.037359	0.09473	0.958605	1908	2	-0.10449	0.86474	0.86458	1	16371	0	-0.10449	0.0183603
R1	DDX28	4	0.037371	0.094754	0.958605	1909	3	-0.12575	0.66064	0.68405	1	13027	1	-0.12575	0.0183603
R1	GIPR	4	0.037403	0.09482	0.958605	1910	2	0.0014734	0.088826	0.19398	0.974769	3833	2	0.0014734	0.0110983
R1	KIAA0020	4	0.037405	0.094824	0.958605	1911	3	-0.11104	0.95924	0.95925	1	18271	0	-0.11104	0.0183603
R1	NKX2-4	4	0.037421	0.094854	0.958605	1912	1	0.079554	0.1745	0.29949	0.98922	5858	2	0.079554	0.00470711
R1	OCM	4	0.037468	0.094942	0.958605	1913	2	-0.14894	0.38118	0.52428	1	10079	1	-0.14894	0.0183603
R1	FOXK2	4	0.037471	0.094949	0.958605	1914	1	0.064041	0.12651	0.24664	0.983631	4846	2	0.064041	0.00716779
R1	DAP	4	0.037521	0.095053	0.958605	1915	3	-0.14001	0.53501	0.60713	1	11590	1	-0.14001	0.0183603
R1	TAS1R3	4	0.037556	0.095125	0.958605	1916	3	-0.14817	0.032288	0.082786	0.940504	1693	1	-0.14817	0.0183603
R1	DNAJB5	4	0.037571	0.095156	0.958605	1917	2	-0.07083	0.23326	0.36358	0.99475	7073	2	-0.07083	0.0183603
R1	FDX1L	4	0.037592	0.095186	0.958605	1918	3	-0.26012	0.76154	0.7629	1	14494	1	-0.26012	0.0183603
R1	UBE2T	4	0.037601	0.095202	0.958605	1919	3	-0.12251	0.77382	0.77417	1	14707	1	-0.12251	0.0183603
R1	GDF1	4	0.037622	0.095241	0.958605	1920	2	-0.16342	0.7671	0.76797	1	14588	1	-0.16342	0.0183603
R1	CDCA4	4	0.037675	0.095337	0.958605	1921	2	-0.13304	0.65635	0.68116	1	12972	1	-0.13304	0.0183603
R1	TMEM248	4	0.037704	0.095397	0.958605	1922	3	-0.13092	0.87897	0.87891	1	16650	0	-0.13092	0.0183603
R1	OR51T1	4	0.037708	0.095403	0.958605	1923	3	-0.15651	0.90684	0.90683	1	17186	0	-0.15651	0.0183603
R1	LOC401052	4	0.037722	0.095437	0.958605	1924	1	-0.037973	0.72431	0.73129	1	13896	1	-0.037973	0.0183603
R1	RIMS2	4	0.037772	0.095527	0.958605	1925	2	0.017842	0.099645	0.21374	0.974769	4236	2	0.017842	0.0110983
R1	ARPP21	4	0.037819	0.095633	0.958605	1926	3	-0.18551	0.98036	0.9804	1	18740	0	-0.18551	0.0183603
R1	TAZ	4	0.037822	0.095636	0.958605	1927	2	-0.019242	0.76241	0.7637	1	14505	1	-0.019242	0.0183603
R1	CHST1	4	0.037916	0.095818	0.958605	1928	2	-0.12348	0.54072	0.6103	1	11653	1	-0.12348	0.0183603
R1	AGTRAP	4	0.037923	0.095833	0.958605	1929	3	-0.1221	0.14893	0.27138	0.986306	5318	1	-0.1221	0.0183603
R1	ARHGAP17	4	0.037973	0.095935	0.958605	1930	1	0.089003	0.034788	0.088001	0.940504	1795	2	0.089003	0.0266394
R1	GCSAM	4	0.038023	0.096033	0.958605	1931	1	0.038876	0.18525	0.31122	0.98922	6075	2	0.038876	0.00470711
R1	HPSE2	4	0.038073	0.096133	0.958605	1932	2	-0.012821	0.27089	0.4044	0.998228	7842	2	-0.012821	0.0183603
R1	MDN1	4	0.038087	0.096156	0.958605	1933	3	-0.24191	0.98359	0.98355	1	18818	0	-0.24191	0.0183603
R1	CNOT11	4	0.038135	0.096263	0.958605	1934	2	-0.06585	0.52093	0.59963	1	11451	1	-0.06585	0.0183603
R1	DSTN	4	0.038146	0.096287	0.958605	1935	2	-0.27914	0.85404	0.85384	1	16163	0	-0.27914	0.0183603
R1	C1QTNF4	4	0.03819	0.096377	0.958605	1936	2	-0.15447	0.87249	0.87237	1	16522	0	-0.15447	0.0183603
R1	PRRX2	4	0.038222	0.09644	0.958605	1937	3	-0.18879	0.51463	0.59626	1	11385	1	-0.18879	0.0183603
R1	CCDC140	4	0.038265	0.096513	0.958605	1938	3	-0.13327	0.95642	0.95642	1	18207	0	-0.13327	0.0183603
R1	TBC1D29	4	0.038277	0.09654	0.958605	1939	3	-0.12582	0.79004	0.78989	1	14998	1	-0.12582	0.0183603
R1	RYR1	4	0.0383	0.096583	0.958605	1940	2	-0.11946	0.3371	0.47644	1	9159	1	-0.11946	0.0183603
R1	SLC16A4	4	0.038314	0.096606	0.958605	1941	3	-0.12858	0.96823	0.96827	1	18470	0	-0.12858	0.0183603
R1	SCAP	4	0.038324	0.096624	0.958605	1942	1	-0.01682	0.5444	0.61229	1	11690	1	-0.01682	0.0183603
R1	SNX31	4	0.038341	0.096654	0.958605	1943	3	-0.15038	0.91906	0.91914	1	17419	0	-0.15038	0.0183603
R1	CREB3L1	4	0.038344	0.096661	0.958605	1944	3	-0.16283	0.9706	0.97066	1	18517	0	-0.16283	0.0183603
R1	CD209	4	0.038375	0.096729	0.958605	1945	1	0.076036	0.31981	0.45756	1	8814	2	0.076036	0
R1	HIGD2A	4	0.038377	0.096735	0.958605	1946	3	-0.18166	0.96439	0.96443	1	18386	0	-0.18166	0.0183603
R1	AKR1E2	4	0.038399	0.096784	0.958605	1947	2	-0.11828	0.674	0.6934	1	13180	1	-0.11828	0.0183603
R1	TSPAN9	4	0.038406	0.096802	0.958605	1948	3	-0.15942	0.94699	0.94702	1	18013	0	-0.15942	0.0183603
R1	KRT8	4	0.038425	0.096846	0.958605	1949	1	0.054652	0.11	0.22853	0.979184	4512	2	0.054652	0.00913569
R1	NUSAP1	4	0.038432	0.096859	0.958605	1950	3	-0.14333	0.81666	0.81655	1	15469	0	-0.14333	0.0183603
R1	PRAMEF7	4	0.038454	0.096913	0.958605	1951	3	-0.13954	0.79872	0.7986	1	15140	0	-0.13954	0.0183603
R1	MINOS1	4	0.038467	0.096936	0.958605	1952	3	-0.11969	0.87279	0.8727	1	16528	0	-0.11969	0.0183603
R1	GTF3C3	4	0.038475	0.096947	0.958605	1953	2	-0.082555	0.94598	0.94599	1	17989	0	-0.082555	0.0183603
R1	RIC1	4	0.038476	0.096948	0.958605	1954	3	-0.15161	0.85123	0.85101	1	16108	0	-0.15161	0.0183603
R1	UBXN4	4	0.038492	0.09698	0.958605	1955	3	-0.15355	0.98087	0.98088	1	18752	0	-0.15355	0.0183603
R1	PTCH1	4	0.038575	0.097145	0.958605	1956	2	-0.08661	0.13849	0.25988	0.986127	5092	1	-0.08661	0.0183603
R1	TXNDC15	4	0.038615	0.097233	0.958605	1957	3	-0.16132	0.97916	0.97927	1	18714	0	-0.16132	0.0183603
R1	DDX54	4	0.038621	0.09725	0.958605	1958	3	-0.24762	0.80943	0.80933	1	15333	0	-0.24762	0.0183603
R1	EXT1	4	0.038645	0.097299	0.958605	1959	3	-0.1961	0.96373	0.96376	1	18373	0	-0.1961	0.0183603
R1	RC3H1	4	0.038658	0.097323	0.958605	1960	3	-0.19593	0.71014	0.71998	1	13706	1	-0.19593	0.0183603
R1	PM20D2	4	0.038664	0.097338	0.958605	1961	3	-0.18526	0.95641	0.9564	1	18206	0	-0.18526	0.0183603
R1	KIT	4	0.038676	0.097364	0.958605	1962	1	0.022687	0.43088	0.5548	1	10614	1	0.022687	0
R1	EPHA10	4	0.038708	0.097429	0.958605	1963	2	-0.1478	0.95812	0.95813	1	18242	0	-0.1478	0.0183603
R1	PRSS33	4	0.038726	0.097463	0.958605	1964	1	0.18995	0.0053513	0.018486	0.831516	429	3	0.18995	0.0801294
R1	CD47	4	0.038776	0.097567	0.958605	1965	3	-0.12525	0.86944	0.86931	1	16459	0	-0.12525	0.0183603
R1	BBS4	4	0.038796	0.097607	0.958605	1966	2	-0.12446	0.12576	0.24584	0.983631	4833	1	-0.12446	0.0183603
R1	ADSS	4	0.03883	0.097674	0.958605	1967	3	-0.17022	0.94064	0.94069	1	17890	0	-0.17022	0.0183603
R1	ABCA1	4	0.038874	0.097758	0.958605	1968	2	-0.083758	0.13503	0.25607	0.986127	5016	2	-0.083758	0.0183603
R1	RHOA	4	0.038876	0.097762	0.958605	1969	1	-0.051139	0.86895	0.8688	1	16450	0	-0.051139	0.0183603
R1	PRR7	4	0.038886	0.097785	0.958605	1970	3	-0.12581	0.85763	0.85744	1	16233	0	-0.12581	0.0183603
R1	TUBA3C	4	0.03889	0.097793	0.958605	1971	2	-0.13363	0.039629	0.097957	0.944174	2008	1	-0.13363	0.0183603
R1	RARG	4	0.038907	0.097831	0.958605	1972	2	-0.20468	0.81564	0.81554	1	15451	0	-0.20468	0.0183603
R1	CFAP69	4	0.038927	0.097872	0.958605	1973	1	0.0023901	0.30625	0.4428	1	8555	2	0.0023901	0
R1	SLC17A4	4	0.038929	0.097881	0.958605	1974	2	-0.060445	0.33531	0.47446	1	9127	2	-0.060445	0.0183603
R1	SH3BGRL2	4	0.038938	0.097908	0.958605	1975	3	-0.097801	0.9225	0.92266	1	17484	0	-0.097801	0.0183603
R1	PTGER3	4	0.038948	0.097919	0.958605	1976	3	-0.12552	0.039077	0.0968	0.943723	1983	1	-0.12552	0.0183603
R1	TMEM253	4	0.038968	0.097953	0.958605	1977	2	-0.11853	0.7469	0.75	1	14255	1	-0.11853	0.0183603
R1	TMEM107	4	0.038984	0.097987	0.958605	1978	3	-0.23749	0.9781	0.97824	1	18684	0	-0.23749	0.0183603
R1	PAX8	4	0.03901	0.098035	0.958605	1979	3	-0.14486	0.61083	0.65141	1	12424	1	-0.14486	0.0183603
R1	PSMD3	4	0.039051	0.098116	0.958605	1980	2	-0.21276	0.28667	0.42162	0.998976	8169	1	-0.21276	0.0183603
R1	EGFR	4	0.039053	0.09812	0.958605	1981	3	-0.1417	0.96325	0.96327	1	18356	0	-0.1417	0.0183603
R1	KRT16	4	0.039077	0.098175	0.958605	1982	2	-0.064659	0.9117	0.91169	1	17283	0	-0.064659	0.0183603
R1	SPINK14	4	0.039112	0.098248	0.958605	1983	2	-0.11053	0.33819	0.47763	1	9187	2	-0.11053	0.0183603
R1	FSIP1	4	0.039167	0.098353	0.958605	1984	2	-0.17939	0.5499	0.61537	1	11754	1	-0.17939	0.0183603
R1	RNF212B	4	0.039184	0.098378	0.958605	1985	3	-0.15819	0.98267	0.98267	1	18797	0	-0.15819	0.0183603
R1	VMA21	4	0.039217	0.098441	0.958605	1986	3	-0.15136	0.94017	0.94024	1	17877	0	-0.15136	0.0183603
R1	UNC5CL	4	0.039227	0.098455	0.958605	1987	1	0.012912	0.32225	0.46012	1	8867	1	0.012912	0
R1	ZNF45	4	0.039251	0.098508	0.958605	1988	2	-0.13448	0.65603	0.68094	1	12966	1	-0.13448	0.0183603
R1	LRRTM4	4	0.039264	0.098537	0.958605	1989	3	-0.14241	0.87197	0.87187	1	16512	0	-0.14241	0.0183603
R1	ZNF669	4	0.039303	0.098619	0.958605	1990	1	0.088166	0.070644	0.15944	0.973283	3162	3	0.088166	0.0117609
R1	ATPIF1	4	0.03932	0.098663	0.958605	1991	3	-0.10558	0.78145	0.78149	1	14838	1	-0.10558	0.0183603
R1	ERCC6-PGBD3	4	0.039367	0.09877	0.958605	1992	3	-0.142	0.017634	0.051637	0.92724	1072	1	-0.142	0.0183603
R1	GPN1	4	0.039373	0.098779	0.958605	1993	3	-0.39879	0.97604	0.97622	1	18637	0	-0.39879	0.0183603
R1	KRIT1	4	0.039378	0.098793	0.958605	1994	2	-0.071262	0.29149	0.42684	1	8255	2	-0.071262	0.0183603
R1	CCAR1	4	0.039423	0.098888	0.958605	1995	3	-0.1993	0.81889	0.8188	1	15517	0	-0.1993	0.0183603
R1	RHEB	4	0.03944	0.098917	0.958605	1996	3	-0.14487	0.44332	0.56058	1	10702	1	-0.14487	0.0183603
R1	ACER2	4	0.039495	0.099046	0.958605	1997	2	-0.12093	0.72929	0.73527	1	13972	1	-0.12093	0.0183603
R1	QKI	4	0.039513	0.099081	0.958605	1998	3	-0.14014	0.17366	0.29855	0.989048	5845	1	-0.14014	0.0183603
[truncated: 36,730 more rows]

## Sheet: S2B Data
S2B Data. Results of data analysis with MAGeCK software for the comparison UI60h vs pre-selection. The following information is presented for each gene: num (number of sgRNAs in library), neg|score (the RRA score for this gene being depleted), neg|p-value (the p-value for this gene being depleted), neg|fdr (the FDR for this gene being depleted), neg|rank (rank based on neg|score, most depleted fi…
Replicate	Gene	num	neg|score	neg|p-value	neg|fdr	neg|rank	neg|goodsgrna	neg|lfc	pos|score	pos|p-value	pos|fdr	pos|rank	pos|goodsgrna	pos|lfc	neg log FDR
R1	UROD	4	2.6134e-15	2.5565e-07	0.000275	1	4	-1.5164	1	1	1	19364	0	-1.5164	3.56067
R1	TUFM	4	2.0677e-10	2.5565e-07	0.000275	2	4	-0.9388	1	1	1	19363	0	-0.9388	3.56067
R1	PGS1	4	8.6295e-10	2.5565e-07	0.000275	3	4	-0.89507	1	1	1	19362	0	-0.89507	3.56067
R1	PTDSS1	4	9.6601e-10	2.5565e-07	0.000275	4	4	-0.85337	1	1	1	19361	0	-0.85337	3.56067
R1	HARS2	4	2.3782e-09	2.5565e-07	0.000275	5	4	-0.62985	1	1	1	19360	0	-0.62985	3.56067
R1	QRSL1	4	4.8403e-09	2.5565e-07	0.000275	6	4	-1.1304	1	1	1	19351	0	-1.1304	3.56067
R1	CIAO1	4	8.6532e-09	2.5565e-07	0.000275	7	4	-0.80433	1	1	1	19359	0	-0.80433	3.56067
R1	YARS2	4	1.2445e-08	2.5565e-07	0.000275	8	4	-0.97734	1	1	1	19358	0	-0.97734	3.56067
R1	TPI1	4	1.3973e-08	2.5565e-07	0.000275	9	4	-0.70209	1	1	1	19357	0	-0.70209	3.56067
R1	FDXR	4	4.2312e-08	2.5565e-07	0.000275	10	4	-1.1727	1	1	1	19323	0	-1.1727	3.56067
R1	HSCB	4	4.9161e-08	2.5565e-07	0.000275	11	4	-0.64355	1	1	1	19356	0	-0.64355	3.56067
R1	RBFA	4	5.054e-08	2.5565e-07	0.000275	12	4	-0.60372	1	1	1	19355	0	-0.60372	3.56067
R1	MTIF2	4	5.375e-08	2.5565e-07	0.000275	13	4	-0.73914	1	1	1	19354	0	-0.73914	3.56067
R1	C10orf2	4	6.3262e-08	2.5565e-07	0.000275	14	4	-0.96004	1	1	1	19353	0	-0.96004	3.56067
R1	WARS2	4	6.4299e-08	2.5565e-07	0.000275	15	4	-0.4813	1	1	1	19352	0	-0.4813	3.56067
R1	MARS2	4	8.1937e-08	2.5565e-07	0.000275	16	4	-0.99006	1	1	1	19350	0	-0.99006	3.56067
R1	TNPO1	4	8.2691e-08	2.5565e-07	0.000275	17	4	-1.2362	1	1	1	19349	0	-1.2362	3.56067
R1	GRB2	4	8.8376e-08	2.5565e-07	0.000275	18	4	-0.59954	1	1	1	19348	0	-0.59954	3.56067
R1	MRPL14	4	1.6188e-07	7.6696e-07	0.000646	19	4	-0.58881	1	1	1	19347	0	-0.58881	3.18977
R1	MRPL41	4	1.6822e-07	7.6696e-07	0.000646	20	4	-0.81448	1	1	1	19346	0	-0.81448	3.18977
R1	AASDHPPT	4	1.7219e-07	7.6696e-07	0.000646	21	4	-0.71527	0.99885	0.99883	1	19132	0	-0.71527	3.18977
R1	DOLK	4	1.7432e-07	7.6696e-07	0.000646	22	4	-0.79225	1	1	1	19345	0	-0.79225	3.18977
R1	HSD17B10	4	2.0084e-07	7.6696e-07	0.000646	23	4	-0.86748	1	1	1	19344	0	-0.86748	3.18977
R1	POLRMT	4	2.7267e-07	1.2783e-06	0.000952	24	4	-0.90596	1	1	1	19339	0	-0.90596	3.02136
R1	METAP1	4	2.8639e-07	1.2783e-06	0.000952	25	4	-0.72157	1	1	1	19343	0	-0.72157	3.02136
R1	AARS2	4	3.1217e-07	1.2783e-06	0.000952	26	4	-0.40824	1	1	1	19342	0	-0.40824	3.02136
R1	MRPL9	4	3.6705e-07	1.7896e-06	0.001118	27	4	-0.61492	0.99567	0.99565	1	18975	0	-0.61492	2.95156
R1	FARS2	4	3.702e-07	1.7896e-06	0.001118	28	3	-0.47822	0.83332	0.83321	1	15503	0	-0.47822	2.95156
R1	CDIPT	4	4.163e-07	1.7896e-06	0.001118	29	4	-0.6926	0.99999	0.99998	1	19298	0	-0.6926	2.95156
R1	MRPS33	4	4.2076e-07	1.7896e-06	0.001118	30	4	-0.85438	0.99997	0.99998	1	19286	0	-0.85438	2.95156
R1	PTK2	4	4.6348e-07	1.7896e-06	0.001118	31	4	-0.41853	1	1	1	19341	0	-0.41853	2.95156
R1	MRPS34	4	5.5075e-07	2.3009e-06	0.001172	32	4	-0.7655	1	1	1	19340	0	-0.7655	2.93107
R1	MRPL20	4	5.6034e-07	2.3009e-06	0.001172	33	4	-0.96534	0.99921	0.99921	1	19165	0	-0.96534	2.93107
R1	MRPL15	4	5.9438e-07	2.3009e-06	0.001172	34	4	-0.87881	0.99945	0.99946	1	19187	0	-0.87881	2.93107
R1	MRPL44	4	6.0749e-07	2.3009e-06	0.001172	35	4	-0.87297	1	1	1	19336	0	-0.87297	2.93107
R1	GABPB1	4	6.2526e-07	2.3009e-06	0.001172	36	3	-0.47012	0.91442	0.91447	1	17055	0	-0.47012	2.93107
R1	TRAPPC2L	4	6.7499e-07	2.3009e-06	0.001172	37	4	-0.43879	1	1	1	19338	0	-0.43879	2.93107
R1	ACACA	4	7.0719e-07	2.3009e-06	0.001172	38	4	-0.55039	1	1	1	19337	0	-0.55039	2.93107
R1	MRPS23	4	7.2429e-07	2.8122e-06	0.001361	39	4	-0.72351	0.99778	0.99779	1	19064	0	-0.72351	2.86614
R1	ALG6	4	7.3924e-07	2.8122e-06	0.001361	40	4	-0.54883	0.99999	0.99999	1	19318	0	-0.54883	2.86614
R1	RTCB	4	9.6452e-07	3.3235e-06	0.00157	41	4	-0.80247	0.99998	0.99998	1	19290	0	-0.80247	2.8041
R1	OST4	4	1.0893e-06	3.8348e-06	0.001768	42	4	-0.49809	0.99996	0.99995	1	19280	0	-0.49809	2.75252
R1	TRMT61A	4	1.2959e-06	4.3461e-06	0.00187	43	4	-0.60334	0.9999	0.9999	1	19260	0	-0.60334	2.72816
R1	DHPS	4	1.3335e-06	4.3461e-06	0.00187	44	4	-0.93558	0.9967	0.99672	1	19016	0	-0.93558	2.72816
R1	SSBP1	4	1.3401e-06	4.3461e-06	0.00187	45	4	-0.69338	0.99845	0.99843	1	19109	0	-0.69338	2.72816
R1	RARS2	4	1.3701e-06	4.8574e-06	0.002045	46	3	-0.76025	0.9708	0.97088	1	18274	0	-0.76025	2.68931
R1	PTAR1	4	1.6014e-06	5.3687e-06	0.002166	47	4	-0.69619	0.99925	0.99925	1	19169	0	-0.69619	2.66434
R1	DHX36	4	1.6228e-06	5.3687e-06	0.002166	48	4	-0.37534	1	1	1	19335	0	-0.37534	2.66434
R1	EARS2	4	1.7483e-06	5.8801e-06	0.002233	49	4	-0.6911	0.99951	0.99951	1	19196	0	-0.6911	2.65111
R1	MRPL12	4	1.766e-06	5.8801e-06	0.002233	50	4	-0.47728	1	1	1	19334	0	-0.47728	2.65111
R1	DNLZ	4	1.7661e-06	5.8801e-06	0.002233	51	4	-0.81448	0.99999	0.99999	1	19309	0	-0.81448	2.65111
R1	GTF3C5	4	2.0684e-06	6.9027e-06	0.00257	52	4	-0.57459	0.99427	0.9943	1	18924	0	-0.57459	2.59007
R1	MRPL13	4	2.196e-06	7.9253e-06	0.00279	53	4	-0.50828	1	1	1	19333	0	-0.50828	2.5544
R1	TARDBP	4	2.2019e-06	7.9253e-06	0.00279	54	4	-0.45262	1	1	1	19332	0	-0.45262	2.5544
R1	SMC5	4	2.3165e-06	7.9253e-06	0.00279	55	4	-0.5037	0.99928	0.99929	1	19171	0	-0.5037	2.5544
R1	MRPS35	4	2.4811e-06	8.4366e-06	0.002866	56	4	-0.86033	0.99088	0.99089	1	18805	0	-0.86033	2.54272
R1	PFDN5	4	2.515e-06	8.4366e-06	0.002866	57	4	-0.79576	0.99714	0.99715	1	19033	0	-0.79576	2.54272
R1	MTERF4	4	2.6151e-06	8.9479e-06	0.002937	58	4	-0.41068	1	1	1	19331	0	-0.41068	2.5321
R1	MRPS12	4	2.6813e-06	8.9479e-06	0.002937	59	4	-0.60139	1	1	1	19330	0	-0.60139	2.5321
R1	MRPL38	4	2.7364e-06	9.4592e-06	0.003053	60	4	-0.71017	0.99887	0.99886	1	19134	0	-0.71017	2.51527
R1	TMEM41B	4	2.7873e-06	1.0482e-05	0.003327	61	4	-0.61241	1	1	1	19329	0	-0.61241	2.47795
R1	MRPL4	4	2.9327e-06	1.0993e-05	0.003379	62	4	-0.7662	0.99977	0.99977	1	19237	0	-0.7662	2.47121
R1	VARS2	4	2.9578e-06	1.0993e-05	0.003379	63	3	-0.60729	0.71646	0.72744	1	13519	1	-0.60729	2.47121
R1	MCAT	4	3.0086e-06	1.1504e-05	0.003465	64	3	-0.52048	0.97383	0.97395	1	18344	0	-0.52048	2.4603
R1	MRPL52	4	3.0821e-06	1.2016e-05	0.003465	65	4	-0.70955	0.99999	0.99998	1	19299	0	-0.70955	2.4603
R1	MRPS18A	4	3.2826e-06	1.2016e-05	0.003465	66	4	-0.81415	1	1	1	19328	0	-0.81415	2.4603
R1	ISCA2	4	3.4574e-06	1.2527e-05	0.003465	67	4	-0.75033	1	1	1	19327	0	-0.75033	2.4603
R1	TRIT1	4	3.4778e-06	1.2527e-05	0.003465	68	4	-0.63443	0.99043	0.99042	1	18790	0	-0.63443	2.4603
R1	PTCD3	4	3.5325e-06	1.2527e-05	0.003465	69	4	-0.52748	1	1	1	19326	0	-0.52748	2.4603
R1	TTC1	4	3.5452e-06	1.2527e-05	0.003465	70	4	-0.5028	1	1	1	19325	0	-0.5028	2.4603
R1	KIAA0391	4	3.6202e-06	1.3038e-05	0.003556	71	4	-0.81534	0.99993	0.99993	1	19275	0	-0.81534	2.44904
R1	RAD51C	4	3.7655e-06	1.355e-05	0.003644	72	4	-0.52317	1	1	1	19324	0	-0.52317	2.43842
R1	PDPK1	4	3.9015e-06	1.4061e-05	0.003679	73	4	-0.65102	0.99337	0.99341	1	18894	0	-0.65102	2.43427
R1	MRPL57	4	3.9932e-06	1.4061e-05	0.003679	74	4	-0.82127	0.99521	0.9952	1	18954	0	-0.82127	2.43427
R1	MRPS27	4	4.1621e-06	1.4572e-05	0.003762	75	4	-0.47654	0.99931	0.99932	1	19172	0	-0.47654	2.42458
R1	MRPS22	4	4.6156e-06	1.764e-05	0.004495	76	4	-0.39144	1	0.99999	1	19322	0	-0.39144	2.34727
R1	TELO2	4	4.7274e-06	1.8151e-05	0.004506	77	4	-0.58254	0.99842	0.99839	1	19108	0	-0.58254	2.34621
R1	RAD51D	4	4.7614e-06	1.8151e-05	0.004506	78	4	-0.42762	1	0.99999	1	19321	0	-0.42762	2.34621
R1	MRPL40	4	4.9539e-06	1.9174e-05	0.0047	79	4	-0.66628	1	0.99999	1	19320	0	-0.66628	2.3279
R1	CDC42	4	5.4025e-06	1.9685e-05	0.004706	80	4	-0.38958	0.99999	0.99999	1	19319	0	-0.38958	2.32735
R1	RMI1	4	5.4039e-06	1.9685e-05	0.004706	81	2	-0.56246	0.78045	0.78106	1	14509	1	-0.56246	2.32735
R1	B4GALT7	4	5.5932e-06	2.0197e-05	0.004769	82	4	-0.33203	0.99999	0.99999	1	19317	0	-0.33203	2.32157
R1	COX17	4	6.0304e-06	2.2753e-05	0.005308	83	4	-0.6899	0.99999	0.99999	1	19316	0	-0.6899	2.27507
R1	CENPO	4	6.6268e-06	2.531e-05	0.005835	84	4	-0.58859	0.99999	0.99999	1	19315	0	-0.58859	2.23396
R1	XRCC3	4	6.9568e-06	2.6844e-05	0.006115	85	4	-0.64017	0.99999	0.99999	1	19314	0	-0.64017	2.2136
R1	SAMM50	4	7.6206e-06	2.9912e-05	0.006735	86	3	-0.78143	0.94259	0.94266	1	17637	0	-0.78143	2.17166
R1	RPP21	4	7.786e-06	3.0934e-05	0.006842	87	4	-0.68072	0.99999	0.99999	1	19313	0	-0.68072	2.16482
R1	MTPAP	4	8.0952e-06	3.1446e-05	0.006842	88	4	-0.93306	0.99999	0.99999	1	19312	0	-0.93306	2.16482
R1	TTC4	4	8.1266e-06	3.1446e-05	0.006842	89	4	-0.37059	0.99999	0.99999	1	19311	0	-0.37059	2.16482
R1	BRCA1	4	8.3572e-06	3.2468e-05	0.006941	90	4	-0.39413	0.99999	0.99999	1	19310	0	-0.39413	2.15858
R1	GET4	4	8.4796e-06	3.2979e-05	0.006941	91	4	-0.49882	0.99819	0.99819	1	19097	0	-0.49882	2.15858
R1	LARS2	4	8.556e-06	3.2979e-05	0.006941	92	4	-0.55044	0.99781	0.99782	1	19068	0	-0.55044	2.15858
R1	NAA20	4	8.9169e-06	3.4513e-05	0.007186	93	4	-0.50543	0.99999	0.99999	1	19308	0	-0.50543	2.14351
R1	MRPL53	4	9.3112e-06	3.5025e-05	0.007215	94	4	-0.47337	0.99999	0.99999	1	19307	0	-0.47337	2.14176
R1	PPP2R2A	4	9.425e-06	3.5536e-05	0.007243	95	4	-0.41488	0.99999	0.99999	1	19306	0	-0.41488	2.14008
R1	MRPS6	4	9.5664e-06	3.6047e-05	0.007271	96	4	-0.43598	0.99999	0.99999	1	19305	0	-0.43598	2.13841
R1	GATB	4	1.0098e-05	3.7581e-05	0.007502	97	4	-0.90985	0.99963	0.99962	1	19215	0	-0.90985	2.12482
R1	ATP5H	4	1.0532e-05	3.9115e-05	0.007729	98	4	-0.78894	0.99903	0.99902	1	19151	0	-0.78894	2.11188
R1	BCL2L2	4	1.0769e-05	3.9626e-05	0.007751	99	4	-0.42653	0.99985	0.99986	1	19253	0	-0.42653	2.11064
R1	THOC6	4	1.1605e-05	4.4228e-05	0.008564	100	4	-0.40711	0.99999	0.99999	1	19304	0	-0.40711	2.06732
R1	VKORC1L1	4	1.1708e-05	4.474e-05	0.008578	101	4	-0.42702	0.99999	0.99998	1	19303	0	-0.42702	2.06661
R1	PFAS	4	1.1877e-05	4.5251e-05	0.008591	102	4	-0.48203	0.99999	0.99998	1	19296	0	-0.48203	2.06596
R1	MRPS14	4	1.2245e-05	4.883e-05	0.00918	103	4	-0.57953	0.99999	0.99998	1	19302	0	-0.57953	2.03716
R1	ATP6AP1	4	1.2417e-05	4.9341e-05	0.009187	104	4	-0.51999	0.99999	0.99998	1	19301	0	-0.51999	2.03683
R1	MRPS21	4	1.2613e-05	4.9853e-05	0.009194	105	4	-0.67616	0.99999	0.99998	1	19300	0	-0.67616	2.0365
R1	USP7	4	1.3229e-05	5.1898e-05	0.009481	106	3	-0.55896	0.92166	0.92183	1	17218	0	-0.55896	2.02315
R1	PARS2	4	1.3673e-05	5.2409e-05	0.009485	107	4	-0.78548	0.99999	0.99998	1	19297	0	-0.78548	2.02296
R1	PMVK	4	1.4065e-05	5.3943e-05	0.0095	108	4	-0.69071	0.98649	0.98643	1	18677	0	-0.69071	2.02228
R1	PIK3C3	4	1.4257e-05	5.3943e-05	0.0095	109	4	-0.52397	0.99999	0.99998	1	19295	0	-0.52397	2.02228
R1	DOLPP1	4	1.4316e-05	5.4454e-05	0.0095	110	3	-0.63966	0.93062	0.93075	1	17388	0	-0.63966	2.02228
R1	TFB2M	4	1.4388e-05	5.4454e-05	0.0095	111	3	-0.5072	0.53476	0.61342	1	11423	1	-0.5072	2.02228
R1	GNB1L	4	1.592e-05	6.0079e-05	0.010387	112	3	-0.61974	0.37183	0.51462	1	9671	1	-0.61974	1.98351
R1	MRPL37	4	1.6114e-05	6.1613e-05	0.010558	113	4	-0.53328	0.99998	0.99998	1	19293	0	-0.53328	1.97642
R1	G6PD	4	1.6246e-05	6.3147e-05	0.010712	114	3	-0.80112	0.96773	0.96777	1	18205	0	-0.80112	1.97013
R1	MRPS11	4	1.6388e-05	6.3658e-05	0.010712	115	4	-0.50415	0.99993	0.99992	1	19272	0	-0.50415	1.97013
R1	COX6C	4	1.6414e-05	6.4169e-05	0.010712	116	4	-0.48559	0.99998	0.99998	1	19294	0	-0.48559	1.97013
R1	RNMTL1	4	1.8579e-05	7.235e-05	0.011957	117	4	-0.46077	0.99998	0.99998	1	19292	0	-0.46077	1.92238
R1	PRMT1	4	1.8711e-05	7.2862e-05	0.011957	118	4	-0.80336	0.99998	0.99998	1	19291	0	-0.80336	1.92238
R1	MRPS16	4	1.9261e-05	7.3884e-05	0.012005	119	4	-0.56458	0.99998	0.99998	1	19289	0	-0.56458	1.92064
R1	PPP4C	4	1.9351e-05	7.4395e-05	0.012005	120	4	-0.57192	0.99998	0.99998	1	19288	0	-0.57192	1.92064
R1	FXN	4	2.0057e-05	7.9509e-05	0.012701	121	3	-0.4943	0.67326	0.69638	1	12904	1	-0.4943	1.89616
R1	DOHH	4	2.0283e-05	8.002e-05	0.012701	122	4	-0.44273	0.99539	0.99538	1	18963	0	-0.44273	1.89616
R1	METTL17	4	2.0971e-05	8.3599e-05	0.013161	123	4	-0.4846	0.98807	0.98807	1	18709	0	-0.4846	1.88071
R1	MRPL10	4	2.1735e-05	8.6667e-05	0.013534	124	4	-1.0465	0.99993	0.99992	1	19274	0	-1.0465	1.86857
R1	TFB1M	4	2.2627e-05	9.0246e-05	0.013869	125	3	-0.54492	0.76829	0.77003	1	14309	1	-0.54492	1.85795
R1	WRB	4	2.2752e-05	9.0246e-05	0.013869	126	4	-0.6195	0.99998	0.99998	1	19287	0	-0.6195	1.85795
R1	METTL16	4	2.3777e-05	9.4848e-05	0.014462	127	3	-0.67343	0.40149	0.54635	1	10249	1	-0.67343	1.83977
R1	MTFMT	4	2.4438e-05	9.6382e-05	0.014581	128	4	-0.5531	0.99951	0.99951	1	19193	0	-0.5531	1.83621
R1	SOCS3	4	2.56e-05	0.00010047	0.015003	129	4	-0.30021	0.99997	0.99997	1	19285	0	-0.30021	1.82382
R1	ZG16B	4	2.584e-05	0.00010149	0.015003	130	2	-0.15355	0.97483	0.97498	1	18369	0	-0.15355	1.82382
R1	ATP5F1	4	2.5904e-05	0.00010149	0.015003	131	3	-0.52577	0.92343	0.92362	1	17256	0	-0.52577	1.82382
R1	GEMIN2	4	2.7355e-05	0.00010763	0.015789	132	3	-0.49465	0.91886	0.91893	1	17157	0	-0.49465	1.80165
R1	C14orf2	4	2.7867e-05	0.00010916	0.015894	133	4	-0.63165	0.99997	0.99997	1	19284	0	-0.63165	1.79877
R1	NDUFA9	4	3.0091e-05	0.00011581	0.016685	134	4	-0.31732	0.99997	0.99997	1	19283	0	-0.31732	1.77767
R1	IMMT	4	3.0262e-05	0.00011632	0.016685	135	3	-0.4194	0.59253	0.64547	1	11998	1	-0.4194	1.77767
R1	CAMLG	4	3.1007e-05	0.00011837	0.016854	136	4	-0.46369	0.9874	0.98736	1	18697	0	-0.46369	1.7733
R1	GTPBP10	4	3.1814e-05	0.00012246	0.017309	137	3	-0.3278	0.92435	0.92452	1	17270	0	-0.3278	1.76173
R1	N6AMT1	4	3.2659e-05	0.00012553	0.017614	138	3	-0.56644	0.98259	0.98258	1	18563	0	-0.56644	1.75414
R1	CSK	4	3.3348e-05	0.00012706	0.017701	139	4	-0.47237	0.99807	0.99807	1	19087	0	-0.47237	1.752
R1	REXO2	4	3.5849e-05	0.00013678	0.018918	140	3	-0.63562	0.69559	0.71207	1	13212	1	-0.63562	1.72312
R1	SRP9	4	3.7893e-05	0.0001424	0.019556	141	4	-0.59545	0.9996	0.99959	1	19207	0	-0.59545	1.70872
R1	PRMT5	4	3.8723e-05	0.000147	0.020046	142	4	-0.62365	0.98855	0.98855	1	18725	0	-0.62365	1.69797
R1	POLG2	4	3.8935e-05	0.00014854	0.020114	143	4	-0.53999	0.99989	0.99989	1	19259	0	-0.53999	1.6965
R1	MPDU1	4	4.0896e-05	0.00015569	0.020936	144	4	-0.41091	0.99996	0.99996	1	19282	0	-0.41091	1.67911
R1	MRPS18B	4	4.1454e-05	0.00015876	0.021192	145	4	-0.58792	0.99996	0.99995	1	19281	0	-0.58792	1.67383
R1	OR4F17	4	4.1815e-05	0.00015978	0.021192	146	4	-0.52452	0.99996	0.99995	1	19279	0	-0.52452	1.67383
R1	COA7	4	4.4795e-05	0.00017103	0.02253	147	3	-0.39822	0.87185	0.87175	1	16245	0	-0.39822	1.64724
R1	ATP5O	4	4.5412e-05	0.00017308	0.022645	148	3	-0.5138	0.67438	0.69715	1	12924	1	-0.5138	1.64503
R1	VPS16	4	4.6741e-05	0.00018024	0.023423	149	3	-0.55701	0.8933	0.89324	1	16656	0	-0.55701	1.63036
R1	MRPL17	4	4.7295e-05	0.00018279	0.023597	150	4	-0.57146	0.99889	0.99888	1	19138	0	-0.57146	1.62714
R1	PRKRIP1	4	4.8823e-05	0.00018842	0.024003	151	4	-0.50258	0.99077	0.99076	1	18799	0	-0.50258	1.61973
R1	MRPL23	4	4.8952e-05	0.00018842	0.024003	152	3	-0.62931	0.072539	0.16343	0.934127	3376	1	-0.62931	1.61973
R1	RFK	4	4.9512e-05	0.00019097	0.02417	153	4	-0.25395	0.99995	0.99994	1	19278	0	-0.25395	1.61672
R1	YRDC	4	5.0134e-05	0.00019455	0.024403	154	4	-0.97501	0.99894	0.99893	1	19144	0	-0.97501	1.61256
R1	XYLT2	4	5.0258e-05	0.00019558	0.024403	155	4	-0.44144	0.99875	0.99873	1	19127	0	-0.44144	1.61256
R1	GLRX5	4	5.0732e-05	0.0001966	0.024403	156	3	-0.62499	0.98054	0.98057	1	18514	0	-0.62499	1.61256
R1	RAD50	4	5.4033e-05	0.00020938	0.025825	157	4	-0.36549	0.99972	0.99972	1	19229	0	-0.36549	1.58796
R1	SNF8	4	5.4819e-05	0.00021143	0.025912	158	3	-0.40048	0.97137	0.97148	1	18290	0	-0.40048	1.5865
R1	ALG13	4	5.5792e-05	0.00021654	0.026372	159	4	-0.51455	0.99711	0.99712	1	19031	0	-0.51455	1.57886
R1	WDR44	4	5.8219e-05	0.00022932	0.027754	160	4	-0.69464	0.99974	0.99974	1	19230	0	-0.69464	1.55667
R1	HUS1	4	6.0018e-05	0.00023648	0.028442	161	4	-0.36414	0.99994	0.99994	1	19277	0	-0.36414	1.54604
R1	PIGV	4	6.1728e-05	0.00024568	0.029367	162	4	-0.28434	0.99994	0.99993	1	19276	0	-0.28434	1.53214
R1	MRPL2	4	6.2807e-05	0.00025131	0.029855	163	3	-0.53539	0.98432	0.98428	1	18609	0	-0.53539	1.52498
R1	MRPL34	4	6.4452e-05	0.00025796	0.030333	164	4	-0.46773	0.99886	0.99884	1	19133	0	-0.46773	1.51808
R1	BRAP	4	6.4588e-05	0.00025847	0.030333	165	3	-0.62866	0.96575	0.96578	1	18151	0	-0.62866	1.51808
R1	MRPL51	4	6.7325e-05	0.00027074	0.031582	166	3	-0.55827	0.92348	0.92367	1	17258	0	-0.55827	1.50056
R1	WBSCR16	4	6.8538e-05	0.00027534	0.031926	167	4	-0.42836	0.99971	0.99971	1	19226	0	-0.42836	1.49586
R1	RPUSD4	4	7.2764e-05	0.00028915	0.033327	168	4	-0.63566	0.99993	0.99992	1	19273	0	-0.63566	1.4772
R1	ZBTB17	4	7.3788e-05	0.00029375	0.033518	169	4	-0.4218	0.99993	0.99992	1	19271	0	-0.4218	1.47472
R1	PTPMT1	4	7.4024e-05	0.00029426	0.033518	170	4	-0.70485	0.99418	0.99422	1	18917	0	-0.70485	1.47472
R1	EXT2	4	7.7135e-05	0.00030858	0.034943	171	4	-0.36138	0.99992	0.99992	1	19270	0	-0.36138	1.45664
R1	ADAT2	4	7.8434e-05	0.00031267	0.035169	172	3	-0.58338	0.17313	0.30158	0.988741	5905	1	-0.58338	1.45384
R1	NDUFA11	4	7.9002e-05	0.0003142	0.035169	173	4	-0.3733	0.99992	0.99992	1	19269	0	-0.3733	1.45384
R1	GFM2	4	8.0001e-05	0.00032136	0.035763	174	3	-0.46424	0.96633	0.96637	1	18172	0	-0.46424	1.44657
R1	PNISR	4	8.1079e-05	0.00032596	0.035849	175	4	-0.32036	0.99992	0.99992	1	19268	0	-0.32036	1.44552
R1	SBDS	4	8.1477e-05	0.00032647	0.035849	176	4	-0.3177	0.99992	0.99992	1	19267	0	-0.3177	1.44552
R1	PNKP	4	8.1703e-05	0.000328	0.035849	177	3	-0.48274	0.78529	0.78566	1	14597	1	-0.48274	1.44552
R1	COA5	4	8.2851e-05	0.00032954	0.035849	178	4	-0.57248	0.99951	0.99951	1	19195	0	-0.57248	1.44552
R1	TMEM242	4	8.3313e-05	0.00033158	0.03587	179	4	-0.45277	0.9997	0.9997	1	19224	0	-0.45277	1.44527
R1	PAICS	4	8.4242e-05	0.00033567	0.036111	180	3	-0.46825	0.80171	0.80156	1	14919	1	-0.46825	1.44236
R1	PIK3CA	4	9.0661e-05	0.00035868	0.038217	181	4	-0.29953	0.99991	0.99991	1	19266	0	-0.29953	1.41774
R1	MTG2	4	9.0817e-05	0.00035919	0.038217	182	4	-0.73948	0.99959	0.99959	1	19204	0	-0.73948	1.41774
R1	OXA1L	4	9.2208e-05	0.00036431	0.038549	183	4	-0.27293	0.99991	0.99991	1	19265	0	-0.27293	1.41399
R1	NARS2	4	9.2548e-05	0.00036686	0.038608	184	4	-0.51613	0.99991	0.99991	1	19264	0	-0.51613	1.41332
R1	VMA21	4	9.4416e-05	0.00037556	0.039151	185	3	-0.41679	0.86965	0.86951	1	16193	0	-0.41679	1.40726
R1	PFN1	4	9.4514e-05	0.00037607	0.039151	186	4	-0.37886	0.99991	0.99991	1	19263	0	-0.37886	1.40726
R1	NDUFAF6	4	9.6442e-05	0.00038681	0.040054	187	4	-0.31117	0.99982	0.99982	1	19245	0	-0.31117	1.39735
R1	POLR3K	4	9.7421e-05	0.00039141	0.040206	188	4	-0.47813	0.9999	0.9999	1	19262	0	-0.47813	1.39571
R1	C14orf80	4	9.7827e-05	0.00039243	0.040206	189	4	-0.36959	0.9999	0.9999	1	19261	0	-0.36959	1.39571
R1	TIMM50	4	9.9925e-05	0.00039805	0.040568	190	3	-0.45574	0.30904	0.44726	1	8440	1	-0.45574	1.39182
R1	KDSR	4	0.00010747	0.00042336	0.042922	191	3	-0.46402	0.90104	0.90104	1	16796	0	-0.46402	1.36732
R1	TRIAP1	4	0.00011134	0.00043538	0.04391	192	4	-0.37671	0.99989	0.99989	1	19258	0	-0.37671	1.35744
R1	TARS2	4	0.00011512	0.0004497	0.045119	193	4	-0.5731	0.9962	0.9962	1	18991	0	-0.5731	1.34564
R1	TBC1D31	4	0.0001193	0.00046964	0.046802	194	4	-0.29825	0.99988	0.99989	1	19257	0	-0.29825	1.32974
R1	TFAM	4	0.00012006	0.00047373	0.046802	195	3	-0.61921	0.82553	0.82544	1	15352	0	-0.61921	1.32974
R1	ATP13A1	4	0.0001201	0.00047373	0.046802	196	4	-0.45856	0.99988	0.99989	1	19256	0	-0.45856	1.32974
R1	COX7C	4	0.00012243	0.0004814	0.04728	197	4	-0.37147	0.99988	0.99988	1	19255	0	-0.37147	1.32532
R1	ATP5A1	4	0.00012321	0.00048344	0.04728	198	4	-0.54878	0.99988	0.99988	1	19254	0	-0.54878	1.32532
R1	GFM1	4	0.00012378	0.00048651	0.047302	199	4	-0.51981	0.99879	0.99877	1	19130	0	-0.51981	1.32512
R1	RNF103-CHMP3	4	0.00012453	0.00048856	0.047302	200	4	-0.48135	0.9977	0.99771	1	19061	0	-0.48135	1.32512
R1	LRPPRC	4	0.00012651	0.00049725	0.047904	201	4	-0.71453	0.999	0.999	1	19150	0	-0.71453	1.31963
R1	NHLRC2	4	0.00012789	0.00050338	0.048255	202	4	-0.57855	0.99982	0.99982	1	19243	0	-0.57855	1.31646
R1	BCS1L	4	0.00012936	0.00051003	0.048651	203	3	-0.47286	0.92853	0.92871	1	17352	0	-0.47286	1.31291
R1	CMPK1	4	0.00013145	0.00051872	0.049238	204	4	-0.50861	0.99505	0.99506	1	18949	0	-0.50861	1.3077
R1	PIGM	4	0.00013829	0.00054838	0.051799	205	4	-0.49261	0.9954	0.99539	1	18964	0	-0.49261	1.28568
R1	VPS39	4	0.00014205	0.00056576	0.053182	206	3	-0.38644	0.70875	0.72162	1	13402	1	-0.38644	1.27424
R1	C11orf16	4	0.00014621	0.00058264	0.054503	207	3	-0.31037	0.85562	0.85543	1	15913	0	-0.31037	1.26358
R1	MCMBP	4	0.00014857	0.00058826	0.05462	208	3	-0.46412	0.87039	0.87025	1	16209	0	-0.46412	1.26265
R1	CSNK1A1	4	0.00014942	0.00059235	0.05462	209	3	-0.64063	0.45051	0.57192	1	10689	1	-0.64063	1.26265
R1	ANKRD49	4	0.0001495	0.00059235	0.05462	210	4	-0.47418	0.99985	0.99985	1	19252	0	-0.47418	1.26265
R1	PGK1	4	0.00015133	0.00059798	0.054806	211	4	-0.51878	0.99985	0.99985	1	19251	0	-0.51878	1.26117
R1	MRPL39	4	0.0001517	0.00060002	0.054806	212	4	-0.56035	0.9982	0.99819	1	19099	0	-0.56035	1.26117
R1	ILF2	4	0.00015458	0.00060769	0.055246	213	4	-0.4864	0.99874	0.99872	1	19126	0	-0.4864	1.2577
R1	ZBTB8OS	4	0.00015668	0.00061485	0.055635	214	4	-0.66085	0.98905	0.98904	1	18744	0	-0.66085	1.25465
R1	GATC	4	0.00015875	0.00062201	0.056021	215	2	-0.35468	0.73189	0.73947	1	13733	1	-0.35468	1.25165
R1	MRPL27	4	0.00016078	0.00062968	0.056449	216	4	-0.353	0.99984	0.99984	1	19250	0	-0.353	1.24834
R1	UHRF1	4	0.00016434	0.00064297	0.057376	217	4	-0.41852	0.99946	0.99947	1	19188	0	-0.41852	1.24127
R1	TFAP4	4	0.00016857	0.00065217	0.057711	218	4	-0.29575	0.99776	0.99776	1	19063	0	-0.29575	1.23874
R1	DPM3	4	0.00016909	0.00065269	0.057711	219	4	-0.43924	0.99983	0.99983	1	19249	0	-0.43924	1.23874
R1	YBX1	4	0.00017378	0.0006716	0.058846	220	4	-0.45743	0.99975	0.99975	1	19233	0	-0.45743	1.23028
R1	EMC1	4	0.00017415	0.0006716	0.058846	221	4	-0.36416	0.99755	0.99754	1	19048	0	-0.36416	1.23028
R1	SMC6	4	0.00017653	0.00068183	0.059473	222	4	-0.32437	0.99982	0.99983	1	19248	0	-0.32437	1.22568
R1	UQCRB	4	0.00018132	0.00069359	0.059951	223	4	-0.58898	0.99982	0.99982	1	19247	0	-0.58898	1.2222
R1	XRCC6	4	0.00018221	0.00069666	0.059951	224	4	-0.60052	0.99982	0.99982	1	19246	0	-0.60052	1.2222
R1	CRTC3	4	0.0001834	0.00069973	0.059951	225	4	-0.47165	0.99969	0.99969	1	19220	0	-0.47165	1.2222
R1	NUDCD3	4	0.00018433	0.00070177	0.059951	226	4	-0.50115	0.99982	0.99982	1	19244	0	-0.50115	1.2222
R1	GPR89A	4	0.00018512	0.00070279	0.059951	227	3	-0.42209	0.9666	0.96663	1	18176	0	-0.42209	1.2222
R1	EMC2	4	0.00018767	0.00070944	0.060253	228	4	-0.29801	0.99243	0.99245	1	18860	0	-0.29801	1.22002
R1	PELO	4	0.00019138	0.00072376	0.0612	229	4	-0.44809	0.99981	0.99981	1	19242	0	-0.44809	1.21325
R1	RGS2	4	0.00019596	0.00074217	0.062484	230	4	-0.28441	0.9998	0.9998	1	19241	0	-0.28441	1.20423
R1	GTF3C6	4	0.0002008	0.0007575	0.063499	231	2	-0.31559	0.39692	0.54143	1	10159	1	-0.31559	1.19723
R1	TOMM22	4	0.00020417	0.00077336	0.064548	232	4	-0.49874	0.98975	0.98972	1	18765	0	-0.49874	1.19012
R1	VEZT	4	0.00020643	0.00078256	0.065036	233	4	-0.35749	0.99979	0.99979	1	19240	0	-0.35749	1.18685
R1	RDH5	4	0.00020924	0.00079176	0.065368	234	3	-0.32998	0.54461	0.61866	1	11502	1	-0.32998	1.18463
R1	NDUFA10	4	0.00020966	0.0007933	0.065368	235	3	-0.43111	0.84702	0.8468	1	15765	0	-0.43111	1.18463
R1	FUBP1	4	0.00021475	0.00081426	0.066811	236	4	-0.33745	0.99979	0.99979	1	19239	0	-0.33745	1.17515
R1	NAA25	4	0.00021634	0.00081835	0.066863	237	4	-0.51391	0.99921	0.99921	1	19164	0	-0.51391	1.17481
R1	HCCS	4	0.00022768	0.00085977	0.069905	238	4	-0.22897	0.99977	0.99977	1	19238	0	-0.22897	1.15549
R1	PFDN1	4	0.00022919	0.0008659	0.069905	239	4	-0.36267	0.99512	0.99512	1	18951	0	-0.36267	1.15549
R1	MRPL32	4	0.00022933	0.00086641	0.069905	240	3	-0.52195	0.95585	0.95586	1	17920	0	-0.52195	1.15549
R1	JTB	4	0.00023115	0.00087511	0.070268	241	4	-0.33413	0.99977	0.99977	1	19236	0	-0.33413	1.15324
R1	SNAPC5	4	0.00023282	0.00087817	0.070268	242	3	-0.30058	0.80133	0.80121	1	14907	1	-0.30058	1.15324
R1	MTO1	4	0.00023436	0.00088278	0.070346	243	4	-0.24698	0.99977	0.99977	1	19235	0	-0.24698	1.15276
R1	OTUD5	4	0.00024395	0.00091397	0.072358	244	4	-0.50138	0.99961	0.99961	1	19212	0	-0.50138	1.14051
R1	MRPS26	4	0.00024471	0.0009155	0.072358	245	4	-0.47758	0.99976	0.99976	1	19234	0	-0.47758	1.14051
R1	B3GALT6	4	0.00024845	0.00092726	0.07299	246	3	-0.33011	0.97878	0.9789	1	18470	0	-0.33011	1.13674
R1	MED23	4	0.00025352	0.00094976	0.074458	247	4	-0.24664	0.99975	0.99975	1	19232	0	-0.24664	1.12809
R1	ERAL1	4	0.00025796	0.00096407	0.075275	248	4	-0.46202	0.99974	0.99974	1	19231	0	-0.46202	1.12335
R1	WDR83	4	0.0002638	0.00098401	0.076524	249	4	-0.50006	0.99898	0.99897	1	19147	0	-0.50006	1.1162
R1	PIK3R4	4	0.0002695	0.0010014	0.077564	250	3	-0.32171	0.77039	0.7719	1	14340	1	-0.32171	1.11034
R1	CEBPB	4	0.00027139	0.0010075	0.077729	251	4	-0.4493	0.99882	0.9988	1	19131	0	-0.4493	1.10942
R1	CCDC101	4	0.00027583	0.001027	0.078913	252	3	-0.54847	0.94133	0.94139	1	17605	0	-0.54847	1.10285
R1	TRAPPC13	4	0.00028511	0.0010556	0.080793	253	4	-0.27572	0.99971	0.99971	1	19228	0	-0.27572	1.09263
R1	PCYT1A	4	0.00028813	0.0010694	0.081527	254	4	-0.42361	0.99971	0.99971	1	19227	0	-0.42361	1.0887
R1	SUPV3L1	4	0.00029256	0.0010883	0.082644	255	4	-0.41252	0.99971	0.99971	1	19225	0	-0.41252	1.08279
R1	NCKAP1	4	0.00029541	0.001098	0.082911	256	4	-0.35387	0.99964	0.99964	1	19217	0	-0.35387	1.08139
R1	MRPL21	4	0.00029648	0.0011011	0.082911	257	4	-0.47695	0.99969	0.99969	1	19222	0	-0.47695	1.08139
R1	COX15	4	0.0002974	0.0011047	0.082911	258	3	-0.45015	0.91454	0.91458	1	17059	0	-0.45015	1.08139
R1	FECH	4	0.00029932	0.0011103	0.083012	259	4	-0.41263	0.9997	0.9997	1	19223	0	-0.41263	1.08086
R1	KIAA0100	4	0.00031265	0.0011609	0.086462	260	4	-0.28762	0.99969	0.99969	1	19221	0	-0.28762	1.06317
R1	CCNH	4	0.00031908	0.0011834	0.087503	261	4	-0.37056	0.99968	0.99968	1	19219	0	-0.37056	1.05798
R1	PTCD1	4	0.00031942	0.0011839	0.087503	262	3	-0.49386	0.87934	0.8793	1	16378	0	-0.49386	1.05798
R1	TAF6L	4	0.00033186	0.0012259	0.090257	263	4	-0.52109	0.99948	0.99948	1	19189	0	-0.52109	1.04452
R1	ADAT3	4	0.00033644	0.0012381	0.090815	264	4	-0.44842	0.99651	0.99654	1	19004	0	-0.44842	1.04184
R1	ATP5J2-PTCD1	4	0.0003469	0.0012739	0.09265	265	4	-0.33122	0.99965	0.99965	1	19218	0	-0.33122	1.03315
R1	LONP1	4	0.00034803	0.0012775	0.09265	266	3	-0.64339	0.97113	0.97123	1	18280	0	-0.64339	1.03315
R1	SDHA	4	0.00034848	0.0012775	0.09265	267	4	-0.41822	0.99394	0.99398	1	18905	0	-0.41822	1.03315
R1	AIFM1	4	0.00035272	0.0012959	0.093635	268	4	-0.39063	0.99888	0.99886	1	19135	0	-0.39063	1.02856
R1	MRPL50	4	0.00035981	0.0013199	0.095016	269	4	-0.35827	0.99146	0.9915	1	18816	0	-0.35827	1.0222
R1	NDUFS5	4	0.00036296	0.0013368	0.095594	270	3	-0.36765	0.97746	0.97764	1	18441	0	-0.36765	1.01957
R1	CCDC84	4	0.00036327	0.0013378	0.095594	271	4	-0.60667	0.99074	0.99074	1	18798	0	-0.60667	1.01957
R1	DLST	4	0.00036546	0.0013476	0.095934	272	4	-0.31951	0.99963	0.99963	1	19216	0	-0.31951	1.01803
R1	SHQ1	4	0.00036938	0.0013649	0.096816	273	4	-0.53472	0.99601	0.99599	1	18982	0	-0.53472	1.01405
R1	PRSS56	4	0.00037987	0.0014007	0.098992	274	4	-0.29456	0.99962	0.99962	1	19214	0	-0.29456	1.0044
R1	DDX55	4	0.00038852	0.0014268	0.100468	275	4	-0.39535	0.99961	0.99961	1	19213	0	-0.39535	0.997972
R1	PDCD2	4	0.00039269	0.0014457	0.100796	276	4	-0.41098	0.99961	0.9996	1	19211	0	-0.41098	0.996557
R1	RASSF2	4	0.00039384	0.0014508	0.100796	277	2	-0.05688	0.042649	0.10472	0.892424	2271	2	-0.05688	0.996557
R1	STRIP1	4	0.00039505	0.0014544	0.100796	278	4	-0.42098	0.99841	0.99839	1	19107	0	-0.42098	0.996557
R1	UQCRQ	4	0.00039572	0.001457	0.100796	279	4	-0.37898	0.9996	0.9996	1	19210	0	-0.37898	0.996557
R1	MRE11A	4	0.00039616	0.0014575	0.100796	280	4	-0.22916	0.9996	0.9996	1	19209	0	-0.22916	0.996557
R1	AURKAIP1	4	0.00040244	0.0014754	0.10167	281	4	-0.44565	0.9996	0.99959	1	19208	0	-0.44565	0.992807
R1	GPR89B	4	0.00040553	0.0014897	0.101886	282	4	-0.40894	0.99959	0.99959	1	19206	0	-0.40894	0.991885
R1	TRMT10C	4	0.00040636	0.0014938	0.101886	283	3	-0.65211	0.4963	0.59398	1	11066	1	-0.65211	0.991885
R1	MRPS18C	4	0.00040642	0.0014943	0.101886	284	4	-0.39407	0.99959	0.99959	1	19205	0	-0.39407	0.991885
R1	DARS2	4	0.00041898	0.0015383	0.104167	285	4	-0.29795	0.99958	0.99958	1	19203	0	-0.29795	0.98227
R1	DSCC1	4	0.00041944	0.0015388	0.104167	286	4	-0.30163	0.99958	0.99958	1	19202	0	-0.30163	0.98227
R1	SPDYE2	4	0.00042182	0.0015439	0.104167	287	4	-0.59125	0.99419	0.99422	1	18918	0	-0.59125	0.98227
R1	TIMM17A	4	0.00042554	0.0015562	0.104631	288	4	-0.35927	0.99669	0.99672	1	19014	0	-0.35927	0.98034
R1	HIST1H2AI	4	0.00042768	0.0015664	0.104954	289	4	-0.57132	0.99957	0.99957	1	19201	0	-0.57132	0.979001
R1	TRMT6	4	0.00043199	0.0015771	0.105309	290	4	-0.40649	0.99956	0.99956	1	19200	0	-0.40649	0.977535
R1	C15orf41	4	0.00043409	0.0015894	0.105673	291	3	-0.38256	0.90611	0.90613	1	16886	0	-0.38256	0.976036
R1	GEMIN4	4	0.0004359	0.0015935	0.105673	292	3	-0.57459	0.90583	0.90584	1	16878	0	-0.57459	0.976036
R1	NDOR1	4	0.00044231	0.001617	0.106537	293	4	-0.34315	0.99956	0.99956	1	19199	0	-0.34315	0.9725
R1	TMEM261	4	0.00044246	0.0016175	0.106537	294	3	-0.41736	0.89714	0.89708	1	16735	0	-0.41736	0.9725
R1	DHRSX	4	0.00045506	0.0016784	0.110061	295	4	-0.36088	0.99256	0.99259	1	18865	0	-0.36088	0.958367
R1	LETM2	4	0.00045612	0.0016825	0.110061	296	4	-0.25612	0.99631	0.99631	1	18996	0	-0.25612	0.958367
R1	MRPL46	4	0.00045897	0.0016881	0.110061	297	3	-0.35404	0.94129	0.94135	1	17603	0	-0.35404	0.958367
R1	CHURC1-FNTB	4	0.00046692	0.0017234	0.111742	298	4	-0.3934	0.99953	0.99953	1	19198	0	-0.3934	0.951784
R1	OPA1	4	0.00046781	0.0017254	0.111742	299	3	-0.51583	0.9812	0.98119	1	18528	0	-0.51583	0.951784
R1	KTI12	4	0.00047137	0.0017402	0.112282	300	4	-0.51737	0.99953	0.99953	1	19197	0	-0.51737	0.94969
R1	WDR77	4	0.00047324	0.0017454	0.112282	301	3	-0.64503	0.95155	0.95157	1	17831	0	-0.64503	0.94969
R1	CSRNP3	4	0.00049087	0.0018057	0.115779	302	3	-0.12119	0.70601	0.7196	1	13365	1	-0.12119	0.93637
R1	C7orf55-LUC7L2	4	0.00049383	0.0018154	0.116018	303	4	-0.2868	0.99951	0.99951	1	19194	0	-0.2868	0.935475
R1	COG3	4	0.00049525	0.0018226	0.116092	304	3	-0.55091	0.74345	0.74877	1	13896	1	-0.55091	0.935198
R1	MRPS2	4	0.00050086	0.0018435	0.117043	305	4	-0.44395	0.99922	0.99922	1	19166	0	-0.44395	0.931655
R1	MRPS7	4	0.00050593	0.0018578	0.11728	306	4	-0.39775	0.99949	0.9995	1	19192	0	-0.39775	0.930776
R1	MRPL33	4	0.00050645	0.0018594	0.11728	307	3	-0.59441	0.33052	0.4703	1	8858	1	-0.59441	0.930776
R1	RQCD1	4	0.00051223	0.0018814	0.118281	308	4	-0.24064	0.99949	0.99949	1	19191	0	-0.24064	0.927085
R1	NDUFB4	4	0.00051497	0.0018926	0.118604	309	4	-0.40349	0.99949	0.99949	1	19190	0	-0.40349	0.925901
R1	EMC4	4	0.00053407	0.0019627	0.122597	310	4	-0.38577	0.9989	0.99889	1	19140	0	-0.38577	0.91152
R1	GNG10	4	0.00053762	0.0019744	0.122935	311	4	-0.48459	0.99535	0.99534	1	18962	0	-0.48459	0.910324
R1	C19orf25	4	0.00054368	0.0019944	0.1237	312	2	-0.41153	0.97805	0.9782	1	18454	0	-0.41153	0.90763
R1	FBXW11	4	0.00054668	0.0020061	0.1237	313	4	-0.26343	0.99945	0.99946	1	19186	0	-0.26343	0.90763
R1	HDAC3	4	0.00054844	0.0020107	0.1237	314	4	-0.37564	0.99945	0.99946	1	19185	0	-0.37564	0.90763
R1	TRIM16L	4	0.00054899	0.0020123	0.1237	315	4	-0.22844	0.99945	0.99946	1	19184	0	-0.22844	0.90763
R1	MRPL43	4	0.0005516	0.002024	0.123762	316	3	-0.69921	0.74348	0.7488	1	13898	1	-0.69921	0.907413
R1	MRPS5	4	0.00055245	0.0020261	0.123762	317	4	-0.53108	0.99692	0.99694	1	19024	0	-0.53108	0.907413
R1	TRAPPC5	4	0.00057343	0.0021176	0.128327	318	4	-0.42016	0.99798	0.99798	1	19079	0	-0.42016	0.891682
R1	HOXD13	4	0.00057387	0.0021181	0.128327	319	4	-0.23379	0.99943	0.99944	1	19183	0	-0.23379	0.891682
R1	VEGFB	4	0.00057502	0.0021217	0.128327	320	4	-0.19847	0.99942	0.99943	1	19182	0	-0.19847	0.891682
R1	HSD17B12	4	0.00057612	0.0021273	0.128327	321	3	-0.74808	0.82887	0.82879	1	15422	0	-0.74808	0.891682
R1	UBE2Q2L	4	0.00058994	0.0021656	0.130235	322	4	-0.35848	0.99941	0.99942	1	19181	0	-0.35848	0.885272
R1	MARCHF5	4	0.00059544	0.0021846	0.130251	323	4	-0.43975	0.9994	0.99941	1	19180	0	-0.43975	0.885219
R1	RMND1	4	0.00059563	0.0021851	0.130251	324	4	-0.3191	0.9994	0.99941	1	19179	0	-0.3191	0.885219
R1	CEP41	4	0.00059642	0.0021861	0.130251	325	4	-0.28716	0.9994	0.99941	1	19178	0	-0.28716	0.885219
R1	ATP5C1	4	0.0006035	0.0022117	0.13137	326	3	-0.3451	0.97893	0.97905	1	18474	0	-0.3451	0.881504
R1	MBTPS2	4	0.00061076	0.0022398	0.132634	327	4	-0.47861	0.99822	0.99821	1	19101	0	-0.47861	0.877345
R1	VPS36	4	0.00061249	0.002248	0.132713	328	3	-0.44205	0.93261	0.93268	1	17428	0	-0.44205	0.877087
R1	SEC62	4	0.00061862	0.002271	0.133663	329	4	-0.38497	0.99938	0.99939	1	19177	0	-0.38497	0.873989
R1	EIF5A	4	0.00062049	0.0022786	0.133708	330	3	-0.79492	0.82351	0.82345	1	15323	0	-0.79492	0.873843
R1	MRPS30	4	0.00063562	0.0023288	0.135885	331	4	-0.40823	0.99936	0.99937	1	19176	0	-0.40823	0.866828
R1	EMC7	4	0.00063644	0.0023298	0.135885	332	4	-0.53799	0.99936	0.99937	1	19175	0	-0.53799	0.866828
R1	RIC1	4	0.00064564	0.002362	0.13735	333	3	-0.32958	0.96674	0.96677	1	18178	0	-0.32958	0.862171
R1	PDCL	4	0.00065847	0.0024055	0.139279	334	4	-0.29488	0.99934	0.99935	1	19174	0	-0.29488	0.856114
R1	ZDHHC12	4	0.00065981	0.0024095	0.139279	335	4	-0.43962	0.99649	0.99652	1	19003	0	-0.43962	0.856114
R1	SAFB	4	0.000668	0.0024392	0.140509	336	4	-0.21136	0.9977	0.9977	1	19060	0	-0.21136	0.852296
R1	METTL8	4	0.00066962	0.0024453	0.140509	337	3	-0.27521	0.62221	0.66322	1	12291	1	-0.27521	0.852296
R1	MPI	4	0.00067682	0.0024699	0.141499	338	4	-0.33701	0.99932	0.99933	1	19173	0	-0.33701	0.849247
R1	ACTR5	4	0.00071225	0.002609	0.149026	339	3	-0.26423	0.70374	0.71794	1	13330	1	-0.26423	0.826738
R1	MRPL11	4	0.00071558	0.0026187	0.149141	340	4	-0.60553	0.99204	0.99206	1	18836	0	-0.60553	0.826403
R1	DPM1	4	0.00072204	0.0026386	0.149836	341	4	-0.28559	0.99928	0.99928	1	19170	0	-0.28559	0.824384
R1	THG1L	4	0.00073446	0.0026846	0.152003	342	3	-0.48714	0.82857	0.82848	1	15415	0	-0.48714	0.818148
R1	FBXW7	4	0.00074082	0.0027015	0.152513	343	3	-0.39539	0.68577	0.70511	1	13086	1	-0.39539	0.816693
R1	HUWE1	4	0.00074592	0.0027184	0.153019	344	4	-0.44124	0.99905	0.99904	1	19152	0	-0.44124	0.815255
R1	VHL	4	0.00075104	0.0027375	0.15348	345	3	-0.79256	0.93152	0.93163	1	17409	0	-0.79256	0.813948
R1	ARIH1	4	0.00075209	0.0027424	0.15348	346	4	-0.49935	0.99828	0.99827	1	19102	0	-0.49935	0.813948
R1	TPRKB	4	0.00075903	0.0027659	0.15435	347	3	-0.56187	0.87219	0.87207	1	16252	0	-0.56187	0.811493
R1	ASNA1	4	0.000762	0.0027767	0.15443	348	4	-0.32314	0.99924	0.99924	1	19168	0	-0.32314	0.811268
R1	TEFM	4	0.0007635	0.0027833	0.15443	349	3	-0.34118	0.81207	0.81197	1	15112	0	-0.34118	0.811268
R1	FOXH1	4	0.00077608	0.0028273	0.156208	350	4	-0.20453	0.99922	0.99922	1	19167	0	-0.20453	0.806297
R1	COX16	4	0.00077862	0.0028339	0.156208	351	3	-0.58432	0.87159	0.87149	1	16238	0	-0.58432	0.806297
R1	NOSIP	4	0.00078008	0.0028396	0.156208	352	3	-0.34275	0.94315	0.94324	1	17649	0	-0.34275	0.806297
R1	EXT1	4	0.00078514	0.0028528	0.156495	353	4	-0.37899	0.99654	0.99657	1	19007	0	-0.37899	0.8055
R1	TMED2	4	0.00080316	0.0029168	0.159549	354	4	-0.4685	0.99875	0.99873	1	19128	0	-0.4685	0.797106
R1	TAF2	4	0.00081023	0.0029336	0.159789	355	3	-0.34301	0.9412	0.94127	1	17600	0	-0.34301	0.796453
R1	ALG1	4	0.00081226	0.0029413	0.159789	356	4	-0.35008	0.99919	0.99918	1	19163	0	-0.35008	0.796453
R1	UQCR10	4	0.00081375	0.0029459	0.159789	357	4	-0.32412	0.99919	0.99918	1	19162	0	-0.32412	0.796453
R1	IKBKAP	4	0.00082451	0.0029843	0.161417	358	4	-0.44156	0.99918	0.99917	1	19161	0	-0.44156	0.792051
R1	LAGE3	4	0.00083166	0.0030108	0.162225	359	4	-0.71478	0.9974	0.99738	1	19041	0	-0.71478	0.789882
R1	YEATS4	4	0.00083335	0.003016	0.162225	360	4	-0.3134	0.99917	0.99916	1	19160	0	-0.3134	0.789882
R1	STT3A	4	0.00083614	0.0030287	0.162461	361	4	-0.3101	0.99916	0.99916	1	19159	0	-0.3101	0.789251
R1	MRPL18	4	0.00083886	0.0030385	0.162532	362	3	-0.48628	0.88336	0.8833	1	16447	0	-0.48628	0.789061
R1	MRPL24	4	0.00084179	0.0030512	0.162766	363	3	-0.33966	0.98583	0.98579	1	18655	0	-0.33966	0.788436
R1	UBIAD1	4	0.00085783	0.0031105	0.165474	364	3	-0.26654	0.98395	0.98392	1	18599	0	-0.26654	0.78127
R1	FGFR1	4	0.00086263	0.003129	0.165998	365	4	-0.39266	0.99914	0.99913	1	19158	0	-0.39266	0.779897
R1	HSPB1	4	0.00087245	0.0031668	0.167546	366	4	-0.2378	0.99559	0.99557	1	18971	0	-0.2378	0.775866
R1	RAB3GAP1	4	0.00087681	0.0031862	0.168114	367	3	-0.24948	0.11038	0.23315	0.965135	4675	1	-0.24948	0.774396
R1	SARS2	4	0.00088853	0.0032287	0.16986	368	4	-0.41366	0.99911	0.99911	1	19157	0	-0.41366	0.769909
R1	CCDC115	4	0.00089163	0.0032368	0.16986	369	4	-0.48324	0.98957	0.98955	1	18762	0	-0.48324	0.769909
R1	MOB4	4	0.0008955	0.0032471	0.169936	370	4	-0.42972	0.99864	0.9986	1	19118	0	-0.42972	0.769715
R1	LSM11	4	0.00089943	0.0032583	0.170065	371	3	-0.27545	0.096146	0.20758	0.95142	4216	1	-0.27545	0.769385
R1	EXTL3	4	0.00090676	0.0032788	0.170672	372	4	-0.26829	0.99909	0.99909	1	19156	0	-0.26829	0.767838
R1	ATP5J2	4	0.00093035	0.0033723	0.175072	373	4	-0.33492	0.99907	0.99906	1	19155	0	-0.33492	0.756783
R1	COA6	4	0.00093936	0.0034015	0.175841	374	4	-0.39477	0.99766	0.99766	1	19057	0	-0.39477	0.75488
R1	RAB1A	4	0.00094474	0.0034178	0.175841	375	4	-0.23217	0.99906	0.99905	1	19154	0	-0.23217	0.75488
R1	ICMT	4	0.00094479	0.0034178	0.175841	376	3	-0.2899	0.94733	0.94736	1	17747	0	-0.2899	0.75488
R1	NXT1	4	0.00094614	0.0034235	0.175841	377	4	-0.45312	0.99905	0.99905	1	19153	0	-0.45312	0.75488
R1	EXOC5	4	0.00094862	0.0034337	0.1759	378	3	-0.3094	0.89548	0.89543	1	16700	0	-0.3094	0.754734
R1	SYVN1	4	0.00095892	0.0034746	0.177526	379	3	-0.3511	0.91499	0.91505	1	17071	0	-0.3511	0.750738
R1	RHNO1	4	0.00098928	0.0035799	0.182426	380	2	-0.30267	0.92818	0.92836	1	17345	0	-0.30267	0.738913
R1	DCPS	4	0.0010011	0.0036213	0.184052	381	3	-0.35503	0.40859	0.5531	1	10364	1	-0.35503	0.735059
R1	TOR1B	4	0.0010074	0.0036444	0.184454	382	2	-0.094577	0.96226	0.96226	1	18061	0	-0.094577	0.734112
R1	OBP2A	4	0.0010122	0.0036617	0.184454	383	4	-0.36145	0.99899	0.99898	1	19149	0	-0.36145	0.734112
R1	TECR	4	0.0010125	0.0036623	0.184454	384	4	-0.50741	0.99899	0.99898	1	19148	0	-0.50741	0.734112
R1	SLC35C1	4	0.0010144	0.0036674	0.184454	385	3	-0.33252	0.62682	0.66608	1	12337	1	-0.33252	0.734112
R1	MRPL30	4	0.0010169	0.0036771	0.184464	386	3	-0.38991	0.90363	0.90366	1	16847	0	-0.38991	0.734088
R1	TLE3	4	0.0010207	0.0036914	0.184703	387	4	-0.21173	0.99898	0.99897	1	19146	0	-0.21173	0.733526
R1	ADCK2	4	0.0010311	0.0037328	0.186294	388	4	-0.17994	0.99897	0.99896	1	19145	0	-0.17994	0.729801
R1	NFIC	4	0.0010368	0.0037558	0.186961	389	2	-0.20154	0.58875	0.64325	1	11958	1	-0.20154	0.728249
R1	TOMM40	4	0.0010416	0.0037737	0.18737	390	3	-0.50833	0.74231	0.74783	1	13879	1	-0.50833	0.7273
R1	NDUFC2-KCTD14	4	0.0010529	0.0038213	0.189167	391	3	-0.38962	0.39435	0.53867	1	10105	1	-0.38962	0.723155
R1	IGF1R	4	0.0010549	0.0038294	0.189167	392	4	-0.38787	0.99134	0.99136	1	18814	0	-0.38787	0.723155
R1	MEIS1	4	0.0010687	0.003878	0.190682	393	4	-0.37163	0.99723	0.99723	1	19035	0	-0.37163	0.71969
R1	DHH	4	0.0010697	0.0038816	0.190682	394	4	-0.21636	0.99893	0.99892	1	19143	0	-0.21636	0.71969
R1	SCO1	4	0.0010728	0.0038944	0.190682	395	4	-0.27419	0.99893	0.99891	1	19142	0	-0.27419	0.71969
R1	SH3GLB2	4	0.0010743	0.0038995	0.190682	396	3	-0.28843	0.37478	0.51779	1	9719	1	-0.28843	0.71969
R1	C17orf89	4	0.0010833	0.0039343	0.191714	397	3	-0.33517	0.95809	0.9581	1	17962	0	-0.33517	0.717346
R1	FSCN3	4	0.0010851	0.0039404	0.191714	398	4	-0.217	0.99891	0.9989	1	19141	0	-0.217	0.717346
R1	UCHL5	4	0.0010915	0.0039639	0.192375	399	4	-0.43165	0.99219	0.9922	1	18844	0	-0.43165	0.715851
R1	VMP1	4	0.0011	0.0039951	0.193403	400	4	-0.41631	0.9989	0.99888	1	19139	0	-0.41631	0.713537
R1	C1QBP	4	0.001116	0.0040478	0.194756	401	3	-0.28577	0.98393	0.9839	1	18598	0	-0.28577	0.710509
R1	COA3	4	0.001118	0.004056	0.194756	402	4	-0.30095	0.99888	0.99887	1	19137	0	-0.30095	0.710509
R1	PDSS2	4	0.0011184	0.004058	0.194756	403	3	-0.27792	0.98547	0.98544	1	18643	0	-0.27792	0.710509
R1	GEMIN8	4	0.0011223	0.0040698	0.194756	404	4	-0.27831	0.99888	0.99886	1	19136	0	-0.27831	0.710509
R1	CYCS	4	0.0011244	0.0040733	0.194756	405	4	-0.37789	0.98888	0.98887	1	18740	0	-0.37789	0.710509
R1	RBM17	4	0.0011314	0.0040964	0.195374	406	4	-0.33296	0.99487	0.99487	1	18944	0	-0.33296	0.709133
R1	GTF3C4	4	0.0011435	0.0041429	0.197013	407	3	-0.38894	0.95385	0.95385	1	17876	0	-0.38894	0.705505
R1	MIPEP	4	0.0011463	0.0041511	0.197013	408	4	-0.32342	0.99794	0.99794	1	19077	0	-0.32342	0.705505
R1	SSB	4	0.0011498	0.0041654	0.197209	409	2	-0.27922	0.73894	0.74502	1	13827	1	-0.27922	0.705073
R1	FASTKD5	4	0.0011623	0.0042096	0.198817	410	3	-0.35366	0.34392	0.48467	1	9130	1	-0.35366	0.701546
R1	ZMYND11	4	0.0011805	0.0042712	0.200381	411	3	-0.30266	0.50037	0.596	1	11099	1	-0.30266	0.698143
R1	TMEM199	4	0.0011805	0.0042712	0.200381	412	4	-0.28113	0.99515	0.99515	1	18953	0	-0.28113	0.698143
R1	PPAPDC3	4	0.0011818	0.0042738	0.200381	413	3	-0.24736	0.89559	0.89555	1	16702	0	-0.24736	0.698143
R1	NUBP2	4	0.001188	0.0042983	0.201007	414	4	-0.55047	0.99869	0.99866	1	19121	0	-0.55047	0.696789
R1	ATP6V0B	4	0.0011918	0.0043114	0.201007	415	3	-0.66232	0.94786	0.94789	1	17758	0	-0.66232	0.696789
R1	GEMIN6	4	0.0011944	0.0043183	0.201007	416	3	-0.72812	0.68393	0.70385	1	13060	1	-0.72812	0.696789
R1	NDUFB5	4	0.001203	0.0043551	0.202234	417	4	-0.41247	0.99632	0.99633	1	18999	0	-0.41247	0.694146
R1	MRPL47	4	0.0012306	0.0044466	0.20599	418	4	-0.27702	0.99877	0.99875	1	19129	0	-0.27702	0.686154
R1	NSMCE2	4	0.0012501	0.0045115	0.2085	419	3	-0.44517	0.59479	0.64679	1	12022	1	-0.44517	0.680894
R1	DAP3	4	0.0012557	0.004531	0.208899	420	4	-0.46214	0.99804	0.99803	1	19082	0	-0.46214	0.680064
R1	TUBD1	4	0.0012633	0.0045586	0.209454	421	3	-0.28024	0.98174	0.98173	1	18542	0	-0.28024	0.678911
R1	ASUN	4	0.0012663	0.0045708	0.209454	422	3	-0.34034	0.96723	0.96725	1	18193	0	-0.34034	0.678911
R1	PIGH	4	0.001268	0.0045754	0.209454	423	4	-0.30746	0.99873	0.99871	1	19125	0	-0.30746	0.678911
R1	METTL3	4	0.001273	0.0045949	0.20975	424	3	-0.34385	0.98583	0.98578	1	18654	0	-0.34385	0.678298
R1	NFE2L2	4	0.001276	0.0046036	0.20975	425	4	-0.22015	0.99872	0.9987	1	19124	0	-0.22015	0.678298
R1	LSM10	4	0.0012921	0.0046598	0.211387	426	4	-0.39787	0.99871	0.99868	1	19123	0	-0.39787	0.674922
R1	HGS	4	0.0012929	0.0046613	0.211387	427	3	-0.3481	0.85295	0.85275	1	15864	0	-0.3481	0.674922
R1	MYADML2	4	0.0013063	0.0047089	0.212447	428	3	-0.25174	0.93625	0.93628	1	17501	0	-0.25174	0.672749
R1	NELFB	4	0.0013084	0.0047181	0.212447	429	4	-0.39963	0.99869	0.99866	1	19122	0	-0.39963	0.672749
R1	NDUFC2	4	0.0013086	0.0047181	0.212447	430	2	-0.26525	0.84784	0.84762	1	15779	0	-0.26525	0.672749
R1	PCMT1	4	0.0013141	0.004734	0.212447	431	4	-0.17187	0.99869	0.99866	1	19120	0	-0.17187	0.672749
R1	GRWD1	4	0.001316	0.0047396	0.212447	432	4	-0.39469	0.98916	0.98915	1	18746	0	-0.39469	0.672749
R1	RCE1	4	0.0013252	0.0047749	0.213534	433	4	-0.22883	0.99867	0.99864	1	19119	0	-0.22883	0.670533
R1	TRAPPC12	4	0.0013317	0.0047933	0.213864	434	3	-0.24785	0.74214	0.74768	1	13876	1	-0.24785	0.669862
R1	SLC31A1	4	0.00136	0.004894	0.216931	435	4	-0.30128	0.99864	0.9986	1	19117	0	-0.30128	0.663678
R1	COG8	4	0.0013653	0.0049083	0.216931	436	4	-0.41286	0.99816	0.99815	1	19093	0	-0.41286	0.663678
R1	EHF	4	0.0013685	0.0049165	0.216931	437	4	-0.24085	0.99863	0.99859	1	19116	0	-0.24085	0.663678
R1	BIRC6	4	0.0013688	0.004917	0.216931	438	2	-0.12159	0.75044	0.7546	1	13998	1	-0.12159	0.663678
R1	THEG	4	0.0013692	0.004918	0.216931	439	4	-0.21879	0.99863	0.99859	1	19115	0	-0.21879	0.663678
R1	PCM1	4	0.0013767	0.0049472	0.217721	440	3	-0.45136	0.96636	0.96639	1	18173	0	-0.45136	0.6621
R1	SYNGAP1	4	0.0013811	0.0049646	0.21799	441	3	-0.25436	0.98047	0.98051	1	18511	0	-0.25436	0.661563
R1	TBC1D13	4	0.0013977	0.0050228	0.220051	442	4	-0.26308	0.9986	0.99856	1	19114	0	-0.26308	0.657477
R1	KRTAP19-8	4	0.0014204	0.0051011	0.222973	443	1	0.044815	0.24088	0.37433	1	7193	2	0.044815	0
R1	MON2	4	0.0014627	0.0052422	0.228626	444	4	-0.24201	0.99854	0.9985	1	19113	0	-0.24201	0.640874
R1	PKM	4	0.0014696	0.0052642	0.229069	445	3	-0.42298	0.96042	0.96042	1	18015	0	-0.42298	0.640034
R1	SOD1	4	0.0014853	0.0053179	0.230886	446	4	-0.52378	0.99851	0.99848	1	19112	0	-0.52378	0.636602
R1	PGLS	4	0.0014947	0.0053501	0.231765	447	4	-0.32299	0.99851	0.99847	1	19111	0	-0.32299	0.634952
R1	KLHDC10	4	0.0015214	0.0054559	0.235628	448	4	-0.22865	0.99848	0.99845	1	19110	0	-0.22865	0.627773
R1	ZFAT	4	0.0015237	0.0054636	0.235628	449	2	-0.056633	0.9272	0.92738	1	17326	0	-0.056633	0.627773
R1	SUMO2	4	0.0015333	0.0054927	0.236359	450	3	-0.48717	0.9651	0.96513	1	18131	0	-0.48717	0.626428
R1	ZFPL1	4	0.0015424	0.0055193	0.236976	451	3	-0.32673	0.80058	0.80045	1	14889	1	-0.32673	0.625296
R1	COX6B1	4	0.0015475	0.0055352	0.237131	452	3	-0.31541	0.083964	0.18501	0.941355	3803	1	-0.31541	0.625012
R1	KRTAP4-7	4	0.0015642	0.0055955	0.238812	453	3	-0.25051	0.93027	0.93039	1	17377	0	-0.25051	0.621944
R1	LRWD1	4	0.0015658	0.0055991	0.238812	454	3	-0.35522	0.37536	0.51841	1	9734	1	-0.35522	0.621944
R1	TUBB3	4	0.001577	0.0056405	0.24005	455	3	-0.29766	0.40177	0.54664	1	10253	1	-0.29766	0.619698
R1	NUSAP1	4	0.0015818	0.0056564	0.240104	456	3	-0.28476	0.946	0.94601	1	17721	0	-0.28476	0.619601
R1	ZKSCAN5	4	0.001584	0.0056666	0.240104	457	4	-0.3681	0.99805	0.99805	1	19084	0	-0.3681	0.619601
R1	ALG1L	4	0.0015914	0.0056927	0.240503	458	4	-0.28365	0.99779	0.99779	1	19066	0	-0.28365	0.61888
R1	ARL1	4	0.0015933	0.0057008	0.240503	459	4	-0.34234	0.99841	0.99839	1	19106	0	-0.34234	0.61888
R1	IBA57	4	0.0016187	0.0057954	0.243963	460	4	-0.4623	0.99653	0.99656	1	19005	0	-0.4623	0.612676
R1	RNF4	4	0.0016239	0.0058159	0.244292	461	3	-0.23381	0.97582	0.97599	1	18401	0	-0.23381	0.612091
R1	SCUBE2	4	0.0016739	0.0059867	0.250922	462	4	-0.1833	0.99833	0.99831	1	19105	0	-0.1833	0.600461
R1	FAM157B	4	0.0016932	0.0060547	0.252826	463	4	-0.54912	0.99831	0.99829	1	19104	0	-0.54912	0.597178
R1	OIP5	4	0.0016993	0.0060761	0.252826	464	4	-0.38674	0.9983	0.99829	1	19103	0	-0.38674	0.597178
R1	ISCA1	4	0.0016993	0.0060767	0.252826	465	4	-0.72661	0.99384	0.99388	1	18904	0	-0.72661	0.597178
R1	NHP2	4	0.0017019	0.0060843	0.252826	466	3	-0.42146	0.86308	0.86293	1	16072	0	-0.42146	0.597178
R1	VPS13D	4	0.0017302	0.0061825	0.256355	467	3	-0.33104	0.97172	0.97183	1	18295	0	-0.33104	0.591158
R1	NDUFS2	4	0.0017607	0.0062858	0.259632	468	3	-0.39815	0.95831	0.95832	1	17969	0	-0.39815	0.585642
R1	HS2ST1	4	0.0017615	0.0062883	0.259632	469	3	-0.26624	0.96361	0.96363	1	18091	0	-0.26624	0.585642
R1	FLYWCH1	4	0.0017819	0.0063609	0.262071	470	2	-0.25496	0.75538	0.75885	1	14068	1	-0.25496	0.581581
R1	NOC2L	4	0.0017928	0.0063967	0.262932	471	4	-0.30231	0.99821	0.99819	1	19100	0	-0.30231	0.580157
R1	RECQL4	4	0.0017976	0.006409	0.262932	472	3	-0.46865	0.87091	0.87079	1	16223	0	-0.46865	0.580157
R1	NDUFS7	4	0.0018046	0.0064264	0.263088	473	4	-0.21773	0.9982	0.99819	1	19098	0	-0.21773	0.579899
R1	CYC1	4	0.0018114	0.0064479	0.26341	474	4	-0.19941	0.99819	0.99818	1	19096	0	-0.19941	0.579368
R1	TAZ	4	0.0018202	0.0064801	0.264169	475	4	-0.29517	0.99818	0.99817	1	19095	0	-0.29517	0.578118
R1	BSCL2	4	0.0018392	0.0065583	0.266796	476	4	-0.25493	0.99816	0.99815	1	19094	0	-0.25493	0.573821
R1	TXN	4	0.0018508	0.0066043	0.268105	477	3	-0.3645	0.93682	0.93688	1	17516	0	-0.3645	0.571695
R1	VDAC2	4	0.0018618	0.0066409	0.269025	478	4	-0.2771	0.99814	0.99813	1	19092	0	-0.2771	0.570207
R1	CCNB1	4	0.0018663	0.0066601	0.269239	479	3	-0.52207	0.88925	0.88921	1	16578	0	-0.52207	0.569862
R1	HNRNPA2B1	4	0.0018717	0.0066785	0.26942	480	3	-0.27891	0.73759	0.74392	1	13808	1	-0.27891	0.56957
R1	AGMAT	4	0.001877	0.0066958	0.26956	481	3	-0.30761	0.45011	0.57174	1	10686	1	-0.30761	0.569345
R1	LUC7L3	4	0.0018869	0.0067373	0.270665	482	4	-0.39914	0.99811	0.99811	1	19091	0	-0.39914	0.567568
R1	C1orf109	4	0.0018931	0.0067628	0.271129	483	4	-0.40153	0.99166	0.9917	1	18823	0	-0.40153	0.566824
R1	NRIP3	4	0.0019038	0.0068022	0.272144	484	4	-0.24501	0.9981	0.99809	1	19090	0	-0.24501	0.565201
R1	HYPK	4	0.0019154	0.0068446	0.273278	485	4	-0.37532	0.99808	0.99808	1	19089	0	-0.37532	0.563395
R1	ELP6	4	0.0019242	0.0068784	0.27406	486	4	-0.28366	0.99808	0.99807	1	19088	0	-0.28366	0.562154
R1	NFATC2IP	4	0.0019304	0.0068973	0.274249	487	4	-0.2299	0.99807	0.99807	1	19086	0	-0.2299	0.561855
R1	XRCC2	4	0.0019423	0.0069367	0.27525	488	4	-0.25841	0.99806	0.99805	1	19085	0	-0.25841	0.560273
R1	TRMT1	4	0.00196	0.0069965	0.276753	489	4	-0.23453	0.99804	0.99803	1	19083	0	-0.23453	0.557908
R1	NGLY1	4	0.0019624	0.0070031	0.276753	490	3	-0.2328	0.75064	0.75478	1	13999	1	-0.2328	0.557908
R1	DENR	4	0.0019795	0.0070676	0.27873	491	4	-0.33103	0.9953	0.99529	1	18957	0	-0.33103	0.554816
R1	ATP6V1E1	4	0.0019949	0.0071274	0.280518	492	4	-0.30414	0.99801	0.998	1	19081	0	-0.30414	0.552039
R1	RPTOR	4	0.0020081	0.0071755	0.281837	493	4	-0.35001	0.99799	0.99799	1	19080	0	-0.35001	0.550002
R1	PPIAL4F	4	0.0020354	0.0072787	0.285039	494	3	-0.39548	0.89748	0.89742	1	16740	0	-0.39548	0.545096
R1	TMEM126B	4	0.0020377	0.0072864	0.285039	495	4	-0.29325	0.99796	0.99796	1	19078	0	-0.29325	0.545096
R1	DPH6	4	0.0020496	0.0073314	0.286083	496	3	-0.21411	0.91555	0.91562	1	17079	0	-0.21411	0.543508
R1	ASCC3	4	0.0020534	0.0073427	0.286083	497	3	-0.49593	0.94215	0.94222	1	17624	0	-0.49593	0.543508
R1	MRPS28	4	0.0020656	0.0073902	0.287357	498	4	-0.16911	0.99793	0.99793	1	19076	0	-0.16911	0.541578
R1	HES3	4	0.0020817	0.0074424	0.288805	499	4	-0.17611	0.99792	0.99792	1	19075	0	-0.17611	0.539395
R1	PPA1	4	0.0020859	0.0074592	0.288881	500	4	-0.4049	0.9883	0.9883	1	18716	0	-0.4049	0.539281
R1	BNIP1	4	0.002091	0.0074782	0.289036	501	4	-0.19712	0.99791	0.99791	1	19074	0	-0.19712	0.539048
R1	SUCO	4	0.0021113	0.0075513	0.290957	502	3	-0.30806	0.96894	0.96897	1	18228	0	-0.30806	0.536171
R1	MYC	4	0.0021126	0.0075579	0.290957	503	4	-0.27053	0.99789	0.99789	1	19073	0	-0.27053	0.536171
R1	RAD9A	4	0.0021344	0.0076341	0.293224	504	3	-0.43637	0.98449	0.98446	1	18613	0	-0.43637	0.5328
R1	VPS29	4	0.0021387	0.0076535	0.293224	505	4	-0.28403	0.99786	0.99786	1	19072	0	-0.28403	0.5328
R1	OR4F3	4	0.0021403	0.0076622	0.293224	506	4	-0.41307	0.99615	0.99615	1	18985	0	-0.41307	0.5328
R1	MINOS1-NBL1	4	0.0021515	0.0077047	0.294018	507	4	-0.14563	0.99785	0.99785	1	19071	0	-0.14563	0.531626
R1	FBXL15	4	0.002154	0.0077134	0.294018	508	4	-0.24449	0.99532	0.99531	1	18959	0	-0.24449	0.531626
R1	RPL12	4	0.0021732	0.0077819	0.295373	509	3	-0.67246	0.82233	0.82223	1	15302	0	-0.67246	0.529629
R1	DNAJC11	4	0.0021764	0.007788	0.295373	510	4	-0.43818	0.99782	0.99783	1	19070	0	-0.43818	0.529629
R1	TCP10L	4	0.0021786	0.0077947	0.295373	511	3	-0.2849	0.88537	0.88529	1	16488	0	-0.2849	0.529629
R1	WRAP53	4	0.0021879	0.0078299	0.295669	512	4	-0.20731	0.99781	0.99782	1	19069	0	-0.20731	0.529194
R1	PBX1	4	0.0021885	0.007833	0.295669	513	4	-0.29549	0.99543	0.99542	1	18967	0	-0.29549	0.529194
R1	MTRF1L	4	0.0021943	0.0078581	0.296038	514	3	-0.38013	0.13813	0.26367	0.976027	5228	1	-0.38013	0.528653
R1	SLC32A1	4	0.0022036	0.0078892	0.296636	515	4	-0.2998	0.9978	0.9978	1	19067	0	-0.2998	0.527776
R1	SPINT1	4	0.0022168	0.0079465	0.297669	516	4	-0.21539	0.99778	0.99779	1	19065	0	-0.21539	0.526266
R1	RPA1	4	0.0022233	0.0079659	0.297669	517	2	-0.3415	0.72827	0.73661	1	13677	1	-0.3415	0.526266
R1	COQ5	4	0.0022254	0.0079751	0.297669	518	4	-0.29866	0.99745	0.99743	1	19045	0	-0.29866	0.526266
R1	DLG5	4	0.0022265	0.0079782	0.297669	519	3	-0.38975	0.47391	0.58299	1	10880	1	-0.38975	0.526266
R1	MRPL54	4	0.0022385	0.0080263	0.298886	520	3	-0.31014	0.75515	0.75866	1	14063	1	-0.31014	0.524494
R1	GADD45GIP1	4	0.0022446	0.0080462	0.299054	521	3	-0.39198	0.93565	0.9357	1	17486	0	-0.39198	0.52425
R1	YTHDF2	4	0.0022641	0.0081173	0.301117	522	3	-0.36157	0.64479	0.67749	1	12551	1	-0.36157	0.521265
R1	COX5A	4	0.0022788	0.0081638	0.302264	523	3	-0.31268	0.83352	0.83341	1	15508	0	-0.31268	0.519614
R1	DDI2	4	0.0022835	0.0081802	0.302292	524	4	-0.17692	0.99772	0.99772	1	19062	0	-0.17692	0.519573
R1	THAP1	4	0.0023024	0.0082507	0.304319	525	3	-0.3414	0.94838	0.94841	1	17766	0	-0.3414	0.516671
R1	COMMD5	4	0.0023117	0.008287	0.304686	526	4	-0.22561	0.99769	0.99769	1	19059	0	-0.22561	0.516148
R1	MTOR	4	0.0023143	0.0082922	0.304686	527	3	-0.36834	0.77108	0.77251	1	14351	1	-0.36834	0.516148
R1	PPIE	4	0.0023291	0.0083464	0.306096	528	3	-0.29606	0.31676	0.45558	1	8591	1	-0.29606	0.514142
R1	RBFOX2	4	0.0023358	0.0083653	0.30621	529	4	-0.22195	0.99766	0.99766	1	19058	0	-0.22195	0.513981
R1	GAL3ST3	4	0.0023584	0.0084394	0.306903	530	4	-0.23791	0.99764	0.99764	1	19056	0	-0.23791	0.512999
R1	ATXN2L	4	0.0023606	0.0084461	0.306903	531	4	-0.18737	0.99764	0.99764	1	19055	0	-0.18737	0.512999
R1	TADA1	4	0.002365	0.0084675	0.306903	532	4	-0.30196	0.99763	0.99763	1	19054	0	-0.30196	0.512999
R1	HIST2H2BE	4	0.0023657	0.0084696	0.306903	533	3	-0.33552	0.97544	0.97561	1	18387	0	-0.33552	0.512999
R1	LSM12	4	0.0023723	0.008488	0.306903	534	4	-0.20064	0.99763	0.99762	1	19053	0	-0.20064	0.512999
R1	KCTD21	4	0.0023739	0.0084951	0.306903	535	3	-0.26861	0.90275	0.90277	1	16833	0	-0.26861	0.512999
R1	LCE1E	4	0.0023773	0.0085074	0.306903	536	4	-0.20639	0.99762	0.99762	1	19052	0	-0.20639	0.512999
R1	OR4F4	4	0.0023823	0.0085263	0.306903	537	4	-0.3712	0.99762	0.99761	1	19051	0	-0.3712	0.512999
R1	ENO3	4	0.0023824	0.0085268	0.306903	538	3	-0.42871	0.8418	0.84161	1	15672	0	-0.42871	0.512999
R1	VCPIP1	4	0.0024013	0.0085908	0.30863	539	3	-0.33992	0.95761	0.95761	1	17951	0	-0.33992	0.510562
R1	DIMT1	4	0.0024181	0.0086465	0.310057	540	4	-0.28153	0.99758	0.99757	1	19050	0	-0.28153	0.508558
R1	MTG1	4	0.0024425	0.0087334	0.312595	541	4	-0.30582	0.99756	0.99755	1	19049	0	-0.30582	0.505018
R1	CMTR2	4	0.0024495	0.0087569	0.312858	542	3	-0.18139	0.045582	0.11064	0.897167	2386	1	-0.18139	0.504653
R1	TTI2	4	0.0024587	0.0087953	0.31351	543	4	-0.27707	0.98919	0.98918	1	18747	0	-0.27707	0.503749
R1	MRPL28	4	0.0024641	0.0088076	0.31351	544	4	-0.31834	0.99413	0.99417	1	18915	0	-0.31834	0.503749
R1	GART	4	0.0024733	0.0088408	0.313885	545	4	-0.35758	0.99753	0.99752	1	19047	0	-0.35758	0.503229
R1	API5	4	0.002477	0.0088505	0.313885	546	2	-0.193	0.93417	0.93424	1	17455	0	-0.193	0.503229
R1	PLB1	4	0.0025131	0.0089676	0.317456	547	4	-0.23772	0.99749	0.99747	1	19046	0	-0.23772	0.498316
R1	GOLGA6C	4	0.0025728	0.0091614	0.32355	548	3	-0.38211	0.9763	0.97647	1	18413	0	-0.38211	0.490059
R1	PTGES	4	0.0025769	0.0091731	0.32355	549	4	-0.18032	0.99742	0.99741	1	19044	0	-0.18032	0.490059
R1	CTC1	4	0.0025877	0.0092125	0.32411	550	4	-0.34034	0.98943	0.98941	1	18759	0	-0.34034	0.489308
R1	NCEH1	4	0.0025947	0.0092391	0.32411	551	4	-0.2097	0.99741	0.99739	1	19043	0	-0.2097	0.489308
R1	ALG9	4	0.0025982	0.009255	0.32411	552	3	-0.30257	0.94384	0.94391	1	17665	0	-0.30257	0.489308
R1	COQ2	4	0.0025988	0.009256	0.32411	553	4	-0.24044	0.9974	0.99739	1	19042	0	-0.24044	0.489308
R1	EIF3K	4	0.0026042	0.0092754	0.324204	554	3	-0.28176	0.83961	0.83946	1	15627	0	-0.28176	0.489182
R1	FAM45A	4	0.0026149	0.0093097	0.324815	555	4	-0.24057	0.99739	0.99738	1	19040	0	-0.24057	0.488364
R1	CD40	4	0.0026451	0.0094078	0.32765	556	3	-0.22408	0.68125	0.70195	1	13017	1	-0.22408	0.48459
R1	FNTB	4	0.0026552	0.0094349	0.328004	557	4	-0.32697	0.99734	0.99734	1	19039	0	-0.32697	0.484121
R1	MRPL45	4	0.0027084	0.0096098	0.333366	558	3	-0.41597	0.95798	0.95799	1	17960	0	-0.41597	0.477079
R1	PGM3	4	0.0027119	0.0096236	0.333366	559	4	-0.25795	0.99729	0.99727	1	19038	0	-0.25795	0.477079
R1	SLC35B2	4	0.0027242	0.0096609	0.334061	560	4	-0.35244	0.99728	0.99727	1	19037	0	-0.35244	0.476174
R1	PODXL	4	0.0027441	0.009732	0.335919	561	2	-0.14458	0.54232	0.61746	1	11478	1	-0.14458	0.473765
R1	ARHGAP1	4	0.0027616	0.0097969	0.337559	562	4	-0.36627	0.99724	0.99723	1	19036	0	-0.36627	0.47165
R1	SERP1	4	0.0027785	0.0098614	0.339175	563	3	-0.35927	0.85416	0.85396	1	15884	0	-0.35927	0.469576
R1	SLIRP	4	0.0027893	0.0098982	0.339837	564	2	-0.20983	0.35493	0.49649	1	9329	1	-0.20983	0.468729
R1	TRIM73	4	0.0028099	0.0099672	0.341602	565	3	-0.29536	0.93749	0.93757	1	17532	0	-0.29536	0.46648
R1	EIF3H	4	0.0028251	0.010022	0.342377	566	3	-0.47089	0.62462	0.66476	1	12317	1	-0.47089	0.465495
R1	PCNXL3	4	0.0028284	0.010033	0.342377	567	3	-0.25371	0.96689	0.96692	1	18182	0	-0.25371	0.465495
R1	UBXN7	4	0.002831	0.010043	0.342377	568	3	-0.2675	0.65292	0.68276	1	12653	1	-0.2675	0.465495
R1	DET1	4	0.0028476	0.010092	0.343463	569	4	-0.26759	0.99715	0.99716	1	19034	0	-0.26759	0.46412
R1	MOCS1	4	0.002861	0.010146	0.344098	570	4	-0.22526	0.99714	0.99714	1	19032	0	-0.22526	0.463318
R1	PPP1CA	4	0.0028612	0.010147	0.344098	571	3	-0.29381	0.97952	0.97963	1	18488	0	-0.29381	0.463318
R1	UBR4	4	0.0028974	0.010264	0.347478	572	3	-0.31968	0.93806	0.93811	1	17544	0	-0.31968	0.459073
R1	ARF1	4	0.0029203	0.010344	0.349143	573	4	-0.2283	0.99708	0.99709	1	19030	0	-0.2283	0.456997
R1	H2AFB3	4	0.0029242	0.010354	0.349143	574	4	-0.18483	0.99708	0.99709	1	19029	0	-0.18483	0.456997
R1	VPS18	4	0.0029281	0.010368	0.349143	575	4	-0.27374	0.99707	0.99709	1	19028	0	-0.27374	0.456997
R1	MAPKAPK2	4	0.0029365	0.010405	0.349792	576	4	-0.1489	0.99706	0.99708	1	19027	0	-0.1489	0.45619
R1	CCAR1	4	0.0029424	0.010428	0.349975	577	4	-0.30116	0.99706	0.99707	1	19026	0	-0.30116	0.455963
R1	PPIA	4	0.0029716	0.010519	0.352402	578	3	-0.25922	0.60067	0.65028	1	12082	1	-0.25922	0.452962
R1	APOA5	4	0.0030032	0.010633	0.355623	579	3	-0.26603	0.98074	0.98076	1	18519	0	-0.26603	0.44901
R1	CSNK2A1	4	0.0030228	0.010697	0.35692	580	3	-0.27441	0.97126	0.97136	1	18285	0	-0.27441	0.447429
R1	PIGT	4	0.0030314	0.010715	0.35692	581	4	-0.34295	0.99647	0.99649	1	19002	0	-0.34295	0.447429
R1	CCDC170	4	0.0030356	0.010728	0.35692	582	3	-0.21946	0.93959	0.93969	1	17572	0	-0.21946	0.447429
R1	LUC7L2	4	0.0030633	0.010818	0.359123	583	4	-0.35699	0.99415	0.99418	1	18916	0	-0.35699	0.444757
R1	CTNNA1	4	0.0030678	0.010831	0.359123	584	4	-0.26754	0.99693	0.99696	1	19025	0	-0.26754	0.444757
R1	NBAS	4	0.0030786	0.010868	0.359728	585	3	-0.36622	0.94909	0.94911	1	17781	0	-0.36622	0.444026
R1	FNDC5	4	0.0030979	0.010939	0.361479	586	4	-0.22563	0.9969	0.99692	1	19023	0	-0.22563	0.441917
R1	USP17L24	4	0.003123	0.011028	0.363798	587	3	-0.36161	0.94676	0.94677	1	17733	0	-0.36161	0.43914
R1	SSR1	4	0.0031543	0.011146	0.366697	588	3	-0.22714	0.97255	0.97269	1	18315	0	-0.22714	0.435693
R1	PSMG3	4	0.0031574	0.011159	0.366697	589	3	-0.60103	0.97784	0.978	1	18450	0	-0.60103	0.435693
R1	NDST1	4	0.0031618	0.011173	0.366697	590	4	-0.23129	0.99684	0.99687	1	19022	0	-0.23129	0.435693
R1	BLK	4	0.003177	0.011232	0.36802	591	4	-0.094222	0.99682	0.99685	1	19021	0	-0.094222	0.434129
R1	TOMM70A	4	0.0031902	0.011279	0.368921	592	3	-0.27178	0.85777	0.85759	1	15950	0	-0.27178	0.433067
R1	RAB13	4	0.0032138	0.011352	0.370686	593	4	-0.17388	0.99679	0.99682	1	19020	0	-0.17388	0.430994
R1	PET117	4	0.0032215	0.01138	0.370979	594	4	-0.33849	0.99253	0.99255	1	18864	0	-0.33849	0.430651
R1	ZCRB1	4	0.0032496	0.011482	0.373683	595	3	-0.31483	0.98198	0.98197	1	18551	0	-0.31483	0.427497
R1	SLC20A1	4	0.0032636	0.011539	0.3749	596	4	-0.24378	0.99674	0.99676	1	19019	0	-0.24378	0.426085
R1	SLC25A3	4	0.0032848	0.011601	0.375635	597	4	-0.29556	0.99672	0.99674	1	19018	0	-0.29556	0.425234
R1	BTBD1	4	0.0032934	0.011627	0.375635	598	3	-0.22074	0.20275	0.3334	0.99636	6478	1	-0.22074	0.425234
R1	HSP90B1	4	0.0032967	0.011637	0.375635	599	3	-0.40755	0.56933	0.6321	1	11762	1	-0.40755	0.425234
R1	SLC33A1	4	0.0032976	0.011639	0.375635	600	4	-0.22651	0.9967	0.99673	1	19017	0	-0.22651	0.425234
R1	UAP1L1	4	0.003304	0.011661	0.375702	601	4	-0.23131	0.9967	0.99672	1	19015	0	-0.23131	0.425156
R1	UQCRC1	4	0.0033147	0.011694	0.376147	602	4	-0.37962	0.99669	0.99671	1	19013	0	-0.37962	0.424642
R1	EIF4G1	4	0.0033405	0.01178	0.378282	603	4	-0.278	0.99666	0.99669	1	19012	0	-0.278	0.422184
R1	SPTY2D1	4	0.0033578	0.011839	0.379557	604	4	-0.26708	0.99664	0.99667	1	19011	0	-0.26708	0.420723
R1	TRPV3	4	0.0033874	0.011933	0.381941	605	4	-0.16824	0.99661	0.99664	1	19010	0	-0.16824	0.418004
R1	RAD1	4	0.003402	0.011987	0.383043	606	4	-0.14498	0.9966	0.99663	1	19009	0	-0.14498	0.416752
R1	CTU1	4	0.0034298	0.012085	0.385527	607	3	-0.27128	0.89028	0.89026	1	16600	0	-0.27128	0.413945
R1	ELAVL1	4	0.0034478	0.012145	0.385904	608	3	-0.30394	0.9244	0.92457	1	17271	0	-0.30394	0.413521
R1	SSC4D	4	0.0034547	0.012166	0.385904	609	4	-0.14259	0.99655	0.99658	1	19008	0	-0.14259	0.413521
R1	NPM1	4	0.0034551	0.012168	0.385904	610	3	-0.42339	0.96326	0.96327	1	18082	0	-0.42339	0.413521
R1	IER3IP1	4	0.0034569	0.012177	0.385904	611	4	-0.32983	0.98753	0.9875	1	18701	0	-0.32983	0.413521
R1	AGPAT2	4	0.0034657	0.012212	0.386389	612	4	-0.15352	0.99653	0.99657	1	19006	0	-0.15352	0.412975
R1	CD44	4	0.0034713	0.012232	0.386389	613	3	-0.16755	0.82855	0.82847	1	15414	0	-0.16755	0.412975
R1	SLC51B	4	0.0034899	0.012296	0.387791	614	3	-0.25653	0.41871	0.55755	1	10443	1	-0.25653	0.411402
R1	MRPS17	4	0.0035111	0.012368	0.389415	615	2	-0.30676	0.71827	0.72885	1	13547	1	-0.30676	0.409587
R1	GPRC5C	4	0.0035521	0.0125	0.392369	616	3	-0.22653	0.61848	0.66099	1	12253	1	-0.22653	0.406305
R1	CNPY4	4	0.0035575	0.012523	0.392369	617	3	-0.18987	0.75271	0.7566	1	14030	1	-0.18987	0.406305
R1	CDK10	4	0.0035657	0.012543	0.392369	618	3	-0.21124	0.60906	0.65526	1	12161	1	-0.21124	0.406305
R1	ZNF691	4	0.0035657	0.012543	0.392369	619	3	-0.24853	0.22009	0.35211	0.997937	6828	1	-0.24853	0.406305
R1	GPC1	4	0.0035838	0.012608	0.393321	620	4	-0.12359	0.99642	0.99643	1	19001	0	-0.12359	0.405253
R1	LIN7C	4	0.0035862	0.012614	0.393321	621	3	-0.39327	0.43656	0.5655	1	10584	1	-0.39327	0.405253
R1	GJC2	4	0.0035971	0.01265	0.393803	622	3	-0.27895	0.8272	0.82711	1	15388	0	-0.27895	0.404721
R1	HAPLN1	4	0.0036273	0.012758	0.396556	623	3	-0.21443	0.65859	0.68654	1	12721	1	-0.21443	0.401695
R1	MRPL3	4	0.0036385	0.012799	0.397091	624	2	-0.26755	0.77037	0.77189	1	14339	1	-0.26755	0.40111
R1	MFN2	4	0.0036467	0.012826	0.397091	625	3	-0.55193	0.9588	0.9588	1	17980	0	-0.55193	0.40111
R1	LIPT2	4	0.0036494	0.012837	0.397091	626	3	-0.29568	0.44335	0.56861	1	10630	1	-0.29568	0.40111
R1	DHDDS	4	0.0036586	0.012864	0.397279	627	4	-0.28818	0.99634	0.99635	1	19000	0	-0.28818	0.400904
R1	SCAF8	4	0.0036817	0.012939	0.398393	628	4	-0.17619	0.99632	0.99632	1	18998	0	-0.17619	0.399688
R1	APBA2	4	0.0036825	0.012941	0.398393	629	4	-0.16459	0.99632	0.99632	1	18997	0	-0.16459	0.399688
R1	PIK3CG	4	0.0036987	0.013003	0.399662	630	4	-0.13028	0.9963	0.99631	1	18995	0	-0.13028	0.398307
R1	SLC30A9	4	0.0037078	0.01303	0.399876	631	3	-0.4794	0.85398	0.85378	1	15882	0	-0.4794	0.398075
R1	INO80E	4	0.0037357	0.013125	0.401863	632	2	-0.29632	0.86633	0.86617	1	16128	0	-0.29632	0.395922
R1	CHRNA10	4	0.0037471	0.013165	0.401863	633	3	-0.24203	0.9769	0.97708	1	18429	0	-0.24203	0.395922
R1	ATPAF2	4	0.0037507	0.013178	0.401863	634	4	-0.21992	0.99543	0.99542	1	18966	0	-0.21992	0.395922
R1	HOXC5	4	0.003751	0.013178	0.401863	635	4	-0.2679	0.99625	0.99625	1	18994	0	-0.2679	0.395922
R1	NRBP1	4	0.0037695	0.013238	0.402441	636	4	-0.29479	0.99478	0.99479	1	18941	0	-0.29479	0.395298
R1	PDE12	4	0.0037721	0.01325	0.402441	637	4	-0.2478	0.99623	0.99623	1	18993	0	-0.2478	0.395298
R1	SMCR8	4	0.0037745	0.01326	0.402441	638	4	-0.16841	0.99623	0.99623	1	18992	0	-0.16841	0.395298
R1	SMCO2	4	0.0038053	0.013355	0.404709	639	4	-0.13042	0.99619	0.99619	1	18990	0	-0.13042	0.392857
R1	BRAT1	4	0.0038331	0.013448	0.405564	640	4	-0.19789	0.99617	0.99617	1	18989	0	-0.19789	0.391941
R1	CON032	4	0.0038379	0.013468	0.405564	641	4	-0.16114	0.99616	0.99616	1	18988	0	-0.16114	0.391941
R1	TSACC	4	0.0038411	0.013477	0.405564	642	4	-0.18895	0.99616	0.99616	1	18987	0	-0.18895	0.391941
R1	HMGXB3	4	0.0038418	0.013479	0.405564	643	4	-0.1675	0.99616	0.99616	1	18986	0	-0.1675	0.391941
R1	MALSU1	4	0.0038446	0.013488	0.405564	644	3	-0.2276	0.83912	0.83896	1	15619	0	-0.2276	0.391941
R1	MYBL2	4	0.0038771	0.013582	0.406897	645	4	-0.19837	0.99612	0.99612	1	18984	0	-0.19837	0.390516
R1	GMNN	4	0.0038791	0.013589	0.406897	646	3	-0.41002	0.089227	0.19488	0.944824	3993	1	-0.41002	0.390516
R1	C19orf53	4	0.0038808	0.013595	0.406897	647	3	-0.35533	0.97834	0.97848	1	18464	0	-0.35533	0.390516
R1	OR2T2	4	0.0039012	0.013662	0.408255	648	4	-0.21869	0.9961	0.99609	1	18983	0	-0.21869	0.389068
R1	RFT1	4	0.0039198	0.013722	0.409411	649	3	-0.32568	0.86061	0.86038	1	16014	0	-0.32568	0.38784
R1	STK16	4	0.0039372	0.013781	0.410548	650	3	-0.22013	0.94495	0.94496	1	17697	0	-0.22013	0.386636
R1	PPP1R35	4	0.0039517	0.013825	0.41058	651	3	-0.36833	0.98181	0.9818	1	18545	0	-0.36833	0.386602
R1	NSMCE4A	4	0.0039671	0.013884	0.41171	652	3	-0.44975	0.59435	0.64652	1	12015	1	-0.44975	0.385409
R1	MAGOH	4	0.0040103	0.014046	0.415486	653	3	-0.4098	0.26075	0.39568	1	7555	1	-0.4098	0.381444
R1	GSK3A	4	0.0040132	0.014054	0.415486	654	3	-0.26408	0.62193	0.66306	1	12289	1	-0.26408	0.381444
R1	DNAJB2	4	0.004025	0.014094	0.416045	655	3	-0.27943	0.53243	0.61221	1	11395	1	-0.27943	0.38086
R1	AMPH	4	0.0040507	0.014179	0.417474	656	2	-0.14885	0.26551	0.4008	1	7654	2	-0.14885	0.379371
R1	HERC2	4	0.0040531	0.014186	0.417474	657	3	-0.27579	0.23736	0.37062	1	7141	1	-0.27579	0.379371
R1	TSPAN18	4	0.0040771	0.014267	0.418624	658	4	-0.16686	0.99592	0.9959	1	18981	0	-0.16686	0.378176
R1	TSEN15	4	0.0040775	0.014268	0.418624	659	3	-0.32086	0.04932	0.11807	0.903361	2530	1	-0.32086	0.378176
R1	RINT1	4	0.0040863	0.014299	0.41889	660	4	-0.30972	0.99591	0.99589	1	18980	0	-0.30972	0.3779
R1	ZSCAN10	4	0.0040976	0.014339	0.419424	661	3	-0.34845	0.75154	0.75557	1	14013	1	-0.34845	0.377347
R1	USH1G	4	0.0041068	0.014366	0.419582	662	2	-0.17439	0.91665	0.91672	1	17106	0	-0.17439	0.377183
R1	HSD17B3	4	0.0041155	0.014396	0.41983	663	3	-0.28841	0.95828	0.95829	1	17967	0	-0.28841	0.376927
R1	TCTEX1D4	4	0.0041329	0.014458	0.420525	664	4	-0.16165	0.99587	0.99585	1	18979	0	-0.16165	0.376208
R1	PTPN11	4	0.004135	0.014466	0.420525	665	3	-0.31379	0.871	0.87089	1	16226	0	-0.31379	0.376208
R1	MBLAC1	4	0.004141	0.014485	0.420525	666	3	-0.28894	0.70846	0.72141	1	13397	1	-0.28894	0.376208
R1	ATR	4	0.0041578	0.014528	0.42114	667	3	-0.36385	0.75434	0.75798	1	14052	1	-0.36385	0.375574
R1	CSNK2B	4	0.0041701	0.01457	0.421724	668	4	-0.37008	0.99583	0.99581	1	18978	0	-0.37008	0.374972
R1	SEC63	4	0.0041998	0.014676	0.424083	669	3	-0.32925	0.97064	0.97071	1	18269	0	-0.32925	0.372549
R1	CFHR5	4	0.0042052	0.014695	0.424083	670	3	-0.2673	0.96523	0.96526	1	18135	0	-0.2673	0.372549
R1	CAPZB	4	0.0042256	0.014757	0.42522	671	3	-0.29978	0.78455	0.78496	1	14581	1	-0.29978	0.371386
R1	GEMIN7	4	0.0042561	0.01486	0.427567	672	3	-0.29002	0.94568	0.94567	1	17712	0	-0.29002	0.368996
R1	TXNL4B	4	0.0043098	0.015032	0.430223	673	4	-0.44384	0.99399	0.99404	1	18909	0	-0.44384	0.366306
R1	PPP2R4	4	0.00431	0.015032	0.430223	674	4	-0.36965	0.99569	0.99567	1	18977	0	-0.36965	0.366306
R1	GMPS	4	0.0043109	0.015033	0.430223	675	4	-0.28429	0.99569	0.99567	1	18976	0	-0.28429	0.366306
R1	NDUFAF1	4	0.0043221	0.015071	0.430223	676	4	-0.30981	0.99294	0.99296	1	18879	0	-0.30981	0.366306
R1	TRIP13	4	0.0043344	0.01512	0.430223	677	3	-0.26196	0.63873	0.67358	1	12474	1	-0.26196	0.366306
R1	HS3ST3A1	4	0.0043353	0.015121	0.430223	678	4	-0.1297	0.99566	0.99564	1	18974	0	-0.1297	0.366306
R1	BARD1	4	0.0043367	0.015126	0.430223	679	4	-0.3864	0.99227	0.99229	1	18850	0	-0.3864	0.366306
R1	ATP5D	4	0.0043406	0.015137	0.430223	680	3	-0.62268	0.93787	0.93793	1	17538	0	-0.62268	0.366306
R1	FAM153B	4	0.0043484	0.015163	0.430223	681	3	-0.29246	0.8118	0.8117	1	15108	0	-0.29246	0.366306
R1	RBM28	4	0.004358	0.015192	0.430223	682	4	-0.27457	0.99564	0.99562	1	18973	0	-0.27457	0.366306
R1	PWWP2B	4	0.0043592	0.015197	0.430223	683	4	-0.24374	0.9953	0.99529	1	18958	0	-0.24374	0.366306
R1	SHBG	4	0.0043826	0.015264	0.431502	684	4	-0.1433	0.99562	0.99559	1	18972	0	-0.1433	0.365017
R1	TMEM70	4	0.0043972	0.015313	0.43201	685	4	-0.24225	0.99009	0.99007	1	18777	0	-0.24225	0.364506
R1	RNF149	4	0.0044109	0.015347	0.43201	686	4	-0.15311	0.99559	0.99557	1	18970	0	-0.15311	0.364506
R1	DDX28	4	0.0044113	0.015349	0.43201	687	3	-0.29789	0.97285	0.97298	1	18321	0	-0.29789	0.364506
R1	HELZ	4	0.0044384	0.015438	0.433883	688	4	-0.2914	0.99556	0.99554	1	18969	0	-0.2914	0.362627
R1	OR2L5	4	0.0044577	0.015502	0.434821	689	3	-0.27345	0.7643	0.76648	1	14236	1	-0.27345	0.361689
R1	ZNRD1	4	0.0044629	0.015518	0.434821	690	1	-0.014663	0.46094	0.57688	1	10769	1	-0.014663	0.361689
R1	ZRSR2	4	0.0044678	0.015539	0.434821	691	4	-0.26758	0.99553	0.99551	1	18968	0	-0.26758	0.361689
R1	SRRM3	4	0.0044784	0.015575	0.435208	692	3	-0.26131	0.75477	0.75834	1	14059	1	-0.26131	0.361303
R1	ARPC3	4	0.0045003	0.015656	0.436835	693	3	-0.40459	0.98557	0.98554	1	18648	0	-0.40459	0.359683
R1	ACTR6	4	0.0045146	0.01571	0.437702	694	3	-0.24842	0.61463	0.65862	1	12218	1	-0.24842	0.358821
R1	NAF1	4	0.0045257	0.015746	0.438083	695	3	-0.37275	0.95484	0.95483	1	17899	0	-0.37275	0.358444
R1	PPARGC1B	4	0.00454	0.015797	0.438875	696	3	-0.19788	0.96745	0.96747	1	18198	0	-0.19788	0.357659
R1	F8A3	4	0.0045603	0.01586	0.439991	697	2	-0.37799	0.56117	0.62768	1	11669	1	-0.37799	0.356556
R1	OR51F2	4	0.0045686	0.015886	0.440084	698	3	-0.28655	0.67896	0.70036	1	12986	1	-0.28655	0.356464
R1	SKIV2L2	4	0.0045786	0.015922	0.440446	699	4	-0.6003	0.99542	0.99541	1	18965	0	-0.6003	0.356107
R1	NDUFB11	4	0.0046072	0.016013	0.442012	700	3	-0.24116	0.89631	0.89628	1	16721	0	-0.24116	0.354566
R1	STT3B	4	0.0046098	0.016024	0.442012	701	3	-0.29143	0.96773	0.96776	1	18204	0	-0.29143	0.354566
R1	POU4F2	4	0.0046217	0.016064	0.442481	702	3	-0.27671	0.95771	0.95773	1	17954	0	-0.27671	0.354105
R1	ALG3	4	0.0046518	0.016161	0.44356	703	4	-0.19156	0.99535	0.99533	1	18961	0	-0.19156	0.353048
R1	CROT	4	0.0046537	0.016167	0.44356	704	4	-0.1804	0.99535	0.99533	1	18960	0	-0.1804	0.353048
R1	FAM20B	4	0.0046554	0.016172	0.44356	705	4	-0.20433	0.98857	0.98857	1	18727	0	-0.20433	0.353048
R1	SNUPN	4	0.0047138	0.016376	0.448534	706	4	-0.16291	0.99529	0.99528	1	18956	0	-0.16291	0.348205
R1	FCN1	4	0.004737	0.016458	0.450124	707	3	-0.24547	0.77205	0.77338	1	14367	1	-0.24547	0.346668
R1	SSR3	4	0.0047632	0.01655	0.451492	708	3	-0.1985	0.95606	0.95607	1	17923	0	-0.1985	0.34535
R1	PARP1	4	0.004768	0.016572	0.451492	709	4	-0.1469	0.99523	0.99523	1	18955	0	-0.1469	0.34535
R1	MTHFD1	4	0.0047809	0.016623	0.451492	710	2	-0.23322	0.96191	0.9619	1	18048	0	-0.23322	0.34535
R1	CD58	4	0.0047813	0.016626	0.451492	711	3	-0.2139	0.50141	0.59649	1	11105	1	-0.2139	0.34535
R1	MLST8	4	0.0047879	0.016647	0.451492	712	4	-0.28946	0.99479	0.99479	1	18942	0	-0.28946	0.34535
R1	VPS53	4	0.0047896	0.016653	0.451492	713	3	-0.24386	0.68851	0.70701	1	13127	1	-0.24386	0.34535
R1	GTPBP8	4	0.0047945	0.016671	0.451492	714	4	-0.32155	0.9876	0.98757	1	18703	0	-0.32155	0.34535
R1	STX18	4	0.004802	0.016695	0.451511	715	2	-0.25512	0.72556	0.73455	1	13648	1	-0.25512	0.345332
R1	PARP6	4	0.0048273	0.016774	0.453008	716	2	-0.24106	0.82114	0.82105	1	15281	0	-0.24106	0.343894
R1	MRPL22	4	0.0048491	0.016844	0.453717	717	4	-0.27986	0.98667	0.9866	1	18681	0	-0.27986	0.343215
R1	SOS2	4	0.0048501	0.016847	0.453717	718	4	-0.20171	0.99515	0.99515	1	18952	0	-0.20171	0.343215
R1	TOP3A	4	0.004908	0.017038	0.458034	719	2	-0.36882	0.69731	0.71332	1	13238	1	-0.36882	0.339102
R1	USP47	4	0.0049131	0.017054	0.458034	720	4	-0.25401	0.99509	0.99509	1	18950	0	-0.25401	0.339102
R1	OR1G1	4	0.0049428	0.01715	0.45995	721	3	-0.22243	0.96984	0.96987	1	18247	0	-0.22243	0.337289
R1	PITRM1	4	0.004963	0.017211	0.460403	722	3	-0.35366	0.94725	0.94728	1	17746	0	-0.35366	0.336862
R1	DNM1L	4	0.0049635	0.017214	0.460403	723	3	-0.39886	0.76321	0.76553	1	14213	1	-0.39886	0.336862
R1	PPP1R8	4	0.0049764	0.017258	0.460942	724	3	-0.50795	0.94574	0.94574	1	17714	0	-0.50795	0.336354
R1	NUDCD2	4	0.0050038	0.017339	0.461776	725	4	-0.20157	0.995	0.995	1	18948	0	-0.20157	0.335569
R1	MAEA	4	0.0050082	0.017357	0.461776	726	4	-0.19128	0.99499	0.995	1	18947	0	-0.19128	0.335569
R1	TAMM41	4	0.0050108	0.017361	0.461776	727	3	-0.61313	0.28238	0.41884	1	7955	1	-0.61313	0.335569
R1	PTGES2	3	0.0050209	0.013815	0.41058	728	3	-0.26777	0.99498	0.9951	1	18946	0	-0.26777	0.386602
R1	TNFSF9	4	0.0050366	0.017457	0.46371	729	2	-0.1193	0.21928	0.35128	0.997937	6814	2	-0.1193	0.333754
R1	CD1C	4	0.0050444	0.017486	0.463834	730	3	-0.35286	0.52679	0.60934	1	11340	1	-0.35286	0.333637
R1	RPL28	4	0.0050615	0.017532	0.464405	731	3	-0.31451	0.83483	0.83475	1	15533	0	-0.31451	0.333103
R1	VPS52	4	0.0050712	0.017573	0.46488	732	3	-0.40014	0.23841	0.37173	1	7158	1	-0.40014	0.332659
R1	SCAP	4	0.0050808	0.0176	0.464948	733	3	-0.2058	0.90142	0.90145	1	16804	0	-0.2058	0.332596
R1	GABPA	4	0.0051323	0.017767	0.468128	734	2	-0.036272	0.85193	0.8517	1	15847	0	-0.036272	0.329635
R1	TMEM44	4	0.0051334	0.017769	0.468128	735	4	-0.11038	0.99487	0.99487	1	18945	0	-0.11038	0.329635
R1	NAPG	4	0.0051523	0.017821	0.468864	736	4	-0.27281	0.99485	0.99485	1	18943	0	-0.27281	0.328953
R1	VWA9	4	0.0051646	0.017858	0.469209	737	3	-0.28853	0.94628	0.94628	1	17726	0	-0.28853	0.328634
R1	CLPP	4	0.0052002	0.017989	0.471355	738	4	-0.27128	0.99421	0.99425	1	18920	0	-0.27128	0.326652
R1	ATP5I	4	0.0052002	0.017989	0.471355	739	3	-0.37805	0.73149	0.73914	1	13726	1	-0.37805	0.326652
R1	MGC50722	4	0.0052254	0.018072	0.472315	740	3	-0.25159	0.97553	0.9757	1	18391	0	-0.25159	0.325768
R1	EED	4	0.0052262	0.018074	0.472315	741	4	-0.2255	0.99477	0.99478	1	18940	0	-0.2255	0.325768
R1	C19orf40	4	0.0052341	0.018107	0.472532	742	3	-0.18939	0.50894	0.60018	1	11177	1	-0.18939	0.325569
R1	PDIA4	4	0.0052484	0.018155	0.472672	743	4	-0.11789	0.99475	0.99477	1	18939	0	-0.11789	0.32544
R1	LOXL4	4	0.0052499	0.018161	0.472672	744	4	-0.23126	0.99224	0.99226	1	18848	0	-0.23126	0.32544
R1	MAFK	4	0.0053066	0.018344	0.476809	745	4	-0.25663	0.99469	0.99472	1	18938	0	-0.25663	0.321656
R1	ACIN1	4	0.0053249	0.018403	0.477696	746	4	-0.19409	0.99468	0.99469	1	18937	0	-0.19409	0.320848
R1	COL6A6	4	0.0053422	0.018456	0.478166	747	4	-0.13278	0.99466	0.99467	1	18936	0	-0.13278	0.320421
R1	STK19	4	0.0053466	0.018471	0.478166	748	3	-0.21411	0.77906	0.77972	1	14488	1	-0.21411	0.320421
R1	ASH2L	4	0.0053564	0.018506	0.478309	749	3	-0.36783	0.96528	0.96531	1	18138	0	-0.36783	0.320291
R1	ATP5L	4	0.0053697	0.018544	0.478309	750	3	-0.31651	0.9703	0.97036	1	18258	0	-0.31651	0.320291
R1	S100A11	4	0.0053734	0.018554	0.478309	751	4	-0.13779	0.99463	0.99465	1	18935	0	-0.13779	0.320291
R1	MVD	4	0.0053806	0.018575	0.478309	752	4	-0.32939	0.99462	0.99464	1	18934	0	-0.32939	0.320291
R1	DHX58	4	0.0054342	0.018774	0.482739	753	4	-0.19903	0.99457	0.99459	1	18933	0	-0.19903	0.316288
R1	IL27RA	4	0.0054411	0.018797	0.482739	754	2	-0.083666	0.89664	0.89659	1	16728	0	-0.083666	0.316288
R1	RABGEF1	4	0.0055028	0.019007	0.487489	755	4	-0.32741	0.9945	0.99452	1	18932	0	-0.32741	0.312035
R1	MAP3K19	4	0.00553	0.019092	0.488116	756	4	-0.14785	0.99447	0.99449	1	18931	0	-0.14785	0.311477
R1	COX11	4	0.0055355	0.01911	0.488116	757	3	-0.3241	0.80166	0.80152	1	14917	1	-0.3241	0.311477
R1	TRNT1	4	0.0055401	0.019123	0.488116	758	2	-0.27859	0.82165	0.82156	1	15290	0	-0.27859	0.311477
R1	TBCB	4	0.0055436	0.019132	0.488116	759	4	-0.21248	0.99446	0.99448	1	18930	0	-0.21248	0.311477
R1	SCAF1	4	0.0055645	0.019192	0.488998	760	3	-0.23119	0.98503	0.98499	1	18628	0	-0.23119	0.310693
R1	C8orf33	4	0.0055781	0.019237	0.489456	761	3	-0.26142	0.98203	0.98203	1	18552	0	-0.26142	0.310286
R1	STUB1	4	0.0055854	0.019261	0.489456	762	3	-0.33999	0.83564	0.83553	1	15550	0	-0.33999	0.310286
R1	C7	4	0.0055989	0.019303	0.489891	763	2	-0.23758	0.16239	0.28995	0.984688	5701	1	-0.23758	0.309901
R1	OR10G3	4	0.0056201	0.01938	0.491207	764	4	-0.13743	0.99438	0.99439	1	18929	0	-0.13743	0.308735
R1	CEL	4	0.005649	0.019467	0.49271	765	2	-0.19957	0.40426	0.54923	1	10300	1	-0.19957	0.307409
R1	SSNA1	4	0.0056595	0.019502	0.49271	766	4	-0.14775	0.99434	0.99436	1	18928	0	-0.14775	0.307409
R1	MBD3L2	4	0.0056675	0.019529	0.49271	767	4	-0.19842	0.99433	0.99435	1	18927	0	-0.19842	0.307409
R1	UBE2G2	4	0.0056718	0.019541	0.49271	768	3	-0.25444	0.54614	0.61952	1	11512	1	-0.25444	0.307409
R1	DDX21	4	0.0056824	0.019574	0.492893	769	3	-0.53249	0.36388	0.50612	1	9505	1	-0.53249	0.307247
R1	GOLGA2	4	0.0056899	0.0196	0.492909	770	4	-0.43373	0.99431	0.99434	1	18926	0	-0.43373	0.307233
R1	ZNHIT3	4	0.0056989	0.019627	0.49295	771	3	-0.40569	0.55227	0.62278	1	11572	1	-0.40569	0.307197
R1	DHFR	4	0.005721	0.019704	0.493698	772	4	-0.23492	0.99428	0.99431	1	18925	0	-0.23492	0.306539
R1	DDX20	4	0.0057221	0.01971	0.493698	773	2	-0.34979	0.63038	0.66833	1	12388	1	-0.34979	0.306539
R1	NPIPB6	4	0.0057405	0.019768	0.493698	774	3	-0.27786	0.045033	0.10954	0.893949	2370	1	-0.27786	0.306539
R1	NDUFB10	4	0.0057451	0.019784	0.493698	775	3	-0.32007	0.9826	0.9826	1	18564	0	-0.32007	0.306539
R1	ATP6V0E1	4	0.0057566	0.019819	0.493698	776	4	-0.17672	0.99424	0.99427	1	18923	0	-0.17672	0.306539
R1	SCAND1	4	0.0057637	0.019839	0.493698	777	3	-0.35501	0.26519	0.40045	1	7647	1	-0.35501	0.306539
R1	RPL36	4	0.0057653	0.019844	0.493698	778	4	-0.34786	0.99423	0.99426	1	18922	0	-0.34786	0.306539
R1	TNFRSF21	4	0.0057739	0.019868	0.493698	779	4	-0.25742	0.99423	0.99426	1	18921	0	-0.25742	0.306539
R1	RAD51	4	0.0057805	0.019887	0.493698	780	3	-0.4182	0.97411	0.97423	1	18351	0	-0.4182	0.306539
R1	ZNF679	4	0.0057923	0.019932	0.494194	781	4	-0.21243	0.99421	0.99425	1	18919	0	-0.21243	0.306103
R1	ELOF1	4	0.005829	0.020052	0.496537	782	3	-0.34863	0.09442	0.20446	0.951246	4160	1	-0.34863	0.304048
R1	BCCIP	4	0.0058528	0.020131	0.497443	783	3	-0.43618	0.96592	0.96596	1	18158	0	-0.43618	0.303257
R1	PIKFYVE	4	0.0058559	0.02014	0.497443	784	3	-0.27004	0.027085	0.072597	0.864043	1616	1	-0.27004	0.303257
R1	PRRC2B	4	0.005872	0.020206	0.49826	785	4	-0.28917	0.99413	0.99417	1	18914	0	-0.28917	0.302544
R1	IPO9	4	0.0058818	0.020239	0.49826	786	4	-0.17745	0.99412	0.99415	1	18913	0	-0.17745	0.302544
R1	C15orf65	4	0.005889	0.020261	0.49826	787	3	-0.23779	0.91695	0.91702	1	17115	0	-0.23779	0.302544
R1	IFNK	4	0.0058928	0.020276	0.49826	788	4	-0.10921	0.99411	0.99415	1	18912	0	-0.10921	0.302544
R1	MUS81	4	0.005942	0.020457	0.50189	789	4	-0.43507	0.98755	0.98753	1	18702	0	-0.43507	0.299391
R1	PARL	4	0.0059533	0.020492	0.50189	790	4	-0.32527	0.99231	0.99233	1	18852	0	-0.32527	0.299391
R1	U2SURP	4	0.0059579	0.020502	0.50189	791	4	-0.30804	0.99404	0.99408	1	18911	0	-0.30804	0.299391
R1	VWC2	4	0.0059968	0.020645	0.504133	792	4	-0.15831	0.994	0.99405	1	18910	0	-0.15831	0.297455
R1	TSC1	4	0.005997	0.020645	0.504133	793	3	-0.30682	0.9637	0.96373	1	18092	0	-0.30682	0.297455
R1	ROMO1	4	0.0060158	0.020717	0.505242	794	4	-0.3379	0.99398	0.99403	1	18908	0	-0.3379	0.296501
R1	POT1	4	0.0060303	0.020774	0.505242	795	4	-0.30922	0.99397	0.99402	1	18907	0	-0.30922	0.296501
R1	NDUFB9	4	0.0060314	0.02078	0.505242	796	4	-0.18391	0.99397	0.99401	1	18906	0	-0.18391	0.296501
R1	DUT	4	0.0060381	0.020795	0.505242	797	3	-0.83448	0.029412	0.077491	0.864043	1731	1	-0.83448	0.296501
R1	VPS45	4	0.0060586	0.020864	0.506272	798	3	-0.23352	0.97594	0.97611	1	18405	0	-0.23352	0.295616
R1	C9orf114	4	0.0060947	0.02097	0.508203	799	2	-0.26401	0.8405	0.8403	1	15645	0	-0.26401	0.293963
R1	PARD6G	4	0.0061934	0.02129	0.514598	800	3	-0.19016	0.78026	0.78087	1	14504	1	-0.19016	0.288532
R1	METTL14	4	0.0062002	0.021313	0.514598	801	3	-0.38721	0.59084	0.64449	1	11981	1	-0.38721	0.288532
R1	SRF	4	0.0062002	0.021313	0.514598	802	3	-0.32804	0.92715	0.92733	1	17325	0	-0.32804	0.288532
R1	PPA2	4	0.0062129	0.021353	0.514919	803	3	-0.27549	0.97127	0.97137	1	18286	0	-0.27549	0.288261
R1	SYMPK	4	0.0062373	0.02144	0.516207	804	2	-0.084763	0.16554	0.2934	0.985514	5761	2	-0.084763	0.287176
R1	NDUFB8	4	0.006246	0.021468	0.516207	805	3	-0.28813	0.58625	0.64181	1	11930	1	-0.28813	0.287176
R1	MYEOV2	4	0.0062558	0.021496	0.516207	806	3	-0.42756	0.71809	0.72871	1	13542	1	-0.42756	0.287176
R1	DCLRE1B	4	0.0062612	0.021513	0.516207	807	3	-0.30444	0.3117	0.45018	1	8488	1	-0.30444	0.287176
R1	ATP5B	4	0.0063092	0.021656	0.517987	808	3	-0.33189	0.8444	0.8442	1	15722	0	-0.33189	0.285681
R1	CC2D1B	4	0.0063128	0.021667	0.517987	809	3	-0.21125	0.84445	0.84424	1	15725	0	-0.21125	0.285681
R1	FADS1	4	0.006313	0.021667	0.517987	810	4	-0.15914	0.99369	0.99372	1	18903	0	-0.15914	0.285681
R1	RNF25	4	0.0063284	0.021717	0.518089	811	3	-0.26644	0.86674	0.86655	1	16140	0	-0.26644	0.285596
R1	TNFSF12-TNFSF13	4	0.0063316	0.021725	0.518089	812	4	-0.16667	0.99367	0.9937	1	18902	0	-0.16667	0.285596
R1	OR5D13	4	0.0063525	0.021798	0.519193	813	3	-0.21004	0.94073	0.94079	1	17591	0	-0.21004	0.284671
R1	SURF1	4	0.006374	0.021875	0.519741	814	3	-0.22772	0.82382	0.82375	1	15328	0	-0.22772	0.284213
R1	LY6H	4	0.006374	0.021875	0.519741	815	4	-0.22027	0.99363	0.99366	1	18901	0	-0.22027	0.284213
R1	MBTPS1	4	0.0063815	0.021905	0.51982	816	3	-0.4223	0.9016	0.90164	1	16807	0	-0.4223	0.284147
R1	ASB7	4	0.0064067	0.02198	0.520242	817	4	-0.1244	0.99359	0.99363	1	18900	0	-0.1244	0.283795
R1	EP400	4	0.0064068	0.02198	0.520242	818	3	-0.2787	0.51417	0.60281	1	11230	1	-0.2787	0.283795
R1	MRPS24	4	0.0064187	0.022007	0.520242	819	2	-0.04485	0.29789	0.43536	1	8236	1	-0.04485	0.283795
R1	EXOC8	4	0.0064372	0.022076	0.520242	820	4	-0.12476	0.99356	0.9936	1	18899	0	-0.12476	0.283795
R1	PTPN23	4	0.0064396	0.022084	0.520242	821	3	-0.22808	0.76694	0.76884	1	14282	1	-0.22808	0.283795
R1	CRLS1	4	0.0064396	0.022084	0.520242	822	3	-0.33255	0.81096	0.81085	1	15093	0	-0.33255	0.283795
R1	MTIF3	4	0.0064643	0.022159	0.521366	823	4	-0.19682	0.99354	0.99357	1	18898	0	-0.19682	0.282857
R1	RPN1	4	0.0064816	0.022213	0.521829	824	3	-0.31296	0.97829	0.97843	1	18463	0	-0.31296	0.282472
R1	SLC27A2	4	0.0065016	0.022273	0.521829	825	3	-0.22479	0.97807	0.97821	1	18455	0	-0.22479	0.282472
R1	TMEM11	4	0.0065021	0.022276	0.521829	826	4	-0.17319	0.9935	0.99354	1	18897	0	-0.17319	0.282472
R1	CERS2	4	0.006508	0.022297	0.521829	827	4	-0.23638	0.99349	0.99353	1	18896	0	-0.23638	0.282472
R1	PACSIN3	4	0.0065127	0.022313	0.521829	828	4	-0.23187	0.99349	0.99353	1	18895	0	-0.23187	0.282472
R1	PTGDS	4	0.0065358	0.022389	0.522826	829	3	-0.17249	0.80515	0.80502	1	14986	0	-0.17249	0.281643
R1	PTPRZ1	4	0.0065419	0.02241	0.522826	830	3	-0.24051	0.89387	0.89382	1	16664	0	-0.24051	0.281643
R1	DYRK1A	4	0.0065903	0.022565	0.525819	831	3	-0.18515	0.76993	0.77148	1	14330	1	-0.18515	0.279164
R1	MBD3L4	4	0.006637	0.022721	0.528816	832	3	-0.23462	0.73884	0.74495	1	13825	1	-0.23462	0.276695
R1	NSMCE1	4	0.0066745	0.022848	0.530818	833	3	-0.4249	0.97939	0.97949	1	18485	0	-0.4249	0.275054
R1	RELT	4	0.0066795	0.022867	0.530818	834	2	-0.1329	0.71195	0.724	1	13450	1	-0.1329	0.275054
R1	KANSL1	4	0.0066859	0.02289	0.530818	835	4	-0.32416	0.99063	0.99062	1	18795	0	-0.32416	0.275054
R1	NOA1	4	0.0067007	0.022944	0.531438	836	4	-0.26915	0.9933	0.99333	1	18893	0	-0.26915	0.274547
R1	RAB37	4	0.0067289	0.023049	0.532748	837	3	-0.23674	0.94725	0.94727	1	17745	0	-0.23674	0.273478
R1	NCAPD2	4	0.0067335	0.023064	0.532748	838	4	-0.28341	0.99327	0.9933	1	18892	0	-0.28341	0.273478
R1	IREB2	4	0.0067388	0.023083	0.532748	839	2	-0.11803	0.15781	0.28503	0.983059	5610	2	-0.11803	0.273478
R1	C7orf61	4	0.0067546	0.023135	0.533176	840	3	-0.26107	0.76924	0.77088	1	14321	1	-0.26107	0.273129
R1	GPSM1	4	0.0067615	0.023156	0.533176	841	4	-0.14309	0.99324	0.99327	1	18891	0	-0.14309	0.273129
R1	ATP5E	4	0.006801	0.023277	0.534847	842	4	-0.51021	0.99203	0.99205	1	18835	0	-0.51021	0.27177
R1	KHDRBS1	4	0.0068134	0.023317	0.534847	843	2	-0.13906	0.77829	0.77902	1	14472	1	-0.13906	0.27177
R1	SPRR2B	4	0.006822	0.023339	0.534847	844	4	-0.16268	0.99318	0.99321	1	18890	0	-0.16268	0.27177
R1	CPSF1	4	0.006822	0.023339	0.534847	845	4	-0.17625	0.99318	0.99321	1	18889	0	-0.17625	0.27177
R1	ERP44	4	0.0068361	0.023378	0.535092	846	3	-0.25694	0.84764	0.84743	1	15773	0	-0.25694	0.271572
R1	GSN	4	0.0068533	0.023434	0.53538	847	4	-0.15154	0.99315	0.99318	1	18888	0	-0.15154	0.271338
R1	C7orf26	4	0.0068644	0.023466	0.53538	848	4	-0.29734	0.99314	0.99316	1	18887	0	-0.29734	0.271338
R1	TAS2R3	4	0.0068804	0.023519	0.53538	849	4	-0.16702	0.99312	0.99314	1	18886	0	-0.16702	0.271338
R1	OSGEP	4	0.0068829	0.023525	0.53538	850	4	-0.39484	0.99312	0.99314	1	18885	0	-0.39484	0.271338
R1	PCMTD1	4	0.0068841	0.023529	0.53538	851	4	-0.14395	0.99312	0.99314	1	18884	0	-0.14395	0.271338
R1	PKN2	4	0.0068934	0.023556	0.53538	852	2	-0.22121	0.93762	0.9377	1	17535	0	-0.22121	0.271338
R1	WDTC1	4	0.0069298	0.023666	0.536908	853	4	-0.2197	0.99211	0.99212	1	18840	0	-0.2197	0.2701
R1	OMA1	4	0.0069336	0.023679	0.536908	854	2	-0.14613	0.50227	0.59691	1	11113	1	-0.14613	0.2701
R1	C9orf16	4	0.0069486	0.023721	0.53723	855	3	-0.28806	0.7627	0.76511	1	14202	1	-0.28806	0.26984
R1	LDHD	4	0.0069648	0.023777	0.537875	856	4	-0.15766	0.99304	0.99305	1	18883	0	-0.15766	0.269319
R1	MRPL55	4	0.006994	0.023886	0.539708	857	2	-0.21156	0.86754	0.86738	1	16155	0	-0.21156	0.267841
R1	WASH1	4	0.0070138	0.023949	0.539921	858	3	-0.74406	0.7468	0.75155	1	13945	1	-0.74406	0.26767
R1	BCL2L1	4	0.0070154	0.023954	0.539921	859	4	-0.25376	0.99298	0.99301	1	18882	0	-0.25376	0.26767
R1	HIST2H3D	4	0.0070248	0.023979	0.539921	860	4	-0.31207	0.99298	0.993	1	18881	0	-0.31207	0.26767
R1	FAM157A	4	0.0070446	0.02404	0.540662	861	2	-0.35656	0.98353	0.98348	1	18589	0	-0.35656	0.267074
R1	PRKAG3	4	0.0070625	0.024101	0.541191	862	4	-0.21285	0.99294	0.99296	1	18880	0	-0.21285	0.266649
R1	TBL2	4	0.0070729	0.024133	0.541191	863	3	-0.289	0.96235	0.96236	1	18062	0	-0.289	0.266649
R1	BRK1	4	0.0070763	0.024147	0.541191	864	4	-0.11166	0.99292	0.99295	1	18878	0	-0.11166	0.266649
R1	MAGOHB	4	0.0070871	0.024179	0.541275	865	3	-0.24349	0.61357	0.65798	1	12205	1	-0.24349	0.266582
R1	IL32	4	0.0071079	0.024259	0.542434	866	4	-0.20219	0.99289	0.99291	1	18877	0	-0.20219	0.265653
R1	UTP15	4	0.0071193	0.024296	0.542642	867	4	-0.41348	0.99288	0.9929	1	18876	0	-0.41348	0.265487
R1	LYPD2	4	0.0071345	0.02435	0.542863	868	4	-0.18068	0.99287	0.99289	1	18875	0	-0.18068	0.26531
R1	SIX3	4	0.0071385	0.024362	0.542863	869	2	-0.081847	0.97189	0.97202	1	18297	0	-0.081847	0.26531
R1	SLFNL1	4	0.0071965	0.024552	0.546461	870	3	-0.19956	0.97085	0.97092	1	18276	0	-0.19956	0.262441
R1	METTL13	4	0.0072254	0.024633	0.547629	871	2	-0.20102	0.23402	0.36705	1	7075	1	-0.20102	0.261514
R1	MAP2K7	4	0.0072413	0.024681	0.54808	872	1	0.032505	0.71846	0.729	1	13553	1	0.032505	0
R1	HBS1L	4	0.0072635	0.024752	0.549017	873	4	-0.24455	0.99274	0.99277	1	18874	0	-0.24455	0.260414
R1	OBFC1	4	0.007288	0.024832	0.550179	874	4	-0.19272	0.99271	0.99274	1	18873	0	-0.19272	0.259496
R1	ISG20	4	0.0073254	0.024956	0.552277	875	4	-0.10765	0.99267	0.9927	1	18872	0	-0.10765	0.257843
R1	WDR61	4	0.0073452	0.025018	0.552679	876	3	-0.41707	0.95299	0.95301	1	17862	0	-0.41707	0.257527
R1	CRAT	4	0.0073513	0.025032	0.552679	877	4	-0.13376	0.99265	0.99268	1	18871	0	-0.13376	0.257527
R1	MOGS	4	0.0073619	0.02506	0.552679	878	3	-0.27882	0.96961	0.96965	1	18243	0	-0.27882	0.257527
R1	SLC30A5	4	0.0073722	0.025093	0.552783	879	2	-0.17753	0.05101	0.12146	0.908047	2587	1	-0.17753	0.257445
R1	PPP1R13B	4	0.0073864	0.025138	0.552978	880	4	-0.16358	0.99261	0.99264	1	18870	0	-0.16358	0.257292
R1	DPH1	4	0.0073929	0.025159	0.552978	881	4	-0.14005	0.99261	0.99264	1	18869	0	-0.14005	0.257292
R1	METAP2	4	0.0074062	0.025197	0.552981	882	3	-0.36221	0.97242	0.97255	1	18312	0	-0.36221	0.25729
R1	ABR	4	0.0074112	0.025216	0.552981	883	4	-0.13946	0.99259	0.99262	1	18868	0	-0.13946	0.25729
R1	DAPK2	4	0.0074308	0.025272	0.553219	884	4	-0.12008	0.99257	0.9926	1	18867	0	-0.12008	0.257103
R1	GPR75-ASB3	4	0.0074347	0.025284	0.553219	885	4	-0.21318	0.99257	0.9926	1	18866	0	-0.21318	0.257103
R1	SLX1B	4	0.0074718	0.025408	0.555299	886	3	-0.20364	0.85625	0.85608	1	15924	0	-0.20364	0.255473
R1	RPE	4	0.0075241	0.025568	0.558167	887	4	-0.3506	0.99248	0.99249	1	18863	0	-0.3506	0.253236
R1	TPP1	4	0.0075433	0.025625	0.558357	888	4	-0.24119	0.99246	0.99248	1	18862	0	-0.24119	0.253088
R1	DDX1	4	0.0075497	0.025643	0.558357	889	3	-0.18952	0.39236	0.53651	1	10068	1	-0.18952	0.253088
R1	EBI3	4	0.0075572	0.025666	0.558357	890	4	-0.12431	0.99244	0.99246	1	18861	0	-0.12431	0.253088
R1	OR56B1	4	0.0075691	0.025706	0.558357	891	4	-0.11578	0.99243	0.99245	1	18859	0	-0.11578	0.253088
R1	SHISA2	4	0.0075744	0.025721	0.558357	892	4	-0.16981	0.99243	0.99245	1	18858	0	-0.16981	0.253088
R1	TIMP2	4	0.0076056	0.025819	0.559064	893	4	-0.083486	0.99239	0.99242	1	18857	0	-0.083486	0.252538
R1	CTDNEP1	4	0.007615	0.025846	0.559064	894	4	-0.33429	0.99239	0.99241	1	18856	0	-0.33429	0.252538
R1	TRAPPC9	4	0.0076236	0.025872	0.559064	895	4	-0.17603	0.99238	0.9924	1	18855	0	-0.17603	0.252538
R1	HDAC1	4	0.007629	0.025889	0.559064	896	4	-0.16014	0.99237	0.99239	1	18854	0	-0.16014	0.252538
R1	FRG2	4	0.0076331	0.025898	0.559064	897	2	-0.15256	0.69046	0.70843	1	13153	1	-0.15256	0.252538
R1	NAA38	4	0.0076525	0.025955	0.559687	898	3	-0.20958	0.94277	0.94285	1	17641	0	-0.20958	0.252055
R1	TIMM10	4	0.0076691	0.025997	0.559957	899	4	-0.32319	0.99233	0.99236	1	18853	0	-0.32319	0.251845
R1	SPAG11A	4	0.0076966	0.026078	0.560575	900	3	-0.27329	0.83059	0.83056	1	15449	0	-0.27329	0.251366
R1	PIGL	4	0.0077039	0.026102	0.560575	901	4	-0.28073	0.9923	0.99232	1	18851	0	-0.28073	0.251366
R1	GOLGA8R	4	0.007707	0.026112	0.560575	902	4	-0.36387	0.99052	0.99051	1	18794	0	-0.36387	0.251366
R1	TRNP1	4	0.0077551	0.026263	0.56134	903	4	-0.15878	0.99224	0.99227	1	18849	0	-0.15878	0.250774
R1	SMPD4	4	0.0077673	0.026313	0.56134	904	4	-0.18116	0.99223	0.99225	1	18847	0	-0.18116	0.250774
R1	PUM1	4	0.0077673	0.026313	0.56134	905	3	-0.21388	0.66649	0.69175	1	12831	1	-0.21388	0.250774
R1	NAGK	4	0.0077718	0.026328	0.56134	906	3	-0.29111	0.91753	0.9176	1	17134	0	-0.29111	0.250774
R1	EXOSC10	4	0.0077758	0.026339	0.56134	907	2	-0.25752	0.87096	0.87084	1	16225	0	-0.25752	0.250774
R1	SEMA7A	4	0.0077785	0.02635	0.56134	908	3	-0.17043	0.90392	0.90394	1	16852	0	-0.17043	0.250774
R1	GRID1	4	0.0077876	0.026373	0.56134	909	3	-0.16	0.8314	0.83138	1	15461	0	-0.16	0.250774
R1	DNAJB1	4	0.0077978	0.026409	0.56134	910	4	-0.12376	0.9922	0.99222	1	18845	0	-0.12376	0.250774
R1	WRNIP1	4	0.0077978	0.026409	0.56134	911	4	-0.1516	0.9922	0.99222	1	18846	0	-0.1516	0.250774
R1	RRNAD1	4	0.0078191	0.026481	0.561439	912	3	-0.24089	0.9385	0.93855	1	17550	0	-0.24089	0.250697
R1	NDUFC1	4	0.0078259	0.026499	0.561439	913	3	-0.24566	0.94189	0.94196	1	17616	0	-0.24566	0.250697
R1	RNASE4	4	0.007829	0.02651	0.561439	914	3	-0.20102	0.29555	0.4328	1	8195	1	-0.20102	0.250697
R1	PCDHGA5	4	0.0078392	0.026545	0.561439	915	4	-0.20134	0.99216	0.99218	1	18843	0	-0.20134	0.250697
R1	NPPA	4	0.0078542	0.026597	0.561439	916	4	-0.14414	0.99215	0.99216	1	18842	0	-0.14414	0.250697
R1	APITD1	4	0.007858	0.026609	0.561439	917	3	-0.17365	0.98482	0.9848	1	18622	0	-0.17365	0.250697
R1	NDUFA2	4	0.0078609	0.026616	0.561439	918	3	-0.25474	0.78871	0.7889	1	14670	1	-0.25474	0.250697
R1	SLC39A10	4	0.0078747	0.02666	0.561744	919	4	-0.17847	0.99213	0.99214	1	18841	0	-0.17847	0.250462
R1	SURF6	4	0.0078938	0.026718	0.562212	920	4	-0.2562	0.99211	0.99212	1	18839	0	-0.2562	0.2501
R1	HIST2H3A	4	0.0079007	0.02674	0.562212	921	4	-0.44734	0.9921	0.99212	1	18838	0	-0.44734	0.2501
R1	DICER1	4	0.0079098	0.026774	0.562311	922	3	-0.26906	0.78797	0.78817	1	14655	1	-0.26906	0.250023
R1	OXCT2	4	0.0079226	0.026811	0.562474	923	4	-0.23867	0.99208	0.99209	1	18837	0	-0.23867	0.249898
R1	GTF3C1	4	0.007968	0.026944	0.564651	924	2	-0.17825	0.89071	0.89067	1	16606	0	-0.17825	0.24822
R1	ADRM1	4	0.0079895	0.027013	0.565163	925	3	-0.32006	0.96485	0.96488	1	18123	0	-0.32006	0.247826
R1	COQ6	4	0.0079983	0.027044	0.565163	926	4	-0.20297	0.992	0.99202	1	18834	0	-0.20297	0.247826
R1	IGFBP5	4	0.0080039	0.027056	0.565163	927	4	-0.10444	0.992	0.99201	1	18833	0	-0.10444	0.247826
R1	NT5C2	4	0.0080219	0.027115	0.565791	928	4	-0.10698	0.99198	0.992	1	18832	0	-0.10698	0.247344
R1	PIF1	4	0.0080379	0.027172	0.566363	929	3	-0.24228	0.94134	0.9414	1	17607	0	-0.24228	0.246905
R1	PAK1IP1	4	0.0080471	0.027201	0.566363	930	3	-0.34922	0.92119	0.92135	1	17206	0	-0.34922	0.246905
R1	TMEM208	4	0.0080837	0.027325	0.568048	931	4	-0.16873	0.99192	0.99193	1	18831	0	-0.16873	0.245615
R1	CHCHD10	4	0.0080886	0.02734	0.568048	932	4	-0.12265	0.99191	0.99193	1	18830	0	-0.12265	0.245615
R1	C7orf55	4	0.008114	0.027418	0.568656	933	3	-0.33259	0.92579	0.92597	1	17298	0	-0.33259	0.24515
R1	AAMDC	4	0.0081165	0.02743	0.568656	934	4	-0.13566	0.99188	0.99191	1	18829	0	-0.13566	0.24515
R1	DEPTOR	4	0.0081347	0.027481	0.568656	935	4	-0.13648	0.99187	0.99189	1	18828	0	-0.13648	0.24515
R1	NOP10	4	0.0081372	0.027487	0.568656	936	3	-0.33984	0.49652	0.59409	1	11068	1	-0.33984	0.24515
R1	BRMS1	4	0.0081845	0.027632	0.57104	937	4	-0.34898	0.99182	0.99183	1	18827	0	-0.34898	0.243333
R1	PET100	4	0.0082004	0.027694	0.571708	938	3	-0.19279	0.81237	0.81227	1	15116	0	-0.19279	0.242826
R1	STK36	4	0.008219	0.027746	0.571819	939	4	-0.17145	0.99178	0.99181	1	18826	0	-0.17145	0.242741
R1	NDUFB7	4	0.0082232	0.027758	0.571819	940	3	-0.43981	0.8529	0.8527	1	15862	0	-0.43981	0.242741
R1	BAP1	4	0.0082349	0.027804	0.572148	941	3	-0.28436	0.97407	0.97419	1	18350	0	-0.28436	0.242492
R1	KCTD14	4	0.0082512	0.027859	0.572278	942	4	-0.26632	0.98687	0.98681	1	18685	0	-0.26632	0.242393
R1	TFRC	4	0.0082536	0.027869	0.572278	943	4	-0.2055	0.99175	0.99177	1	18825	0	-0.2055	0.242393
R1	TADA3	4	0.0082689	0.02792	0.57271	944	1	-0.063604	0.8725	0.87238	1	16259	0	-0.063604	0.242065
R1	HTT	4	0.0082841	0.027961	0.572953	945	4	-0.15884	0.99172	0.99174	1	18824	0	-0.15884	0.241881
R1	LOXL2	4	0.0083263	0.028096	0.5751	946	4	-0.16441	0.98703	0.98697	1	18689	0	-0.16441	0.240257
R1	BRPF1	4	0.0083427	0.028148	0.575559	947	3	-0.2323	0.20901	0.34021	0.996565	6602	1	-0.2323	0.23991
R1	ALDH8A1	4	0.0083522	0.02818	0.575599	948	3	-0.26962	0.93432	0.93439	1	17459	0	-0.26962	0.23988
R1	ZW10	4	0.0083755	0.028255	0.575819	949	2	-0.17959	0.94924	0.94927	1	17786	0	-0.17959	0.239714
R1	PRR20B	4	0.0083967	0.028312	0.575819	950	4	-0.16604	0.9916	0.99164	1	18822	0	-0.16604	0.239714
R1	PIGW	4	0.0084088	0.028351	0.575819	951	3	-0.25279	0.96768	0.96771	1	18203	0	-0.25279	0.239714
R1	NEDD4	4	0.0084096	0.028352	0.575819	952	4	-0.21489	0.99159	0.99163	1	18821	0	-0.21489	0.239714
R1	CCDC90B	4	0.0084125	0.028364	0.575819	953	4	-0.19335	0.99159	0.99163	1	18820	0	-0.19335	0.239714
R1	NDUFS8	4	0.008414	0.028369	0.575819	954	2	-0.26614	0.97901	0.97912	1	18476	0	-0.26614	0.239714
R1	HELZ2	4	0.0084278	0.028414	0.576139	955	3	-0.23914	0.90256	0.9026	1	16827	0	-0.23914	0.239473
R1	ATXN10	4	0.0084373	0.028447	0.57621	956	4	-0.19002	0.98871	0.98871	1	18731	0	-0.19002	0.239419
R1	ATPIF1	4	0.0084658	0.028541	0.577487	957	4	-0.12918	0.99153	0.99156	1	18819	0	-0.12918	0.238458
R1	ZNF606	4	0.0084743	0.02857	0.577487	958	1	0.10079	0.10032	0.21496	0.955381	4350	3	0.10079	0.0198234
R1	CCL17	4	0.0084874	0.028613	0.577604	959	4	-0.11114	0.99151	0.99154	1	18818	0	-0.11114	0.23837
R1	RRS1	4	0.0084946	0.028636	0.577604	960	4	-0.23234	0.99151	0.99154	1	18817	0	-0.23234	0.23837
R1	HOXB4	4	0.008542	0.028783	0.579393	961	3	-0.17625	0.70507	0.71891	1	13351	1	-0.17625	0.237027
R1	FAM136A	4	0.008549	0.028807	0.579393	962	4	-0.1962	0.99145	0.99149	1	18815	0	-0.1962	0.237027
R1	HPX	4	0.0085523	0.02882	0.579393	963	2	-0.099921	0.18945	0.31918	0.993884	6214	2	-0.099921	0.237027
R1	MAPK15	4	0.0085634	0.028851	0.579393	964	2	-0.21046	0.55622	0.62493	1	11617	1	-0.21046	0.237027
R1	SZRD1	4	0.0085689	0.028874	0.579393	965	3	-0.24694	0.077754	0.17328	0.934832	3588	1	-0.24694	0.237027
R1	GLCE	4	0.0085856	0.02893	0.57991	966	3	-0.23149	0.18778	0.31735	0.993008	6184	1	-0.23149	0.236639
R1	MMP23B	4	0.008619	0.029038	0.581395	967	2	-0.12918	0.94693	0.94695	1	17739	0	-0.12918	0.235529
R1	ABCF1	4	0.0086259	0.029067	0.581395	968	3	-0.33118	0.97692	0.9771	1	18430	0	-0.33118	0.235529
R1	SMARCA5	4	0.0086332	0.029094	0.581395	969	3	-0.26447	0.98525	0.98523	1	18637	0	-0.26447	0.235529
R1	LCMT1	4	0.0086584	0.029182	0.582338	970	3	-0.23175	0.96783	0.96787	1	18207	0	-0.23175	0.234825
R1	C2orf44	4	0.0086636	0.029201	0.582338	971	2	-0.12789	0.38844	0.53229	1	9980	1	-0.12789	0.234825
R1	NDUFA1	4	0.0086945	0.029305	0.583807	972	4	-0.36722	0.99131	0.99133	1	18813	0	-0.36722	0.233731
R1	CUL1	4	0.0087824	0.029596	0.588906	973	2	-0.059312	0.51733	0.60446	1	11257	1	-0.059312	0.229954
R1	HFE2	4	0.0087926	0.029632	0.588906	974	4	-0.28535	0.98643	0.98638	1	18675	0	-0.28535	0.229954
R1	C9orf41	4	0.0087978	0.029652	0.588906	975	3	-0.19638	0.95404	0.95403	1	17883	0	-0.19638	0.229954
R1	ARPC4	4	0.0088222	0.029718	0.589611	976	3	-0.6372	0.98004	0.9801	1	18500	0	-0.6372	0.229434
R1	C10orf35	4	0.0088485	0.029792	0.590477	977	4	-0.11965	0.99115	0.99117	1	18812	0	-0.11965	0.228797
R1	MRPS9	4	0.0088686	0.029858	0.590724	978	3	-0.40299	0.88675	0.88669	1	16516	0	-0.40299	0.228615
R1	INTS10	4	0.0088724	0.029866	0.590724	979	4	-0.16256	0.99113	0.99114	1	18811	0	-0.16256	0.228615
R1	SLC16A8	4	0.0088907	0.029922	0.590724	980	3	-0.16697	0.76623	0.76817	1	14269	1	-0.16697	0.228615
R1	BRD7	4	0.0088931	0.029927	0.590724	981	3	-0.26504	0.56072	0.62741	1	11667	1	-0.26504	0.228615
R1	GOLGA6D	4	0.0089053	0.029971	0.590989	982	4	-0.39823	0.99109	0.99111	1	18810	0	-0.39823	0.228421
R1	ZNF213	4	0.0089718	0.030189	0.594195	983	3	-0.23827	0.057058	0.13345	0.920759	2805	1	-0.23827	0.226071
R1	LCMT2	4	0.0089737	0.030195	0.594195	984	4	-0.17956	0.99103	0.99104	1	18809	0	-0.17956	0.226071
R1	PRAMEF6	4	0.008982	0.030226	0.594205	985	4	-0.20124	0.99102	0.99103	1	18808	0	-0.20124	0.226064
R1	CCDC71L	4	0.0090089	0.030306	0.595158	986	3	-0.21074	0.87209	0.87198	1	16249	0	-0.21074	0.225368
R1	GSDMA	4	0.0090182	0.030336	0.595158	987	4	-0.14167	0.99098	0.99099	1	18807	0	-0.14167	0.225368
R1	SLC22A5	4	0.0090349	0.030391	0.595476	988	3	-0.26531	0.082269	0.18186	0.940854	3741	1	-0.26531	0.225136
R1	PLEKHG5	4	0.0090417	0.030413	0.595476	989	3	-0.20433	0.68306	0.70323	1	13046	1	-0.20433	0.225136
R1	TCHHL1	4	0.0090683	0.030499	0.596452	990	3	-0.25587	0.7094	0.72208	1	13414	1	-0.25587	0.224425
R1	ARPC2	4	0.0090751	0.030525	0.596452	991	4	-0.29075	0.99092	0.99094	1	18806	0	-0.29075	0.224425
R1	ZRANB1	4	0.0091274	0.030684	0.598965	992	3	-0.26679	0.98037	0.9804	1	18509	0	-0.26679	0.222599
R1	TMEM140	4	0.0091429	0.030732	0.599299	993	4	-0.13185	0.99086	0.99086	1	18804	0	-0.13185	0.222356
R1	MOCS3	4	0.0091735	0.030839	0.600778	994	4	-0.29745	0.99083	0.99083	1	18803	0	-0.29745	0.221286
R1	STARD9	4	0.0091888	0.030883	0.60103	995	4	-0.16062	0.99081	0.99081	1	18802	0	-0.16062	0.221104
R1	ERCC6-PGBD3	4	0.0092011	0.030934	0.601396	996	4	-0.1194	0.9908	0.99079	1	18801	0	-0.1194	0.220839
R1	COX5B	4	0.0092134	0.03097	0.601396	997	4	-0.22405	0.99079	0.99078	1	18800	0	-0.22405	0.220839
R1	PPAN-P2RY11	4	0.0092192	0.030995	0.601396	998	2	-0.31496	0.80373	0.80362	1	14960	0	-0.31496	0.220839
R1	TM9SF2	4	0.0092936	0.031234	0.605422	999	4	-0.22467	0.98661	0.98654	1	18679	0	-0.22467	0.217942
R1	GID8	4	0.0093463	0.031388	0.607309	1000	4	-0.22806	0.99065	0.99065	1	18797	0	-0.22806	0.21659
R1	FASTKD1	4	0.0093478	0.031394	0.607309	1001	4	-0.14521	0.99065	0.99064	1	18796	0	-0.14521	0.21659
R1	FBXO38	4	0.0093695	0.031478	0.608319	1002	3	-0.19889	0.90806	0.90807	1	16921	0	-0.19889	0.215869
R1	TTC9C	4	0.0093796	0.031509	0.608319	1003	4	-0.36384	0.98707	0.98701	1	18691	0	-0.36384	0.215869
R1	SP1	4	0.0093925	0.031551	0.608511	1004	2	-0.19315	0.84326	0.84303	1	15697	0	-0.19315	0.215732
R1	MEAF6	4	0.0094432	0.031697	0.610733	1005	3	-0.187	0.65838	0.6864	1	12718	1	-0.187	0.214149
R1	KRTAP2-2	4	0.0094932	0.031865	0.613345	1006	4	-0.24623	0.99051	0.9905	1	18793	0	-0.24623	0.212295
R1	VPS37D	4	0.0095081	0.031905	0.613522	1007	4	-0.186	0.99049	0.99049	1	18792	0	-0.186	0.21217
R1	SNAPC1	4	0.0095532	0.032051	0.615466	1008	3	-0.31638	0.89417	0.89412	1	16673	0	-0.31638	0.210796
R1	MTERF3	4	0.0095593	0.03207	0.615466	1009	4	-0.17184	0.99044	0.99044	1	18791	0	-0.17184	0.210796
R1	STAT4	4	0.0095831	0.032149	0.616366	1010	4	-0.15047	0.99042	0.99041	1	18789	0	-0.15047	0.210161
R1	NDUFA3	4	0.0096072	0.032221	0.616713	1011	3	-0.21815	0.4691	0.58068	1	10837	1	-0.21815	0.209917
R1	TRAPPC3	4	0.00961	0.032231	0.616713	1012	4	-0.27152	0.99039	0.99039	1	18788	0	-0.27152	0.209917
R1	SPATA2	4	0.009633	0.032306	0.617551	1013	3	-0.32325	0.086188	0.18918	0.941355	3885	1	-0.32325	0.209327
R1	YWHAZ	4	0.0096788	0.03246	0.619401	1014	3	-0.22502	0.93666	0.93672	1	17512	0	-0.22502	0.208028
R1	BIN1	4	0.0096872	0.032483	0.619401	1015	4	-0.23516	0.99031	0.99031	1	18787	0	-0.23516	0.208028
R1	PHKG1	4	0.0096911	0.032499	0.619401	1016	4	-0.15467	0.99031	0.9903	1	18786	0	-0.15467	0.208028
R1	LRRC71	4	0.0097247	0.032614	0.62026	1017	4	-0.17278	0.99028	0.99027	1	18785	0	-0.17278	0.207426
R1	IGSF8	4	0.0097263	0.032616	0.62026	1018	4	-0.10168	0.99027	0.99027	1	18784	0	-0.10168	0.207426
R1	CRYGB	4	0.0097367	0.032649	0.62026	1019	4	-0.1383	0.99026	0.99025	1	18783	0	-0.1383	0.207426
R1	FRG1	4	0.0097471	0.03268	0.62026	1020	4	-0.1529	0.99025	0.99024	1	18782	0	-0.1529	0.207426
R1	XKR5	4	0.0097574	0.032708	0.62026	1021	3	-0.15358	0.9735	0.97364	1	18338	0	-0.15358	0.207426
R1	EPHX1	4	0.0097665	0.032736	0.62026	1022	3	-0.21851	0.97723	0.97741	1	18435	0	-0.21851	0.207426
R1	SH3BGRL3	4	0.0098018	0.03284	0.621609	1023	4	-0.21227	0.9902	0.99019	1	18781	0	-0.21227	0.206483
R1	MT1B	4	0.0098487	0.032989	0.622843	1024	3	-0.23994	0.89392	0.89386	1	16666	0	-0.23994	0.205621
R1	MRPS25	4	0.0098601	0.033018	0.622843	1025	3	-0.33412	0.86388	0.86372	1	16087	0	-0.33412	0.205621
R1	DUSP23	4	0.0098679	0.033051	0.622843	1026	4	-0.14804	0.99013	0.99011	1	18780	0	-0.14804	0.205621
R1	MTMR12	4	0.0098723	0.033062	0.622843	1027	3	-0.28377	0.91994	0.92008	1	17177	0	-0.28377	0.205621
R1	CD276	4	0.0098736	0.033066	0.622843	1028	4	-0.21636	0.99013	0.99011	1	18779	0	-0.21636	0.205621
R1	REN	4	0.0098874	0.033106	0.622997	1029	4	-0.10464	0.99011	0.99009	1	18778	0	-0.10464	0.205514
R1	AATK	4	0.0099327	0.033245	0.624785	1030	3	-0.26037	0.94334	0.94342	1	17653	0	-0.26037	0.204269
R1	EFTUD1	4	0.0099394	0.033266	0.624785	1031	3	-0.24772	0.55312	0.62327	1	11580	1	-0.24772	0.204269
R1	CCNG1	4	0.0099556	0.033317	0.625149	1032	4	-0.17514	0.99004	0.99001	1	18776	0	-0.17514	0.204016
R1	MRTO4	4	0.0099723	0.03337	0.625536	1033	3	-0.20947	0.78772	0.78795	1	14647	1	-0.20947	0.203748
R1	FH	4	0.0099841	0.033409	0.625663	1034	4	-0.17219	0.99002	0.98999	1	18775	0	-0.17219	0.20366
R1	NHLRC1	4	0.010003	0.033468	0.626051	1035	4	-0.10155	0.99	0.98997	1	18774	0	-0.10155	0.20339
R1	ELMO2	4	0.010011	0.033495	0.626051	1036	4	-0.11451	0.98999	0.98996	1	18773	0	-0.11451	0.20339
R1	ALKBH5	4	0.010023	0.033535	0.626202	1037	3	-0.21537	0.95316	0.95319	1	17865	0	-0.21537	0.203286
R1	SRSF10	4	0.010046	0.033605	0.62648	1038	3	-0.28314	0.74141	0.74708	1	13863	1	-0.28314	0.203093
R1	C9orf9	4	0.010059	0.033645	0.62648	1039	4	-0.22723	0.98908	0.98907	1	18745	0	-0.22723	0.203093
R1	KDM1A	4	0.01006	0.033647	0.62648	1040	3	-0.28009	0.78296	0.78345	1	14548	1	-0.28009	0.203093
R1	ARL17A	4	0.010107	0.033789	0.627494	1041	2	-0.23447	0.23668	0.36991	1	7130	1	-0.23447	0.20239
R1	PRR18	4	0.010117	0.033821	0.627494	1042	1	-0.016788	0.86277	0.86261	1	16066	0	-0.016788	0.20239
R1	C19orf43	4	0.010118	0.033827	0.627494	1043	4	-0.12534	0.98988	0.98985	1	18772	0	-0.12534	0.20239
R1	B3GAT3	4	0.010119	0.033831	0.627494	1044	4	-0.21844	0.98988	0.98985	1	18771	0	-0.21844	0.20239
R1	YAP1	4	0.010139	0.033883	0.62755	1045	3	-0.27084	0.92041	0.92056	1	17190	0	-0.27084	0.202352
R1	RUSC1	4	0.010148	0.033913	0.62755	1046	4	-0.20542	0.98985	0.98982	1	18770	0	-0.20542	0.202352
R1	C17orf50	4	0.010154	0.033931	0.62755	1047	4	-0.14407	0.98985	0.98981	1	18769	0	-0.14407	0.202352
R1	THSD4	4	0.010172	0.033993	0.627712	1048	4	-0.12501	0.98983	0.9898	1	18768	0	-0.12501	0.20224
R1	FBXL17	4	0.010176	0.034005	0.627712	1049	4	-0.13152	0.98982	0.9898	1	18767	0	-0.13152	0.20224
R1	PKLR	4	0.010242	0.034216	0.630315	1050	4	-0.15799	0.98976	0.98973	1	18766	0	-0.15799	0.200442
R1	NUDC	4	0.010258	0.03427	0.630315	1051	2	-0.17901	0.79957	0.79946	1	14864	1	-0.17901	0.200442
R1	VSTM5	4	0.010262	0.034284	0.630315	1052	3	-0.23564	0.98119	0.98119	1	18527	0	-0.23564	0.200442
R1	COL26A1	4	0.01027	0.034308	0.630315	1053	2	-0.037634	0.65779	0.68602	1	12704	1	-0.037634	0.200442
R1	DCUN1D2	4	0.010271	0.034309	0.630315	1054	4	-0.30341	0.98925	0.98923	1	18748	0	-0.30341	0.200442
R1	PLAGL2	4	0.010292	0.03437	0.630358	1055	3	-0.20386	0.89976	0.89976	1	16771	0	-0.20386	0.200413
R1	CHI3L1	4	0.010294	0.034376	0.630358	1056	3	-0.19417	0.56237	0.62833	1	11683	1	-0.19417	0.200413
R1	IDI1	4	0.010327	0.034498	0.631991	1057	3	-0.272	0.93972	0.93982	1	17577	0	-0.272	0.199289
R1	PLD5	4	0.010367	0.034635	0.633248	1058	3	-0.20834	0.83989	0.83974	1	15634	0	-0.20834	0.198426
R1	PIGX	4	0.010369	0.034643	0.633248	1059	3	-0.20396	0.19426	0.3243	0.994547	6310	1	-0.20396	0.198426
R1	TACO1	4	0.010378	0.034667	0.633248	1060	4	-0.19143	0.98962	0.98959	1	18764	0	-0.19143	0.198426
R1	IQCJ-SCHIP1	4	0.010386	0.034697	0.633248	1061	4	-0.09855	0.98961	0.98958	1	18763	0	-0.09855	0.198426
R1	PYDC2	4	0.010409	0.03478	0.633891	1062	2	-0.1161	0.84562	0.8454	1	15744	0	-0.1161	0.197985
R1	TAF12	4	0.010421	0.034819	0.633891	1063	3	-0.28244	0.9387	0.93875	1	17554	0	-0.28244	0.197985
R1	NUTM2A	4	0.010424	0.034831	0.633891	1064	1	0.14814	0.044673	0.10883	0.893949	2355	2	0.14814	0.0486873
R1	UBE2L3	4	0.010446	0.034888	0.634095	1065	3	-0.3154	0.85324	0.85308	1	15868	0	-0.3154	0.197846
R1	ARHGEF2	4	0.010452	0.034907	0.634095	1066	4	-0.18738	0.98691	0.98685	1	18686	0	-0.18738	0.197846
R1	ARPC5L	4	0.010504	0.035081	0.635919	1067	4	-0.10899	0.9895	0.98948	1	18761	0	-0.10899	0.196598
R1	ITGAV	4	0.010507	0.03509	0.635919	1068	3	-0.28423	0.78557	0.78593	1	14605	1	-0.28423	0.196598
R1	ZNF653	4	0.010512	0.035106	0.635919	1069	3	-0.22745	0.67406	0.69695	1	12916	1	-0.22745	0.196598
R1	TIMM22	4	0.010553	0.03524	0.636843	1070	2	-0.18405	0.94232	0.94238	1	17629	0	-0.18405	0.195968
R1	CHMP4B	4	0.010556	0.035248	0.636843	1071	4	-0.1349	0.98944	0.98942	1	18760	0	-0.1349	0.195968
R1	CDK11B	4	0.01058	0.03532	0.636843	1072	3	-0.35412	0.60411	0.65232	1	12115	1	-0.35412	0.195968
R1	PRKACA	4	0.010589	0.035348	0.636843	1073	4	-0.11707	0.98941	0.98939	1	18758	0	-0.11707	0.195968
R1	TRPV1	4	0.010599	0.035375	0.636843	1074	4	-0.14424	0.9894	0.98938	1	18757	0	-0.14424	0.195968
R1	SHISA6	4	0.010601	0.035379	0.636843	1075	4	-0.14259	0.9894	0.98938	1	18756	0	-0.14259	0.195968
R1	NUFIP2	4	0.010604	0.035387	0.636843	1076	4	-0.14632	0.9894	0.98938	1	18755	0	-0.14632	0.195968
R1	TEAD1	4	0.010622	0.035446	0.637293	1077	4	-0.19045	0.98938	0.98936	1	18754	0	-0.19045	0.195661
R1	LRRC55	4	0.010642	0.035511	0.637293	1078	2	-0.11198	0.2191	0.35108	0.997937	6810	1	-0.11198	0.195661
R1	NANOG	4	0.010642	0.035511	0.637293	1079	4	-0.19156	0.98936	0.98934	1	18753	0	-0.19156	0.195661
R1	TRIM23	4	0.010673	0.035596	0.637929	1080	4	-0.13835	0.98933	0.98931	1	18752	0	-0.13835	0.195228
R1	SLC22A12	4	0.010699	0.035667	0.637929	1081	4	-0.15313	0.9893	0.98929	1	18751	0	-0.15313	0.195228
R1	FAM231A	4	0.010714	0.035707	0.637929	1082	4	-0.18615	0.98929	0.98927	1	18750	0	-0.18615	0.195228
R1	PPP1R14D	4	0.010716	0.035711	0.637929	1083	2	-0.1174	0.35436	0.49591	1	9322	2	-0.1174	0.195228
R1	ATP9B	4	0.010716	0.035711	0.637929	1084	4	-0.13034	0.98928	0.98927	1	18749	0	-0.13034	0.195228
R1	GPAA1	4	0.010732	0.035766	0.638313	1085	3	-0.1355	0.67989	0.70097	1	12999	1	-0.1355	0.194966
R1	ACTL6A	4	0.010751	0.035826	0.638801	1086	3	-0.26037	0.64219	0.67581	1	12517	1	-0.26037	0.194634
R1	COL5A2	4	0.01081	0.036021	0.641693	1087	3	-0.2785	0.84477	0.84456	1	15728	0	-0.2785	0.192673
R1	ACTR3	4	0.010856	0.036149	0.643378	1088	3	-0.29964	0.37404	0.51701	1	9706	1	-0.29964	0.191534
R1	EPO	4	0.010896	0.036274	0.644474	1089	2	-0.15439	0.43197	0.56348	1	10550	1	-0.15439	0.190795
R1	C15orf52	4	0.010909	0.036315	0.644474	1090	3	-0.25014	0.97041	0.97046	1	18263	0	-0.25014	0.190795
R1	VPS25	4	0.010914	0.036327	0.644474	1091	3	-0.3358	0.9755	0.97567	1	18390	0	-0.3358	0.190795
R1	CCZ1	4	0.010923	0.036357	0.644474	1092	3	-0.33359	0.98481	0.98479	1	18621	0	-0.33359	0.190795
R1	GFI1B	4	0.010934	0.036383	0.644474	1093	3	-0.20735	0.70226	0.71689	1	13314	1	-0.20735	0.190795
R1	NDUFAF7	4	0.010943	0.036411	0.644474	1094	3	-0.23638	0.87655	0.87648	1	16324	0	-0.23638	0.190795
R1	ERCC6L	4	0.010977	0.036505	0.64492	1095	2	-0.13141	0.22004	0.35206	0.997937	6825	2	-0.13141	0.190494
R1	SFTPB	4	0.011001	0.03658	0.64492	1096	4	-0.12397	0.989	0.98898	1	18743	0	-0.12397	0.190494
R1	POLG	4	0.011002	0.036581	0.64492	1097	3	-0.23021	0.95829	0.9583	1	17968	0	-0.23021	0.190494
R1	NEDD8	4	0.011006	0.036596	0.64492	1098	4	-0.44297	0.98899	0.98898	1	18742	0	-0.44297	0.190494
R1	RBSN	4	0.011008	0.036602	0.64492	1099	2	-0.14979	0.719	0.72943	1	13561	1	-0.14979	0.190494
R1	TPGS1	4	0.01103	0.036674	0.645556	1100	3	-0.32968	0.934	0.93405	1	17450	0	-0.32968	0.190066
R1	DMAP1	4	0.011039	0.036705	0.645556	1101	2	-0.054921	0.42675	0.56114	1	10505	1	-0.054921	0.190066
R1	CDC42EP5	4	0.011075	0.03681	0.646821	1102	4	-0.13077	0.98893	0.98891	1	18741	0	-0.13077	0.189216
R1	C9orf50	4	0.011123	0.03697	0.647106	1103	4	-0.15284	0.98888	0.98886	1	18739	0	-0.15284	0.189025
R1	TPT1	4	0.011131	0.036994	0.647106	1104	3	-0.41085	0.95087	0.95089	1	17816	0	-0.41085	0.189025
R1	HNRNPL	4	0.011132	0.036996	0.647106	1105	4	-0.16517	0.98887	0.98885	1	18738	0	-0.16517	0.189025
R1	SEPHS2	4	0.011134	0.037003	0.647106	1106	3	-0.23586	0.7487	0.75313	1	13974	1	-0.23586	0.189025
R1	LOC100131303	4	0.011139	0.037022	0.647106	1107	3	-0.2579	0.63385	0.67051	1	12420	1	-0.2579	0.189025
R1	PPP6R3	4	0.011142	0.037028	0.647106	1108	2	-0.22421	0.3248	0.46409	1	8744	1	-0.22421	0.189025
R1	MMP24	4	0.011162	0.037091	0.647106	1109	4	-0.25892	0.98884	0.98882	1	18737	0	-0.25892	0.189025
R1	MMGT1	4	0.011187	0.037163	0.647106	1110	4	-0.19841	0.98881	0.9888	1	18736	0	-0.19841	0.189025
R1	TDP2	4	0.011193	0.037186	0.647106	1111	2	-0.13401	0.34279	0.48349	1	9108	1	-0.13401	0.189025
R1	NUP205	4	0.011202	0.037211	0.647106	1112	3	-0.23477	0.95915	0.95917	1	17986	0	-0.23477	0.189025
R1	TOR4A	4	0.011204	0.037218	0.647106	1113	4	-0.15493	0.9888	0.98878	1	18735	0	-0.15493	0.189025
R1	SNRNP40	4	0.011208	0.037228	0.647106	1114	3	-0.26165	0.86551	0.86538	1	16113	0	-0.26165	0.189025
R1	GPT	4	0.011244	0.037339	0.647563	1115	4	-0.12876	0.98876	0.98875	1	18734	0	-0.12876	0.188718
R1	EIF4E2	4	0.011244	0.03734	0.647563	1116	3	-0.39467	0.91785	0.9179	1	17140	0	-0.39467	0.188718
R1	ZBTB7B	4	0.011259	0.037386	0.647563	1117	4	-0.22164	0.98874	0.98874	1	18733	0	-0.22164	0.188718
R1	CINP	4	0.011259	0.037388	0.647563	1118	3	-0.45176	0.32784	0.46737	1	8803	1	-0.45176	0.188718
R1	ATG9A	4	0.011279	0.03746	0.648232	1119	4	-0.25634	0.98872	0.98872	1	18732	0	-0.25634	0.18827
R1	NHEJ1	4	0.011307	0.037545	0.648683	1120	4	-0.17334	0.98869	0.98869	1	18730	0	-0.17334	0.187967
R1	LEP	4	0.01131	0.037553	0.648683	1121	3	-0.25388	0.57892	0.63754	1	11859	1	-0.25388	0.187967
R1	PLCL1	4	0.011332	0.037622	0.649296	1122	4	-0.12602	0.98867	0.98867	1	18729	0	-0.12602	0.187557
R1	PLA2G2E	4	0.011394	0.037814	0.650579	1123	3	-0.17199	0.80041	0.80028	1	14883	1	-0.17199	0.1867
R1	PRPF31	4	0.011398	0.037825	0.650579	1124	4	-0.20304	0.9886	0.98861	1	18728	0	-0.20304	0.1867
R1	KRTCAP2	4	0.011437	0.037952	0.650579	1125	2	-0.27014	0.95483	0.95482	1	17897	0	-0.27014	0.1867
R1	RNF115	4	0.011445	0.037979	0.650579	1126	4	-0.1449	0.98856	0.98856	1	18726	0	-0.1449	0.1867
R1	DNM2	4	0.011448	0.037991	0.650579	1127	3	-0.32869	0.95734	0.95732	1	17945	0	-0.32869	0.1867
R1	PGAP3	4	0.011462	0.038029	0.650579	1128	2	-0.11065	0.78199	0.78254	1	14534	1	-0.11065	0.1867
R1	SCFD1	4	0.011469	0.038048	0.650579	1129	4	-0.30842	0.98853	0.98853	1	18724	0	-0.30842	0.1867
R1	ADSSL1	4	0.011494	0.038111	0.650579	1130	4	-0.12395	0.98851	0.98851	1	18723	0	-0.12395	0.1867
R1	SPATC1L	4	0.011504	0.03814	0.650579	1131	4	-0.17372	0.9885	0.9885	1	18722	0	-0.17372	0.1867
R1	FAF2	4	0.011507	0.038145	0.650579	1132	3	-0.17295	0.90871	0.90872	1	16935	0	-0.17295	0.1867
R1	PTBP1	4	0.011512	0.03816	0.650579	1133	3	-0.24558	0.90064	0.90065	1	16787	0	-0.24558	0.1867
R1	SERPINC1	4	0.011515	0.038173	0.650579	1134	4	-0.16243	0.98848	0.98849	1	18721	0	-0.16243	0.1867
R1	C1orf123	4	0.011518	0.03818	0.650579	1135	3	-0.21029	0.9068	0.90679	1	16899	0	-0.21029	0.1867
R1	SRPRB	4	0.011524	0.0382	0.650579	1136	4	-0.13368	0.98848	0.98848	1	18720	0	-0.13368	0.1867
R1	RPL3L	4	0.011525	0.0382	0.650579	1137	3	-0.18882	0.63158	0.66906	1	12399	1	-0.18882	0.1867
R1	IFT22	4	0.011563	0.038325	0.651792	1138	4	-0.14729	0.98844	0.98845	1	18719	0	-0.14729	0.185891
R1	NKD2	4	0.011566	0.038339	0.651792	1139	4	-0.25399	0.98843	0.98844	1	18718	0	-0.25399	0.185891
R1	NAALADL1	4	0.011584	0.038394	0.652167	1140	2	-0.22254	0.88812	0.88807	1	16549	0	-0.22254	0.185641
R1	CLNS1A	4	0.011596	0.038437	0.652316	1141	3	-0.40102	0.97584	0.976	1	18403	0	-0.40102	0.185542
R1	SMOC1	4	0.01163	0.038534	0.652821	1142	4	-0.11197	0.98837	0.98836	1	18717	0	-0.11197	0.185206
R1	FAM96A	4	0.011635	0.038547	0.652821	1143	2	-0.20059	0.8161	0.816	1	15192	0	-0.20059	0.185206
R1	WDR35	4	0.011641	0.038568	0.652821	1144	3	-0.25704	0.77167	0.77305	1	14359	1	-0.25704	0.185206
R1	BRD9	4	0.011701	0.038757	0.65545	1145	3	-0.28045	0.57756	0.63674	1	11846	1	-0.28045	0.18346
R1	THAP11	4	0.011724	0.038825	0.65549	1146	3	-0.25937	0.88883	0.88878	1	16567	0	-0.25937	0.183434
R1	VRK1	4	0.011725	0.038827	0.65549	1147	2	-0.20305	0.92576	0.92593	1	17297	0	-0.20305	0.183434
R1	HNRNPCL3	4	0.011753	0.038922	0.656081	1148	3	-0.16796	0.9801	0.98016	1	18502	0	-0.16796	0.183043
R1	HAO2	4	0.011756	0.03893	0.656081	1149	4	-0.11441	0.98824	0.98824	1	18715	0	-0.11441	0.183043
R1	CDK20	4	0.011766	0.038968	0.656156	1150	4	-0.13378	0.98823	0.98823	1	18714	0	-0.13378	0.182993
R1	ITGB1	4	0.011804	0.03907	0.657088	1151	4	-0.15364	0.9882	0.98819	1	18713	0	-0.15364	0.182376
R1	HSBP1L1	4	0.011811	0.039091	0.657088	1152	4	-0.13709	0.98819	0.98818	1	18712	0	-0.13709	0.182376
R1	SELENBP1	4	0.011853	0.039231	0.658871	1153	3	-0.2408	0.77595	0.7769	1	14427	1	-0.2408	0.1812
R1	SPAG9	4	0.011874	0.039286	0.659209	1154	4	-0.13583	0.98813	0.98812	1	18711	0	-0.13583	0.180977
R1	EGLN1	4	0.011899	0.03936	0.65989	1155	2	-0.1014	0.88766	0.88761	1	16534	0	-0.1014	0.180528
R1	TNK1	4	0.011915	0.039413	0.66021	1156	4	-0.25198	0.98809	0.98808	1	18710	0	-0.25198	0.180318
R1	BTAF1	4	0.011962	0.039556	0.661763	1157	3	-0.17636	0.9628	0.9628	1	18074	0	-0.17636	0.179298
R1	TRIO	4	0.011968	0.039575	0.661763	1158	3	-0.19597	0.68803	0.70668	1	13120	1	-0.19597	0.179298
R1	ITGA10	4	0.011986	0.039629	0.662106	1159	3	-0.21991	0.96424	0.96428	1	18104	0	-0.21991	0.179072
R1	CTDSP1	4	0.012031	0.039767	0.66384	1160	4	-0.10716	0.98797	0.98797	1	18708	0	-0.10716	0.177937
R1	BOLA3	4	0.012078	0.039913	0.665383	1161	4	-0.32523	0.98792	0.98792	1	18707	0	-0.32523	0.176928
R1	TRIM64	4	0.012102	0.039996	0.665383	1162	3	-0.20637	0.97583	0.97599	1	18402	0	-0.20637	0.176928
R1	KRTAP5-10	4	0.012105	0.040006	0.665383	1163	3	-0.22687	0.94256	0.94263	1	17636	0	-0.22687	0.176928
R1	LIG1	4	0.01211	0.040013	0.665383	1164	3	-0.21601	0.14269	0.26861	0.980272	5301	1	-0.21601	0.176928
R1	PAMR1	4	0.01212	0.040043	0.665383	1165	3	-0.26496	0.8074	0.80728	1	15034	0	-0.26496	0.176928
R1	CHST1	4	0.012127	0.040066	0.665383	1166	4	-0.1372	0.98787	0.98787	1	18706	0	-0.1372	0.176928
R1	SUMO1	4	0.01214	0.040103	0.665432	1167	3	-0.25528	0.92192	0.9221	1	17222	0	-0.25528	0.176896
R1	USMG5	4	0.012288	0.040579	0.672754	1168	3	-0.20291	0.8886	0.88856	1	16559	0	-0.20291	0.172144
R1	PRR9	4	0.012315	0.040661	0.673238	1169	4	-0.14355	0.98769	0.98767	1	18705	0	-0.14355	0.171831
R1	OR52M1	4	0.01233	0.040711	0.673238	1170	4	-0.15167	0.98767	0.98765	1	18704	0	-0.15167	0.171831
R1	PSMB7	4	0.01233	0.040713	0.673238	1171	3	-0.43052	0.97817	0.97831	1	18458	0	-0.43052	0.171831
R1	TSFM	4	0.012374	0.040844	0.674834	1172	3	-0.21515	0.9128	0.9128	1	17018	0	-0.21515	0.170803
R1	BANP	4	0.012444	0.041065	0.677906	1173	3	-0.31979	0.95033	0.95037	1	17801	0	-0.31979	0.168831
R1	QSER1	4	0.012461	0.041111	0.678079	1174	3	-0.19562	0.89334	0.89329	1	16657	0	-0.19562	0.16872
R1	ASNSD1	4	0.012558	0.041392	0.681809	1175	4	-0.13144	0.98744	0.98741	1	18700	0	-0.13144	0.166337
R1	SIN3A	4	0.012563	0.041407	0.681809	1176	4	-0.24179	0.98744	0.98741	1	18699	0	-0.24179	0.166337
R1	CHCHD4	4	0.012576	0.041445	0.68186	1177	3	-0.2751	0.22565	0.35811	1	6922	1	-0.2751	0.166305
R1	UROS	4	0.0126	0.041525	0.682593	1178	4	-0.10406	0.9874	0.98737	1	18698	0	-0.10406	0.165838
R1	MED8	4	0.01261	0.041561	0.682601	1179	3	-0.39749	0.92425	0.92443	1	17266	0	-0.39749	0.165833
R1	TEX101	4	0.012627	0.041613	0.68287	1180	1	0.119	0.072402	0.16315	0.934127	3370	3	0.119	0.0295941
R1	SUZ12	4	0.012676	0.04176	0.684557	1181	2	-0.15166	0.8263	0.8262	1	15370	0	-0.15166	0.16459
R1	NAT10	4	0.012702	0.041841	0.684557	1182	3	-0.34927	0.623	0.66375	1	12301	1	-0.34927	0.16459
R1	TSC22D2	4	0.012719	0.041889	0.684557	1183	4	-0.1209	0.98728	0.98723	1	18696	0	-0.1209	0.16459
R1	SEPSECS	4	0.01273	0.041919	0.684557	1184	3	-0.22558	0.97451	0.97465	1	18361	0	-0.22558	0.16459
R1	ALS2	4	0.012736	0.041932	0.684557	1185	3	-0.21732	0.64059	0.67478	1	12499	1	-0.21732	0.16459
R1	ADORA3	4	0.012745	0.041961	0.684557	1186	3	-0.175	0.29129	0.42833	1	8125	1	-0.175	0.16459
R1	RNASEK	4	0.012746	0.041963	0.684557	1187	2	-0.40032	0.60732	0.6542	1	12144	1	-0.40032	0.16459
R1	FOXP2	4	0.012773	0.042069	0.685629	1188	3	-0.16856	0.43302	0.56397	1	10561	1	-0.16856	0.163911
R1	DPYSL5	4	0.012784	0.042099	0.685629	1189	4	-0.16032	0.98722	0.98716	1	18695	0	-0.16032	0.163911
R1	SLC16A4	4	0.012799	0.042143	0.685768	1190	4	-0.14721	0.9872	0.98715	1	18694	0	-0.14721	0.163823
R1	TP53BP2	4	0.012816	0.042187	0.685899	1191	2	-0.12754	0.89819	0.89813	1	16747	0	-0.12754	0.16374
R1	TAF5L	4	0.012838	0.04225	0.686185	1192	3	-0.27897	0.98446	0.98443	1	18612	0	-0.27897	0.163559
R1	ATL2	4	0.012847	0.042275	0.686185	1193	3	-0.22708	0.96832	0.96837	1	18216	0	-0.22708	0.163559
R1	RPL7	4	0.01286	0.042317	0.686282	1194	4	-0.24984	0.98714	0.98709	1	18693	0	-0.24984	0.163497
R1	NTN3	4	0.012918	0.042497	0.687392	1195	4	-0.1358	0.98708	0.98703	1	18692	0	-0.1358	0.162796
R1	PCF11	4	0.012925	0.04252	0.687392	1196	3	-0.36809	0.86313	0.86297	1	16073	0	-0.36809	0.162796
R1	AP1G1	4	0.012931	0.042542	0.687392	1197	2	-0.072457	0.049453	0.11832	0.903361	2536	2	-0.072457	0.162796
R1	FAM114A2	4	0.012934	0.042554	0.687392	1198	3	-0.15038	0.84787	0.84765	1	15780	0	-0.15038	0.162796
R1	RORC	4	0.012938	0.042563	0.687392	1199	4	-0.16583	0.98706	0.98701	1	18690	0	-0.16583	0.162796
R1	PLEKHO2	4	0.012971	0.04266	0.688387	1200	2	-0.052267	0.22285	0.35511	0.999973	6875	2	-0.052267	0.162167
R1	KLHL3	4	0.012997	0.042742	0.689133	1201	3	-0.20396	0.97149	0.9716	1	18292	0	-0.20396	0.161697
R1	NDUFS1	4	0.013025	0.042832	0.689946	1202	3	-0.25395	0.93031	0.93043	1	17380	0	-0.25395	0.161185
R1	WDR76	4	0.013037	0.042863	0.689946	1203	4	-0.1257	0.98696	0.9869	1	18688	0	-0.1257	0.161185
R1	POLR1C	4	0.013061	0.042931	0.690052	1204	4	-0.64752	0.98694	0.98688	1	18687	0	-0.64752	0.161118
R1	COPS4	4	0.013072	0.042957	0.690052	1205	3	-0.33649	0.97416	0.9743	1	18353	0	-0.33649	0.161118
R1	OR2A4	4	0.013078	0.042977	0.690052	1206	3	-0.19243	0.98095	0.98096	1	18520	0	-0.19243	0.161118
R1	RBM8A	4	0.013106	0.04307	0.690982	1207	3	-0.38152	0.64926	0.6804	1	12611	1	-0.38152	0.160533
R1	FBN2	4	0.01317	0.043244	0.692893	1208	4	-0.094456	0.98683	0.98676	1	18684	0	-0.094456	0.159334
R1	TYW5	4	0.013175	0.043261	0.692893	1209	4	-0.11419	0.98682	0.98676	1	18683	0	-0.11419	0.159334
R1	MGAT1	4	0.013199	0.043338	0.693041	1210	4	-0.17703	0.9868	0.98674	1	18682	0	-0.17703	0.159241
R1	LRRC20	4	0.013201	0.043342	0.693041	1211	2	-0.19149	0.26436	0.39959	1	7627	1	-0.19149	0.159241
R1	YEATS2	4	0.013241	0.043471	0.694527	1212	1	-0.0051326	0.61363	0.65801	1	12207	1	-0.0051326	0.158311
R1	TXNDC8	4	0.013344	0.043776	0.698836	1213	1	0.1519	0.10343	0.22058	0.959643	4450	3	0.1519	0.0178903
R1	FAM71F2	4	0.013356	0.043813	0.698839	1214	3	-0.16929	0.97132	0.97142	1	18287	0	-0.16929	0.155623
R1	MRPS10	4	0.013373	0.043869	0.699161	1215	4	-0.20393	0.98663	0.98655	1	18680	0	-0.20393	0.155423
R1	KANSL3	4	0.013386	0.043906	0.69918	1216	2	-0.24117	0.70182	0.71658	1	13304	1	-0.24117	0.155411
R1	NDUFB3	4	0.013413	0.043989	0.699924	1217	3	-0.23111	0.82772	0.82765	1	15400	0	-0.23111	0.154949
R1	HNRNPR	4	0.013454	0.044111	0.701292	1218	3	-0.28511	0.96806	0.9681	1	18211	0	-0.28511	0.154101
R1	SMPDL3A	4	0.013482	0.044198	0.702065	1219	2	-0.14752	0.49779	0.59471	1	11079	1	-0.14752	0.153623
R1	MED4	4	0.013492	0.044233	0.702065	1220	4	-0.22571	0.98651	0.98645	1	18678	0	-0.22571	0.153623
R1	EXOSC4	4	0.013531	0.044356	0.703347	1221	3	-0.21825	0.94153	0.94158	1	17611	0	-0.21825	0.15283
R1	GDPD4	4	0.013541	0.044386	0.703347	1222	4	-0.19649	0.98646	0.9864	1	18676	0	-0.19649	0.15283
R1	CAPN5	4	0.013557	0.044441	0.703387	1223	2	-0.013592	0.059775	0.13871	0.925533	2902	2	-0.013592	0.152806
R1	FAM60A	4	0.013565	0.044461	0.703387	1224	3	-0.2514	0.78318	0.78366	1	14554	1	-0.2514	0.152806
R1	FGL2	4	0.013598	0.044572	0.704567	1225	3	-0.18443	0.66032	0.68765	1	12744	1	-0.18443	0.152078
R1	NONO	4	0.013626	0.044659	0.705365	1226	2	-0.22113	0.85781	0.85762	1	15952	0	-0.22113	0.151586
R1	FAM98B	4	0.013651	0.04473	0.705498	1227	3	-0.23165	0.91314	0.91314	1	17027	0	-0.23165	0.151504
R1	SRP72	4	0.013654	0.04474	0.705498	1228	2	-0.22479	0.43874	0.5665	1	10596	1	-0.22479	0.151504
R1	S100A5	4	0.013695	0.044871	0.706978	1229	4	-0.15377	0.9863	0.98626	1	18674	0	-0.15377	0.150594
R1	CALU	4	0.01371	0.044926	0.707281	1230	4	-0.19866	0.98629	0.98624	1	18673	0	-0.19866	0.150408
R1	AARS	4	0.013747	0.045033	0.708116	1231	3	-0.39043	0.87575	0.87569	1	16312	0	-0.39043	0.149896
R1	GOLGA6L4	4	0.013763	0.04509	0.708116	1232	3	-0.26772	0.53266	0.61235	1	11399	1	-0.26772	0.149896
R1	PSG9	4	0.013776	0.045123	0.708116	1233	3	-0.16767	0.65707	0.68554	1	12696	1	-0.16767	0.149896
R1	ATP2A1	4	0.013793	0.045177	0.708116	1234	4	-0.15403	0.98621	0.98617	1	18672	0	-0.15403	0.149896
R1	OLFM1	4	0.013808	0.045232	0.708116	1235	4	-0.13062	0.98619	0.98616	1	18671	0	-0.13062	0.149896
R1	BHLHA15	4	0.013808	0.045232	0.708116	1236	3	-0.16709	0.97405	0.97417	1	18348	0	-0.16709	0.149896
R1	CORT	4	0.013845	0.045342	0.708116	1237	4	-0.14853	0.98616	0.98614	1	18670	0	-0.14853	0.149896
R1	ATP5SL	4	0.013854	0.045377	0.708116	1238	3	-0.18986	0.15556	0.28257	0.983059	5562	1	-0.18986	0.149896
R1	LAMA3	4	0.013855	0.045379	0.708116	1239	4	-0.17382	0.98614	0.98613	1	18669	0	-0.17382	0.149896
R1	DCAKD	4	0.013857	0.045387	0.708116	1240	3	-0.19856	0.61241	0.65729	1	12197	1	-0.19856	0.149896
R1	DYNC1LI2	4	0.013861	0.045398	0.708116	1241	4	-0.16103	0.98614	0.98612	1	18668	0	-0.16103	0.149896
R1	C15orf40	4	0.013869	0.045418	0.708116	1242	2	-0.11721	0.82355	0.82348	1	15324	0	-0.11721	0.149896
R1	SYT6	4	0.013903	0.045526	0.709227	1243	4	-0.21831	0.9861	0.98607	1	18667	0	-0.21831	0.149215
R1	PNOC	4	0.013922	0.045587	0.709596	1244	4	-0.10932	0.98608	0.98605	1	18666	0	-0.10932	0.148989
R1	TRNAU1AP	4	0.013945	0.045648	0.709981	1245	3	-0.27912	0.89185	0.8918	1	16629	0	-0.27912	0.148753
R1	MRPL35	4	0.013974	0.045748	0.710114	1246	3	-0.27506	0.97008	0.97013	1	18250	0	-0.27506	0.148672
R1	NXF2	4	0.013991	0.045804	0.710114	1247	4	-0.10708	0.98601	0.98598	1	18665	0	-0.10708	0.148672
R1	DNAJC8	4	0.013994	0.045815	0.710114	1248	4	-0.30197	0.98601	0.98598	1	18664	0	-0.30197	0.148672
R1	RNF20	4	0.013998	0.045823	0.710114	1249	4	-0.19983	0.986	0.98597	1	18663	0	-0.19983	0.148672
R1	COMMD8	4	0.014004	0.045845	0.710114	1250	4	-0.12843	0.986	0.98597	1	18662	0	-0.12843	0.148672
R1	TEKT2	4	0.014044	0.045962	0.710114	1251	4	-0.12138	0.98596	0.98592	1	18661	0	-0.12138	0.148672
R1	DNER	4	0.014051	0.045989	0.710114	1252	2	-0.1267	0.18343	0.31265	0.992476	6096	1	-0.1267	0.148672
R1	GOLGA8H	4	0.014058	0.046017	0.710114	1253	2	-0.23004	0.67205	0.69555	1	12890	1	-0.23004	0.148672
R1	C4B	4	0.014065	0.046036	0.710114	1254	4	-0.25346	0.98593	0.9859	1	18660	0	-0.25346	0.148672
R1	GPATCH11	4	0.014092	0.046127	0.710114	1255	4	-0.11444	0.98591	0.98587	1	18659	0	-0.11444	0.148672
R1	CNGA3	4	0.014093	0.046129	0.710114	1256	3	-0.26812	0.85812	0.85793	1	15960	0	-0.26812	0.148672
R1	FTSJ1	4	0.014107	0.046167	0.710114	1257	4	-0.13744	0.98589	0.98586	1	18658	0	-0.13744	0.148672
R1	ADCK1	4	0.014111	0.04618	0.710114	1258	2	-0.090129	0.83584	0.83571	1	15557	0	-0.090129	0.148672
R1	EEF1D	4	0.014115	0.046196	0.710114	1259	3	-0.20522	0.94638	0.9464	1	17728	0	-0.20522	0.148672
R1	VPS28	4	0.014124	0.046227	0.710114	1260	4	-0.18391	0.98588	0.98583	1	18657	0	-0.18391	0.148672
R1	LTBR	4	0.014139	0.04627	0.710114	1261	4	-0.16206	0.98586	0.98581	1	18656	0	-0.16206	0.148672
R1	PRAMEF17	4	0.014142	0.04628	0.710114	1262	2	-0.073977	0.13333	0.25845	0.9729	5138	2	-0.073977	0.148672
R1	HRH2	4	0.014163	0.046347	0.710557	1263	2	-0.10519	0.80928	0.80917	1	15059	0	-0.10519	0.148401
R1	UBR5	4	0.014178	0.046382	0.710557	1264	3	-0.39118	0.49255	0.59211	1	11031	1	-0.39118	0.148401
R1	NUBPL	4	0.014241	0.046522	0.711773	1265	3	-0.16217	0.95248	0.95252	1	17853	0	-0.16217	0.147658
R1	UBE2H	4	0.014254	0.046553	0.711773	1266	3	-0.19798	0.52212	0.60694	1	11300	1	-0.19798	0.147658
R1	TMEM57	4	0.014261	0.046572	0.711773	1267	2	-0.08465	0.02749	0.073445	0.864043	1638	1	-0.08465	0.147658
R1	MVK	4	0.014332	0.046729	0.713297	1268	3	-0.28086	0.97215	0.97229	1	18304	0	-0.28086	0.14673
R1	DHX33	4	0.014339	0.046745	0.713297	1269	2	-0.14638	0.73303	0.74035	1	13747	1	-0.14638	0.14673
R1	INA	4	0.014387	0.046851	0.713919	1270	3	-0.19595	0.96296	0.96297	1	18077	0	-0.19595	0.146351
R1	GPR153	4	0.01439	0.04686	0.713919	1271	3	-0.18248	0.66592	0.69138	1	12823	1	-0.18248	0.146351
R1	RAB25	4	0.01441	0.046902	0.714004	1272	3	-0.20103	0.97819	0.97833	1	18460	0	-0.20103	0.146299
R1	ORC3	4	0.01444	0.046972	0.714501	1273	3	-0.33009	0.97133	0.97143	1	18288	0	-0.33009	0.145997
R1	RHBDF2	4	0.01448	0.047056	0.715094	1274	3	-0.21808	0.90567	0.90568	1	16876	0	-0.21808	0.145637
R1	AHCY	4	0.014495	0.047089	0.715094	1275	3	-0.234	0.97543	0.97559	1	18385	0	-0.234	0.145637
R1	OR9I1	4	0.014509	0.047121	0.715094	1276	2	-0.13807	0.68291	0.70312	1	13042	1	-0.13807	0.145637
R1	POLR2J3	4	0.014659	0.047449	0.719504	1277	2	-0.29244	0.55835	0.62611	1	11636	1	-0.29244	0.142967
R1	EEF1B2	4	0.01473	0.047611	0.721389	1278	3	-0.21423	0.86366	0.8635	1	16080	0	-0.21423	0.14183
R1	OLFM4	4	0.014766	0.047685	0.721763	1279	3	-0.2138	0.68457	0.70427	1	13073	1	-0.2138	0.141605
R1	EEF1G	4	0.014775	0.04771	0.721763	1280	2	-0.14208	0.46809	0.58018	1	10831	1	-0.14208	0.141605
R1	TRIML2	4	0.014793	0.047749	0.721787	1281	3	-0.17483	0.9791	0.97921	1	18478	0	-0.17483	0.141591
R1	MBD3L3	4	0.014824	0.047832	0.722475	1282	2	-0.14467	0.42332	0.55962	1	10477	1	-0.14467	0.141177
R1	ADAM2	4	0.014909	0.048046	0.724695	1283	3	-0.15856	0.6189	0.66124	1	12257	1	-0.15856	0.139845
R1	CCDC113	4	0.014917	0.048063	0.724695	1284	2	-0.18989	0.55003	0.62159	1	11548	1	-0.18989	0.139845
R1	SOD2	4	0.014929	0.048091	0.724695	1285	3	-0.1849	0.97797	0.97813	1	18452	0	-0.1849	0.139845
R1	USP49	4	0.01497	0.048185	0.725548	1286	3	-0.22589	0.66071	0.68792	1	12750	1	-0.22589	0.139334
R1	KIF15	4	0.015032	0.048321	0.726789	1287	2	-0.18043	0.92893	0.92907	1	17359	0	-0.18043	0.138592
R1	HSPD1	4	0.01504	0.048342	0.726789	1288	3	-0.49311	0.87331	0.87321	1	16273	0	-0.49311	0.138592
R1	PRKAB2	4	0.015104	0.048482	0.728312	1289	3	-0.28226	0.4859	0.58886	1	10974	1	-0.28226	0.137683
R1	USP17L17	4	0.015129	0.048549	0.728312	1290	3	-0.21437	0.0097575	0.03271	0.762945	822	1	-0.21437	0.137683
R1	CFAP20	4	0.015156	0.048596	0.728312	1291	3	-0.23851	0.95379	0.95378	1	17875	0	-0.23851	0.137683
R1	BLM	4	0.015172	0.048625	0.728312	1292	3	-0.17589	0.97486	0.97501	1	18370	0	-0.17589	0.137683
R1	TNFSF15	4	0.015177	0.048632	0.728312	1293	2	-0.022541	0.074059	0.16626	0.934127	3441	2	-0.022541	0.137683
R1	OR52K1	4	0.015209	0.048693	0.728668	1294	3	-0.17118	0.89454	0.89452	1	16683	0	-0.17118	0.13747
R1	POLE	4	0.015276	0.04883	0.729713	1295	3	-0.41222	0.80588	0.80577	1	14998	0	-0.41222	0.136848
R1	SRP14	4	0.015279	0.048838	0.729713	1296	3	-0.48708	0.97689	0.97707	1	18428	0	-0.48708	0.136848
R1	KCNA2	4	0.015356	0.049014	0.731776	1297	3	-0.15215	0.98365	0.98361	1	18594	0	-0.15215	0.135622
R1	NIPBL	4	0.01541	0.049123	0.732426	1298	2	-0.1448	0.66678	0.69194	1	12837	1	-0.1448	0.135236
R1	KIAA1467	4	0.015415	0.049133	0.732426	1299	3	-0.18899	0.83287	0.83279	1	15495	0	-0.18899	0.135236
R1	GRSF1	4	0.015432	0.049177	0.73251	1300	3	-0.21777	0.45649	0.57473	1	10741	1	-0.21777	0.135186
R1	P2RY2	4	0.015458	0.049238	0.732852	1301	3	-0.21703	0.11218	0.23564	0.966752	4711	1	-0.21703	0.134984
R1	XRCC1	4	0.015498	0.049336	0.733749	1302	2	-0.041136	0.074334	0.16676	0.934127	3454	2	-0.041136	0.134452
R1	CCDC136	4	0.015594	0.049544	0.735755	1303	3	-0.18707	0.96505	0.96509	1	18128	0	-0.18707	0.133267
R1	DHX30	4	0.0156	0.049553	0.735755	1304	3	-0.24503	0.97098	0.97106	1	18277	0	-0.24503	0.133267
R1	LOC100289561	4	0.015617	0.049597	0.735755	1305	3	-0.19627	0.72028	0.73045	1	13577	1	-0.19627	0.133267
R1	ICK	4	0.01563	0.049623	0.735755	1306	3	-0.19591	0.97632	0.9765	1	18415	0	-0.19591	0.133267
R1	ANKRD2	4	0.015691	0.049764	0.737052	1307	3	-0.17804	0.96571	0.96574	1	18149	0	-0.17804	0.132502
R1	TMEM71	4	0.015701	0.049786	0.737052	1308	3	-0.19272	0.46981	0.581	1	10844	1	-0.19272	0.132502
R1	EIF4G3	4	0.01576	0.049917	0.738418	1309	3	-0.19062	0.88531	0.88524	1	16485	0	-0.19062	0.131698
R1	ARMCX6	4	0.015814	0.050033	0.73957	1310	3	-0.20024	0.9523	0.95232	1	17849	0	-0.20024	0.131021
R1	ALG8	4	0.015848	0.050108	0.740116	1311	2	-0.16697	0.88929	0.88925	1	16580	0	-0.16697	0.1307
R1	KEAP1	4	0.015901	0.050238	0.741469	1312	3	-0.2048	0.95723	0.95722	1	17939	0	-0.2048	0.129907
R1	ITGA11	4	0.015953	0.050363	0.742458	1313	3	-0.20169	0.44202	0.568	1	10614	1	-0.20169	0.129328
R1	NAA35	4	0.01597	0.050411	0.742458	1314	3	-0.33579	0.50296	0.59725	1	11121	1	-0.33579	0.129328
R1	GTPBP6	4	0.016001	0.050471	0.742458	1315	2	-0.10219	0.91292	0.91292	1	17021	0	-0.10219	0.129328
R1	NDNL2	4	0.016013	0.050494	0.742458	1316	3	-0.53489	0.98519	0.98517	1	18634	0	-0.53489	0.129328
R1	TCP10L2	4	0.016018	0.050509	0.742458	1317	3	-0.21488	0.0071899	0.024532	0.737354	633	1	-0.21488	0.129328
R1	FBXO6	4	0.016066	0.050617	0.742458	1318	3	-0.18065	0.20623	0.3372	0.996565	6544	1	-0.18065	0.129328
R1	PSMG1	4	0.016081	0.050652	0.742458	1319	3	-0.32104	0.93985	0.93993	1	17580	0	-0.32104	0.129328
R1	COASY	4	0.016104	0.050697	0.742458	1320	2	-0.1535	0.40819	0.55294	1	10360	1	-0.1535	0.129328
R1	BTNL3	4	0.016112	0.050714	0.742458	1321	3	-0.16611	0.83918	0.83901	1	15622	0	-0.16611	0.129328
R1	NRBF2	4	0.016117	0.050722	0.742458	1322	3	-0.25605	0.64357	0.67669	1	12536	1	-0.25605	0.129328
R1	PEX16	4	0.016119	0.050727	0.742458	1323	2	-0.18233	0.68946	0.70771	1	13137	1	-0.18233	0.129328
R1	CAND1	4	0.016206	0.050908	0.744552	1324	3	-0.13972	0.97805	0.97819	1	18453	0	-0.13972	0.128105
R1	PGP	4	0.016224	0.050952	0.744625	1325	2	-0.19644	0.87343	0.87333	1	16275	0	-0.19644	0.128062
R1	WDR20	4	0.016276	0.051074	0.745856	1326	3	-0.24707	0.98315	0.98313	1	18580	0	-0.24707	0.127345
R1	MAD1L1	4	0.016359	0.05126	0.7471	1327	3	-0.1882	0.66261	0.68913	1	12774	1	-0.1882	0.126621
R1	FAM117A	4	0.016365	0.051275	0.7471	1328	3	-0.23462	0.047776	0.115	0.89795	2480	1	-0.23462	0.126621
R1	SPDYE2B	4	0.016532	0.051635	0.751772	1329	3	-0.33946	0.97012	0.97017	1	18254	0	-0.33946	0.123914
R1	RSPH4A	4	0.01657	0.051718	0.752338	1330	3	-0.25635	0.065093	0.14913	0.929871	3101	1	-0.25635	0.123587
R1	PTPRCAP	4	0.016586	0.051751	0.752338	1331	3	-0.28493	0.62834	0.66706	1	12355	1	-0.28493	0.123587
R1	COL8A2	4	0.016615	0.051815	0.752702	1332	3	-0.19198	0.82328	0.82323	1	15321	0	-0.19198	0.123377
R1	COX8A	4	0.016651	0.051892	0.753251	1333	3	-0.21462	0.98334	0.98331	1	18587	0	-0.21462	0.12306
R1	CCDC17	4	0.016681	0.051948	0.753502	1334	3	-0.18997	0.45054	0.57193	1	10690	1	-0.18997	0.122916
R1	PKMYT1	4	0.016716	0.052023	0.753597	1335	3	-0.29778	0.89434	0.89431	1	16678	0	-0.29778	0.122861
R1	CDC73	4	0.016721	0.052033	0.753597	1336	3	-0.22143	0.28363	0.42017	1	7979	1	-0.22143	0.122861
R1	TRAPPC11	4	0.016843	0.052289	0.755819	1337	2	-0.38523	0.9832	0.98318	1	18582	0	-0.38523	0.121582
R1	EFEMP2	4	0.016849	0.0523	0.755819	1338	3	-0.2609	0.7886	0.78879	1	14667	1	-0.2609	0.121582
R1	DCAF5	4	0.016851	0.052303	0.755819	1339	2	-0.25307	0.98166	0.98165	1	18539	0	-0.25307	0.121582
R1	PGA4	4	0.016912	0.052432	0.757116	1340	3	-0.21757	0.91692	0.91698	1	17114	0	-0.21757	0.120838
R1	TCEB2	4	0.016967	0.052566	0.758484	1341	3	-0.24897	0.00074915	0.0027296	0.636233	75	1	-0.24897	0.120054
R1	COPS7B	4	0.017019	0.052692	0.759741	1342	3	-0.19665	0.96025	0.96025	1	18006	0	-0.19665	0.119334
R1	TPK1	4	0.017052	0.05276	0.759929	1343	3	-0.1787	0.50252	0.59702	1	11115	1	-0.1787	0.119227
R1	CDK5RAP1	4	0.017063	0.052784	0.759929	1344	3	-0.19683	0.65486	0.68404	1	12677	1	-0.19683	0.119227
R1	OSTC	4	0.017095	0.05285	0.760077	1345	3	-0.23048	0.6563	0.68503	1	12692	1	-0.23048	0.119142
R1	TRIM5	4	0.017141	0.052957	0.760077	1346	3	-0.26276	0.95141	0.95144	1	17829	0	-0.26276	0.119142
R1	WRAP73	4	0.017149	0.052971	0.760077	1347	3	-0.19882	0.26103	0.39601	1	7561	1	-0.19882	0.119142
R1	PHF19	4	0.017153	0.052978	0.760077	1348	3	-0.20109	0.95569	0.95571	1	17918	0	-0.20109	0.119142
R1	HOOK1	4	0.017157	0.05299	0.760077	1349	2	-0.056288	0.29581	0.43311	1	8200	2	-0.056288	0.119142
R1	GUCY1B3	4	0.017175	0.053033	0.76013	1350	2	-0.087198	0.13591	0.26126	0.97515	5184	1	-0.087198	0.119112
R1	MARCHF1	4	0.017195	0.053083	0.760278	1351	3	-0.18381	0.75692	0.76014	1	14095	1	-0.18381	0.119028
R1	PANX2	4	0.017257	0.053217	0.761298	1352	3	-0.14093	0.95166	0.95168	1	17834	0	-0.14093	0.118445
R1	METTL15	4	0.017264	0.053233	0.761298	1353	2	-0.21213	0.73887	0.74497	1	13826	1	-0.21213	0.118445
R1	LIMK1	4	0.017295	0.053302	0.76173	1354	2	-0.14358	0.81637	0.81627	1	15196	0	-0.14358	0.118199
R1	COX6A1	4	0.017326	0.053377	0.761796	1355	3	-0.28909	0.835	0.83493	1	15538	0	-0.28909	0.118161
R1	BLOC1S6	4	0.017328	0.053386	0.761796	1356	1	-0.030365	0.60134	0.65067	1	12088	1	-0.030365	0.118161
R1	COPS2	4	0.017459	0.053652	0.765041	1357	3	-0.28263	0.87142	0.8713	1	16233	0	-0.28263	0.116315
R1	TRRAP	4	0.017532	0.053803	0.766464	1358	3	-0.31652	0.58742	0.6425	1	11940	1	-0.31652	0.115508
R1	WDR5	4	0.017546	0.053831	0.766464	1359	2	-0.19571	0.59344	0.646	1	12006	1	-0.19571	0.115508
R1	CLHC1	4	0.017595	0.053934	0.767363	1360	3	-0.18948	0.7614	0.76396	1	14178	1	-0.18948	0.114999
R1	ENO1	4	0.017618	0.053977	0.767403	1361	3	-0.2569	0.71355	0.72522	1	13478	1	-0.2569	0.114977
R1	SPI1	4	0.017678	0.054096	0.768044	1362	3	-0.28518	0.94596	0.94596	1	17718	0	-0.28518	0.114614
R1	EVPL	4	0.017682	0.054103	0.768044	1363	3	-0.16952	0.71335	0.72505	1	13473	1	-0.16952	0.114614
R1	DSCR4	4	0.017714	0.054171	0.768044	1364	3	-0.18422	0.96756	0.96759	1	18200	0	-0.18422	0.114614
R1	NSF	4	0.017724	0.054188	0.768044	1365	3	-0.29626	0.70313	0.71753	1	13324	1	-0.29626	0.114614
R1	TMED7-TICAM2	4	0.017739	0.05422	0.768044	1366	3	-0.14154	0.94839	0.94842	1	17767	0	-0.14154	0.114614
R1	OR2AE1	4	0.017807	0.054369	0.769014	1367	2	-0.086306	0.18379	0.31304	0.992561	6105	2	-0.086306	0.114066
R1	NSL1	4	0.017832	0.054419	0.769014	1368	3	-0.39874	0.8685	0.86836	1	16164	0	-0.39874	0.114066
R1	RPF2	4	0.017838	0.054432	0.769014	1369	2	-0.30695	0.55111	0.62217	1	11560	1	-0.30695	0.114066
R1	PRR20C	4	0.017854	0.054462	0.769014	1370	2	-0.16519	0.39792	0.54247	1	10177	2	-0.16519	0.114066
R1	NDE1	4	0.017876	0.054503	0.769014	1371	3	-0.22067	0.8646	0.86444	1	16100	0	-0.22067	0.114066
R1	ATP6AP2	4	0.017889	0.054527	0.769014	1372	3	-0.12187	0.91459	0.91465	1	17062	0	-0.12187	0.114066
R1	H2AFX	4	0.017937	0.05463	0.769201	1373	3	-0.21309	0.97353	0.97367	1	18340	0	-0.21309	0.11396
R1	HSPB2	4	0.017945	0.054654	0.769201	1374	3	-0.16843	0.9845	0.98447	1	18614	0	-0.16843	0.11396
R1	PIGC	4	0.017948	0.054659	0.769201	1375	2	-0.094973	0.34665	0.48762	1	9181	2	-0.094973	0.11396
R1	COG4	4	0.018041	0.05485	0.770786	1376	3	-0.3066	0.95163	0.95165	1	17833	0	-0.3066	0.113066
R1	ARID5B	4	0.018042	0.054851	0.770786	1377	3	-0.24338	0.81615	0.81605	1	15193	0	-0.24338	0.113066
R1	CD24	4	0.018121	0.055032	0.772396	1378	2	-0.13331	0.64588	0.6782	1	12569	1	-0.13331	0.11216
R1	DNASE1	4	0.018125	0.055046	0.772396	1379	3	-0.20243	0.97536	0.97552	1	18384	0	-0.20243	0.11216
R1	ALKBH1	4	0.018195	0.055197	0.773958	1380	2	-0.038827	0.16634	0.29427	0.985514	5782	1	-0.038827	0.111283
R1	BLVRA	4	0.018288	0.055393	0.77615	1381	3	-0.17427	0.016359	0.049764	0.809989	1189	1	-0.17427	0.110054
R1	MPP4	4	0.018361	0.055556	0.777865	1382	3	-0.16989	0.93125	0.9314	1	17404	0	-0.16989	0.109096
R1	SHE	4	0.018396	0.055639	0.778469	1383	3	-0.27491	0.34268	0.48338	1	9106	1	-0.27491	0.108759
R1	INO80	4	0.01845	0.05576	0.779594	1384	2	-0.18627	0.81234	0.81225	1	15115	0	-0.18627	0.108132
R1	DDX24	4	0.01849	0.05585	0.779707	1385	3	-0.18054	0.96566	0.96569	1	18147	0	-0.18054	0.108069
R1	CCDC88B	4	0.018493	0.055856	0.779707	1386	2	-0.17933	0.95051	0.95054	1	17804	0	-0.17933	0.108069
R1	LRRC45	4	0.018505	0.055889	0.779707	1387	3	-0.21185	0.96801	0.96805	1	18210	0	-0.21185	0.108069
R1	COG7	4	0.018552	0.055984	0.780045	1388	3	-0.17438	0.91018	0.91018	1	16963	0	-0.17438	0.10788
R1	PDCD6IP	4	0.018556	0.055994	0.780045	1389	3	-0.19368	0.87492	0.87484	1	16299	0	-0.19368	0.10788
R1	ELMOD2	4	0.018623	0.056132	0.780636	1390	3	-0.18929	0.81135	0.81126	1	15101	0	-0.18929	0.107551
R1	DOK2	4	0.018644	0.05618	0.780636	1391	3	-0.16462	0.54024	0.61638	1	11460	1	-0.16462	0.107551
R1	NMT1	4	0.018654	0.056201	0.780636	1392	2	-0.11386	0.039781	0.09891	0.890263	2151	2	-0.11386	0.107551
R1	SNRPC	4	0.018672	0.056234	0.780636	1393	3	-0.26351	0.56542	0.62998	1	11721	1	-0.26351	0.107551
R1	PEX5	4	0.018685	0.056258	0.780636	1394	3	-0.23691	0.30275	0.44054	1	8329	1	-0.23691	0.107551
R1	ABHD1	4	0.018697	0.056278	0.780636	1395	3	-0.23965	0.95428	0.95426	1	17890	0	-0.23965	0.107551
R1	P2RY11	4	0.018756	0.056391	0.781091	1396	2	-0.024448	0.059007	0.13718	0.923239	2874	2	-0.024448	0.107298
R1	SERF2	4	0.018756	0.056392	0.781091	1397	3	-0.23523	0.97973	0.97982	1	18493	0	-0.23523	0.107298
R1	BCL2A1	4	0.018804	0.05648	0.781171	1398	3	-0.13261	0.21295	0.34444	0.996565	6682	1	-0.13261	0.107254
R1	ENTHD2	4	0.018812	0.056497	0.781171	1399	2	-0.11769	0.90271	0.90274	1	16832	0	-0.11769	0.107254
R1	OR2T10	4	0.018823	0.056518	0.781171	1400	3	-0.17598	0.51061	0.60098	1	11196	1	-0.17598	0.107254
R1	PGK2	4	0.018909	0.0567	0.782985	1401	2	-0.13556	0.1304	0.25527	0.971089	5086	1	-0.13556	0.106247
R1	NR2E1	4	0.018924	0.056734	0.782985	1402	3	-0.24076	0.81372	0.81364	1	15138	0	-0.24076	0.106247
R1	DCAF6	4	0.018944	0.056776	0.782985	1403	3	-0.25737	0.45949	0.57618	1	10761	1	-0.25737	0.106247
R1	UGP2	4	0.01896	0.056811	0.782985	1404	1	0.13584	0.060111	0.13936	0.926064	2914	3	0.13584	0.033359
R1	C1orf210	4	0.018993	0.056882	0.7834	1405	3	-0.19567	0.21966	0.35166	0.997937	6819	1	-0.19567	0.106016
R1	CDIP1	4	0.019021	0.056944	0.783702	1406	2	-0.062681	0.21646	0.34826	0.997706	6758	1	-0.062681	0.105849
R1	NGRN	4	0.019088	0.057102	0.783903	1407	3	-0.3393	0.83261	0.83253	1	15490	0	-0.3393	0.105738
R1	GJB5	4	0.019092	0.057106	0.783903	1408	3	-0.16779	0.2815	0.4179	1	7933	1	-0.16779	0.105738
R1	COX4I1	4	0.019093	0.057107	0.783903	1409	3	-0.20949	0.95079	0.95081	1	17814	0	-0.20949	0.105738
R1	SMIM24	4	0.01914	0.057207	0.783903	1410	3	-0.20759	0.71617	0.72723	1	13513	1	-0.20759	0.105738
R1	ALDH3B2	4	0.019152	0.057231	0.783903	1411	3	-0.19544	0.22296	0.35523	0.999973	6877	1	-0.19544	0.105738
R1	NFKBIB	4	0.019163	0.05726	0.783903	1412	2	-0.018935	0.28347	0.41999	1	7977	1	-0.018935	0.105738
R1	WTH3DI	4	0.019172	0.057279	0.783903	1413	3	-0.27551	0.98215	0.98213	1	18555	0	-0.27551	0.105738
R1	UBE2Q2	4	0.019174	0.057283	0.783903	1414	2	-0.13855	0.66458	0.69044	1	12804	1	-0.13855	0.105738
R1	TMEM248	4	0.01923	0.057408	0.785022	1415	3	-0.17671	0.93502	0.93509	1	17474	0	-0.17671	0.105118
R1	ZNF407	4	0.019244	0.057446	0.785022	1416	3	-0.24899	0.9799	0.97997	1	18496	0	-0.24899	0.105118
R1	PAFAH2	4	0.019336	0.057671	0.787129	1417	2	-0.16381	0.79915	0.79905	1	14852	1	-0.16381	0.103954
R1	DNAH9	4	0.019367	0.057738	0.787129	1418	2	-0.099822	0.21096	0.3423	0.996565	6641	1	-0.099822	0.103954
R1	CALCR	4	0.019388	0.057783	0.787129	1419	3	-0.15707	0.97451	0.97465	1	18362	0	-0.15707	0.103954
R1	C16orf92	4	0.019401	0.05781	0.787129	1420	2	-0.19816	0.24228	0.37579	1	7212	1	-0.19816	0.103954
R1	EIF3C	4	0.019404	0.057814	0.787129	1421	3	-0.33331	0.95311	0.95315	1	17864	0	-0.33331	0.103954
R1	GTF2F2	4	0.019418	0.057844	0.787129	1422	3	-0.11395	0.29424	0.4314	1	8169	1	-0.11395	0.103954
R1	SF3B1	4	0.01958	0.058164	0.790928	1423	2	-0.32015	0.85311	0.85292	1	15867	0	-0.32015	0.101863
R1	IMPDH1	4	0.019629	0.058263	0.791721	1424	3	-0.21337	0.44841	0.57092	1	10671	1	-0.21337	0.101428
R1	PHOSPHO1	4	0.019784	0.058622	0.796047	1425	3	-0.14318	0.9591	0.95911	1	17985	0	-0.14318	0.0990613
R1	MARVELD3	3	0.019863	0.051222	0.7471	1426	3	-0.29083	0.96791	0.96807	1	18208	0	-0.29083	0.126621
R1	ZNF513	4	0.019876	0.058833	0.798219	1427	1	-0.047356	0.83038	0.83034	1	15446	0	-0.047356	0.0978779
R1	SARAF	4	0.01989	0.058865	0.798219	1428	3	-0.12204	0.68398	0.70389	1	13063	1	-0.12204	0.0978779
R1	TOMM20	4	0.019935	0.058964	0.799011	1429	3	-0.27151	0.86201	0.86183	1	16046	0	-0.27151	0.0974472
R1	GNPNAT1	4	0.019973	0.059046	0.799553	1430	2	-0.026638	0.065497	0.14993	0.929871	3120	2	-0.026638	0.0971527
R1	TMEM109	4	0.020009	0.059112	0.799894	1431	3	-0.20624	0.94071	0.94077	1	17590	0	-0.20624	0.0969676
R1	SREBF1	4	0.020138	0.059402	0.802763	1432	3	-0.2016	0.98298	0.98296	1	18573	0	-0.2016	0.0954127
R1	SCG5	4	0.020155	0.059431	0.802763	1433	3	-0.19951	0.74603	0.75089	1	13934	1	-0.19951	0.0954127
R1	CDC123	4	0.020171	0.05947	0.802763	1434	3	-0.23715	0.98101	0.98102	1	18522	0	-0.23715	0.0954127
R1	CKMT1A	4	0.020182	0.05949	0.802763	1435	3	-0.17027	0.7777	0.77847	1	14459	1	-0.17027	0.0954127
R1	WNK1	4	0.020221	0.059578	0.80292	1436	2	-0.13217	0.54148	0.61702	1	11472	1	-0.13217	0.0953277
R1	AFG3L2	4	0.020239	0.059613	0.80292	1437	3	-0.29005	0.67382	0.69677	1	12914	1	-0.29005	0.0953277
R1	ZNF746	4	0.020246	0.059626	0.80292	1438	3	-0.14222	0.25484	0.38926	1	7439	1	-0.14222	0.0953277
R1	PRSS16	4	0.02032	0.059774	0.804357	1439	2	-0.075619	0.07338	0.165	0.934127	3417	2	-0.075619	0.0945512
R1	DDX6	4	0.020363	0.05987	0.805085	1440	3	-0.30072	0.90885	0.90885	1	16939	0	-0.30072	0.0941583
R1	CPSF4	4	0.020385	0.059913	0.80511	1441	2	-0.075307	0.81343	0.81337	1	15134	0	-0.075307	0.0941448
R1	PRDX3	4	0.020436	0.060018	0.805416	1442	1	0.13272	0.080587	0.17866	0.938489	3685	3	0.13272	0.0275708
R1	C11orf57	4	0.020477	0.060108	0.805416	1443	3	-0.24295	0.83046	0.83042	1	15447	0	-0.24295	0.0939797
R1	TEX30	4	0.020478	0.060109	0.805416	1444	2	0.0051894	0.13	0.25484	0.971089	5079	2	0.0051894	0.012741
R1	GZMM	4	0.020513	0.060186	0.805416	1445	3	-0.17389	0.87921	0.87917	1	16373	0	-0.17389	0.0939797
R1	BNIP3L	4	0.020517	0.060199	0.805416	1446	3	-0.16244	0.14784	0.27418	0.980391	5410	1	-0.16244	0.0939797
R1	PRPF40B	4	0.020521	0.060207	0.805416	1447	3	-0.29839	0.13465	0.25989	0.974012	5159	1	-0.29839	0.0939797
R1	PACS2	4	0.020532	0.060227	0.805416	1448	2	-0.13976	0.8308	0.83076	1	15451	0	-0.13976	0.0939797
R1	NR5A1	4	0.020586	0.060356	0.806194	1449	3	-0.1957	0.98523	0.98521	1	18636	0	-0.1957	0.0935604
R1	DLX6	4	0.020604	0.060391	0.806194	1450	3	-0.22011	0.9579	0.95791	1	17958	0	-0.22011	0.0935604
R1	TEX29	4	0.020613	0.06041	0.806194	1451	3	-0.14365	0.22471	0.3571	1	6909	1	-0.14365	0.0935604
R1	SMIM1	4	0.02067	0.060519	0.806534	1452	2	-0.14323	0.90559	0.90561	1	16873	0	-0.14323	0.0933773
R1	CLSTN1	4	0.020701	0.060587	0.806534	1453	3	-0.17259	0.9851	0.98507	1	18631	0	-0.17259	0.0933773
R1	OR52N2	4	0.020705	0.060599	0.806534	1454	3	-0.19756	0.98054	0.98057	1	18513	0	-0.19756	0.0933773
R1	FOXM1	4	0.020726	0.060632	0.806534	1455	3	-0.2109	0.69245	0.70987	1	13177	1	-0.2109	0.0933773
R1	PSMG2	4	0.020754	0.060695	0.806534	1456	2	-0.26409	0.94134	0.9414	1	17606	0	-0.26409	0.0933773
R1	LCN10	4	0.02077	0.060729	0.806534	1457	2	-0.08059	0.51378	0.60261	1	11225	1	-0.08059	0.0933773
R1	METTL2B	4	0.020784	0.060758	0.806534	1458	3	-0.22072	0.97977	0.97985	1	18494	0	-0.22072	0.0933773
R1	CNR1	4	0.02081	0.060805	0.806534	1459	3	-0.14262	0.91902	0.9191	1	17162	0	-0.14262	0.0933773
R1	CD8A	4	0.020812	0.060811	0.806534	1460	2	-0.25083	0.84131	0.84111	1	15661	0	-0.25083	0.0933773
R1	PDLIM7	4	0.020894	0.060977	0.808184	1461	2	-0.044695	0.61225	0.65719	1	12195	1	-0.044695	0.0924898
R1	SEMA3C	4	0.02094	0.061073	0.808905	1462	3	-0.13794	0.97402	0.97415	1	18347	0	-0.13794	0.0921025
R1	KLF16	4	0.021031	0.061268	0.810937	1463	3	-0.28622	0.46414	0.57833	1	10793	1	-0.28622	0.0910129
R1	NOMO3	4	0.021098	0.061398	0.81154	1464	2	-0.17414	0.92713	0.92731	1	17324	0	-0.17414	0.0906901
R1	FAM171A2	4	0.021113	0.061428	0.81154	1465	3	-0.16479	0.53035	0.61116	1	11374	1	-0.16479	0.0906901
R1	COMMD9	4	0.021132	0.061475	0.81154	1466	3	-0.2628	0.90254	0.90259	1	16826	0	-0.2628	0.0906901
R1	LGALS9	4	0.021134	0.061482	0.81154	1467	3	-0.26684	0.96533	0.96537	1	18140	0	-0.26684	0.0906901
R1	SPATA5L1	4	0.021259	0.061738	0.813873	1468	2	-0.23616	0.89631	0.89628	1	16720	0	-0.23616	0.0894434
R1	TBX21	4	0.0213	0.06183	0.813873	1469	3	-0.19435	0.041484	0.10236	0.890896	2224	1	-0.19435	0.0894434
R1	FAM64A	4	0.021301	0.06183	0.813873	1470	3	-0.1645	0.96964	0.96968	1	18244	0	-0.1645	0.0894434
R1	SPATA31A3	4	0.021309	0.061844	0.813873	1471	3	-0.23574	0.71728	0.72808	1	13529	1	-0.23574	0.0894434
R1	KIAA1524	4	0.021369	0.061965	0.813873	1472	2	-0.11644	0.83336	0.83325	1	15504	0	-0.11644	0.0894434
R1	HIST1H3J	4	0.021398	0.062019	0.813873	1473	3	-0.19603	0.64541	0.67788	1	12563	1	-0.19603	0.0894434
R1	CPED1	4	0.021429	0.062074	0.813873	1474	2	-0.12443	0.12057	0.24468	0.969192	4880	1	-0.12443	0.0894434
R1	RNMT	4	0.021437	0.062098	0.813873	1475	3	-0.28688	0.63292	0.66992	1	12412	1	-0.28688	0.0894434
R1	ZBED4	4	0.021441	0.062108	0.813873	1476	3	-0.16236	0.97938	0.97948	1	18484	0	-0.16236	0.0894434
R1	PI4KA	4	0.021441	0.062108	0.813873	1477	3	-0.18991	0.84066	0.84045	1	15650	0	-0.18991	0.0894434
R1	CLPB	4	0.021456	0.062142	0.813873	1478	3	-0.21753	0.14117	0.26697	0.978459	5279	1	-0.21753	0.0894434
R1	HAUS3	4	0.021467	0.062163	0.813873	1479	3	-0.32108	0.10669	0.22645	0.960445	4561	1	-0.32108	0.0894434
R1	VBP1	4	0.021505	0.062258	0.814574	1480	3	-0.5736	0.84307	0.84286	1	15694	0	-0.5736	0.0890695
R1	GTPBP4	4	0.021608	0.062466	0.816655	1481	3	-0.3576	0.60038	0.65011	1	12078	1	-0.3576	0.0879614
R1	UBA52	4	0.02163	0.06251	0.816655	1482	3	-0.46254	0.97331	0.97346	1	18333	0	-0.46254	0.0879614
R1	AMN	4	0.021657	0.06257	0.816655	1483	3	-0.13054	0.87522	0.87514	1	16305	0	-0.13054	0.0879614
R1	HIGD1A	4	0.021684	0.062632	0.816655	1484	2	-0.18145	0.81257	0.81249	1	15120	0	-0.18145	0.0879614
R1	POMT1	4	0.021701	0.062667	0.816655	1485	3	-0.18899	0.79567	0.79562	1	14785	1	-0.18899	0.0879614
R1	WBP11	4	0.021703	0.06267	0.816655	1486	3	-0.26645	0.9604	0.9604	1	18014	0	-0.26645	0.0879614
R1	FAM86B1	4	0.021751	0.062768	0.817378	1487	3	-0.16023	0.92591	0.92609	1	17301	0	-0.16023	0.0875771
R1	GSK3B	4	0.021824	0.062921	0.818337	1488	3	-0.20004	0.97499	0.97515	1	18375	0	-0.20004	0.0870678
R1	FAM178A	4	0.021872	0.06301	0.818337	1489	3	-0.22243	0.87689	0.87682	1	16332	0	-0.22243	0.0870678
R1	C1orf112	4	0.021873	0.063012	0.818337	1490	3	-0.22142	0.67199	0.6955	1	12889	1	-0.22142	0.0870678
R1	HDAC7	4	0.02189	0.06305	0.818337	1491	2	-0.13713	0.25006	0.38419	1	7354	1	-0.13713	0.0870678
R1	SGSM2	4	0.021893	0.063057	0.818337	1492	3	-0.19932	0.94649	0.9465	1	17730	0	-0.19932	0.0870678
R1	GNG5	4	0.021911	0.063095	0.818337	1493	1	0.12365	0.10372	0.22109	0.960144	4458	3	0.12365	0.0176636
R1	CCDC169	4	0.021941	0.063158	0.818507	1494	2	-0.01287	0.095434	0.20628	0.951349	4193	2	-0.01287	0.0869776
R1	ZFR	4	0.021958	0.063193	0.818507	1495	3	-0.1692	0.79237	0.79243	1	14733	1	-0.1692	0.0869776
R1	CNOT10	4	0.022001	0.063282	0.819074	1496	3	-0.25768	0.59055	0.64431	1	11977	1	-0.25768	0.0866769
R1	GINS1	4	0.022058	0.063403	0.819074	1497	3	-0.27146	0.019418	0.056407	0.831257	1314	1	-0.27146	0.0866769
R1	PLG	4	0.022063	0.063414	0.819074	1498	1	0.053638	0.18543	0.31483	0.992938	6136	2	0.053638	0.00307787
R1	LY75-CD302	4	0.022069	0.063429	0.819074	1499	3	-0.17539	0.2567	0.3913	1	7475	1	-0.17539	0.0866769
R1	SLC20A2	4	0.022087	0.063467	0.819074	1500	2	-0.17195	0.54088	0.61669	1	11466	1	-0.17195	0.0866769
R1	OVCH1	4	0.022098	0.063491	0.819074	1501	3	-0.17812	0.96204	0.96202	1	18054	0	-0.17812	0.0866769
R1	BCL2	4	0.022124	0.063549	0.819287	1502	3	-0.14594	0.93618	0.93621	1	17499	0	-0.14594	0.0865639
R1	MNT	4	0.02217	0.063648	0.819608	1503	3	-0.34889	0.81282	0.81274	1	15122	0	-0.34889	0.0863938
R1	SERPING1	4	0.022176	0.063666	0.819608	1504	3	-0.18228	0.95567	0.95569	1	17916	0	-0.18228	0.0863938
R1	PYCR2	4	0.022194	0.063701	0.819608	1505	3	-0.14934	0.61607	0.6595	1	12230	1	-0.14934	0.0863938
R1	ATG101	4	0.022316	0.063958	0.821871	1506	2	-0.21517	0.25748	0.39216	1	7493	1	-0.21517	0.0851963
R1	NTMT1	4	0.022318	0.063962	0.821871	1507	3	-0.15001	0.97963	0.97974	1	18490	0	-0.15001	0.0851963
R1	OPLAH	4	0.022364	0.06407	0.822474	1508	2	-0.11477	0.27803	0.41415	1	7877	2	-0.11477	0.0848778
R1	RPIA	4	0.022378	0.064094	0.822474	1509	3	-0.32792	0.84631	0.84611	1	15755	0	-0.32792	0.0848778
R1	TMEM203	4	0.022453	0.064244	0.823857	1510	3	-0.1775	0.55353	0.62348	1	11584	1	-0.1775	0.0841482
R1	NAP1L4	4	0.022488	0.064312	0.82393	1511	3	-0.21881	0.92688	0.92706	1	17320	0	-0.21881	0.0841097
R1	CDC42EP2	4	0.022497	0.064335	0.82393	1512	3	-0.30804	0.93974	0.93984	1	17578	0	-0.30804	0.0841097
R1	MADD	4	0.022536	0.06442	0.824401	1513	3	-0.18371	0.91601	0.9161	1	17086	0	-0.18371	0.0838615
R1	TMEM95	4	0.022554	0.064457	0.824401	1514	3	-0.13126	0.091586	0.19924	0.949604	4060	1	-0.13126	0.0838615
R1	PRRX2	4	0.022581	0.06451	0.824537	1515	3	-0.16479	0.91779	0.91785	1	17139	0	-0.16479	0.0837899
R1	ZEB1	4	0.022629	0.064604	0.825188	1516	3	-0.17941	0.82983	0.82977	1	15441	0	-0.17941	0.0834471
R1	SLC45A4	4	0.022686	0.064724	0.825673	1517	2	-0.12412	0.78842	0.78862	1	14664	1	-0.12412	0.0831919
R1	UPK1B	4	0.022687	0.064727	0.825673	1518	3	-0.1434	0.83212	0.83204	1	15479	0	-0.1434	0.0831919
R1	DAB2	4	0.022709	0.064783	0.82584	1519	3	-0.16625	0.36208	0.50416	1	9468	1	-0.16625	0.0831041
R1	RTTN	4	0.022773	0.064928	0.827153	1520	3	-0.20558	0.59741	0.64833	1	12047	1	-0.20558	0.0824142
R1	OR52B4	4	0.022822	0.065019	0.827502	1521	3	-0.1695	0.90099	0.90099	1	16795	0	-0.1695	0.0822309
R1	ORC4	4	0.022852	0.065065	0.827502	1522	3	-0.24313	0.96108	0.96106	1	18027	0	-0.24313	0.0822309
R1	JMJD6	4	0.022864	0.065097	0.827502	1523	3	-0.24755	0.92552	0.92568	1	17294	0	-0.24755	0.0822309
R1	RPL17	4	0.022896	0.065159	0.827502	1524	3	-0.43835	0.93684	0.9369	1	17517	0	-0.43835	0.0822309
R1	MYO7A	4	0.022913	0.065195	0.827502	1525	3	-0.20544	0.95352	0.95352	1	17868	0	-0.20544	0.0822309
R1	NAIF1	4	0.02292	0.065212	0.827502	1526	3	-0.18318	0.87171	0.87161	1	16243	0	-0.18318	0.0822309
R1	PIN1	4	0.022949	0.065259	0.82755	1527	3	-0.20545	0.97225	0.97238	1	18308	0	-0.20545	0.0822058
R1	HIST1H4I	4	0.022974	0.065321	0.827792	1528	3	-0.16212	0.93129	0.93143	1	17406	0	-0.16212	0.0820788
R1	GPSM2	4	0.023001	0.06538	0.828002	1529	3	-0.20251	0.6166	0.65983	1	12233	1	-0.20251	0.0819686
R1	DDX39B	4	0.023106	0.065599	0.829791	1530	3	-0.28682	0.98543	0.9854	1	18642	0	-0.28682	0.0810313
R1	PDIA3	4	0.023132	0.06566	0.829791	1531	2	-0.19804	0.90313	0.90316	1	16839	0	-0.19804	0.0810313
R1	AADACL3	4	0.023146	0.065698	0.829791	1532	3	-0.15443	0.947	0.94702	1	17741	0	-0.15443	0.0810313
R1	WBSCR27	4	0.023167	0.065732	0.829791	1533	2	-0.15115	0.33992	0.48045	1	9047	1	-0.15115	0.0810313
R1	CYP2R1	4	0.023176	0.06575	0.829791	1534	2	-0.11567	0.35439	0.49594	1	9323	2	-0.11567	0.0810313
R1	BEST1	4	0.023203	0.065807	0.829791	1535	3	-0.25748	0.92942	0.92954	1	17366	0	-0.25748	0.0810313
R1	PPP1R32	4	0.023209	0.065821	0.829791	1536	3	-0.26622	0.077657	0.17308	0.934832	3584	1	-0.26622	0.0810313
R1	WNT9A	4	0.023282	0.065967	0.830419	1537	2	-0.12748	0.54669	0.6198	1	11518	1	-0.12748	0.0807027
R1	WDR91	4	0.023283	0.065968	0.830419	1538	2	-0.10658	0.7766	0.7775	1	14446	1	-0.10658	0.0807027
R1	B4GALNT4	4	0.023294	0.066	0.830419	1539	3	-0.17968	0.88754	0.88749	1	16531	0	-0.17968	0.0807027
R1	FOXD4L4	4	0.023358	0.066138	0.830687	1540	3	-0.24213	0.71643	0.72742	1	13518	1	-0.24213	0.0805626
R1	HEG1	4	0.023379	0.066183	0.830687	1541	3	-0.17685	0.94205	0.94212	1	17619	0	-0.17685	0.0805626
R1	ZNF85	4	0.023394	0.066209	0.830687	1542	3	-0.24037	0.27018	0.40568	1	7730	1	-0.24037	0.0805626
R1	RRAGB	4	0.023407	0.066235	0.830687	1543	3	-0.18266	0.71358	0.72523	1	13479	1	-0.18266	0.0805626
R1	HAS2	4	0.023428	0.066269	0.830687	1544	3	-0.14109	0.49028	0.59095	1	11008	1	-0.14109	0.0805626
R1	PRDM10	4	0.023441	0.066301	0.830687	1545	2	-0.23502	0.91954	0.91966	1	17171	0	-0.23502	0.0805626
R1	TXNDC15	4	0.02345	0.066321	0.830687	1546	3	-0.22361	0.78767	0.78791	1	14646	1	-0.22361	0.0805626
R1	IL1R1	4	0.023494	0.066419	0.830976	1547	2	-0.10978	0.81761	0.8175	1	15217	0	-0.10978	0.0804115
R1	TYW1	4	0.023502	0.06643	0.830976	1548	3	-0.18835	0.79443	0.79444	1	14767	1	-0.18835	0.0804115
R1	LARP1	4	0.023556	0.066546	0.831616	1549	3	-0.2653	0.93464	0.93474	1	17469	0	-0.2653	0.0800772
R1	PICK1	4	0.023566	0.066567	0.831616	1550	3	-0.16336	0.40856	0.55308	1	10363	1	-0.16336	0.0800772
R1	USP20	4	0.023638	0.066717	0.832488	1551	2	-0.080094	0.36258	0.50469	1	9477	2	-0.080094	0.079622
R1	KRCC1	4	0.023645	0.066732	0.832488	1552	2	-0.054923	0.19442	0.32447	0.994547	6313	2	-0.054923	0.079622
R1	COX19	4	0.023689	0.066839	0.832488	1553	2	-0.043949	0.17138	0.2997	0.988741	5866	2	-0.043949	0.079622
R1	TBRG4	4	0.023707	0.066881	0.832488	1554	2	-0.096161	0.10659	0.22627	0.960445	4557	2	-0.096161	0.079622
R1	SPATA5	4	0.023711	0.066887	0.832488	1555	3	-0.36238	0.59822	0.64882	1	12058	1	-0.36238	0.079622
R1	SQRDL	4	0.023716	0.066895	0.832488	1556	2	-0.20442	0.30606	0.44407	1	8392	1	-0.20442	0.079622
R1	UQCRFS1	4	0.023812	0.067094	0.833707	1557	3	-0.24359	0.91565	0.91572	1	17080	0	-0.24359	0.0789866
R1	OR2T8	4	0.023834	0.067137	0.833707	1558	3	-0.15674	0.69998	0.71526	1	13278	1	-0.15674	0.0789866
R1	DNMT1	4	0.023871	0.067215	0.833707	1559	3	-0.20064	0.92455	0.92471	1	17273	0	-0.20064	0.0789866
R1	MRPL16	4	0.023877	0.067228	0.833707	1560	3	-0.26758	0.97807	0.97821	1	18456	0	-0.26758	0.0789866
R1	NCKIPSD	4	0.02388	0.067235	0.833707	1561	3	-0.20504	0.66505	0.69077	1	12813	1	-0.20504	0.0789866
R1	LRP3	4	0.023899	0.06727	0.833707	1562	3	-0.15636	0.45282	0.573	1	10706	1	-0.15636	0.0789866
R1	TLN1	4	0.023912	0.067294	0.833707	1563	3	-0.2346	0.94435	0.94441	1	17681	0	-0.2346	0.0789866
R1	MMACHC	4	0.023972	0.067434	0.833789	1564	3	-0.14244	0.79415	0.79417	1	14761	1	-0.14244	0.0789438
R1	OTUB1	4	0.023976	0.067443	0.833789	1565	3	-0.16401	0.25197	0.3862	1	7391	1	-0.16401	0.0789438
R1	NR2C2AP	4	0.023984	0.067454	0.833789	1566	2	-0.27802	0.84997	0.84979	1	15810	0	-0.27802	0.0789438
R1	SAMD4B	4	0.024002	0.067488	0.833789	1567	2	-0.21393	0.9102	0.91021	1	16964	0	-0.21393	0.0789438
R1	SLC25A31	4	0.024013	0.067516	0.833789	1568	3	-0.20159	0.64787	0.67949	1	12595	1	-0.20159	0.0789438
R1	RHOB	4	0.024034	0.067561	0.833807	1569	3	-0.15334	0.9764	0.97657	1	18417	0	-0.15334	0.0789345
R1	TIAF1	4	0.024073	0.067644	0.834303	1570	3	-0.16233	0.90938	0.9094	1	16951	0	-0.16233	0.0786762
R1	DRAM1	4	0.024196	0.067896	0.835469	1571	1	0.09588	0.043726	0.10693	0.893067	2314	2	0.09588	0.049116
R1	XPNPEP3	4	0.024199	0.067904	0.835469	1572	2	-0.038021	0.058393	0.13602	0.922513	2854	2	-0.038021	0.0780697
R1	FAM73B	4	0.024226	0.067964	0.835469	1573	2	-0.12967	0.74165	0.7473	1	13868	1	-0.12967	0.0780697
R1	OR4F16	4	0.024253	0.068021	0.835469	1574	3	-0.17649	0.96668	0.96672	1	18177	0	-0.17649	0.0780697
R1	TIPRL	4	0.024271	0.068062	0.835469	1575	3	-0.18555	0.89449	0.89446	1	16681	0	-0.18555	0.0780697
R1	MED25	4	0.024298	0.068111	0.835469	1576	2	-0.19077	0.91171	0.9117	1	16994	0	-0.19077	0.0780697
R1	ZBTB34	4	0.024317	0.068146	0.835469	1577	3	-0.16538	0.89144	0.8914	1	16622	0	-0.16538	0.0780697
R1	KIAA0319L	4	0.024322	0.068157	0.835469	1578	3	-0.19276	0.7712	0.77262	1	14353	1	-0.19276	0.0780697
R1	DDX31	4	0.024336	0.068185	0.835469	1579	3	-0.20488	0.51621	0.60387	1	11247	1	-0.20488	0.0780697
R1	LSM3	4	0.024343	0.068196	0.835469	1580	3	-0.36556	0.91279	0.91279	1	17017	0	-0.36556	0.0780697
R1	SMAD4	4	0.024352	0.068213	0.835469	1581	3	-0.23383	0.94863	0.94866	1	17769	0	-0.23383	0.0780697
R1	PDCD5	4	0.024371	0.068262	0.835535	1582	3	-0.15823	0.79591	0.79584	1	14790	1	-0.15823	0.0780354
R1	RHOQ	4	0.024443	0.068397	0.836287	1583	3	-0.23591	0.27522	0.41108	1	7822	1	-0.23591	0.0776447
R1	RAPGEF4	4	0.02445	0.068409	0.836287	1584	3	-0.17006	0.54367	0.61815	1	11490	1	-0.17006	0.0776447
R1	HCN4	4	0.024541	0.068591	0.837983	1585	2	0.028299	0.032037	0.082952	0.865942	1847	2	0.028299	0.0625112
R1	SERHL2	4	0.024595	0.068701	0.838797	1586	2	-0.14208	0.84912	0.84891	1	15794	0	-0.14208	0.0763431
R1	PGAP2	4	0.024631	0.068782	0.839248	1587	3	-0.21241	0.76915	0.7708	1	14320	1	-0.21241	0.0761097
R1	TIGD6	4	0.02468	0.068871	0.839534	1588	3	-0.16333	0.93085	0.93099	1	17393	0	-0.16333	0.0759617
R1	ATXN7L3	4	0.024695	0.068906	0.839534	1589	2	-0.17984	0.86104	0.8608	1	16024	0	-0.17984	0.0759617
R1	MBTD1	4	0.024717	0.068955	0.839534	1590	3	-0.17623	0.94764	0.94767	1	17752	0	-0.17623	0.0759617
R1	XPO5	4	0.024731	0.068978	0.839534	1591	2	-0.11118	0.095139	0.20576	0.951349	4183	1	-0.11118	0.0759617
R1	MPV17	4	0.024797	0.069116	0.840345	1592	3	-0.15537	0.67339	0.69647	1	12907	1	-0.15537	0.0755424
R1	GDNF-AS1	4	0.024806	0.069137	0.840345	1593	3	-0.14314	0.51887	0.60524	1	11272	1	-0.14314	0.0755424
R1	IQGAP3	4	0.024825	0.069175	0.840345	1594	3	-0.22815	0.72035	0.7305	1	13578	1	-0.22815	0.0755424
R1	ARMC10	4	0.024913	0.069369	0.841525	1595	3	-0.18834	0.76451	0.76667	1	14241	1	-0.18834	0.074933
R1	TTC14	4	0.024922	0.06939	0.841525	1596	2	-0.18937	0.91746	0.91753	1	17130	0	-0.18937	0.074933
R1	HEY2	4	0.024928	0.069403	0.841525	1597	3	-0.16019	0.57933	0.63778	1	11862	1	-0.16019	0.074933
R1	IGFBP1	4	0.024978	0.069507	0.841903	1598	3	-0.22026	0.16774	0.29575	0.987061	5802	1	-0.22026	0.0747379
R1	LYPLA2	4	0.024986	0.069521	0.841903	1599	2	-0.15208	0.71482	0.72617	1	13494	1	-0.15208	0.0747379
R1	PCDH12	4	0.025018	0.069592	0.842107	1600	3	-0.1695	0.55077	0.622	1	11554	1	-0.1695	0.0746327
R1	C1QTNF4	4	0.025037	0.069625	0.842107	1601	3	-0.21169	0.92877	0.92893	1	17355	0	-0.21169	0.0746327
R1	MAPKAP1	4	0.02507	0.069685	0.84231	1602	3	-0.19833	0.90084	0.90084	1	16791	0	-0.19833	0.074528
R1	INPP5A	4	0.025126	0.069818	0.842857	1603	3	-0.178	0.83422	0.83413	1	15521	0	-0.178	0.0742461
R1	CLCN4	4	0.025133	0.069828	0.842857	1604	3	-0.17261	0.4259	0.56076	1	10499	1	-0.17261	0.0742461
R1	COQ7	4	0.025168	0.069897	0.842857	1605	3	-0.29337	0.94544	0.94543	1	17709	0	-0.29337	0.0742461
R1	SLC35D2	4	0.025171	0.069904	0.842857	1606	3	-0.17714	0.038326	0.095886	0.884156	2100	1	-0.17714	0.0742461
R1	SCAPER	4	0.025249	0.07007	0.844013	1607	3	-0.18306	0.92122	0.92137	1	17207	0	-0.18306	0.0736509
R1	HIST2H4B	4	0.025259	0.070087	0.844013	1608	3	-0.30402	0.88799	0.88794	1	16545	0	-0.30402	0.0736509
R1	COX20	4	0.025314	0.07021	0.844472	1609	2	-0.21762	0.79747	0.79739	1	14820	1	-0.21762	0.0734147
R1	SLC1A3	4	0.025335	0.070258	0.844472	1610	3	-0.14794	0.57811	0.63706	1	11852	1	-0.14794	0.0734147
R1	PYURF	4	0.025363	0.070316	0.844472	1611	3	-0.31302	0.74732	0.75197	1	13952	1	-0.31302	0.0734147
R1	ASB3	4	0.025365	0.070319	0.844472	1612	3	-0.15674	0.8709	0.87078	1	16222	0	-0.15674	0.0734147
R1	SPATA31C2	4	0.025379	0.070344	0.844472	1613	2	-0.14761	0.91935	0.91944	1	17166	0	-0.14761	0.0734147
R1	PSRC1	4	0.025434	0.070453	0.845262	1614	3	-0.17018	0.4146	0.55579	1	10409	1	-0.17018	0.0730087
R1	AURKB	4	0.025461	0.070506	0.845376	1615	2	-0.22604	0.7142	0.7257	1	13488	1	-0.22604	0.0729501
R1	BNC1	4	0.025492	0.070576	0.845692	1616	3	-0.15584	0.45598	0.57452	1	10739	1	-0.15584	0.0727878
R1	NDUFAB1	4	0.025539	0.070679	0.8464	1617	3	-0.19144	0.93704	0.93712	1	17523	0	-0.19144	0.0724243
R1	ZNF735	4	0.025565	0.070728	0.846403	1618	1	0.11937	0.10762	0.2281	0.960764	4596	2	0.11937	0.0173833
R1	NUFIP1	4	0.025597	0.07079	0.846403	1619	3	-0.1768	0.19864	0.329	0.995272	6399	1	-0.1768	0.0724228
R1	EYS	4	0.025606	0.07081	0.846403	1620	3	-0.11738	0.94089	0.94095	1	17594	0	-0.11738	0.0724228
R1	ATP6AP1L	4	0.025635	0.070862	0.846492	1621	3	-0.15926	0.36686	0.50929	1	9568	1	-0.15926	0.0723771
R1	ANAPC11	4	0.025691	0.070984	0.8474	1622	3	-0.3192	0.95452	0.95451	1	17891	0	-0.3192	0.0719115
R1	ANKDD1A	4	0.02574	0.071075	0.8474	1623	3	-0.20093	0.90594	0.90594	1	16882	0	-0.20093	0.0719115
R1	COA4	4	0.025745	0.071088	0.8474	1624	3	-0.19957	0.9148	0.91487	1	17066	0	-0.19957	0.0719115
R1	CHAF1B	4	0.025756	0.071113	0.8474	1625	3	-0.33716	0.89782	0.89777	1	16743	0	-0.33716	0.0719115
R1	POU2F1	4	0.025819	0.07125	0.847632	1626	2	-0.072092	0.48241	0.58716	1	10948	1	-0.072092	0.0717927
R1	TRMT61B	4	0.025822	0.071257	0.847632	1627	3	-0.18101	0.50009	0.59587	1	11096	1	-0.18101	0.0717927
R1	COG6	4	0.025937	0.071483	0.849509	1628	3	-0.19665	0.29947	0.43704	1	8265	1	-0.19665	0.070832
R1	NUDT19	4	0.025956	0.071522	0.849509	1629	3	-0.16258	0.96781	0.96785	1	18206	0	-0.16258	0.070832
R1	GM2A	4	0.025971	0.071553	0.849509	1630	2	-0.062203	0.68505	0.7046	1	13081	1	-0.062203	0.070832
R1	TPP2	4	0.026043	0.071696	0.850681	1631	2	-0.13183	0.38112	0.52451	1	9847	1	-0.13183	0.0702333
R1	C15orf43	4	0.026089	0.0718	0.851403	1632	2	-0.11087	0.79116	0.79123	1	14715	1	-0.11087	0.0698648
R1	DUSP27	4	0.026123	0.071874	0.851615	1633	3	-0.17408	0.91344	0.91347	1	17033	0	-0.17408	0.0697567
R1	CSTF3	4	0.026135	0.071906	0.851615	1634	3	-0.21309	0.93757	0.93765	1	17533	0	-0.21309	0.0697567
R1	NME4	4	0.026154	0.071952	0.851639	1635	3	-0.19048	0.75743	0.76058	1	14105	1	-0.19048	0.0697445
R1	CRTAP	4	0.026182	0.072017	0.851887	1636	2	-0.098707	0.099133	0.2129	0.955227	4313	2	-0.098707	0.069618
R1	TMPRSS7	4	0.026224	0.072111	0.852473	1637	1	0.10547	0.049146	0.11771	0.902638	2524	3	0.10547	0.0444864
R1	R3HCC1L	4	0.026257	0.072172	0.852678	1638	3	-0.16128	0.98313	0.9831	1	18578	0	-0.16128	0.0692149
R1	GPI	4	0.026324	0.072317	0.853401	1639	3	-0.22213	0.91142	0.9114	1	16986	0	-0.22213	0.0688469
R1	TMEM26	4	0.026326	0.072321	0.853401	1640	1	-0.0093811	0.71219	0.72417	1	13455	1	-0.0093811	0.0688469
R1	OSBPL6	4	0.02639	0.072454	0.854104	1641	3	-0.16172	0.87979	0.87976	1	16387	0	-0.16172	0.0684892
R1	GFI1	4	0.026396	0.072469	0.854104	1642	2	-0.12144	0.95835	0.95835	1	17971	0	-0.12144	0.0684892
R1	DDX51	4	0.026424	0.072527	0.854271	1643	3	-0.27282	0.94906	0.94907	1	17780	0	-0.27282	0.0684043
R1	WDR31	4	0.026477	0.072629	0.854762	1644	2	-0.052057	0.6139	0.65817	1	12210	1	-0.052057	0.0681548
R1	DNAAF2	4	0.026518	0.0727	0.854762	1645	3	-0.18949	0.94281	0.94289	1	17643	0	-0.18949	0.0681548
R1	KNOP1	4	0.026527	0.072722	0.854762	1646	2	-0.1659	0.033297	0.085626	0.865942	1912	1	-0.1659	0.0681548
R1	OR51S1	4	0.026537	0.072746	0.854762	1647	2	-0.12258	0.75824	0.76122	1	14123	1	-0.12258	0.0681548
R1	TRPC4AP	4	0.026578	0.072843	0.855391	1648	3	-0.13778	0.95246	0.95248	1	17852	0	-0.13778	0.0678353
R1	VPS37A	4	0.026629	0.072946	0.856079	1649	3	-0.13517	0.97734	0.97753	1	18439	0	-0.13517	0.0674862
R1	CEP120	4	0.02668	0.073063	0.856927	1650	2	-0.13685	0.6277	0.66664	1	12345	1	-0.13685	0.0670562
R1	SWI5	4	0.026731	0.073181	0.857793	1651	3	-0.24727	0.76302	0.76537	1	14210	1	-0.24727	0.0666175
R1	PAK6	4	0.026764	0.073245	0.858029	1652	3	-0.17533	0.78752	0.78776	1	14641	1	-0.17533	0.066498
R1	MED24	4	0.02679	0.073298	0.858127	1653	2	-0.12882	0.12305	0.24733	0.969192	4935	1	-0.12882	0.0664484
R1	CUX1	4	0.026837	0.073387	0.858148	1654	2	-0.096436	0.77966	0.7803	1	14493	1	-0.096436	0.0664378
R1	GTF2F1	4	0.026848	0.073406	0.858148	1655	3	-0.22069	0.4855	0.58867	1	10971	1	-0.22069	0.0664378
R1	PPIH	4	0.026867	0.07345	0.858148	1656	3	-0.21472	0.95689	0.95687	1	17934	0	-0.21472	0.0664378
R1	CYSRT1	4	0.026912	0.073549	0.858148	1657	3	-0.17524	0.89859	0.89854	1	16754	0	-0.17524	0.0664378
R1	ZNF202	4	0.026931	0.07359	0.858148	1658	3	-0.11275	0.047079	0.11361	0.897661	2445	1	-0.11275	0.0664378
R1	SEL1L	4	0.026978	0.073674	0.858148	1659	2	-0.098178	0.39974	0.54441	1	10215	2	-0.098178	0.0664378
R1	SNAPC3	4	0.026981	0.073678	0.858148	1660	3	-0.19418	0.95978	0.95978	1	18001	0	-0.19418	0.0664378
R1	BPTF	4	0.026997	0.073711	0.858148	1661	2	-0.098719	0.65253	0.68253	1	12648	1	-0.098719	0.0664378
R1	TP53BP1	4	0.02701	0.073735	0.858148	1662	3	-0.1909	0.39955	0.5442	1	10210	1	-0.1909	0.0664378
R1	FAM32A	4	0.027025	0.073774	0.858148	1663	2	-0.22693	0.91072	0.91071	1	16973	0	-0.22693	0.0664378
R1	SPINT3	4	0.027035	0.073787	0.858148	1664	3	-0.19933	0.94686	0.94687	1	17738	0	-0.19933	0.0664378
R1	LLGL1	4	0.027072	0.073867	0.858554	1665	2	-0.11599	0.065437	0.14982	0.929871	3118	1	-0.11599	0.0662324
R1	LIN9	4	0.027129	0.073985	0.85905	1666	2	-0.27216	0.33106	0.47088	1	8869	1	-0.27216	0.0659816
R1	ATP5J	4	0.027136	0.073998	0.85905	1667	2	-0.10214	0.83647	0.83635	1	15568	0	-0.10214	0.0659816
R1	XRCC4	4	0.027186	0.074115	0.859776	1668	1	-0.034907	0.56409	0.62927	1	11703	1	-0.034907	0.0656147
R1	C17orf77	4	0.027205	0.074149	0.859776	1669	2	-0.1405	0.39439	0.5387	1	10106	1	-0.1405	0.0656147
R1	PLGLB2	4	0.027263	0.074273	0.86069	1670	3	-0.20636	0.92428	0.92446	1	17267	0	-0.20636	0.0651532
R1	SKOR2	4	0.027288	0.074324	0.860767	1671	2	-0.13105	0.16278	0.29038	0.984688	5710	1	-0.13105	0.0651144
R1	SHC4	4	0.027328	0.074401	0.861152	1672	2	-0.027766	0.065848	0.15061	0.930008	3135	2	-0.027766	0.0649202
R1	PPFIA4	4	0.02749	0.074733	0.864253	1673	1	0.086992	0.075294	0.16859	0.934127	3487	3	0.086992	0.0295941
R1	TUBB2B	4	0.027502	0.074759	0.864253	1674	3	-0.19379	0.97391	0.97404	1	18346	0	-0.19379	0.0633591
R1	RPS24	4	0.027527	0.074806	0.864255	1675	3	-0.42202	0.28785	0.42464	1	8061	1	-0.42202	0.0633581
R1	MED28	4	0.027591	0.074942	0.864255	1676	1	0.016249	0.77477	0.77582	1	14408	1	0.016249	0
R1	SLC34A3	4	0.027607	0.07498	0.864255	1677	3	-0.16025	0.95467	0.95466	1	17892	0	-0.16025	0.0633581
R1	VPS51	4	0.027617	0.075003	0.864255	1678	3	-0.31247	0.80042	0.80029	1	14884	1	-0.31247	0.0633581
R1	NSUN4	4	0.027641	0.075055	0.864255	1679	2	-0.14823	0.91474	0.9148	1	17065	0	-0.14823	0.0633581
R1	H3F3B	4	0.02766	0.075092	0.864255	1680	2	-0.17997	0.91679	0.91687	1	17108	0	-0.17997	0.0633581
R1	F8A1	4	0.027693	0.075165	0.864255	1681	1	-0.017167	0.76184	0.76436	1	14187	1	-0.017167	0.0633581
R1	ELOVL4	4	0.027707	0.075201	0.864255	1682	3	-0.18282	0.68474	0.70439	1	13076	1	-0.18282	0.0633581
R1	MFSD11	4	0.027723	0.075225	0.864255	1683	3	-0.17889	0.90853	0.90853	1	16934	0	-0.17889	0.0633581
R1	CT45A5	4	0.027733	0.07525	0.864255	1684	3	-0.24916	0.65161	0.68192	1	12636	1	-0.24916	0.0633581
R1	STAC	4	0.027794	0.075395	0.865409	1685	2	-0.10113	0.96329	0.9633	1	18084	0	-0.10113	0.0627786
R1	TFDP1	4	0.027861	0.075533	0.866486	1686	3	-0.27338	0.75685	0.76006	1	14093	1	-0.27338	0.0622384
R1	ARF5	4	0.027899	0.0756	0.866741	1687	3	-0.16942	0.61501	0.65884	1	12222	1	-0.16942	0.0621107
R1	DNAJC30	4	0.0281	0.076012	0.87095	1688	2	-0.09092	0.64176	0.67553	1	12511	1	-0.09092	0.0600068
R1	CENPU	4	0.028168	0.076142	0.871646	1689	2	-0.16441	0.94436	0.94442	1	17682	0	-0.16441	0.0596599
R1	PC	4	0.028199	0.076204	0.871646	1690	3	-0.2124	0.45793	0.57543	1	10752	1	-0.2124	0.0596599
R1	GPR85	4	0.028212	0.07623	0.871646	1691	3	-0.15748	0.9596	0.9596	1	17999	0	-0.15748	0.0596599
R1	ALCAM	4	0.028235	0.076267	0.871646	1692	3	-0.15581	0.195	0.32509	0.994547	6322	1	-0.15581	0.0596599
R1	LYZL6	3	0.028256	0.071263	0.847632	1693	2	-0.2249	0.93464	0.93477	1	17468	0	-0.2249	0.0717927
R1	LEMD2	4	0.028283	0.076377	0.871646	1694	3	-0.28147	0.96496	0.965	1	18126	0	-0.28147	0.0596599
R1	SNRNP70	4	0.028304	0.076415	0.871646	1695	3	-0.2413	0.21661	0.34843	0.997706	6760	1	-0.2413	0.0596599
R1	ZNRF2	4	0.028312	0.076433	0.871646	1696	2	-0.20737	0.14807	0.27445	0.980391	5414	1	-0.20737	0.0596599
R1	SKP2	4	0.028312	0.076433	0.871646	1697	3	-0.27483	0.86975	0.8696	1	16195	0	-0.27483	0.0596599
R1	JPH4	4	0.02836	0.076537	0.872316	1698	2	-0.10151	0.81977	0.81967	1	15255	0	-0.10151	0.0593262
R1	NOL4L	4	0.028533	0.076887	0.875081	1699	3	-0.20041	0.082221	0.18176	0.940854	3739	1	-0.20041	0.0579517
R1	HDAC2	4	0.028543	0.076906	0.875081	1700	3	-0.16783	0.66611	0.6915	1	12826	1	-0.16783	0.0579517
R1	COG2	4	0.028564	0.07695	0.875081	1701	3	-0.18045	0.97406	0.97418	1	18349	0	-0.18045	0.0579517
R1	ALG10	4	0.028569	0.07696	0.875081	1702	3	-0.17067	0.86996	0.8698	1	16198	0	-0.17067	0.0579517
R1	CTCFL	4	0.028621	0.07707	0.875552	1703	2	-0.10861	0.73801	0.74428	1	13817	1	-0.10861	0.0577181
R1	LRRC37A2	4	0.028633	0.077092	0.875552	1704	3	-0.20938	0.50459	0.59804	1	11135	1	-0.20938	0.0577181
R1	RFWD2	4	0.028654	0.077138	0.875562	1705	3	-0.14275	0.92822	0.9284	1	17346	0	-0.14275	0.0577131
R1	ZRANB2	4	0.028743	0.077331	0.877229	1706	3	-0.2133	0.89115	0.89111	1	16616	0	-0.2133	0.056887
R1	ACLY	4	0.028766	0.077381	0.877284	1707	3	-0.19544	0.95624	0.95625	1	17925	0	-0.19544	0.0568598
R1	RNF8	4	0.028805	0.07747	0.87763	1708	2	-0.058583	0.20862	0.3398	0.996565	6595	2	-0.058583	0.0566885
R1	ZNF511	4	0.028863	0.077593	0.87763	1709	3	-0.37663	0.95729	0.95727	1	17942	0	-0.37663	0.0566885
R1	RIC8A	4	0.028928	0.07773	0.87763	1710	3	-0.14817	0.61192	0.657	1	12193	1	-0.14817	0.0566885
R1	MRRF	4	0.028951	0.077775	0.87763	1711	3	-0.22521	0.80689	0.8068	1	15021	0	-0.22521	0.0566885
R1	IRF7	4	0.02899	0.077861	0.87763	1712	2	-0.12657	0.88392	0.88386	1	16456	0	-0.12657	0.0566885
R1	NYAP1	4	0.028999	0.077885	0.87763	1713	3	-0.19633	0.54154	0.61706	1	11473	1	-0.19633	0.0566885
R1	GABRA5	4	0.029029	0.077941	0.87763	1714	2	-0.15162	0.94434	0.94441	1	17680	0	-0.15162	0.0566885
R1	NTRK1	4	0.029031	0.077946	0.87763	1715	3	-0.18442	0.52394	0.6079	1	11309	1	-0.18442	0.0566885
R1	CSH1	4	0.029047	0.077975	0.87763	1716	3	-0.14342	0.97543	0.9756	1	18386	0	-0.14342	0.0566885
R1	IL22RA1	4	0.029048	0.077977	0.87763	1717	3	-0.15993	0.72901	0.73718	1	13686	1	-0.15993	0.0566885
R1	CRHR2	4	0.029052	0.077987	0.87763	1718	3	-0.17421	0.96425	0.9643	1	18106	0	-0.17421	0.0566885
R1	RMDN1	4	0.029057	0.077997	0.87763	1719	3	-0.16643	0.38339	0.5269	1	9894	1	-0.16643	0.0566885
R1	LCE3B	4	0.029058	0.078	0.87763	1720	1	0.00061651	0.71692	0.7278	1	13525	1	0.00061651	0
R1	FANCE	4	0.029097	0.078091	0.878138	1721	2	-0.15753	0.92006	0.92019	1	17182	0	-0.15753	0.0564372
R1	HEPACAM	4	0.029145	0.078202	0.878881	1722	3	-0.17902	0.93042	0.93054	1	17385	0	-0.17902	0.0560699
R1	LYRM2	4	0.029238	0.078399	0.880428	1723	3	-0.24577	0.90947	0.90948	1	16952	0	-0.24577	0.0553062
R1	MAGI2	4	0.02926	0.078437	0.880428	1724	2	-0.021207	0.34309	0.4838	1	9117	2	-0.021207	0.0553062
R1	SKP1	4	0.02928	0.078476	0.880428	1725	3	-0.22198	0.46711	0.57971	1	10820	1	-0.22198	0.0553062
R1	ENC1	4	0.02936	0.078643	0.881288	1726	3	-0.19992	0.68039	0.70134	1	13007	1	-0.19992	0.0548821
R1	CDH11	4	0.029361	0.078644	0.881288	1727	1	0.030422	0.19709	0.32731	0.994547	6370	2	0.030422	0.00237469
R1	ADNP	4	0.029449	0.078826	0.882696	1728	2	-0.21712	0.81055	0.81044	1	15082	0	-0.21712	0.0541888
R1	VPS37C	4	0.029462	0.078861	0.882696	1729	2	-0.039473	0.37195	0.51474	1	9673	2	-0.039473	0.0541888
R1	C15orf61	4	0.029507	0.078945	0.883124	1730	2	-0.15142	0.85557	0.85538	1	15912	0	-0.15142	0.0539783
R1	UQCRH	4	0.029582	0.079113	0.884495	1731	3	-0.21482	0.4752	0.58362	1	10888	1	-0.21482	0.0533046
R1	ITGAD	4	0.029625	0.079202	0.884979	1732	2	-0.076429	0.097438	0.20991	0.95282	4261	1	-0.076429	0.053067
R1	SLCO2B1	4	0.029665	0.079285	0.885393	1733	1	0.0026283	0.82452	0.82446	1	15335	0	0.0026283	0
R1	SRGAP2C	4	0.029714	0.079378	0.885843	1734	2	-0.20731	0.19373	0.32372	0.994547	6295	1	-0.20731	0.0526432
R1	USP17L30	4	0.02976	0.079474	0.885843	1735	3	-0.27672	0.98563	0.9856	1	18649	0	-0.27672	0.0526432
R1	ATF7	4	0.029765	0.07949	0.885843	1736	3	-0.21206	0.60178	0.65094	1	12092	1	-0.21206	0.0526432
R1	WNT16	4	0.029781	0.079527	0.885843	1737	3	-0.17188	0.95083	0.95085	1	17815	0	-0.17188	0.0526432
R1	C16orf89	4	0.029793	0.079554	0.885843	1738	2	-0.15964	0.76258	0.76501	1	14199	1	-0.15964	0.0526432
R1	TRIM67	4	0.029855	0.079672	0.886648	1739	3	-0.15154	0.22223	0.35441	0.999392	6866	1	-0.15154	0.0522488
R1	PLK2	4	0.029897	0.079761	0.88678	1740	3	-0.18058	0.97902	0.97913	1	18477	0	-0.18058	0.0521841
R1	SRSF7	3	0.029902	0.075111	0.864255	1741	3	-0.20713	0.9701	0.97024	1	18253	0	-0.20713	0.0633581
R1	SLX4	4	0.029931	0.079831	0.88678	1742	3	-0.22014	0.8643	0.86414	1	16093	0	-0.22014	0.0521841
R1	AP1M1	4	0.029949	0.079864	0.88678	1743	3	-0.24365	0.93566	0.93572	1	17487	0	-0.24365	0.0521841
R1	SPATA24	4	0.029968	0.079908	0.88678	1744	2	-0.12684	0.73511	0.74196	1	13771	1	-0.12684	0.0521841
R1	KLHL11	4	0.02997	0.079913	0.88678	1745	3	-0.12994	0.90702	0.90702	1	16904	0	-0.12994	0.0521841
R1	CEP104	4	0.03001	0.079998	0.887216	1746	2	-0.077186	0.037071	0.09338	0.8782	2059	2	-0.077186	0.0519706
R1	PEX11B	4	0.030078	0.080139	0.888275	1747	3	-0.23416	0.25235	0.38661	1	7398	1	-0.23416	0.0514526
R1	SHH	4	0.030152	0.080299	0.88954	1748	3	-0.1497	0.95613	0.95615	1	17924	0	-0.1497	0.0508345
R1	PHF2	4	0.030179	0.080358	0.889677	1749	3	-0.14891	0.72892	0.73711	1	13684	1	-0.14891	0.0507676
R1	WIBG	4	0.030203	0.080406	0.8897	1750	2	-0.17427	0.68389	0.70383	1	13059	1	-0.17427	0.0507564
R1	PPP2R1A	4	0.030272	0.080559	0.890888	1751	3	-0.37272	0.92641	0.92659	1	17311	0	-0.37272	0.0501769
R1	LBR	4	0.030321	0.080652	0.891069	1752	3	-0.11893	0.97424	0.97438	1	18355	0	-0.11893	0.0500887
R1	FAM43B	4	0.030346	0.08071	0.891069	1753	3	-0.15316	0.97519	0.97536	1	18382	0	-0.15316	0.0500887
R1	SPSB1	4	0.030356	0.080734	0.891069	1754	3	-0.13364	0.63962	0.67416	1	12484	1	-0.13364	0.0500887
R1	CCDC30	4	0.030366	0.080759	0.891069	1755	2	-0.11868	0.81994	0.81986	1	15260	0	-0.11868	0.0500887
R1	GTF3A	4	0.030436	0.080904	0.892158	1756	2	-0.15088	0.88794	0.8879	1	16543	0	-0.15088	0.0495582
R1	OR8K5	4	0.030548	0.081128	0.893232	1757	3	-0.1526	0.7831	0.78359	1	14552	1	-0.1526	0.0490357
R1	POLDIP2	4	0.030585	0.081206	0.893232	1758	2	-0.12849	0.93703	0.93711	1	17522	0	-0.12849	0.0490357
R1	ARL13B	4	0.030625	0.081295	0.893232	1759	2	-0.12125	0.43133	0.5632	1	10543	1	-0.12125	0.0490357
R1	NR5A2	4	0.030625	0.081298	0.893232	1760	3	-0.15405	0.67564	0.69804	1	12939	1	-0.15405	0.0490357
R1	AK8	4	0.030644	0.081341	0.893232	1761	3	-0.18693	0.94265	0.94272	1	17639	0	-0.18693	0.0490357
R1	GUSB	4	0.030655	0.081365	0.893232	1762	2	-0.068541	0.21104	0.34239	0.996565	6642	2	-0.068541	0.0490357
R1	RPH3AL	4	0.030675	0.081402	0.893232	1763	2	-0.047266	0.077073	0.172	0.934127	3562	1	-0.047266	0.0490357
R1	GDF1	4	0.030703	0.081466	0.893232	1764	3	-0.32081	0.63285	0.66987	1	12410	1	-0.32081	0.0490357
R1	CRCP	4	0.03071	0.081479	0.893232	1765	2	-0.30882	0.91641	0.91648	1	17099	0	-0.30882	0.0490357
R1	NEK3	4	0.030714	0.081488	0.893232	1766	3	-0.14374	0.21605	0.34781	0.997406	6751	1	-0.14374	0.0490357
R1	CCDC144A	4	0.030725	0.081509	0.893232	1767	2	-0.11648	0.91683	0.9169	1	17109	0	-0.11648	0.0490357
R1	ARMC7	4	0.030775	0.081612	0.893858	1768	3	-0.27869	0.41933	0.55781	1	10447	1	-0.27869	0.0487315
R1	STC2	4	0.030815	0.081685	0.894148	1769	3	-0.14135	0.79121	0.79127	1	14717	1	-0.14135	0.0485906
R1	CTNNBIP1	4	0.03089	0.081844	0.895066	1770	3	-0.13902	0.9762	0.97639	1	18411	0	-0.13902	0.0481449
R1	LAMB3	4	0.030902	0.081872	0.895066	1771	2	-0.0022623	0.32419	0.46341	1	8734	2	-0.0022623	0.0481449
R1	OR2A14	4	0.030955	0.082007	0.895066	1772	2	-0.10316	0.72243	0.73209	1	13603	1	-0.10316	0.0481449
R1	SAPCD2	4	0.030965	0.082025	0.895066	1773	3	-0.32948	0.51771	0.60464	1	11262	1	-0.32948	0.0481449
R1	RBM22	4	0.030992	0.082075	0.895066	1774	3	-0.26847	0.47231	0.58221	1	10868	1	-0.26847	0.0481449
R1	ACTB	4	0.031014	0.082129	0.895066	1775	3	-0.1801	0.43106	0.56309	1	10538	1	-0.1801	0.0481449
R1	ZCCHC3	4	0.031027	0.082159	0.895066	1776	3	-0.18221	0.16458	0.29235	0.985036	5747	1	-0.18221	0.0481449
R1	SLC2A4RG	4	0.031035	0.082171	0.895066	1777	3	-0.21127	0.49389	0.59278	1	11043	1	-0.21127	0.0481449
R1	GLRA3	4	0.031062	0.082218	0.895066	1778	3	-0.12787	0.98499	0.98495	1	18625	0	-0.12787	0.0481449
R1	HIBCH	4	0.031068	0.082231	0.895066	1779	3	-0.15089	0.25372	0.38808	1	7422	1	-0.15089	0.0481449
R1	ZNF281	4	0.031149	0.082405	0.896192	1780	3	-0.16508	0.64682	0.67883	1	12582	1	-0.16508	0.0475989
R1	SAP18	4	0.031176	0.082462	0.896192	1781	3	-0.31852	0.91993	0.92007	1	17176	0	-0.31852	0.0475989
R1	TTC19	4	0.031186	0.082481	0.896192	1782	3	-0.17307	0.57685	0.63633	1	11838	1	-0.17307	0.0475989
R1	OR1Q1	4	0.031226	0.082556	0.896192	1783	3	-0.23365	0.94486	0.94488	1	17694	0	-0.23365	0.0475989
R1	NME9	4	0.03123	0.082566	0.896192	1784	2	-0.067987	0.58597	0.64165	1	11927	1	-0.067987	0.0475989
R1	HERPUD1	4	0.031289	0.082684	0.896971	1785	3	-0.20022	0.08942	0.19523	0.946025	3995	1	-0.20022	0.0472216
R1	C15orf57	4	0.031317	0.08274	0.897079	1786	2	-0.13772	0.81947	0.81938	1	15247	0	-0.13772	0.0471693
R1	FCHO1	4	0.031347	0.082802	0.897169	1787	3	-0.15371	0.48841	0.59006	1	10991	1	-0.15371	0.0471257
R1	NIF3L1	4	0.031381	0.082869	0.897169	1788	1	-0.038349	0.78761	0.78784	1	14643	1	-0.038349	0.0471257
R1	OR13J1	4	0.031392	0.082888	0.897169	1789	3	-0.1596	0.76256	0.765	1	14198	1	-0.1596	0.0471257
R1	GH2	4	0.031432	0.082971	0.897575	1790	2	-0.075764	0.61006	0.65586	1	12170	1	-0.075764	0.0469293
R1	NSUN5	4	0.031468	0.083038	0.897792	1791	3	-0.11689	0.53325	0.61262	1	11404	1	-0.11689	0.0468243
R1	USP9X	4	0.031533	0.083171	0.898404	1792	3	-0.13383	0.71605	0.72713	1	13511	1	-0.13383	0.0465283
R1	SH3TC2	4	0.031544	0.083195	0.898404	1793	3	-0.1363	0.95303	0.95306	1	17863	0	-0.1363	0.0465283
R1	MRPL48	4	0.031566	0.083234	0.898404	1794	3	-0.17904	0.57076	0.63289	1	11776	1	-0.17904	0.0465283
R1	GTF2H2	4	0.031936	0.083958	0.904769	1795	2	-0.049788	0.90884	0.90884	1	16938	0	-0.049788	0.0434623
R1	P2RX3	4	0.031954	0.083994	0.904769	1796	2	-0.12748	0.44068	0.5674	1	10608	1	-0.12748	0.0434623
R1	HIST2H4A	4	0.032005	0.084095	0.904769	1797	2	-0.24915	0.94569	0.94569	1	17713	0	-0.24915	0.0434623
R1	IKBKE	4	0.032015	0.084116	0.904769	1798	2	-0.11333	0.91458	0.91463	1	17061	0	-0.11333	0.0434623
R1	EIF5	4	0.03203	0.084152	0.904769	1799	3	-0.43554	0.067106	0.15299	0.932344	3177	1	-0.43554	0.0434623
R1	CBS	4	0.032035	0.084163	0.904769	1800	2	-0.14198	0.83859	0.83841	1	15607	0	-0.14198	0.0434623
R1	MAPK7	4	0.032037	0.084165	0.904769	1801	1	0.084076	0.046594	0.11264	0.897661	2429	2	0.084076	0.0468876
R1	CCL23	4	0.032055	0.084204	0.904769	1802	2	-0.15516	0.64905	0.68026	1	12608	1	-0.15516	0.0434623
R1	SASS6	4	0.032088	0.084278	0.904769	1803	1	0.042859	0.10847	0.22964	0.961866	4622	1	0.042859	0.0168854
R1	MYZAP	4	0.032096	0.084291	0.904769	1804	3	-0.14346	0.47881	0.5854	1	10917	1	-0.14346	0.0434623
R1	ALG5	4	0.032138	0.084381	0.905233	1805	2	-0.16418	0.72318	0.73268	1	13612	1	-0.16418	0.0432396
R1	PAX4	4	0.03219	0.084497	0.905905	1806	3	-0.13794	0.90639	0.90639	1	16891	0	-0.13794	0.0429173
R1	ZFX	4	0.032217	0.084552	0.905905	1807	3	-0.19837	0.74177	0.74738	1	13870	1	-0.19837	0.0429173
R1	COIL	4	0.032229	0.084584	0.905905	1808	3	-0.21287	0.7474	0.75205	1	13956	1	-0.21287	0.0429173
R1	FAM35A	4	0.032269	0.084662	0.906006	1809	3	-0.24669	0.37275	0.51559	1	9683	1	-0.24669	0.0428689
R1	SFXN4	4	0.032289	0.084713	0.906006	1810	3	-0.10003	0.98289	0.98289	1	18572	0	-0.10003	0.0428689
R1	SPTSSA	4	0.032327	0.084803	0.906006	1811	3	-0.24352	0.9359	0.93595	1	17493	0	-0.24352	0.0428689
R1	TADA2B	4	0.032338	0.084819	0.906006	1812	3	-0.1898	0.91226	0.91226	1	17006	0	-0.1898	0.0428689
R1	TTC16	4	0.032372	0.084883	0.906006	1813	3	-0.17224	0.77184	0.77319	1	14363	1	-0.17224	0.0428689
R1	NUDT21	4	0.032382	0.084903	0.906006	1814	3	-0.29377	0.92286	0.92302	1	17247	0	-0.29377	0.0428689
R1	AIP	4	0.03239	0.084921	0.906006	1815	2	-0.00067517	0.1039	0.22143	0.960445	4463	2	-0.00067517	0.0428689
R1	STXBP5L	4	0.032441	0.085013	0.906115	1816	2	-0.10017	0.90585	0.90586	1	16879	0	-0.10017	0.0428167
R1	KRAS	4	0.032446	0.085024	0.906115	1817	3	-0.201	0.31349	0.45212	1	8531	1	-0.201	0.0428167
R1	ELL3	4	0.032491	0.08513	0.906738	1818	2	-0.12236	0.89132	0.89129	1	16621	0	-0.12236	0.0425182
R1	NFKBIA	4	0.032556	0.08527	0.907127	1819	2	-0.066922	0.14289	0.26882	0.980272	5307	2	-0.066922	0.0423319
R1	VCAN	4	0.032576	0.085301	0.907127	1820	2	-0.088968	0.24765	0.38165	1	7315	2	-0.088968	0.0423319
R1	C20orf24	4	0.032582	0.08531	0.907127	1821	3	-0.18877	0.78255	0.78307	1	14542	1	-0.18877	0.0423319
R1	REEP2	4	0.032604	0.085356	0.907127	1822	3	-0.15901	0.7839	0.78434	1	14571	1	-0.15901	0.0423319
R1	TAC3	4	0.032632	0.085408	0.907127	1823	3	-0.19823	0.97233	0.97247	1	18310	0	-0.19823	0.0423319
R1	SLC28A1	4	0.032648	0.085447	0.907127	1824	3	-0.14365	0.95849	0.9585	1	17974	0	-0.14365	0.0423319
R1	COPA	4	0.032729	0.085635	0.908123	1825	3	-0.35258	0.98185	0.98185	1	18546	0	-0.35258	0.0418553
R1	VARS	4	0.032729	0.085635	0.908123	1826	3	-0.31299	0.97293	0.97307	1	18323	0	-0.31299	0.0418553
R1	STMN4	4	0.032871	0.085917	0.910228	1827	3	-0.1456	0.66206	0.68879	1	12767	1	-0.1456	0.0408498
R1	NIP7	4	0.032894	0.085974	0.910228	1828	2	-0.17486	0.82059	0.82049	1	15271	0	-0.17486	0.0408498
R1	PPAPDC1B	4	0.032895	0.085974	0.910228	1829	2	-0.097706	0.61993	0.66187	1	12268	1	-0.097706	0.0408498
R1	TTC24	4	0.033011	0.086213	0.912163	1830	3	-0.18003	0.8661	0.86595	1	16124	0	-0.18003	0.0399275
R1	ADAMTSL2	4	0.033034	0.086261	0.912163	1831	3	-0.2143	0.93464	0.93473	1	17467	0	-0.2143	0.0399275
R1	KRTAP4-12	4	0.033059	0.086309	0.912163	1832	2	-0.19149	0.88889	0.88884	1	16569	0	-0.19149	0.0399275
R1	TOE1	4	0.03308	0.086346	0.912163	1833	3	-0.18579	0.96473	0.96476	1	18120	0	-0.18579	0.0399275
R1	COQ3	4	0.033173	0.086551	0.913831	1834	3	-0.13941	0.41819	0.55735	1	10439	1	-0.13941	0.0391341
R1	GANAB	4	0.033226	0.086654	0.914423	1835	3	-0.23757	0.8158	0.81572	1	15183	0	-0.23757	0.0388529
R1	H3F3C	4	0.03326	0.086717	0.914588	1836	3	-0.18013	0.80571	0.80559	1	14995	0	-0.18013	0.0387745
R1	CCDC64B	4	0.033319	0.086856	0.915196	1837	3	-0.31912	0.43231	0.56364	1	10553	1	-0.31912	0.0384859
R1	SREK1IP1	4	0.033328	0.086875	0.915196	1838	3	-0.32932	0.741	0.74674	1	13854	1	-0.32932	0.0384859
R1	GREM1	4	0.033348	0.086916	0.915196	1839	1	-0.035533	0.47601	0.58401	1	10892	1	-0.035533	0.0384859
R1	SNX3	4	0.033448	0.087126	0.916825	1840	1	-0.0095643	0.83445	0.83436	1	15527	0	-0.0095643	0.0377136
R1	RD3	4	0.033474	0.087181	0.916825	1841	3	-0.19506	0.62073	0.66235	1	12277	1	-0.19506	0.0377136
R1	CATIP	4	0.033499	0.087227	0.916825	1842	3	-0.17581	0.98377	0.98375	1	18597	0	-0.17581	0.0377136
R1	B3GNT6	4	0.033514	0.08726	0.916825	1843	2	-0.18317	0.95959	0.9596	1	17998	0	-0.18317	0.0377136
R1	COL23A1	4	0.0336	0.087415	0.917754	1844	1	0.0060885	0.82646	0.82638	1	15373	0	0.0060885	0
R1	YPEL3	4	0.033675	0.087566	0.917754	1845	3	-0.254	0.70236	0.71698	1	13315	1	-0.254	0.0372737
R1	ESR2	4	0.03368	0.087579	0.917754	1846	3	-0.18371	0.60501	0.65286	1	12124	1	-0.18371	0.0372737
R1	UXT	4	0.033733	0.087687	0.917754	1847	2	-0.24812	0.74723	0.7519	1	13949	1	-0.24812	0.0372737
R1	IL1R2	4	0.033743	0.087705	0.917754	1848	3	-0.16425	0.91487	0.91493	1	17068	0	-0.16425	0.0372737
R1	HIRA	4	0.033748	0.087715	0.917754	1849	3	-0.32072	0.94809	0.94812	1	17763	0	-0.32072	0.0372737
R1	EIF4A3	4	0.03376	0.087743	0.917754	1850	3	-0.30548	0.91707	0.91715	1	17118	0	-0.30548	0.0372737
R1	BATF2	4	0.033795	0.087815	0.917754	1851	2	-0.14969	0.95482	0.95481	1	17895	0	-0.14969	0.0372737
R1	TMEM9	4	0.033801	0.087822	0.917754	1852	1	0.053453	0.16226	0.28981	0.984688	5697	2	0.053453	0.00670135
R1	ADAMTS7	4	0.033802	0.087823	0.917754	1853	3	-0.15777	0.56134	0.62776	1	11671	1	-0.15777	0.0372737
R1	KCNJ4	4	0.033826	0.087876	0.917774	1854	2	-0.11818	0.018297	0.053962	0.823967	1268	1	-0.11818	0.0372642
R1	RNF213	4	0.033847	0.087919	0.917774	1855	2	-0.095054	0.75669	0.75994	1	14090	1	-0.095054	0.0372642
R1	USP17L22	4	0.033884	0.087989	0.91801	1856	3	-0.34276	0.27701	0.413	1	7860	1	-0.34276	0.0371526
R1	ESPN	4	0.03392	0.088076	0.918417	1857	3	-0.18696	0.29069	0.42769	1	8118	1	-0.18696	0.0369601
R1	PHF5A	4	0.034055	0.088366	0.920688	1858	3	-0.30949	0.29908	0.43662	1	8260	1	-0.30949	0.0358875
R1	CIAPIN1	4	0.034066	0.088389	0.920688	1859	2	-0.089465	0.26139	0.39639	1	7571	2	-0.089465	0.0358875
R1	FGFR3	4	0.034098	0.088465	0.920986	1860	2	-0.10959	0.53583	0.61398	1	11432	1	-0.10959	0.035747
R1	FITM1	4	0.034154	0.088572	0.921225	1861	2	-0.13739	0.089613	0.19557	0.946472	4000	1	-0.13739	0.0356343
R1	DRAP1	4	0.034158	0.088583	0.921225	1862	3	-0.17015	0.98241	0.9824	1	18560	0	-0.17015	0.0356343
R1	SNX22	4	0.034204	0.088676	0.921698	1863	2	-0.1647	0.87358	0.87349	1	16277	0	-0.1647	0.0354114
R1	C14orf166	4	0.034244	0.088765	0.922123	1864	2	-0.079716	0.37637	0.51947	1	9756	2	-0.079716	0.0352111
R1	FURIN	4	0.034297	0.088859	0.922184	1865	3	-0.19976	0.97782	0.97799	1	18449	0	-0.19976	0.0351824
R1	NPM3	4	0.034305	0.08888	0.922184	1866	1	0.016645	0.21777	0.34965	0.997706	6785	2	0.016645	0.000997416
R1	NDUFA8	4	0.034318	0.088913	0.922184	1867	3	-0.1546	0.98555	0.98552	1	18647	0	-0.1546	0.0351824
R1	MRPS15	4	0.03436	0.088996	0.922544	1868	3	-0.19188	0.98532	0.9853	1	18639	0	-0.19188	0.0350129
R1	CCNJL	4	0.034387	0.089062	0.922608	1869	3	-0.15103	0.72847	0.73676	1	13679	1	-0.15103	0.0349828
R1	TRIM74	4	0.034438	0.089161	0.922608	1870	3	-0.155	0.54969	0.62141	1	11544	1	-0.155	0.0349828
R1	LTBP3	4	0.034456	0.089195	0.922608	1871	1	0.014136	0.80002	0.7999	1	14876	1	0.014136	0
R1	NFRKB	4	0.034467	0.089221	0.922608	1872	3	-0.17363	0.96075	0.96075	1	18022	0	-0.17363	0.0349828
R1	CTU2	4	0.034478	0.08924	0.922608	1873	3	-0.35945	0.95473	0.95471	1	17893	0	-0.35945	0.0349828
R1	XRN2	4	0.034528	0.089334	0.923082	1874	2	-0.21876	0.1216	0.24579	0.969192	4901	1	-0.21876	0.0347597
R1	KIFC1	4	0.034559	0.089397	0.923245	1875	2	-0.17378	0.87095	0.87083	1	16224	0	-0.17378	0.034683
R1	ZBTB8B	4	0.034591	0.089457	0.923376	1876	2	-0.03739	0.11344	0.23697	0.967268	4743	2	-0.03739	0.0346214
R1	STRA13	4	0.034686	0.089635	0.924018	1877	3	-0.15476	0.80309	0.80296	1	14950	0	-0.15476	0.0343196
R1	RGPD5	4	0.034691	0.089646	0.924018	1878	3	-0.19688	0.58638	0.64189	1	11932	1	-0.19688	0.0343196
R1	ARHGEF7	4	0.034717	0.089702	0.924018	1879	3	-0.14932	0.47639	0.58418	1	10897	1	-0.14932	0.0343196
R1	TP53TG3B	4	0.03472	0.08971	0.924018	1880	3	-0.17862	0.52325	0.60751	1	11306	1	-0.17862	0.0343196
R1	SH2B1	4	0.034801	0.089879	0.924081	1881	3	-0.18642	0.13877	0.26439	0.976036	5241	1	-0.18642	0.03429
R1	DPY30	4	0.034807	0.08989	0.924081	1882	3	-0.1815	0.98235	0.98233	1	18558	0	-0.1815	0.03429
R1	TUBB	4	0.034812	0.0899	0.924081	1883	3	-0.35823	0.55526	0.62441	1	11602	1	-0.35823	0.03429
R1	DEFB123	4	0.03483	0.089939	0.924081	1884	3	-0.20163	0.96744	0.96746	1	18197	0	-0.20163	0.03429
R1	ZNF806	4	0.034865	0.090011	0.924081	1885	3	-0.14508	0.41895	0.55765	1	10444	1	-0.14508	0.03429
R1	STK4	4	0.034893	0.090071	0.924081	1886	3	-0.17232	0.58795	0.64281	1	11946	1	-0.17232	0.03429
R1	TRAPPC1	4	0.034907	0.090102	0.924081	1887	3	-0.3089	0.0090391	0.030401	0.762945	766	1	-0.3089	0.03429
R1	KRTAP27-1	4	0.034934	0.090146	0.924081	1888	1	0.053107	0.30383	0.44169	1	8347	2	0.053107	0
R1	IRF5	4	0.034934	0.090146	0.924081	1889	3	-0.091354	0.93335	0.93344	1	17439	0	-0.091354	0.03429
R1	PLGLB1	4	0.034975	0.090234	0.924488	1890	3	-0.16869	0.78696	0.78725	1	14630	1	-0.16869	0.0340987
R1	UBB	4	0.035009	0.090303	0.924706	1891	3	-0.14426	0.97332	0.97346	1	18334	0	-0.14426	0.0339963
R1	C14orf119	4	0.035076	0.090452	0.92575	1892	2	-0.097418	0.39826	0.54283	1	10185	2	-0.097418	0.0335063
R1	DEFB4A	4	0.03516	0.090634	0.927123	1893	3	-0.1324	0.91468	0.91473	1	17064	0	-0.1324	0.0328626
R1	CASP8	4	0.035211	0.090743	0.927747	1894	2	-0.062801	0.93238	0.93246	1	17422	0	-0.062801	0.0325704
R1	CCDC77	4	0.035259	0.090846	0.928303	1895	3	-0.13869	0.95501	0.955	1	17903	0	-0.13869	0.0323102
R1	CENPQ	4	0.035361	0.091061	0.929814	1896	3	-0.14486	0.85627	0.8561	1	15925	0	-0.14486	0.0316039
R1	COPE	4	0.035376	0.091089	0.929814	1897	3	-0.24424	0.89016	0.89013	1	16598	0	-0.24424	0.0316039
R1	SPRYD3	4	0.035511	0.091351	0.93154	1898	2	-0.10164	0.79419	0.79421	1	14762	1	-0.10164	0.0307985
R1	TMEM102	4	0.035512	0.091355	0.93154	1899	1	-0.014248	0.83275	0.83267	1	15492	0	-0.014248	0.0307985
R1	GFPT1	4	0.03565	0.091618	0.932704	1900	2	-0.15666	0.56878	0.63183	1	11755	1	-0.15666	0.0302562
R1	SERPINH1	4	0.035659	0.091637	0.932704	1901	3	-0.13714	0.97559	0.97576	1	18396	0	-0.13714	0.0302562
R1	OR5AC2	4	0.035668	0.091653	0.932704	1902	3	-0.09675	0.69474	0.71149	1	13200	1	-0.09675	0.0302562
R1	AP3M2	4	0.035671	0.091662	0.932704	1903	2	-0.1306	0.017226	0.051665	0.816517	1224	1	-0.1306	0.0302562
R1	NLGN3	4	0.035791	0.091899	0.934421	1904	3	-0.13442	0.3599	0.50179	1	9423	1	-0.13442	0.0294574
R1	HMGCS1	4	0.035833	0.09198	0.934421	1905	3	-0.2327	0.78725	0.78751	1	14635	1	-0.2327	0.0294574
R1	KLHL6	4	0.035852	0.092016	0.934421	1906	2	-0.065272	0.076199	0.17035	0.934127	3525	2	-0.065272	0.0294574
R1	COPS5	4	0.035915	0.092142	0.934421	1907	3	-0.23317	0.9303	0.93041	1	17379	0	-0.23317	0.0294574
R1	BHLHE41	4	0.035921	0.092157	0.934421	1908	3	-0.22194	0.95776	0.95778	1	17955	0	-0.22194	0.0294574
R1	C4BPA	4	0.035927	0.092173	0.934421	1909	3	-0.15928	0.96795	0.96799	1	18209	0	-0.15928	0.0294574
R1	FASN	4	0.035947	0.092215	0.934421	1910	3	-0.15125	0.72671	0.73545	1	13662	1	-0.15125	0.0294574
R1	HEXIM1	4	0.035949	0.092216	0.934421	1911	2	-0.16449	0.70712	0.72043	1	13377	1	-0.16449	0.0294574
R1	EMC9	4	0.036024	0.092367	0.935204	1912	2	-0.09566	0.56735	0.63103	1	11741	1	-0.09566	0.0290936
R1	TGFB3	4	0.036033	0.09239	0.935204	1913	3	-0.19638	0.95553	0.95553	1	17912	0	-0.19638	0.0290936
R1	BCAR1	4	0.036086	0.092503	0.935858	1914	3	-0.17194	0.6347	0.67102	1	12424	1	-0.17194	0.02879
R1	FKBPL	4	0.036116	0.092556	0.935902	1915	1	-0.01613	0.12773	0.25234	0.969614	5035	1	-0.01613	0.0287696
R1	OR1N2	4	0.036166	0.092658	0.936447	1916	2	-0.20015	0.67223	0.69566	1	12891	1	-0.20015	0.0285168
R1	RFC3	4	0.036249	0.092833	0.937357	1917	3	-0.23904	0.72798	0.7364	1	13673	1	-0.23904	0.028095
R1	PATE2	4	0.036267	0.092868	0.937357	1918	2	-0.061764	0.38944	0.53339	1	10000	1	-0.061764	0.028095
R1	VPS35	4	0.036281	0.092893	0.937357	1919	3	-0.17202	0.93091	0.93104	1	17395	0	-0.17202	0.028095
R1	DYNLT1	4	0.036367	0.09306	0.938499	1920	2	-0.15331	0.82175	0.82166	1	15292	0	-0.15331	0.0275662
R1	PLEKHO1	4	0.036388	0.093104	0.938499	1921	2	-0.11978	0.87472	0.87463	1	16296	0	-0.11978	0.0275662
R1	MPPED1	4	0.036418	0.093167	0.938504	1922	3	-0.14119	0.96593	0.96596	1	18159	0	-0.14119	0.0275639
R1	CDKN1C	4	0.036429	0.093202	0.938504	1923	3	-0.14618	0.86275	0.86259	1	16065	0	-0.14618	0.0275639
R1	CD74	4	0.036483	0.093312	0.938504	1924	3	-0.12579	0.96695	0.96697	1	18185	0	-0.12579	0.0275639
R1	MYEF2	4	0.036518	0.093391	0.938504	1925	2	-0.16192	0.67431	0.69711	1	12922	1	-0.16192	0.0275639
R1	NDUFV1	4	0.036525	0.093406	0.938504	1926	3	-0.3122	0.7855	0.78585	1	14602	1	-0.3122	0.0275639
R1	SIAE	4	0.036568	0.093497	0.938504	1927	1	0.056683	0.30546	0.44342	1	8376	2	0.056683	0
R1	SLC25A10	4	0.036572	0.093506	0.938504	1928	3	-0.15261	0.77236	0.77366	1	14374	1	-0.15261	0.0275639
R1	MRPL19	4	0.036598	0.093559	0.938504	1929	3	-0.18699	0.74279	0.74822	1	13884	1	-0.18699	0.0275639
R1	BOP1	4	0.036599	0.09356	0.938504	1930	3	-0.24234	0.93632	0.93636	1	17505	0	-0.24234	0.0275639
R1	RASGEF1C	4	0.036647	0.093645	0.938504	1931	2	-0.095802	0.68653	0.70565	1	13099	1	-0.095802	0.0275639
R1	GPR108	4	0.036669	0.093694	0.938504	1932	2	0.054016	0.049538	0.11851	0.90344	2540	2	0.054016	0.0441007
R1	CKS1B	4	0.036712	0.093765	0.938504	1933	3	-0.24987	0.94121	0.94128	1	17601	0	-0.24987	0.0275639
R1	CXorf56	4	0.036719	0.093778	0.938504	1934	2	-0.1033	0.81563	0.81554	1	15178	0	-0.1033	0.0275639
R1	DUPD1	4	0.036721	0.093783	0.938504	1935	3	-0.21921	0.98261	0.9826	1	18565	0	-0.21921	0.0275639
R1	BIRC2	4	0.036755	0.093853	0.938725	1936	2	-0.21732	0.59681	0.64798	1	12041	1	-0.21732	0.0274616
R1	RPLP1	4	0.036835	0.09403	0.939659	1937	3	-0.21286	0.17823	0.30705	0.990413	5997	1	-0.21286	0.0270297
R1	C9orf69	4	0.03687	0.094093	0.939659	1938	1	0.10349	0.084895	0.18678	0.941355	3836	3	0.10349	0.0262466
R1	SLC11A1	4	0.036901	0.09416	0.939659	1939	3	-0.19617	0.81646	0.81636	1	15198	0	-0.19617	0.0270297
R1	HDDC3	4	0.036919	0.094197	0.939659	1940	3	-0.16717	0.97067	0.97074	1	18270	0	-0.16717	0.0270297
R1	MOGAT1	4	0.036928	0.094223	0.939659	1941	2	-0.080015	0.91948	0.91959	1	17170	0	-0.080015	0.0270297
R1	TMEM165	4	0.036939	0.094238	0.939659	1942	3	-0.16626	0.9653	0.96534	1	18139	0	-0.16626	0.0270297
R1	UNC45B	4	0.03697	0.094301	0.939807	1943	2	-0.060007	0.813	0.81292	1	15124	0	-0.060007	0.0269613
R1	RSBN1	4	0.037056	0.094478	0.939815	1944	3	-0.15331	0.96087	0.96086	1	18024	0	-0.15331	0.0269576
R1	EIF4EBP3	4	0.037058	0.094479	0.939815	1945	2	-0.13706	0.7391	0.74515	1	13832	1	-0.13706	0.0269576
R1	OR4C12	4	0.037086	0.094537	0.939815	1946	3	-0.135	0.62783	0.66672	1	12349	1	-0.135	0.0269576
R1	CAPZA2	4	0.037116	0.09459	0.939815	1947	3	-0.18057	0.59887	0.6492	1	12062	1	-0.18057	0.0269576
R1	UBA3	4	0.037121	0.094598	0.939815	1948	2	-0.29105	0.93259	0.93266	1	17427	0	-0.29105	0.0269576
R1	PKP2	4	0.037125	0.094608	0.939815	1949	3	-0.15055	0.93195	0.93205	1	17418	0	-0.15055	0.0269576
R1	MAFB	4	0.037141	0.094642	0.939815	1950	3	-0.16297	0.75708	0.76027	1	14098	1	-0.16297	0.0269576
R1	HSPE1-MOB4	4	0.037171	0.094711	0.940023	1951	2	-0.038808	0.67151	0.69518	1	12885	1	-0.038808	0.0268615
R1	SLC2A8	4	0.037253	0.094891	0.941322	1952	2	-0.12991	0.035563	0.090301	0.877256	1990	1	-0.12991	0.0262618
R1	HLCS	4	0.037297	0.094981	0.941493	1953	3	-0.21619	0.96457	0.9646	1	18114	0	-0.21619	0.0261829
R1	CERK	4	0.037315	0.095005	0.941493	1954	3	-0.17474	0.4221	0.55909	1	10468	1	-0.17474	0.0261829
R1	ZNF174	4	0.037372	0.095126	0.941933	1955	2	-0.13414	0.80262	0.80248	1	14940	0	-0.13414	0.02598
R1	ECI1	4	0.037381	0.095147	0.941933	1956	3	-0.15661	0.39339	0.53762	1	10088	1	-0.15661	0.02598
R1	SLC26A11	4	0.037427	0.09523	0.942276	1957	3	-0.15231	0.024754	0.067688	0.856119	1531	1	-0.15231	0.0258219
R1	PDE6H	4	0.03746	0.095293	0.942417	1958	2	-0.14334	0.963	0.96301	1	18078	0	-0.14334	0.0257569
R1	SLC22A18	4	0.037499	0.095376	0.942637	1959	3	-0.21216	0.94482	0.94484	1	17693	0	-0.21216	0.0256555
R1	TRIM6-TRIM34	4	0.037517	0.095413	0.942637	1960	3	-0.16838	0.086333	0.18945	0.941355	3891	1	-0.16838	0.0256555
R1	NID1	4	0.037563	0.095504	0.942689	1961	2	-0.088469	0.73182	0.73942	1	13730	1	-0.088469	0.0256316
R1	C11orf95	4	0.037573	0.095525	0.942689	1962	2	-0.040652	0.83521	0.83512	1	15542	0	-0.040652	0.0256316
R1	C2orf57	4	0.037623	0.095612	0.942689	1963	1	0.092064	0.082987	0.1832	0.941208	3766	3	0.092064	0.0263144
R1	SNAI1	4	0.037623	0.095613	0.942689	1964	2	-0.15201	0.88669	0.88662	1	16514	0	-0.15201	0.0256316
R1	FAM195A	4	0.037678	0.09571	0.942771	1965	3	-0.19591	0.95391	0.95391	1	17877	0	-0.19591	0.0255938
R1	CILP2	4	0.0377	0.095756	0.942771	1966	2	-0.15559	0.18263	0.31178	0.99151	6087	1	-0.15559	0.0255938
R1	RNF168	4	0.037705	0.095767	0.942771	1967	3	-0.19162	0.73593	0.74259	1	13784	1	-0.19162	0.0255938
R1	PERM1	4	0.037754	0.095856	0.943172	1968	2	-0.12828	0.93919	0.93927	1	17563	0	-0.12828	0.0254091
R1	POU6F1	4	0.037824	0.096004	0.944147	1969	2	-0.094229	0.853	0.8528	1	15865	0	-0.094229	0.0249604
R1	WDR7	4	0.037875	0.096111	0.944714	1970	2	-0.20084	0.88853	0.88849	1	16557	0	-0.20084	0.0246996
R1	FAM78B	4	0.037924	0.096203	0.944714	1971	1	0.033582	0.31515	0.45389	1	8558	2	0.033582	0
R1	SUMO4	4	0.037945	0.096247	0.944714	1972	3	-0.14695	0.51866	0.60513	1	11269	1	-0.14695	0.0246996
R1	XPO6	4	0.037973	0.096302	0.944714	1973	3	-0.17719	0.90144	0.90147	1	16805	0	-0.17719	0.0246996
R1	CD101	4	0.037975	0.096306	0.944714	1974	3	-0.10272	0.98158	0.98156	1	18538	0	-0.10272	0.0246996
R1	GORASP2	4	0.03805	0.096453	0.945592	1975	3	-0.14455	0.9749	0.97504	1	18372	0	-0.14455	0.0242962
R1	RBM6	4	0.038072	0.096493	0.945592	1976	2	-0.15799	0.90327	0.90331	1	16841	0	-0.15799	0.0242962
R1	TEN1	4	0.038138	0.096635	0.946506	1977	2	-0.10443	0.12499	0.24942	0.969388	4980	2	-0.10443	0.0238766
R1	KHDC1L	4	0.038168	0.096696	0.946623	1978	3	-0.13452	0.58981	0.64387	1	11970	1	-0.13452	0.0238229
R1	MYDGF	4	0.038208	0.096775	0.94692	1979	3	-0.14007	0.67623	0.69844	1	12945	1	-0.14007	0.0236867
R1	PHB	4	0.038259	0.096869	0.947357	1980	3	-0.33436	0.98098	0.98099	1	18521	0	-0.33436	0.0234863
R1	COX10	4	0.038287	0.096922	0.947399	1981	3	-0.15708	0.97514	0.97531	1	18381	0	-0.15708	0.0234671
R1	C10orf142	4	0.038379	0.097104	0.947848	1982	3	-0.12307	0.95764	0.95765	1	17952	0	-0.12307	0.0232613
R1	BCKDHB	4	0.03838	0.097105	0.947848	1983	2	-0.12063	0.75511	0.75863	1	14061	1	-0.12063	0.0232613
R1	IRX4	4	0.038397	0.097144	0.947848	1984	3	-0.22469	0.94305	0.94313	1	17646	0	-0.22469	0.0232613
R1	TPM3	4	0.038426	0.09721	0.947848	1985	2	-0.097555	0.65505	0.68417	1	12680	1	-0.097555	0.0232613
R1	CATSPER3	4	0.038447	0.097258	0.947848	1986	3	-0.1437	0.65991	0.68739	1	12739	1	-0.1437	0.0232613
R1	ARHGAP11A	4	0.038471	0.097304	0.947848	1987	3	-0.13158	0.58774	0.64269	1	11944	1	-0.13158	0.0232613
R1	CLK3	4	0.038476	0.097311	0.947848	1988	2	-0.02743	0.40071	0.54549	1	10233	1	-0.02743	0.0232613
R1	AGAP11	4	0.038501	0.097364	0.94788	1989	3	-0.24069	0.9814	0.98138	1	18534	0	-0.24069	0.0232466
R1	CREG2	4	0.038527	0.097412	0.94788	1990	2	-0.068453	0.56053	0.62729	1	11664	1	-0.068453	0.0232466
R1	CACNA1B	4	0.038577	0.097511	0.948369	1991	1	0.034222	0.84927	0.84906	1	15800	0	0.034222	0
R1	C14orf177	4	0.038644	0.097659	0.948456	1992	2	-0.15009	0.69868	0.71429	1	13264	1	-0.15009	0.0229828
R1	JAZF1	4	0.038668	0.097712	0.948456	1993	3	-0.13783	0.63097	0.6687	1	12396	1	-0.13783	0.0229828
R1	ANG	4	0.038702	0.097784	0.948456	1994	3	-0.16032	0.86136	0.86114	1	16032	0	-0.16032	0.0229828
[truncated: 36,734 more rows]

## Sheet: S2C Data
S2C Data. Results of data analysis with MAGeCK software for the comparison KO30h vs UI30h. The following information is presented for each gene: num (number of sgRNAs in library), neg|score (the RRA score for this gene being depleted), neg|p-value (the p-value for this gene being depleted), neg|fdr (the FDR for this gene being depleted), neg|rank (rank based on neg|score, most depleted first), ne…
[truncated: 38,729 more rows]

[truncated: 2 more sheets: S2D Data, S2E Data]
