# Supplementary material for: Genome-wide identification of modulators of Chlamydia trachomatis parasitophorous vacuole stability highlights an important role for sphingolipid supply
Source: PLoS Biol. 2025 Aug 12;23(8):e3003297. doi: 10.1371/journal.pbio.3003297 (PMC12342332; doi:10.1371/journal.pbio.3003297)
Supplement: S3 Data — (A) Data underlying the volcano plots depicting genes with depleted or enriched sgRNAs in cultures infected with CTL2-cpoS::cat (KO30h versus UI30h) or CTL2 (WT60h versus UI60h). Data are displayed in S1D Fig. (B) Data underlying the scatter plots depicting genes with enriched sgRNAs in cultures infected with CTL2-cpoS::cat (KO30h versus UI30h) or CTL2 (WT60h versus UI60h). Data are displayed in S1E Fig. (XLSX) [file pbio.3003297.s016.xlsx]

## Sheet: S3A Data
S3A Data. Data underlying the volcano plots depicting genes with depleted or enriched sgRNAs in cultures infected with CTL2-cpoS::cat (KO30h vs UI30h) or CTL2 (WT60h vs UI60h). The following information is presented for each gene: neg|fdr (the FDR for this gene being depleted), pos|fdr (the FDR for this gene being enriched), pos|lfc (average log2 fold change between control and treatment), neg lo…
KO30h-UI30h-R1						KO30h-UI30h-R2						WT60h-UI60h-R1						WT60h-UI60h-R2
Gene	neg|fdr	pos|fdr	pos|lfc	(-log FDR)		gene	neg|fdr	pos|fdr	pos|lfc	(-log FDR)		Gene	neg|fdr	pos|fdr	pos|lfc	(-log FDR)		Gene	neg|fdr	pos|fdr	pos|lfc	(-log FDR)
A1BG	1	1	-0.032651	0		A1BG	0.942772	1	0.011069	0		A1BG	1	0.999982	-0.023991	0		A1BG	0.951449	0.999999	-0.10339	0.0216145
A1CF	1	1	0.055314	0		A1CF	1	1	0.066994	0		A1CF	1	0.999982	0.02349	7.81737e-06		A1CF	1	0.999999	-0.07071	0
A2M	1	1	-0.017064	0		A2M	1	1	-0.088355	0		A2M	1	0.999982	-0.061306	0		A2M	0.96655	0.999999	-0.095135	0.0147757
A2ML1	1	1	-0.0079534	0		A2ML1	1	1	0.11654	0		A2ML1	1	0.999982	-0.038998	0		A2ML1	1	0.999999	-0.023915	0
A3GALT2	0.780352	1	-0.15353	0.107709		A3GALT2	0.751597	1	-0.11386	0.124015		A3GALT2	0.92996	0.999982	-0.18565	0.0315357		A3GALT2	1	0.999999	0.064913	4.34295e-07
A4GALT	0.95389	1	-0.12429	0.0205017		A4GALT	1	0.984332	0.10171	0.0068584		A4GALT	1	0.999982	-0.086254	0		A4GALT	1	0.999999	-0.04559	0
A4GNT	1	0.983197	0.06039	0.00735946		A4GNT	1	0.859603	0.092111	0.0657021		A4GNT	1	0.999982	0.10175	7.81737e-06		A4GNT	1	0.979728	0.12703	0.00889448
AAAS	1	1	-0.048325	0		AAAS	1	1	-0.00021595	0		AAAS	1	0.938766	0.15999	0.0274426		AAAS	1	0.999999	0.02106	4.34295e-07
AACS	1	1	0.017823	0		AACS	1	1	-0.021865	0		AACS	0.998299	0.999982	-0.063819	0.000739364		AACS	1	0.987892	0.09859	0.00529053
AADAC	1	1	-0.016631	0		AADAC	0.963499	1	-0.10224	0.0161487		AADAC	1	0.999982	-0.022048	0		AADAC	1	0.999999	-0.024967	0
AADACL2	1	0.940381	0.12662	0.0266962		AADACL2	0.982159	1	-0.06684	0.0078182		AADACL2	0.998299	0.999982	-0.039929	0.000739364		AADACL2	1	0.999999	0.0086471	4.34295e-07
AADACL3	1	0.983197	0.14121	0.00735946		AADACL3	1	1	-0.024661	0		AADACL3	1	0.999926	0.10756	3.2139e-05		AADACL3	1	0.981476	0.12612	0.00812032
AADACL4	0.911579	1	-0.12744	0.0402057		AADACL4	0.98344	1	-0.16379	0.00725213		AADACL4	1	0.999982	0.051132	7.81737e-06		AADACL4	1	0.993056	-0.044138	0
AADAT	0.745926	1	-0.13618	0.127304		AADAT	1	1	-0.040709	0		AADAT	1	0.993827	0.099138	0.00268921		AADAT	0.992013	0.999999	-0.052251	0.00348264
AAED1	1	1	-0.024794	0		AAED1	1	1	0.027837	0		AAED1	1	0.999982	0.089306	7.81737e-06		AAED1	1	0.999999	0.0023298	4.34295e-07
AAGAB	0.818029	1	-0.024656	0.0872313		AAGAB	0.952531	1	-0.12924	0.0211209		AAGAB	0.555006	0.999982	-0.091831	0.255702		AAGAB	0.84788	0.999999	-0.18595	0.0716656
AAK1	0.984831	1	0.039297	0		AAK1	1	0.859926	0.11212	0.0655389		AAK1	1	0.985847	0.11497	0.00619048		AAK1	1	0.90104	0.15298	0.0452559
AAMDC	1	1	0.069127	0		AAMDC	1	0.911615	0.22009	0.0401885		AAMDC	1	0.716423	0.086704	0.14483		AAMDC	1	0.895545	0.12679	0.0479126
AAMP	1	1	0.06348	0		AAMP	1	0.929434	0.2283	0.0317814		AAMP	1	0.999982	-0.036178	0		AAMP	1	0.999999	0.065805	4.34295e-07
AANAT	0.859886	1	-0.043317	0.0655591		AANAT	1	0.31324	0.14371	0.504123		AANAT	1	0.806296	0.15387	0.0935055		AANAT	0.956868	0.906478	0.035154	0.0426427
AAR2	0.914217	1	-0.20476	0.0389507		AAR2	1	1	0.058484	0		AAR2	1	0.830073	0.077002	0.0808837		AAR2	0.869812	0.999999	-0.14732	0.0605746
AARD	1	1	0.065022	0		AARD	1	0.71934	0.15626	0.143066		AARD	1	0.999982	-0.0067573	0		AARD	0.984833	0.999999	-0.078255	0.00663741
AARS	1	0.983439	0.21787	0.00725257		AARS	1	1	0.13057	0		AARS	1	0.711552	0.49774	0.147793		AARS	1	0.999999	-0.042468	0
AARS2	1	1	0.048036	0		AARS2	1	0.130212	0.35292	0.885349		AARS2	1	0.999982	0.076359	7.81737e-06		AARS2	1	0.895545	0.13028	0.0479126
AARSD1	1	1	-0.014363	0		AARSD1	1	0.955134	0.19874	0.0199357		AARSD1	1	0.999982	0.043203	7.81737e-06		AARSD1	1	0.999999	-0.068295	0
AASDH	1	1	0.010606	0		AASDH	1	1	0.025424	0		AASDH	1	0.999982	0.031635	7.81737e-06		AASDH	1	0.999999	-0.024426	0
AASDHPPT	1	1	0.017971	0		AASDHPPT	1	0.415378	0.3586	0.381557		AASDHPPT	1	0.999982	0.14265	7.81737e-06		AASDHPPT	1	0.984003	0.12916	0.00700358
AASS	1	1	0.035319	0		AASS	1	1	0.088082	0		AASS	0.957577	0.999982	-0.10024	0.0188263		AASS	1	0.999999	-0.016674	0
AATF	1	0.820619	0.21999	0.0858584		AATF	0.964464	0.963275	0.14047	0.0162497		AATF	0.993567	0.999982	0.036396	7.81737e-06		AATF	0.993956	0.999999	-0.082518	0.00263284
AATK	1	1	0.015224	0		AATK	1	0.972215	0.14288	0.0122377		AATK	1	0.999982	0.030901	7.81737e-06		AATK	0.937239	0.999999	-0.16729	0.0281496
ABAT	1	0.243985	0.16584	0.612637		ABAT	1	1	-0.050891	0		ABAT	1	0.984637	0.098687	0.00672385		ABAT	1	0.999999	-0.0049395	0
ABCA1	0.854444	0.831601	-0.17101	0.0683164		ABCA1	0.998047	1	-0.055458	0.000849006		ABCA1	0.960389	0.999982	-0.15201	0.0175528		ABCA1	1	0.999999	-0.017569	0
ABCA10	1	1	-0.05543	0		ABCA10	1	1	0.041147	0		ABCA10	0.969543	0.999982	-0.20006	0.0134329		ABCA10	1	0.968773	0.11396	0.013778
ABCA12	0.845453	1	-0.18129	0.0729105		ABCA12	0.959137	1	-0.12879	0.0181194		ABCA12	1	0.977869	-0.038039	0		ABCA12	0.991199	0.999999	-0.068666	0.00383914
ABCA13	1	1	0.049088	0		ABCA13	1	1	0.033019	0		ABCA13	0.978092	0.999982	-0.087886	0.00962029		ABCA13	1	0.999999	-0.042179	0
ABCA2	0.894661	1	-0.065721	0.0483415		ABCA2	1	1	0.051708	0		ABCA2	1	0.830073	0.11902	0.0808837		ABCA2	1	0.999999	-0.047678	0
ABCA3	1	1	-0.040613	0		ABCA3	1	1	-0.031086	0		ABCA3	1	0.999982	-0.04456	0		ABCA3	1	0.636839	0.15861	0.19597
ABCA4	0.970207	1	-0.10887	0.0131356		ABCA4	1	1	-0.03128	0		ABCA4	0.98878	0.985847	0.13418	0.00619048		ABCA4	1	0.999999	0.0078479	4.34295e-07
ABCA5	1	1	0.10145	0		ABCA5	1	1	0.086567	0		ABCA5	1	0.999982	0.079645	7.81737e-06		ABCA5	0.665748	0.999999	-0.1962	0.17669
ABCA6	0.63637	1	-0.059975	0.19629		ABCA6	1	1	-0.06697	0		ABCA6	1	0.797383	0.18308	0.098333		ABCA6	1	0.999999	-0.037779	0
ABCA7	0.936795	1	-0.13546	0.0283554		ABCA7	1	1	-0.072106	0		ABCA7	0.98907	0.999982	0.047276	7.81737e-06		ABCA7	1	0.999999	0.02633	4.34295e-07
ABCA8	1	0.99935	0.060347	0.000282383		ABCA8	0.972273	1	-0.051087	0.0122118		ABCA8	0.973244	0.999982	-0.097655	0.0117783		ABCA8	1	0.999999	-0.023601	0
ABCA9	1	0.973518	0.14352	0.011656		ABCA9	1	1	0.012431	0		ABCA9	1	0.999982	-0.044084	0		ABCA9	0.962712	0.999999	-0.036921	0.0165036
ABCB1	1	1	0.069461	0		ABCB1	1	1	0.098575	0		ABCB1	1	0.999982	-0.0019054	0		ABCB1	1	0.895545	0.20085	0.0479126
ABCB10	1	1	-0.038085	0		ABCB10	1	1	-0.031778	0		ABCB10	1	0.968341	0.10148	0.0139717		ABCB10	0.95854	0.999999	-0.037524	0.0183898
ABCB11	1	0.940381	0.11981	0.0266962		ABCB11	1	1	0.031475	0		ABCB11	1	0.872189	0.020756	0.0593894		ABCB11	0.987525	0.999999	-0.082087	0.0054519
ABCB4	1	1	-0.058412	0		ABCB4	0.955261	1	-0.1224	0.019878		ABCB4	1	0.999982	-0.12401	0		ABCB4	1	0.999999	-0.085246	0
ABCB5	1	1	-0.015441	0		ABCB5	1	0.963443	0.099815	0.016174		ABCB5	1	0.973606	0.12214	0.0116168		ABCB5	1	0.95148	0.11093	0.0216003
ABCB6	1	1	-0.03213	0		ABCB6	0.980772	1	-0.063221	0.00843194		ABCB6	1	0.999982	0.11045	7.81737e-06		ABCB6	1	0.999999	0.035997	4.34295e-07
ABCB7	1	1	0.14168	0		ABCB7	0.961392	1	0.078302	0		ABCB7	0.919617	0.999982	-0.26852	0.036393		ABCB7	1	0.999999	-0.07021	0
ABCB8	1	1	0.1083	0		ABCB8	0.689862	1	-0.25459	0.161238		ABCB8	1	0.999982	-0.10177	0		ABCB8	1	0.999999	-0.022418	0
ABCB9	1	1	-0.11426	0		ABCB9	1	1	0.045354	0		ABCB9	1	0.894797	0.083642	0.0482755		ABCB9	1	0.999999	0.055121	4.34295e-07
ABCC1	0.97418	1	-0.15729	0.0113608		ABCC1	0.951829	1	-0.0032384	0.0214411		ABCC1	1	0.949802	0.15658	0.0223669		ABCC1	1	0.999999	-0.00098597	0
ABCC10	1	1	0.00053071	0		ABCC10	1	1	0.018773	0		ABCC10	1	0.999982	-0.01392	0		ABCC10	1	0.999999	0.002625	4.34295e-07
ABCC11	1	1	0.017474	0		ABCC11	1	1	0.067358	0		ABCC11	0.950664	0.981976	0.090978	0.00789913		ABCC11	1	0.999999	-0.048823	0
ABCC12	0.867933	0.975895	0.10569	0.0105969		ABCC12	1	1	-0.039791	0		ABCC12	1	0.999982	-0.042523	0		ABCC12	1	0.999999	-0.053926	0
ABCC2	0.970207	1	-0.16363	0.0131356		ABCC2	1	1	0.090078	0		ABCC2	0.950664	0.999982	-0.20549	0.021973		ABCC2	0.945051	0.999999	-0.044509	0.0245448
ABCC3	1	1	-0.062964	0		ABCC3	1	1	-0.046503	0		ABCC3	0.98878	0.999982	-0.073577	0.00490033		ABCC3	0.935894	0.999999	-0.12253	0.0287733
ABCC4	0.859886	1	-0.15723	0.0655591		ABCC4	0.815711	1	-0.20788	0.0884637		ABCC4	0.943927	0.999982	-0.17498	0.0250616		ABCC4	0.992013	0.999999	-0.05144	0.00348264
ABCC5	1	1	-0.042924	0		ABCC5	1	1	0.0059932	0		ABCC5	0.995561	0.999982	-0.05664	0.00193212		ABCC5	1	0.999999	0.047793	4.34295e-07
ABCC6	0.846666	1	-0.12936	0.0722879		ABCC6	1	1	-0.088298	0		ABCC6	1	0.994707	0.098158	0.00230483		ABCC6	1	0.765297	0.18609	0.11617
ABCC8	1	1	0.0109	0		ABCC8	1	0.119358	0.26313	0.923148		ABCC8	1	0.999982	0.014068	7.81737e-06		ABCC8	1	0.999999	0.00068544	4.34295e-07
ABCC9	1	1	0.020532	0		ABCC9	1	1	0.0013181	0		ABCC9	1	0.999982	-0.02012	0		ABCC9	1	0.981476	0.094614	0.00812032
ABCD1	0.529594	1	-0.24874	0.276057		ABCD1	0.715098	1	-0.12834	0.145634		ABCD1	0.788666	0.999982	-0.22344	0.103107		ABCD1	1	0.999999	-0.03966	0
ABCD2	1	1	-0.062787	0		ABCD2	1	1	-0.030464	0		ABCD2	0.993567	0.999982	-0.079276	0.00280284		ABCD2	1	0.999999	-0.0044834	0
ABCD3	1	1	0.0069482	0		ABCD3	0.977884	1	-0.11999	0.00971266		ABCD3	1	0.999982	-0.027289	0		ABCD3	0.993683	0.999999	0.0152	4.34295e-07
ABCD4	1	1	-0.099237	0		ABCD4	1	1	0.0090122	0		ABCD4	0.983032	0.999982	-0.087241	0.00743234		ABCD4	1	0.999999	-0.073485	0
ABCE1	1	1	0.080673	0		ABCE1	1	0.884296	0.21294	0.0534023		ABCE1	0.896301	0.999982	-0.29264	0.0475461		ABCE1	1	0.999999	0.0057582	4.34295e-07
ABCF1	1	0.903378	0.25728	0.0441305		ABCF1	1	0.685914	0.23998	0.16373		ABCF1	1	0.999982	0.064491	7.81737e-06		ABCF1	0.96655	0.999999	-0.17142	0.0147757
ABCF2	1	0.384488	0.24575	0.415117		ABCF2	1	0.670908	0.15897	0.173337		ABCF2	1	0.999982	-0.0068199	0		ABCF2	1	0.999999	0.067823	4.34295e-07
ABCF3	0.739604	1	-0.19166	0.131001		ABCF3	0.995339	1	-0.056639	0.00202898		ABCF3	1	0.999982	0.086432	7.81737e-06		ABCF3	1	0.999999	0.047213	4.34295e-07
ABCG1	1	1	-0.01972	0		ABCG1	1	1	0.035536	0		ABCG1	1	0.987674	0.13444	0.00538638		ABCG1	0.96085	0.999999	0.018749	4.34295e-07
ABCG2	1	1	0.0036049	0		ABCG2	1	1	0.017825	0		ABCG2	1	0.999982	-0.10265	0		ABCG2	1	0.999999	0.029338	4.34295e-07
ABCG4	1	1	0.013021	0		ABCG4	1	1	0.047233	0		ABCG4	1	0.999982	0.035358	7.81737e-06		ABCG4	1	0.925173	-0.065502	0
ABCG5	1	1	0.06032	0		ABCG5	0.905474	1	-0.11082	0.043124		ABCG5	0.957577	0.977206	0.0068371	0.0100139		ABCG5	1	0.968773	0.076446	0.013778
ABCG8	1	1	0.050745	0		ABCG8	1	0.714058	0.19712	0.146267		ABCG8	1	0.977799	0.14443	0.00975041		ABCG8	1	0.999999	-0.0096063	0
ABHD1	1	1	0.01338	0		ABHD1	0.929466	1	-0.093954	0.0317665		ABHD1	1	0.999982	0.037118	7.81737e-06		ABHD1	1	0.999999	0.10617	4.34295e-07
ABHD10	0.970207	1	-0.057627	0.0131356		ABHD10	1	1	0.023428	0		ABHD10	1	0.999982	-0.02829	0		ABHD10	0.96655	0.999999	-0.14993	0.0147757
ABHD11	1	1	0.0052831	0		ABHD11	0.929323	1	-0.14797	0.0318333		ABHD11	1	0.847371	-0.017518	0		ABHD11	1	0.993631	0.098866	0.00277487
ABHD12	1	1	0.071087	0		ABHD12	1	0.921932	0.16069	0.0353011		ABHD12	1	0.50456	0.18539	0.297087		ABHD12	1	0.968773	0.049382	0.013778
ABHD12B	1	1	-0.056744	0		ABHD12B	1	0.937691	0.1261	0.0279403		ABHD12B	1	0.999982	-0.017422	0		ABHD12B	1	0.956376	0.12851	0.0193713
ABHD13	1	1	-0.020025	0		ABHD13	1	0.979477	0.15722	0.00900576		ABHD13	1	0.999982	-0.056051	0		ABHD13	0.999179	0.999999	-0.10009	0.000356702
ABHD14A	1	1	0.040543	0		ABHD14A	1	0.998594	0.137	0.000611048		ABHD14A	0.97791	0.999982	-0.092979	0.00970111		ABHD14A	1	0.996047	0.087991	0.00172017
ABHD14B	0.885876	1	-0.18215	0.0526271		ABHD14B	1	1	-0.02927	0		ABHD14B	1	0.999982	-0.043372	0		ABHD14B	1	0.999999	-0.001074	0
ABHD15	1	0.979759	0.14999	0.00888074		ABHD15	1	1	-0.063548	0		ABHD15	1	0.999982	0.037687	7.81737e-06		ABHD15	0.957533	0.999999	-0.085937	0.0188462
ABHD16A	1	1	-0.079129	0		ABHD16A	1	1	-0.021841	0		ABHD16A	1	0.999982	-0.0052918	0		ABHD16A	0.933275	0.999999	-0.15619	0.0299904
ABHD16B	1	1	0.064375	0		ABHD16B	0.888366	1	-0.10651	0.0514081		ABHD16B	0.999589	0.999982	-0.095167	0.000178532		ABHD16B	1	0.999999	0.0098251	4.34295e-07
ABHD17A	1	1	0.14992	0		ABHD17A	1	0.955134	0.18691	0.0199357		ABHD17A	0.995561	0.999982	-0.13677	0.00193212		ABHD17A	1	0.999999	-0.051962	0
ABHD17B	0.853244	1	-0.17631	0.0689268		ABHD17B	1	1	-0.028982	0		ABHD17B	1	0.999982	-0.069198	0		ABHD17B	0.930966	0.999999	-0.019193	0.0310662
ABHD17C	1	1	-0.15847	0		ABHD17C	1	1	-0.14942	0		ABHD17C	0.98878	0.999982	0.11416	7.81737e-06		ABHD17C	1	0.999999	0.033407	4.34295e-07
ABHD2	0.710651	1	-0.065462	0.148344		ABHD2	1	1	-0.034917	0		ABHD2	1	0.986783	0.14735	0.00577834		ABHD2	0.953316	0.999999	-0.14187	0.0207631
ABHD3	0.834535	1	-0.037935	0.0785554		ABHD3	0.939197	1	-0.11909	0.0272433		ABHD3	1	0.999982	-0.058368	0		ABHD3	1	0.999999	-0.044971	0
ABHD4	1	1	0.021944	0		ABHD4	1	1	-0.07214	0		ABHD4	1	0.999982	-0.064158	0		ABHD4	0.991619	0.999999	-0.099741	0.00365516
ABHD5	1	0.978637	0.11943	0.00937837		ABHD5	0.85703	1	-0.21991	0.067004		ABHD5	1	0.999982	-0.037977	0		ABHD5	0.925819	0.999999	-0.03528	0.0334739
ABHD6	1	1	-0.0016413	0		ABHD6	1	1	-0.017818	0		ABHD6	1	0.999982	-0.010241	0		ABHD6	1	0.999999	0.012764	4.34295e-07
ABHD8	0.970207	1	-0.12217	0.0131356		ABHD8	1	1	-0.026353	0		ABHD8	0.945882	0.999982	-0.15532	0.024163		ABHD8	0.992936	0.999999	-0.073696	0.00307874
ABI1	1	1	0.019967	0		ABI1	1	1	-0.059334	0		ABI1	0.957577	0.999982	-0.03545	0.0188263		ABI1	1	0.994101	0.092708	0.00256949
ABI2	0.97418	1	-0.064463	0.0113608		ABI2	0.715098	1	-0.23277	0.145634		ABI2	1	0.999982	0.02387	7.81737e-06		ABI2	0.987525	0.999999	-0.069713	0.0054519
ABI3	1	1	-0.078819	0		ABI3	1	0.999717	-0.058293	0		ABI3	1	0.999982	-0.047527	0		ABI3	1	0.812964	0.20756	0.0899287
ABI3BP	1	1	0.065163	0		ABI3BP	1	1	-0.027521	0		ABI3BP	0.998299	0.894334	0.053301	0.0485003		ABI3BP	1	0.999999	0.041513	4.34295e-07
ABL1	0.970207	1	-0.13516	0.0131356		ABL1	1	1	0.068531	0		ABL1	1	0.999982	0.090248	7.81737e-06		ABL1	0.937239	0.999999	-0.17702	0.0281496
ABL2	0.716989	1	-0.23873	0.144488		ABL2	1	1	0.0078449	0		ABL2	1	0.999982	-0.064056	0		ABL2	1	0.999999	-0.021855	0
ABLIM1	1	1	-0.0030332	0		ABLIM1	1	1	-0.078744	0		ABLIM1	1	0.999982	0.028097	7.81737e-06		ABLIM1	0.981453	0.999999	-0.12757	0.00813049
ABLIM2	1	1	-0.099567	0		ABLIM2	0.998047	1	0.097528	0		ABLIM2	1	0.830073	0.18422	0.0808837		ABLIM2	0.952951	0.999999	-0.1442	0.0209294
ABLIM3	0.947164	1	-0.067458	0.0235748		ABLIM3	1	1	0.039143	0		ABLIM3	1	0.871799	-0.02516	0		ABLIM3	1	0.999999	-0.036402	0
ABO	0.558819	1	-0.16046	0.252729		ABO	1	1	0.06564	0		ABO	1	0.999982	-0.021953	0		ABO	1	0.89348	0.13023	0.0489152
ABR	1	1	0.085564	0		ABR	1	1	0.021952	0		ABR	1	0.999982	-0.059411	0		ABR	1	0.999999	-0.034633	0
ABRA	1	1	0.07426	0		ABRA	1	0.362032	0.24452	0.441253		ABRA	1	0.999982	0.04656	7.81737e-06		ABRA	1	0.999999	0.022584	4.34295e-07
ABRACL	0.97418	1	-0.12252	0.0113608		ABRACL	1	0.94819	0.13759	0.0231046		ABRACL	1	0.999982	0.035861	7.81737e-06		ABRACL	1	0.883697	0.13089	0.0536966
ABT1	1	0.942952	0.081315	0.0255104		ABT1	1	1	-0.16311	0		ABT1	0.960389	0.999982	0.019095	7.81737e-06		ABT1	0.917368	0.999999	-0.13692	0.0374564
ABTB1	1	1	0.065102	0		ABTB1	1	1	0.062634	0		ABTB1	1	0.999982	0.014043	7.81737e-06		ABTB1	1	0.9637	0.13699	0.0160581
ABTB2	1	1	0.016039	0		ABTB2	1	0.994996	0.13437	0.00217867		ABTB2	1	0.999982	0.043491	7.81737e-06		ABTB2	0.91113	0.999999	-0.15188	0.0404197
ACAA1	1	1	0.087067	0		ACAA1	0.945383	1	-0.10761	0.0243922		ACAA1	1	0.960273	0.19126	0.0176053		ACAA1	0.991001	0.968773	-0.096792	0.00392591
ACAA2	0.97418	1	-0.1105	0.0113608		ACAA2	1	0.894447	0.055188	0.0484454		ACAA2	1	0.984903	0.1356	0.00660654		ACAA2	0.972021	0.999999	-0.12687	0.0123244
ACACA	0.739604	1	-0.18282	0.131001		ACACA	1	1	0.092736	0		ACACA	1	0.973843	0.13678	0.0115111		ACACA	1	0.999999	-0.0079845	0
ACACB	1	1	0.050963	0		ACACB	1	1	0.13377	0		ACACB	1	0.999982	-0.053327	0		ACACB	1	0.999999	-0.01834	0
ACAD10	0.817288	1	-0.15924	0.0876249		ACAD10	1	1	-0.036136	0		ACAD10	0.995561	0.999982	0.083269	7.81737e-06		ACAD10	1	0.999999	-0.0727	0
ACAD11	1	1	-0.021375	0		ACAD11	1	1	-0.069344	0		ACAD11	1	0.999982	0.015075	7.81737e-06		ACAD11	1	0.981476	-0.00030489	0
ACAD8	1	1	0.12807	0		ACAD8	1	0.993679	0.13116	0.00275389		ACAD8	1	0.999982	-0.056947	0		ACAD8	1	0.999999	0.041648	4.34295e-07
ACAD9	1	1	0.069444	0		ACAD9	1	1	0.054747	0		ACAD9	0.990107	0.999982	-0.086413	0.00431787		ACAD9	1	0.999999	0.011959	4.34295e-07
ACADL	0.845812	1	-0.076706	0.0727262		ACADL	1	1	0.015439	0		ACADL	0.916911	0.999982	-0.16432	0.0376728		ACADL	0.912465	0.999999	-0.13618	0.0397838
ACADM	1	1	0.058281	0		ACADM	1	1	-0.068368	0		ACADM	1	0.999982	-0.035726	0		ACADM	0.96085	0.999999	-0.11844	0.0173444
ACADS	1	1	-0.081125	0		ACADS	1	1	0.11639	0		ACADS	1	0.999982	0.031492	7.81737e-06		ACADS	0.962712	0.999999	-0.12773	0.0165036
ACADSB	1	0.960868	0.11734	0.0173363		ACADSB	1	1	0.10705	0		ACADSB	1	0.999982	-0.0085941	0		ACADSB	1	0.999999	0.0085111	4.34295e-07
ACADVL	1	0.903378	0.08478	0.0441305		ACADVL	1	1	-0.00048863	0		ACADVL	1	0.999982	0.0029363	7.81737e-06		ACADVL	1	0.999999	-0.0067849	0
ACAN	0.855984	1	-0.14536	0.0675344		ACAN	1	1	-0.032054	0		ACAN	1	0.999982	-0.027147	0		ACAN	1	0.999999	0.04587	4.34295e-07
ACAP1	1	1	0.026069	0		ACAP1	1	1	0.010612	0		ACAP1	0.937556	0.999982	-0.16074	0.0280028		ACAP1	0.701086	0.999999	-0.19754	0.154229
ACAP2	1	0.980796	0.12301	0.00842131		ACAP2	0.905474	0.955134	0.03995	0.0199357		ACAP2	1	0.999982	-0.0038148	0		ACAP2	1	0.999999	-0.06758	0
ACAP3	0.780352	1	-0.16719	0.107709		ACAP3	1	1	-0.087759	0		ACAP3	1	0.999982	-0.077701	0		ACAP3	1	0.89348	0.17833	0.0489152
ACAT1	1	0.9948	0.12045	0.00226422		ACAT1	1	0.952662	0.10472	0.0210612		ACAT1	0.957577	0.999982	-0.020043	0.0188263		ACAT1	1	0.999999	0.020827	4.34295e-07
ACAT2	0.927393	1	-0.012754	0.0327362		ACAT2	1	1	0.075249	0		ACAT2	1	0.999982	-0.025563	0		ACAT2	0.999179	0.999999	-0.066217	0.000356702
ACBD3	0.949519	1	-0.081577	0.0224963		ACBD3	0.710985	1	-0.2349	0.14814		ACBD3	1	0.965527	-0.0012807	0		ACBD3	1	0.936811	0.12073	0.028348
ACBD4	1	1	-0.028669	0		ACBD4	1	1	-0.059499	0		ACBD4	0.950664	0.997387	0.045823	0.0011363		ACBD4	0.985262	0.999999	-0.087236	0.00644827
ACBD5	0.993647	1	0.060835	0		ACBD5	1	1	0.015287	0		ACBD5	1	0.999982	0.06886	7.81737e-06		ACBD5	0.991199	0.999999	-0.040548	0.00383914
ACBD6	1	1	0.069298	0		ACBD6	0.959019	1	-0.13928	0.0181728		ACBD6	1	0.999982	0.046176	7.81737e-06		ACBD6	1	0.999999	-0.015558	0
ACBD7	1	0.822625	0.17054	0.0847981		ACBD7	1	1	0.056003	0		ACBD7	0.994835	0.999982	-0.063282	0.00224894		ACBD7	0.994919	0.999999	0.037731	4.34295e-07
ACCS	1	1	0.053453	0		ACCS	1	1	0.051003	0		ACCS	1	0.999982	0.033795	7.81737e-06		ACCS	1	0.979728	0.088737	0.00889448
ACCSL	1	1	0.024579	0		ACCSL	1	1	0.10972	0		ACCSL	0.988415	0.999982	-0.017118	0.00506067		ACCSL	1	0.964615	0.21237	0.015646
ACD	1	1	-0.050874	0		ACD	1	1	-0.018123	0		ACD	1	0.977206	-0.019601	0		ACD	1	0.999999	0.0065197	4.34295e-07
ACE	1	0.980796	0.068496	0.00842131		ACE	1	1	-0.0061625	0		ACE	1	0.999982	0.0068931	7.81737e-06		ACE	1	0.999999	-0.025532	0
ACE2	0.962568	1	-0.12242	0.0165686		ACE2	1	1	-0.0018281	0		ACE2	0.957577	0.999982	0.0802	7.81737e-06		ACE2	0.951882	0.999999	-0.10501	0.0214169
ACER1	1	1	-0.042748	0		ACER1	0.664423	1	-0.18953	0.177555		ACER1	0.937556	0.999982	-0.043335	0.0280028		ACER1	0.84788	0.999999	-0.13662	0.0716656
ACER2	1	0.787485	0.18489	0.103758		ACER2	1	1	-0.075215	0		ACER2	0.963852	0.999982	-0.061697	0.0159896		ACER2	1	0.994101	0.040927	0.00256949
ACER3	1	0.510813	0.28267	0.291738		ACER3	1	0.60246	0.25524	0.220072		ACER3	1	0.999982	-0.047435	0		ACER3	1	0.999999	0.016085	4.34295e-07
ACHE	1	1	0.026451	0		ACHE	1	0.584435	0.27743	0.233264		ACHE	1	0.997387	0.11702	0.0011363		ACHE	0.973857	0.999999	-0.089186	0.0115048
ACIN1	1	1	0.070482	0		ACIN1	1	1	0.037021	0		ACIN1	1	0.84641	0.23646	0.0724192		ACIN1	1	0.925173	0.15821	0.0337771
ACKR1	0.846666	1	0.013501	0		ACKR1	0.998791	1	-0.079144	0.00052538		ACKR1	0.708353	0.999982	-0.19936	0.14975		ACKR1	1	0.999999	0.060209	4.34295e-07
ACKR2	1	1	0.068739	0		ACKR2	0.879455	1	-0.1381	0.0557864		ACKR2	1	0.999982	0.012572	7.81737e-06		ACKR2	0.977129	0.999999	-0.12779	0.0100481
ACKR3	0.801245	0.920323	0.15245	0.0360597		ACKR3	1	1	-0.026615	0		ACKR3	1	0.999982	0.025132	7.81737e-06		ACKR3	0.992936	0.999999	-0.036533	0.00307874
ACKR4	1	0.830135	0.15096	0.0808513		ACKR4	1	0.711179	0.17545	0.148021		ACKR4	0.957577	0.999982	-0.028611	0.0188263		ACKR4	0.962712	0.999999	-0.089767	0.0165036
ACLY	1	1	-0.050986	0		ACLY	1	0.894447	0.20672	0.0484454		ACLY	1	0.999982	-0.11858	0		ACLY	1	0.999999	-0.031143	0
ACMSD	1	0.945814	0.14569	0.0241943		ACMSD	1	1	0.062417	0		ACMSD	1	0.999982	-0.089361	0		ACMSD	0.97912	0.999999	-0.023756	0.00916408
ACO1	1	1	-0.064009	0		ACO1	0.955261	1	-0.11018	0.019878		ACO1	0.950664	0.999982	-0.22449	0.021973		ACO1	1	0.993631	0.11327	0.00277487
ACO2	0.957105	1	-0.04423	0.0190404		ACO2	0.955566	1	-0.12567	0.0197393		ACO2	0.993567	0.999982	-0.093646	0.00280284		ACO2	0.967993	0.999999	-0.10795	0.0141278
ACOT1	1	1	-0.00014853	0		ACOT1	1	1	-0.057862	0		ACOT1	1	0.999982	0.03541	7.81737e-06		ACOT1	1	0.999999	-0.06328	0
ACOT11	1	1	0.076781	0		ACOT11	0.904	1	-0.2187	0.0438316		ACOT11	1	0.999982	0.09171	7.81737e-06		ACOT11	1	0.999999	0.0333	4.34295e-07
ACOT12	1	1	0.013259	0		ACOT12	1	1	-0.0083565	0		ACOT12	1	0.999982	-0.00038011	0		ACOT12	0.992651	0.999999	-0.070744	0.00320342
ACOT13	1	1	-0.078127	0		ACOT13	1	1	-0.050011	0		ACOT13	0.963852	0.999982	-0.0023189	0.0159896		ACOT13	1	0.999999	-0.025292	0
ACOT2	1	1	0.032659	0		ACOT2	1	1	0.0010005	0		ACOT2	0.957577	0.999982	-0.0075429	0.0188263		ACOT2	1	0.925173	0.16505	0.0337771
ACOT4	1	1	0.063865	0		ACOT4	0.905474	1	-0.14426	0.043124		ACOT4	0.969543	0.999982	-0.13936	0.0134329		ACOT4	0.916061	0.999999	-0.090735	0.0380756
ACOT6	1	0.878742	0.16679	0.0561386		ACOT6	1	1	0.008481	0		ACOT6	0.993567	0.999982	0.058226	7.81737e-06		ACOT6	1	0.999999	-0.057568	0
ACOT7	1	1	0.07907	0		ACOT7	0.911553	1	-0.10814	0.0402181		ACOT7	0.766702	0.999982	-0.17516	0.115373		ACOT7	1	0.999999	-0.0047609	0
ACOT8	0.985824	1	0.025276	0		ACOT8	0.958275	1	-0.13312	0.0185098		ACOT8	1	0.999982	-0.011218	0		ACOT8	1	0.999999	-0.039528	0
ACOT9	1	0.919317	0.14394	0.0365347		ACOT9	1	1	0.012722	0		ACOT9	0.958722	0.999982	-0.059741	0.0183073		ACOT9	1	0.999999	-0.074414	0
ACOX1	1	1	-0.0041761	0		ACOX1	1	1	0.12802	0		ACOX1	0.971375	0.999982	-0.046955	0.0126131		ACOX1	1	0.939769	0.047915	0.0269789
ACOX2	0.63637	1	-0.32996	0.19629		ACOX2	0.948314	1	0.092239	0		ACOX2	1	0.847371	0.15626	0.0719264		ACOX2	0.957533	0.999999	-0.023691	0.0188462
ACOX3	1	1	-0.053971	0		ACOX3	1	0.737676	0.18365	0.132134		ACOX3	0.966715	0.999982	-0.12974	0.0147015		ACOX3	1	0.930261	0.12185	0.0313952
ACOXL	1	0.965813	0.083067	0.015107		ACOXL	1	1	-0.057703	0		ACOXL	0.960389	0.999982	-0.094962	0.0175528		ACOXL	0.96085	0.999999	-0.11983	0.0173444
ACP1	1	1	0.080023	0		ACP1	0.937455	1	-0.11309	0.0280496		ACP1	1	0.999982	0.018242	7.81737e-06		ACP1	0.973857	0.999999	-0.091223	0.0115048
ACP2	1	1	-0.089636	0		ACP2	1	1	0.044335	0		ACP2	1	0.999982	-0.064729	0		ACP2	1	0.999999	0.058284	4.34295e-07
ACP5	1	1	0.085355	0		ACP5	1	1	-0.016001	0		ACP5	1	0.892805	0.030802	0.0492434		ACP5	1	0.999999	-0.049485	0
ACP6	1	0.982006	0.091792	0.00788586		ACP6	1	1	-0.045031	0		ACP6	0.957577	0.999982	0.062815	7.81737e-06		ACP6	0.970491	0.999999	-0.11878	0.0130085
ACPP	1	1	0.046728	0		ACPP	1	0.907444	0.11663	0.0421802		ACPP	1	0.999982	0.012044	7.81737e-06		ACPP	1	0.979728	0.088746	0.00889448
ACPT	1	1	0.010586	0		ACPT	1	1	0.018757	0		ACPT	1	0.912604	0.12682	0.0397176		ACPT	1	0.927046	-0.06585	0
ACR	1	0.75834	0.23968	0.120136		ACR	0.55376	1	-0.2292	0.256678		ACR	1	0.999982	-0.0075997	0		ACR	1	0.999999	-0.035124	0
ACRBP	1	1	0.041975	0		ACRBP	1	0.44894	0.24084	0.347812		ACRBP	1	0.999982	0.070792	7.81737e-06		ACRBP	1	0.999999	-0.04251	0
ACRC	1	1	-0.048447	0		ACRC	1	1	0.00041907	0		ACRC	1	0.999982	0.039147	7.81737e-06		ACRC	1	0.938752	0.17668	0.0274491
ACRV1	1	1	0.059384	0		ACRV1	1	1	0.067846	0		ACRV1	1	0.999982	0.017209	7.81737e-06		ACRV1	1	0.999999	0.034016	4.34295e-07
ACSBG1	1	0.987926	0.017051	0.00527558		ACSBG1	0.761828	1	-0.21103	0.118143		ACSBG1	0.945882	0.999982	-0.2185	0.024163		ACSBG1	1	0.976626	0.0061189	0.0102717
ACSBG2	1	1	-0.071084	0		ACSBG2	0.955261	1	-0.12823	0.019878		ACSBG2	0.860336	0.999982	-0.25293	0.0653319		ACSBG2	0.992936	0.999999	0.05634	4.34295e-07
ACSF2	1	1	0.02085	0		ACSF2	1	1	0.034738	0		ACSF2	1	0.999982	0.03489	7.81737e-06		ACSF2	1	0.999999	-0.011614	0
ACSF3	1	1	0.011303	0		ACSF3	1	1	-0.051108	0		ACSF3	1	0.936994	0.12737	0.0282632		ACSF3	0.978693	0.999999	-0.073555	0.00935352
ACSL1	0.95396	1	-0.10959	0.0204698		ACSL1	0.763904	1	-0.11867	0.116961		ACSL1	1	0.999982	0.026288	7.81737e-06		ACSL1	1	0.999999	-0.032453	0
ACSL3	0.937993	1	-0.18966	0.0278004		ACSL3	0.567354	1	-0.30277	0.246146		ACSL3	0.077558	0.999982	-0.61713	1.11037		ACSL3	0.047855	0.999999	-0.57665	1.32007
ACSL4	1	1	-0.024662	0		ACSL4	1	1	0.0077353	0		ACSL4	1	0.999982	-0.061213	0		ACSL4	1	0.999999	-0.033191	0
ACSL5	0.97418	1	-0.06288	0.0113608		ACSL5	1	0.766417	0.20166	0.115535		ACSL5	1	0.999982	-0.11434	0		ACSL5	1	0.9637	0.12598	0.0160581
ACSL6	1	1	0.024023	0		ACSL6	1	1	0.054744	0		ACSL6	1	0.999982	0.12964	7.81737e-06		ACSL6	1	0.999999	-0.067068	0
ACSM1	1	1	0.10127	0		ACSM1	1	1	0.02231	0		ACSM1	1	0.999982	0.021879	7.81737e-06		ACSM1	0.930966	0.999999	-0.104	0.0310662
ACSM2A	1	1	-0.0067038	0		ACSM2A	1	1	0.067725	0		ACSM2A	1	0.999982	-0.070901	0		ACSM2A	1	0.999999	0.032415	4.34295e-07
ACSM2B	1	0.624697	0.14623	0.204331		ACSM2B	0.963499	1	-0.098706	0.0161487		ACSM2B	1	0.999982	-0.072141	0		ACSM2B	1	0.999999	-7.7282e-05	0
ACSM3	1	1	0.06776	0		ACSM3	1	1	0.1077	0		ACSM3	1	0.999982	-0.046663	0		ACSM3	1	0.993631	0.094729	0.00277487
ACSM4	0.877829	1	0.0051056	0		ACSM4	1	0.586012	0.18686	0.232093		ACSM4	0.992831	0.999982	0.02601	7.81737e-06		ACSM4	0.84788	0.999999	-0.176	0.0716656
ACSM5	0.74202	1	-0.21265	0.129584		ACSM5	1	1	-0.0187	0		ACSM5	1	0.894334	0.16031	0.0485003		ACSM5	1	0.999999	0.072206	4.34295e-07
ACSM6	1	1	-0.042519	0		ACSM6	1	1	0.061284	0		ACSM6	1	0.999982	0.065696	7.81737e-06		ACSM6	1	0.999999	-0.067304	0
ACSS1	1	1	0.0055434	0		ACSS1	0.949787	1	-0.10044	0.0223738		ACSS1	1	0.999982	-0.018348	0		ACSS1	0.973857	0.999999	0.077193	4.34295e-07
ACSS2	1	1	-0.10175	0		ACSS2	1	0.999453	0.1229	0.000237624		ACSS2	1	0.999982	0.017571	7.81737e-06		ACSS2	0.991619	0.999999	-0.11917	0.00365516
ACSS3	1	1	0.046911	0		ACSS3	0.859743	1	-0.1656	0.0656314		ACSS3	0.958722	0.999982	-0.17442	0.0183073		ACSS3	1	0.957341	0.036557	0.0189333
ACTA1	1	0.822625	0.17428	0.0847981		ACTA1	1	1	0.03483	0		ACTA1	1	0.997387	0.099803	0.0011363		ACTA1	1	0.999999	0.0842	4.34295e-07
ACTA2	1	1	0.048103	0		ACTA2	0.98344	1	-0.11179	0.00725213		ACTA2	0.993567	0.999982	-0.0052668	0.00280284		ACTA2	0.94933	0.999999	-0.13659	0.0225828
ACTB	1	0.952772	0.15523	0.021011		ACTB	0.93498	0.730576	0.16724	0.136335		ACTB	1	0.999982	-0.0070355	0		ACTB	1	0.999999	0.093229	4.34295e-07
ACTBL2	1	1	0.076283	0		ACTBL2	1	1	0.034052	0		ACTBL2	0.945882	0.999982	-0.12253	0.024163		ACTBL2	0.937239	0.999999	-0.13994	0.0281496
ACTC1	1	1	-0.092314	0		ACTC1	0.982159	1	-0.093294	0.0078182		ACTC1	1	0.999982	-0.09966	0		ACTC1	1	0.999999	0.062625	4.34295e-07
ACTG1	1	1	0.029449	0		ACTG1	1	1	0.11876	0		ACTG1	0.98878	0.999982	-0.12796	0.00490033		ACTG1	0.904889	0.999999	-0.10588	0.0434047
ACTG2	1	0.920323	0.17159	0.0360597		ACTG2	1	1	0.066474	0		ACTG2	1	0.999982	0.045424	7.81737e-06		ACTG2	1	0.999999	0.057321	4.34295e-07
ACTL10	1	1	-0.076366	0		ACTL10	0.949598	1	-0.092504	0.0224602		ACTL10	1	0.999982	0.013114	7.81737e-06		ACTL10	1	0.999999	0.050556	4.34295e-07
ACTL6A	1	1	0.037304	0		ACTL6A	1	0.970223	0.17679	0.0131284		ACTL6A	1	0.999982	0.040722	7.81737e-06		ACTL6A	1	0.981476	0.026971	0.00812032
ACTL6B	1	1	0.0076244	0		ACTL6B	1	1	-0.010466	0		ACTL6B	1	0.999982	0.059075	7.81737e-06		ACTL6B	0.977252	0.999999	-0.062907	0.00999343
ACTL7A	1	1	0.020761	0		ACTL7A	0.963499	1	-0.10504	0.0161487		ACTL7A	0.994459	0.999982	-0.10478	0.00241312		ACTL7A	1	0.999999	0.067806	4.34295e-07
ACTL7B	1	1	-0.021205	0		ACTL7B	1	1	-0.0055264	0		ACTL7B	1	0.999982	0.04321	7.81737e-06		ACTL7B	1	0.999999	-0.003451	0
ACTL8	1	1	-0.030839	0		ACTL8	0.987545	1	-0.070385	0.00544311		ACTL8	1	0.999982	-0.017813	0		ACTL8	0.999179	0.999999	-0.037214	0.000356702
ACTL9	0.949891	1	-0.13906	0.0223262		ACTL9	0.93498	1	-0.072702	0.0291977		ACTL9	0.950664	0.999982	-0.15788	0.021973		ACTL9	0.951025	0.999999	-0.11076	0.0218081
ACTN1	0.883712	1	-0.15731	0.0536892		ACTN1	1	1	-0.041791	0		ACTN1	0.99141	0.999982	0.022804	7.81737e-06		ACTN1	0.656179	0.999999	-0.26131	0.182978
ACTN2	1	1	0.042231	0		ACTN2	0.95737	1	-0.17462	0.0189202		ACTN2	1	0.999982	0.021247	7.81737e-06		ACTN2	1	0.999999	0.07288	4.34295e-07
ACTN3	1	0.440256	0.28614	0.356295		ACTN3	1	0.656194	0.22818	0.182968		ACTN3	1	0.977217	0.18022	0.010009		ACTN3	1	0.841573	0.25558	0.0749082
ACTN4	1	0.963422	0.13434	0.0161834		ACTN4	0.968282	1	-0.04825	0.0139981		ACTN4	0.995561	0.999982	-0.07338	0.00193212		ACTN4	0.970491	0.999999	-0.1445	0.0130085
ACTR10	0.787414	1	-0.23594	0.103797		ACTR10	0.557233	1	-0.31431	0.253963		ACTR10	1	0.999982	-0.10175	0		ACTR10	0.701086	0.999999	-0.4452	0.154229
ACTR1A	0.892332	1	-0.24893	0.0494735		ACTR1A	0.98344	1	-0.16263	0.00725213		ACTR1A	1	0.999982	-0.053647	0		ACTR1A	0.86899	0.999999	-0.31412	0.0609852
ACTR1B	1	1	0.048145	0		ACTR1B	1	0.981831	0.11469	0.00796326		ACTR1B	0.993567	0.999982	-0.082446	0.00280284		ACTR1B	1	0.999999	-0.06396	0
ACTR2	1	1	-0.060986	0		ACTR2	1	1	0.084185	0		ACTR2	1	0.840984	0.34503	0.0752123		ACTR2	0.997513	0.999999	-0.11247	0.00108144
ACTR3	1	1	0.087044	0		ACTR3	0.890385	1	-0.2222	0.0504222		ACTR3	1	0.999982	0.074862	7.81737e-06		ACTR3	1	0.999999	0.052001	4.34295e-07
ACTR3B	1	1	0.005652	0		ACTR3B	0.939197	1	-0.12582	0.0272433		ACTR3B	1	0.999982	-0.019204	0		ACTR3B	1	0.925173	0.056287	0.0337771
ACTR3C	0.652402	1	-0.27569	0.185485		ACTR3C	1	0.868184	0.19081	0.0613882		ACTR3C	1	0.999982	0.10877	7.81737e-06		ACTR3C	1	0.964615	0.16107	0.015646
ACTR5	1	1	-0.0041454	0		ACTR5	1	0.473812	0.27532	0.324394		ACTR5	1	0.999982	0.024903	7.81737e-06		ACTR5	1	0.87667	0.19932	0.0571639
ACTR6	1	0.901624	0.16307	0.0449745		ACTR6	1	0.970223	0.041514	0.0131284		ACTR6	1	0.807973	0.19416	0.0926032		ACTR6	1	0.972569	0.096096	0.0120796
ACTR8	0.970207	1	-0.15155	0.0131356		ACTR8	1	1	0.057504	0		ACTR8	0.945882	0.999982	-0.24533	0.024163		ACTR8	0.973857	0.999999	-0.17108	0.0115048
ACTRT1	1	0.901624	0.13716	0.0449745		ACTRT1	1	1	-0.004639	0		ACTRT1	1	0.999982	0.023886	7.81737e-06		ACTRT1	1	0.999999	-0.028677	0
ACTRT2	0.716989	1	-0.15677	0.144488		ACTRT2	0.923605	1	-0.15966	0.0345137		ACTRT2	1	0.999982	-0.010833	0		ACTRT2	0.999179	0.999999	0.051918	4.34295e-07
ACTRT3	0.987933	1	-0.10538	0.00527251		ACTRT3	1	1	0.0039792	0		ACTRT3	1	0.999982	0.046956	7.81737e-06		ACTRT3	1	0.999999	-0.062442	0
ACVR1	0.94941	1	-0.1714	0.0225462		ACVR1	1	1	-0.09818	0		ACVR1	0.98878	0.999982	0.082078	7.81737e-06		ACVR1	1	0.999999	-0.0033282	0
ACVR1B	1	1	0.011717	0		ACVR1B	1	1	0.088384	0		ACVR1B	1	0.999982	0.069898	7.81737e-06		ACVR1B	0.992013	0.999999	-0.02368	0.00348264
ACVR1C	1	1	0.064782	0		ACVR1C	1	1	0.098272	0		ACVR1C	0.91035	0.999982	-0.15206	0.0407916		ACVR1C	1	0.999999	-0.04987	0
ACVR2A	1	1	0.075044	0		ACVR2A	0.98344	1	0.092317	0		ACVR2A	1	0.876729	0.20663	0.0571346		ACVR2A	0.990635	0.999999	-0.12673	0.00408633
ACVR2B	1	1	0.079064	0		ACVR2B	1	1	-0.016986	0		ACVR2B	1	0.999982	-0.0035832	0		ACVR2B	0.987525	0.968773	-0.094046	0.0054519
ACVRL1	0.902147	0.946646	-0.14291	0.0447227		ACVRL1	1	1	-0.048799	0		ACVRL1	1	0.977206	0.15232	0.0100139		ACVRL1	1	0.999999	-0.048718	0
ACY1	0.807263	1	-0.18954	0.092985		ACY1	1	0.696344	0.080573	0.157176		ACY1	0.957577	0.999982	-0.14174	0.0188263		ACY1	1	0.999999	0.0065929	4.34295e-07
ACY3	1	1	-0.0037995	0		ACY3	1	0.530258	0.3704	0.275513		ACY3	1	0.999982	0.115	7.81737e-06		ACY3	1	0.999999	0.083102	4.34295e-07
ACYP1	1	1	0.038517	0		ACYP1	1	1	0.0076083	0		ACYP1	1	0.999982	0.011215	7.81737e-06		ACYP1	1	0.925173	0.11729	0.0337771
ACYP2	1	1	0.016559	0		ACYP2	0.986789	1	-0.05035	0.0057757		ACYP2	0.960389	0.999982	-0.17366	0.0175528		ACYP2	1	0.999999	0.060698	4.34295e-07
ADA	0.824671	1	-0.32112	0.0837193		ADA	1	1	-0.042056	0		ADA	1	0.999982	-0.06641	0		ADA	0.978693	0.999999	-0.033636	0.00935352
ADAD1	0.911579	1	-0.15373	0.0402057		ADAD1	0.904272	1	-0.13986	0.0437009		ADAD1	0.992831	0.999982	-0.063423	0.00312467		ADAD1	0.96085	0.999999	-0.081976	0.0173444
ADAD2	1	1	-0.033314	0		ADAD2	1	1	-0.049951	0		ADAD2	1	0.999982	-0.054106	0		ADAD2	1	0.906478	0.16965	0.0426427
ADAL	1	1	0.037782	0		ADAL	1	1	-0.039098	0		ADAL	1	0.999982	0.020045	7.81737e-06		ADAL	1	0.999999	-0.04058	0
ADAM10	1	0.982006	0.1352	0.00788586		ADAM10	1	0.612028	0.18335	0.213229		ADAM10	0.973244	0.999982	-0.13826	0.0117783		ADAM10	1	0.999999	-0.055818	0
ADAM11	1	1	0.05911	0		ADAM11	1	0.790516	0.060502	0.102089		ADAM11	1	0.999982	-0.04865	0		ADAM11	1	0.999999	-0.019908	0
ADAM12	0.954725	1	-0.089452	0.0201217		ADAM12	1	1	-0.05197	0		ADAM12	1	0.923624	0.14636	0.0345048		ADAM12	0.937239	0.999999	-0.076923	0.0281496
ADAM15	1	1	-0.073985	0		ADAM15	1	0.810527	0.24166	0.0912325		ADAM15	1	0.999982	0.012623	7.81737e-06		ADAM15	1	0.999999	-0.0091865	0
ADAM17	0.916403	1	-0.10175	0.0379135		ADAM17	1	0.958008	0.063313	0.0186309		ADAM17	0.957577	0.999982	-0.11945	0.0188263		ADAM17	0.878389	0.999999	0.023435	4.34295e-07
ADAM18	1	0.432901	0.18174	0.363611		ADAM18	1	0.401049	0.2034	0.396803		ADAM18	1	0.999982	0.062994	7.81737e-06		ADAM18	1	0.979728	0.09717	0.00889448
ADAM19	1	0.901624	0.14496	0.0449745		ADAM19	1	1	-0.017089	0		ADAM19	1	0.999982	0.023658	7.81737e-06		ADAM19	1	0.999999	-0.011949	0
ADAM2	0.858683	0.973794	-0.10511	0.0661671		ADAM2	1	0.612028	0.13911	0.213229		ADAM2	1	0.999982	0.080763	7.81737e-06		ADAM2	1	0.978676	-0.0081755	0
ADAM20	1	0.952772	0.15589	0.021011		ADAM20	0.958275	1	-0.12009	0.0185098		ADAM20	1	0.999982	-0.025989	0		ADAM20	1	0.999999	0.047406	4.34295e-07
ADAM21	0.934657	0.969905	-0.012587	0.0293477		ADAM21	1	1	0.079481	0		ADAM21	0.969543	0.999982	-0.15718	0.0134329		ADAM21	1	0.983235	0.13049	0.00734267
ADAM22	1	1	-0.067782	0		ADAM22	1	1	0.031777	0		ADAM22	1	0.999982	0.065812	7.81737e-06		ADAM22	1	0.999999	-0.013291	0
ADAM23	1	0.940381	0.13216	0.0266962		ADAM23	1	1	-0.060558	0		ADAM23	1	0.999982	-0.012612	0		ADAM23	0.997796	0.999999	-0.020678	0.000958241
ADAM28	1	1	0.059784	0		ADAM28	1	1	0.11004	0		ADAM28	1	0.999982	0.058284	7.81737e-06		ADAM28	1	0.999999	0.025389	4.34295e-07
ADAM29	1	1	0.019338	0		ADAM29	0.982159	1	0.0049839	0		ADAM29	0.988415	0.999982	-0.11951	0.00506067		ADAM29	1	0.984003	-0.0094878	0
ADAM30	1	1	-0.015847	0		ADAM30	1	1	0.084139	0		ADAM30	1	0.999982	-0.057359	0		ADAM30	0.937239	0.999999	-0.083915	0.0281496
ADAM32	1	0.424259	0.25024	0.372369		ADAM32	1	0.946931	0.15188	0.0236817		ADAM32	1	0.999982	0.025038	7.81737e-06		ADAM32	1	0.926321	0.12509	0.0332385
ADAM33	0.987565	1	-0.12749	0.00543431		ADAM33	0.96683	1	0.05803	0		ADAM33	1	0.999982	0.054376	7.81737e-06		ADAM33	0.97912	0.999999	-0.16921	0.00916408
ADAM7	1	0.894832	0.12335	0.0482585		ADAM7	1	0.356843	0.18067	0.447523		ADAM7	0.957577	0.987145	0.01898	0.00561905		ADAM7	1	0.999999	0.051833	4.34295e-07
ADAM8	1	1	0.014624	0		ADAM8	1	1	-0.050734	0		ADAM8	1	0.999982	-0.066568	0		ADAM8	1	0.999999	0.010514	4.34295e-07
ADAM9	1	1	0.036795	0		ADAM9	1	0.736092	0.21421	0.133068		ADAM9	0.998299	0.968341	0.04341	0.0139717		ADAM9	1	0.999999	0.063435	4.34295e-07
ADAMDEC1	1	0.901624	0.12942	0.0449745		ADAMDEC1	1	1	0.10008	0		ADAMDEC1	1	0.999982	0.015176	7.81737e-06		ADAMDEC1	1	0.999999	-0.028031	0
ADAMTS1	1	0.949235	0.10861	0.0226263		ADAMTS1	0.998047	1	0.031732	0		ADAMTS1	0.959542	0.999982	-0.13486	0.017936		ADAMTS1	0.993939	0.998638	0.059338	0.000591912
ADAMTS10	1	1	0.012777	0		ADAMTS10	1	1	0.052391	0		ADAMTS10	0.996304	0.999982	-0.034192	0.00160813		ADAMTS10	1	0.999999	0.01103	4.34295e-07
ADAMTS12	1	1	-0.051788	0		ADAMTS12	1	1	-0.1107	0		ADAMTS12	1	0.999982	0.11581	7.81737e-06		ADAMTS12	1	0.968773	0.16289	0.013778
ADAMTS13	1	1	0.062552	0		ADAMTS13	1	0.935985	0.033397	0.0287311		ADAMTS13	1	0.999982	0.060174	7.81737e-06		ADAMTS13	1	0.999999	-0.052541	0
ADAMTS14	1	1	-0.069202	0		ADAMTS14	1	1	-0.010782	0		ADAMTS14	0.988415	0.999982	-0.11177	0.00506067		ADAMTS14	0.959055	0.999999	0.020022	4.34295e-07
ADAMTS15	1	1	0.11319	0		ADAMTS15	1	1	0.085192	0		ADAMTS15	0.995089	0.999982	-0.10484	0.00213807		ADAMTS15	0.994161	0.999999	-0.042743	0.00254328
ADAMTS16	1	1	0.054963	0		ADAMTS16	0.972273	1	-0.037063	0.0122118		ADAMTS16	1	0.999982	0.018974	7.81737e-06		ADAMTS16	1	0.999999	-0.026272	0
ADAMTS17	1	1	-0.027354	0		ADAMTS17	0.910827	1	-0.14692	0.0405641		ADAMTS17	1	0.999982	-0.011039	0		ADAMTS17	1	0.968773	-0.043399	0
ADAMTS18	0.818778	1	-0.19495	0.0868338		ADAMTS18	1	1	0.012466	0		ADAMTS18	1	0.999982	-0.004491	0		ADAMTS18	0.994161	0.999999	0.040474	4.34295e-07
ADAMTS19	1	1	0.099642	0		ADAMTS19	0.884984	1	-0.13991	0.0530646		ADAMTS19	1	0.999982	0.029891	7.81737e-06		ADAMTS19	1	0.999999	-0.031071	0
ADAMTS2	1	1	0.02448	0		ADAMTS2	0.910827	1	-0.13219	0.0405641		ADAMTS2	1	0.918337	0.032347	0.0369979		ADAMTS2	0.978693	0.999999	-0.098861	0.00935352
ADAMTS20	1	1	0.090345	0		ADAMTS20	1	1	0.072588	0		ADAMTS20	1	0.999982	-0.017967	0		ADAMTS20	1	0.999999	-0.063102	0
ADAMTS3	1	1	-0.059205	0		ADAMTS3	1	1	-0.11701	0		ADAMTS3	1	0.999982	-0.085838	0		ADAMTS3	1	0.993631	0.045555	0.00277487
ADAMTS4	0.853244	1	-0.22723	0.0689268		ADAMTS4	0.652328	1	-0.29761	0.185534		ADAMTS4	1	0.999982	0.01044	7.81737e-06		ADAMTS4	1	0.999999	-0.07914	0
ADAMTS5	1	1	0.03425	0		ADAMTS5	1	1	0.019812	0		ADAMTS5	1	0.999982	0.00815	7.81737e-06		ADAMTS5	1	0.999999	-0.045869	0
ADAMTS6	0.970207	1	-0.11971	0.0131356		ADAMTS6	1	1	0.053807	0		ADAMTS6	1	0.999982	0.014175	7.81737e-06		ADAMTS6	0.991001	0.999999	-0.034787	0.00392591
ADAMTS7	1	0.963422	0.079698	0.0161834		ADAMTS7	0.931273	1	-0.13885	0.030923		ADAMTS7	1	0.985847	0.072174	0.00619048		ADAMTS7	1	0.999999	0.024715	4.34295e-07
ADAMTS8	1	0.681965	0.19633	0.166238		ADAMTS8	1	1	0.0099887	0		ADAMTS8	0.776701	0.999982	-0.19711	0.109746		ADAMTS8	1	0.999999	-0.037386	0
ADAMTS9	1	1	-0.020191	0		ADAMTS9	0.95737	1	-0.10011	0.0189202		ADAMTS9	1	0.999982	-0.0064402	0		ADAMTS9	1	0.999999	-0.027675	0
ADAMTSL1	0.978163	1	-0.087456	0.00958877		ADAMTSL1	1	1	-0.02734	0		ADAMTSL1	1	0.830073	0.19019	0.0808837		ADAMTSL1	1	0.999999	-0.045468	0
ADAMTSL2	1	0.989923	0.069174	0.00439859		ADAMTSL2	1	1	0.036521	0		ADAMTSL2	0.937556	0.999982	-0.058852	0.0280028		ADAMTSL2	1	0.999999	-0.019865	0
ADAMTSL3	0.995024	1	-0.026778	0.00216644		ADAMTSL3	1	1	0.087493	0		ADAMTSL3	0.892174	0.999982	-0.19633	0.0495504		ADAMTSL3	1	0.906478	0.15924	0.0426427
ADAMTSL4	0.99052	0.967139	0.067025	0.0145111		ADAMTSL4	1	1	-0.080643	0		ADAMTSL4	1	0.999982	0.0083047	7.81737e-06		ADAMTSL4	1	0.999999	0.023581	4.34295e-07
ADAMTSL5	0.98529	1	-0.12717	0.00643592		ADAMTSL5	0.809918	1	-0.095652	0.0915589		ADAMTSL5	1	0.999982	0.04359	7.81737e-06		ADAMTSL5	1	0.900364	0.15163	0.0455819
ADAP1	1	1	0.058375	0		ADAP1	1	1	-0.049202	0		ADAP1	1	0.999982	-0.032902	0		ADAP1	0.925819	0.999999	-0.17715	0.0334739
ADAP2	0.716989	1	-0.15856	0.144488		ADAP2	1	1	0.049078	0		ADAP2	0.988415	0.999982	-0.1165	0.00506067		ADAP2	0.980421	0.999999	-0.075936	0.0085874
ADAR	0.97418	1	-0.035904	0.0113608		ADAR	0.900453	1	-0.065661	0.045539		ADAR	1	0.910888	0.14878	0.040535		ADAR	1	0.932313	0.14258	0.0304383
ADARB1	1	1	0.033503	0		ADARB1	1	0.935985	-0.040599	0		ADARB1	0.957577	0.999982	-0.14297	0.0188263		ADARB1	1	0.999999	-0.014749	0
ADARB2	1	1	-0.049463	0		ADARB2	1	1	-0.042458	0		ADARB2	0.969543	0.999982	-0.16583	0.0134329		ADARB2	0.978693	0.999999	-0.042278	0.00935352
ADAT1	1	1	0.01521	0		ADAT1	1	0.301339	0.20861	0.520945		ADAT1	1	0.993827	0.094704	0.00268921		ADAT1	1	0.993631	0.069061	0.00277487
ADAT2	1	0.873593	0.19699	0.0586909		ADAT2	0.905474	1	-0.14498	0.043124		ADAT2	0.971375	0.50456	0.37142	0.297087		ADAT2	1	0.968773	0.050111	0.013778
ADAT3	1	1	0.10118	0		ADAT3	0.940855	1	-0.23942	0.0264773		ADAT3	1	0.999982	0.12434	7.81737e-06		ADAT3	1	0.999999	0.018938	4.34295e-07
ADCK1	0.859886	1	-0.065532	0.0655591		ADCK1	1	1	0.055361	0		ADCK1	0.98878	0.84641	0.17977	0.0724192		ADCK1	1	0.999999	0.022856	4.34295e-07
ADCK2	1	1	-0.013747	0		ADCK2	1	1	-0.035233	0		ADCK2	1	0.894334	0.18152	0.0485003		ADCK2	1	0.999999	0.037126	4.34295e-07
ADCK3	0.944197	1	-0.15384	0.0249374		ADCK3	1	1	-0.077628	0		ADCK3	1	0.999982	0.054348	7.81737e-06		ADCK3	0.969741	0.999999	-0.1139	0.0133442
ADCK4	1	1	0.065169	0		ADCK4	1	1	-0.027959	0		ADCK4	1	0.999982	-0.082675	0		ADCK4	1	0.999999	-0.045939	0
ADCK5	1	1	-0.034779	0		ADCK5	1	0.693207	0.18745	0.159137		ADCK5	1	0.999982	-0.03641	0		ADCK5	1	0.956376	0.13881	0.0193713
ADCY1	1	1	-0.083985	0		ADCY1	1	0.921932	0.19574	0.0353011		ADCY1	1	0.999982	0.015744	7.81737e-06		ADCY1	0.993939	0.999999	-0.10277	0.00264027
ADCY10	1	1	0.036065	0		ADCY10	0.949895	1	-0.16365	0.0223244		ADCY10	1	0.999982	-0.029465	0		ADCY10	0.994983	0.984962	-0.037785	0.00218434
ADCY2	1	1	0.0034768	0		ADCY2	1	1	-0.039723	0		ADCY2	0.937556	0.999982	-0.098111	0.0280028		ADCY2	1	0.883697	0.17668	0.0536966
ADCY3	0.63637	1	-0.31837	0.19629		ADCY3	1	1	-0.09719	0		ADCY3	1	0.999982	-0.016142	0		ADCY3	1	0.999999	0.031789	4.34295e-07
ADCY4	1	1	0.087854	0		ADCY4	0.998791	1	0.055065	0		ADCY4	0.978092	0.999982	-0.13495	0.00962029		ADCY4	0.84788	0.999999	-0.24447	0.0716656
ADCY5	1	0.952772	0.13472	0.021011		ADCY5	0.850074	1	-0.19964	0.0705433		ADCY5	1	0.999982	-0.018375	0		ADCY5	0.953316	0.968773	0.079662	0.013778
ADCY6	0.99052	0.963422	0.16579	0.0161834		ADCY6	0.972421	1	-0.0049029	0.0121457		ADCY6	1	0.999982	-0.058194	0		ADCY6	1	0.979728	0.088129	0.00889448
ADCY7	1	1	-0.017065	0		ADCY7	1	1	0.0014948	0		ADCY7	1	0.999982	-0.037371	0		ADCY7	0.962712	0.988804	0.096417	0.00488979
ADCY8	1	1	0.12107	0		ADCY8	1	0.766417	0.055102	0.115535		ADCY8	0.993567	0.999982	-0.11847	0.00280284		ADCY8	1	0.90104	0.068509	0.0452559
ADCY9	1	1	0.013829	0		ADCY9	0.890385	1	-0.16327	0.0504222		ADCY9	1	0.999982	0.11778	7.81737e-06		ADCY9	1	0.999999	0.02702	4.34295e-07
ADCYAP1	1	1	0.048396	0		ADCYAP1	1	0.926259	0.10302	0.0332676		ADCYAP1	1	0.999982	0.096765	7.81737e-06		ADCYAP1	0.84788	0.999999	-0.11275	0.0716656
ADCYAP1R1	1	1	0.078769	0		ADCYAP1R1	1	0.963898	0.059041	0.0159689		ADCYAP1R1	0.97791	0.999982	-0.068186	0.00970111		ADCYAP1R1	1	0.925173	0.14614	0.0337771
ADD1	1	1	0.020004	0		ADD1	0.748867	1	-0.099699	0.125595		ADD1	1	0.999982	0.067037	7.81737e-06		ADD1	1	0.981476	0.065894	0.00812032
ADD2	1	1	0.020679	0		ADD2	1	1	-0.049469	0		ADD2	1	0.999982	0.010481	7.81737e-06		ADD2	1	0.999999	-0.072636	0
ADD3	1	1	0.092955	0		ADD3	1	1	-0.10508	0		ADD3	1	0.999982	0.021735	7.81737e-06		ADD3	1	0.999999	-0.045953	0
ADGB	1	0.861071	0.16339	0.064961		ADGB	1	1	0.011015	0		ADGB	1	0.994707	0.11928	0.00230483		ADGB	0.914699	0.999999	-0.10391	0.0387218
ADGRA1	0.95389	1	-0.10865	0.0205017		ADGRA1	1	1	0.048163	0		ADGRA1	1	0.999982	-0.02552	0		ADGRA1	0.992013	0.999999	-0.086645	0.00348264
ADGRA2	1	0.900269	0.16743	0.0456277		ADGRA2	1	0.243215	0.32502	0.61401		ADGRA2	1	0.960273	0.14531	0.0176053		ADGRA2	1	0.999999	0.07629	4.34295e-07
ADGRA3	0.97418	1	-0.090622	0.0113608		ADGRA3	0.92603	1	-0.10362	0.0333749		ADGRA3	1	0.999982	-0.0081627	0		ADGRA3	1	0.999999	-0.095315	0
ADGRB1	1	1	0.034768	0		ADGRB1	1	0.983526	0.18823	0.00721415		ADGRB1	1	0.985847	0.054711	0.00619048		ADGRB1	1	0.999999	0.019035	4.34295e-07
ADGRB2	1	1	-0.078049	0		ADGRB2	1	1	-0.0056132	0		ADGRB2	1	0.994707	0.06949	0.00230483		ADGRB2	1	0.999999	0.068032	4.34295e-07
ADGRB3	1	1	0.039318	0		ADGRB3	1	1	0.047132	0		ADGRB3	1	0.999982	-0.047339	0		ADGRB3	1	0.999999	0.044283	4.34295e-07
ADGRD1	1	1	-0.0043581	0		ADGRD1	1	0.950945	0.129	0.0218446		ADGRD1	0.994004	0.999982	-0.076753	0.00261187		ADGRD1	1	0.999999	0.0063776	4.34295e-07
ADGRE1	1	1	-0.098193	0		ADGRE1	0.949895	1	-0.12042	0.0223244		ADGRE1	1	0.999982	-0.023965	0		ADGRE1	1	0.999999	-0.026244	0
ADGRE2	0.978163	1	-0.1379	0.00958877		ADGRE2	0.904059	1	-0.27952	0.0438032		ADGRE2	1	0.977206	0.14879	0.0100139		ADGRE2	1	0.999999	-0.069835	0
ADGRE3	1	1	-0.085585	0		ADGRE3	0.726082	1	-0.052013	0.139014		ADGRE3	1	0.999982	-0.015074	0		ADGRE3	1	0.999999	0.10161	4.34295e-07
ADGRE5	0.973481	0.986312	-0.13504	0.0116725		ADGRE5	0.659754	1	-0.26546	0.180618		ADGRE5	1	0.987674	0.17656	0.00538638		ADGRE5	1	0.999999	-0.029077	0
ADGRF1	1	1	-0.046453	0		ADGRF1	0.937455	1	-0.15892	0.0280496		ADGRF1	0.950664	0.999982	-0.14429	0.021973		ADGRF1	1	0.999999	0.043268	4.34295e-07
ADGRF2	1	1	0.0086804	0		ADGRF2	1	1	-0.099492	0		ADGRF2	1	0.999982	0.054187	7.81737e-06		ADGRF2	0.916061	0.999999	-0.19492	0.0380756
ADGRF3	1	1	-0.061531	0		ADGRF3	1	0.993679	0.088484	0.00275389		ADGRF3	0.978092	0.999982	-0.11409	0.00962029		ADGRF3	1	0.999999	0.019277	4.34295e-07
ADGRF4	0.985313	1	0.010412	0		ADGRF4	1	1	0.016048	0		ADGRF4	0.937556	0.999982	-0.16109	0.0280028		ADGRF4	1	0.999999	-0.033362	0
ADGRF5	1	1	0.14512	0		ADGRF5	1	1	0.048863	0		ADGRF5	0.957577	0.999982	-0.20983	0.0188263		ADGRF5	1	0.999999	0.016824	4.34295e-07
ADGRG1	1	1	-0.014369	0		ADGRG1	1	1	0.080545	0		ADGRG1	1	0.999982	0.038903	7.81737e-06		ADGRG1	0.962562	0.999999	-0.10714	0.0165713
ADGRG2	1	1	0.039471	0		ADGRG2	1	1	0.005545	0		ADGRG2	0.956032	0.999982	-0.1069	0.0195276		ADGRG2	1	0.999999	-0.040716	0
ADGRG3	1	1	-0.0091153	0		ADGRG3	1	1	0.047417	0		ADGRG3	1	0.999982	0.093675	7.81737e-06		ADGRG3	1	0.999999	-0.0039584	0
ADGRG4	1	1	-0.077746	0		ADGRG4	1	1	-0.042824	0		ADGRG4	1	0.993451	-0.036367	0		ADGRG4	1	0.976626	0.066473	0.0102717
ADGRG5	0.949519	1	-0.10555	0.0224963		ADGRG5	1	0.993679	0.12331	0.00275389		ADGRG5	0.998299	0.999982	-0.060818	0.000739364		ADGRG5	1	0.999999	0.061003	4.34295e-07
ADGRG6	1	0.996262	0.16923	0.00162643		ADGRG6	1	1	0.0052256	0		ADGRG6	1	0.944382	0.12813	0.0248523		ADGRG6	1	0.999999	-0.09151	0
ADGRG7	1	1	0.011211	0		ADGRG7	1	0.999453	-0.016999	0		ADGRG7	1	0.981976	0.097519	0.00789913		ADGRG7	1	0.996047	0.09172	0.00172017
ADGRL1	0.970207	1	-0.12211	0.0131356		ADGRL1	1	1	-0.0098233	0		ADGRL1	1	0.999982	-0.0101	0		ADGRL1	0.867747	0.999999	-0.10839	0.0616069
ADGRL2	1	0.864077	0.17414	0.0634476		ADGRL2	1	0.873268	0.11184	0.0588525		ADGRL2	0.969543	0.999982	-0.15643	0.0134329		ADGRL2	0.900765	0.999999	-0.10167	0.0453885
ADGRL3	1	1	-0.028448	0		ADGRL3	1	1	-0.020339	0		ADGRL3	0.98878	0.999982	0.029208	7.81737e-06		ADGRL3	0.997796	0.999999	-0.051995	0.000958241
ADGRL4	1	1	-0.047482	0		ADGRL4	0.976287	1	-0.10551	0.0104225		ADGRL4	1	0.999982	0.023429	7.81737e-06		ADGRL4	0.95854	0.999999	-0.12246	0.0183898
ADGRV1	1	1	-0.090096	0		ADGRV1	1	1	-0.0031129	0		ADGRV1	1	0.547359	0.24783	0.261728		ADGRV1	0.934403	0.999999	-0.1635	0.0294658
ADH1A	0.970207	1	0.0045895	0		ADH1A	1	0.250517	0.29951	0.601163		ADH1A	0.980678	0.999982	-0.040459	0.00847357		ADH1A	0.991001	0.999999	-0.083961	0.00392591
ADH1B	1	1	-0.11003	0		ADH1B	0.955898	1	-0.11434	0.0195884		ADH1B	1	0.999982	0.019288	7.81737e-06		ADH1B	0.904889	0.999999	-0.12746	0.0434047
ADH1C	1	0.925706	0.048834	0.0335269		ADH1C	1	1	0.036209	0		ADH1C	0.988415	0.999982	0.019847	7.81737e-06		ADH1C	0.937239	0.999999	-0.11737	0.0281496
ADH4	1	1	-0.17826	0		ADH4	1	1	-0.052746	0		ADH4	1	0.999982	0.017107	7.81737e-06		ADH4	0.992013	0.999999	-0.042317	0.00348264
ADH5	1	1	-0.069214	0		ADH5	1	0.593477	0.27869	0.226596		ADH5	1	0.999982	-0.046032	0		ADH5	0.701086	0.999999	-0.19794	0.154229
ADH6	1	1	-0.097287	0		ADH6	1	1	0.07606	0		ADH6	1	0.993743	0.099981	0.00272592		ADH6	0.872908	0.999999	-0.12277	0.0590315
ADH7	1	1	-0.012561	0		ADH7	0.986099	1	-0.087709	0.00607948		ADH7	0.988415	0.999982	-0.15656	0.00506067		ADH7	0.973857	0.999999	-0.035273	0.0115048
ADHFE1	1	0.822213	0.19486	0.0850157		ADHFE1	1	0.72831	0.17263	0.137684		ADHFE1	1	0.999982	-0.019503	0		ADHFE1	1	0.999999	-0.068848	0
ADI1	1	1	-0.0492	0		ADI1	0.940855	1	-0.139	0.0264773		ADI1	1	0.999982	0.020127	7.81737e-06		ADI1	0.96655	0.999999	-0.027924	0.0147757
ADIG	1	1	-0.10939	0		ADIG	0.710985	1	-0.25942	0.14814		ADIG	0.371947	0.999982	-0.33766	0.429519		ADIG	1	0.999999	0.06317	4.34295e-07
ADIPOQ	1	0.946646	0.090463	0.0238124		ADIPOQ	1	1	-0.022195	0		ADIPOQ	1	0.999982	-0.0059552	0		ADIPOQ	0.84154	0.999999	-0.18111	0.0749252
ADIPOR1	1	1	-0.023991	0		ADIPOR1	0.97218	1	-0.15946	0.0122533		ADIPOR1	0.993567	0.999982	-0.014377	0.00280284		ADIPOR1	0.94933	0.999999	-0.15403	0.0225828
ADIPOR2	1	0.823208	0.15559	0.0844904		ADIPOR2	1	0.4309	0.14099	0.365624		ADIPOR2	1	0.999982	-0.032352	0		ADIPOR2	0.980421	0.999999	-0.086984	0.0085874
ADIRF	0.63637	1	-0.2441	0.19629		ADIRF	1	1	0.062173	0		ADIRF	1	0.999982	0.0063959	7.81737e-06		ADIRF	0.991619	0.999999	-0.066825	0.00365516
ADK	0.818778	1	-0.211	0.0868338		ADK	1	1	0.022552	0		ADK	0.969543	0.999982	-0.069506	0.0134329		ADK	0.994973	0.999999	-0.068497	0.0021887
ADM	1	0.894832	-0.0098816	0		ADM	0.937455	1	-0.033524	0.0280496		ADM	1	0.999982	-0.010791	0		ADM	1	0.999999	-0.050285	0
ADM2	0.878648	1	-0.18172	0.0561851		ADM2	0.706819	1	-0.24471	0.150692		ADM2	0.953863	0.999982	-0.15452	0.020514		ADM2	1	0.999999	0.026314	4.34295e-07
ADM5	1	1	0.11526	0		ADM5	0.977884	1	-0.1661	0.00971266		ADM5	1	0.999982	-0.069348	0		ADM5	0.95854	0.930256	-0.15651	0.0183898
ADNP	1	1	-0.17505	0		ADNP	1	1	0.14865	0		ADNP	1	0.987145	0.16297	0.00561905		ADNP	0.999179	0.999999	-0.14113	0.000356702
ADNP2	0.869153	1	-0.024206	0.0609038		ADNP2	0.964464	1	-0.10197	0.015714		ADNP2	0.957577	0.999982	-0.11698	0.0188263		ADNP2	1	0.999999	-0.043341	0
ADO	1	0.989213	0.047725	0.00471018		ADO	1	1	0.036215	0		ADO	1	0.999982	0.0031623	7.81737e-06		ADO	0.84788	0.999999	-0.28371	0.0716656
ADORA1	1	1	-0.06432	0		ADORA1	0.963499	1	0.052245	0		ADORA1	1	0.872955	0.21059	0.0590081		ADORA1	1	0.814942	0.20794	0.0888733
ADORA2A	0.933313	1	-0.13338	0.0299727		ADORA2A	0.988026	1	-0.035253	0.00523163		ADORA2A	1	0.999982	-0.042157	0		ADORA2A	0.84788	0.999999	-0.13459	0.0716656
ADORA2B	1	1	-0.018592	0		ADORA2B	1	1	-0.0049052	0		ADORA2B	0.993567	0.999982	-0.066099	0.00280284		ADORA2B	1	0.999999	-0.055062	0
ADORA3	1	1	0.0043509	0		ADORA3	0.904059	1	-0.072972	0.0438032		ADORA3	1	0.999982	0.054003	7.81737e-06		ADORA3	0.860839	0.999999	-0.16725	0.0650781
ADPGK	1	1	-0.069373	0		ADPGK	0.972273	1	-0.062224	0.0122118		ADPGK	0.993567	0.999982	-0.073135	0.00280284		ADPGK	1	0.999999	0.0070109	4.34295e-07
ADPRH	0.915491	1	0.057863	0		ADPRH	1	1	0.076927	0		ADPRH	1	0.987911	0.10925	0.00528218		ADPRH	1	0.999999	-0.0030145	0
ADPRHL1	1	1	0.030923	0		ADPRHL1	1	1	-0.0094664	0		ADPRHL1	0.860336	0.999982	-0.17194	0.0653319		ADPRHL1	1	0.999999	-0.014173	0
ADPRHL2	0.942701	1	-0.14476	0.025626		ADPRHL2	1	0.968138	0.11442	0.0140627		ADPRHL2	1	0.999982	0.075148	7.81737e-06		ADPRHL2	1	0.934274	0.16198	0.0295257
ADPRM	1	1	-0.032202	0		ADPRM	1	1	0.0099637	0		ADPRM	0.680858	0.999982	-0.19618	0.166943		ADPRM	0.973857	0.999999	-0.068525	0.0115048
ADRA1A	1	0.957069	0.09421	0.0190568		ADRA1A	1	0.6134	0.19884	0.212256		ADRA1A	1	0.987674	0.081261	0.00538638		ADRA1A	1	0.777115	0.19766	0.109515
ADRA1B	0.716989	1	-0.065895	0.144488		ADRA1B	1	1	-0.10422	0		ADRA1B	1	0.999982	0.035933	7.81737e-06		ADRA1B	1	0.999999	-0.039525	0
ADRA1D	1	1	-0.03579	0		ADRA1D	1	1	0.11286	0		ADRA1D	1	0.84641	0.20769	0.0724192		ADRA1D	1	0.999999	0.012588	4.34295e-07
ADRA2A	0.958115	1	-0.13403	0.0185824		ADRA2A	1	1	0.031188	0		ADRA2A	1	0.999982	0.058746	7.81737e-06		ADRA2A	0.99718	0.999999	-0.041689	0.00122644
ADRA2B	1	1	-0.028775	0		ADRA2B	1	1	-0.046298	0		ADRA2B	0.97791	0.999982	-0.10977	0.00970111		ADRA2B	1	0.999999	-0.072284	0
ADRA2C	0.978163	1	-0.11881	0.00958877		ADRA2C	1	0.640621	0.19584	0.193399		ADRA2C	1	0.999982	-0.069156	0		ADRA2C	1	0.999999	-0.021226	0
ADRB1	1	1	0.064056	0		ADRB1	1	1	0.023278	0		ADRB1	0.873073	0.999982	-0.27175	0.0589494		ADRB1	0.95854	0.999999	-0.090561	0.0183898
ADRB2	1	1	0.088133	0		ADRB2	0.961997	1	-0.22367	0.0168263		ADRB2	1	0.999982	-0.14169	0		ADRB2	0.96085	0.999999	-0.11119	0.0173444
ADRB3	1	1	0.04935	0		ADRB3	1	0.358131	0.28677	0.445958		ADRB3	1	0.999982	-0.013782	0		ADRB3	1	0.597664	0.19942	0.223543
ADRBK1	1	0.983197	0.165	0.00735946		ADRBK1	1	0.626004	0.24572	0.203423		ADRBK1	1	0.999982	-0.094014	0		ADRBK1	0.994973	0.968773	0.046148	0.013778
ADRBK2	0.974191	1	-0.080331	0.0113559		ADRBK2	0.949787	1	-0.13887	0.0223738		ADRBK2	0.969543	0.999982	-0.078621	0.0134329		ADRBK2	1	0.968773	0.11336	0.013778
ADRM1	1	1	0.15735	0		ADRM1	0.758341	1	-0.18353	0.120135		ADRM1	1	0.999982	0.082392	7.81737e-06		ADRM1	1	0.999999	-0.019424	0
ADSL	1	0.901366	0.2053	0.0450988		ADSL	1	0.315628	0.28261	0.500824		ADSL	1	0.999982	0.039619	7.81737e-06		ADSL	1	0.999193	0.022933	0.000350617
ADSS	1	1	0.14177	0		ADSS	1	1	-0.076205	0		ADSS	1	0.999977	0.10606	9.98889e-06		ADSS	0.962712	0.999999	-0.12702	0.0165036
ADSSL1	1	1	-0.0062202	0		ADSSL1	1	0.980756	-0.0093897	0		ADSSL1	1	0.894334	0.14709	0.0485003		ADSSL1	0.973857	0.999999	-0.080991	0.0115048
ADTRP	1	1	0.060465	0		ADTRP	1	1	-0.036423	0		ADTRP	0.971956	0.999982	0.071626	7.81737e-06		ADTRP	1	0.999999	0.087511	4.34295e-07
AEBP1	1	0.965564	0.12129	0.0152189		AEBP1	0.968282	1	-0.12887	0.0139981		AEBP1	1	0.999982	0.067446	7.81737e-06		AEBP1	1	0.925173	0.14701	0.0337771
AEBP2	1	1	0.10771	0		AEBP2	1	1	0.11179	0		AEBP2	1	0.999982	-0.013503	0		AEBP2	0.994973	0.999999	-0.024046	0.0021887
AEN	1	1	0.027738	0		AEN	1	1	-0.044535	0		AEN	1	0.894334	0.14074	0.0485003		AEN	0.916061	0.999999	-0.015477	0.0380756
AES	0.992838	1	-0.097328	0.00312161		AES	1	1	0.016678	0		AES	0.789847	0.999982	-0.24767	0.102457		AES	0.954101	0.999999	-0.11987	0.0204056
AFAP1	1	1	0.061037	0		AFAP1	1	1	0.039692	0		AFAP1	0.957577	0.999982	-0.18391	0.0188263		AFAP1	0.993939	0.999999	-0.06851	0.00264027
AFAP1L1	1	1	0.14301	0		AFAP1L1	1	1	0.064511	0		AFAP1L1	1	0.999982	-0.16983	0		AFAP1L1	0.867747	0.999999	-0.35756	0.0616069
AFAP1L2	1	1	0.10979	0		AFAP1L2	1	1	-0.092317	0		AFAP1L2	0.969543	0.999982	-0.14218	0.0134329		AFAP1L2	1	0.999999	0.04609	4.34295e-07
AFF1	1	1	0.06293	0		AFF1	1	1	0.089655	0		AFF1	1	0.999982	0.055721	7.81737e-06		AFF1	1	0.932313	0.12159	0.0304383
AFF2	1	0.942933	0.086272	0.0255192		AFF2	0.93498	1	-0.067598	0.0291977		AFF2	1	0.999982	-0.019059	0		AFF2	1	0.999999	-0.083001	0
AFF3	1	1	0.013679	0		AFF3	1	0.972215	0.06652	0.0122377		AFF3	1	0.999982	0.10949	7.81737e-06		AFF3	1	0.956376	0.11217	0.0193713
AFF4	1	1	-0.048738	0		AFF4	1	1	0.0107	0		AFF4	0.993567	0.999982	-0.032376	0.00280284		AFF4	0.86899	0.999999	-0.011122	0.0609852
AFG3L2	1	1	-0.04565	0		AFG3L2	1	1	-0.18291	0		AFG3L2	1	0.999982	-0.064987	0		AFG3L2	1	0.36091	0.34948	0.442601
AFM	1	0.983197	0.091856	0.00735946		AFM	1	1	0.057661	0		AFM	0.969543	0.949392	0.11824	0.0225544		AFM	1	0.999999	-0.016987	0
AFMID	0.97418	1	-0.095359	0.0113608		AFMID	1	0.980756	0.088982	0.00843903		AFMID	1	0.999982	0.03225	7.81737e-06		AFMID	1	0.999999	0.050405	4.34295e-07
AFP	1	1	0.085793	0		AFP	0.84444	1	-0.21597	0.0734312		AFP	1	0.999982	0.017223	7.81737e-06		AFP	1	0.999999	0.010461	4.34295e-07
AFTPH	1	1	-0.080496	0		AFTPH	0.923605	1	-0.15957	0.0345137		AFTPH	0.978202	0.999982	-0.10205	0.00957145		AFTPH	1	0.925173	0.11486	0.0337771
AGA	1	1	-0.064256	0		AGA	1	0.950945	0.15719	0.0218446		AGA	1	0.999982	-0.10682	0		AGA	1	0.999999	-0.065452	0
AGAP1	1	1	-0.094121	0		AGAP1	1	1	-0.0074919	0		AGAP1	1	0.999982	-0.040916	0		AGAP1	1	0.957678	0.11233	0.0187805
AGAP11	0.95389	1	0.064402	0		AGAP11	1	1	0.0078228	0		AGAP11	1	0.956106	0.22386	0.019494		AGAP11	0.96085	0.999999	-0.18577	0.0173444
AGAP2	1	1	-0.069533	0		AGAP2	0.844746	1	0.053965	0		AGAP2	0.973244	0.980255	0.13369	0.00866093		AGAP2	1	0.968773	-0.019118	0
AGAP3	1	1	-0.011042	0		AGAP3	0.964158	1	-0.102	0.0158518		AGAP3	0.995561	0.999982	0.070376	7.81737e-06		AGAP3	1	0.999999	-0.0099629	0
AGAP4	1	1	0.031025	0		AGAP4	1	0.923973	0.23646	0.0343407		AGAP4	1	0.985847	0.1662	0.00619048		AGAP4	1	0.258154	0.61764	0.588121
AGAP5	1	0.99364	0.049769	0.00277093		AGAP5	1	1	-0.12624	0		AGAP5	0.998299	0.987674	0.18899	0.00538638		AGAP5	1	0.999999	0.012432	4.34295e-07
AGAP6	1	1	0.066829	0		AGAP6	1	1	-0.019214	0		AGAP6	1	0.999982	-0.0055783	0		AGAP6	1	0.999999	0.0011112	4.34295e-07
AGAP9	0.915491	1	-0.30211	0.0383459		AGAP9	1	1	0.15509	0		AGAP9	1	0.999982	0.0064751	7.81737e-06		AGAP9	1	0.999999	-0.060241	0
AGBL1	1	0.894832	0.039177	0.0482585		AGBL1	0.980772	1	-0.11193	0.00843194		AGBL1	1	0.999982	0.050859	7.81737e-06		AGBL1	1	0.95148	0.0050598	0.0216003
AGBL2	1	1	0.022094	0		AGBL2	1	0.375106	0.20593	0.425846		AGBL2	1	0.999982	0.0025874	7.81737e-06		AGBL2	1	0.984003	0.085496	0.00700358
AGBL3	1	0.99268	0.10082	0.00319073		AGBL3	1	1	0.0038137	0		AGBL3	1	0.974944	0.1235	0.0110203		AGBL3	0.97912	0.999999	-0.10484	0.00916408
AGBL4	1	1	-0.071029	0		AGBL4	0.825435	0.961182	0.16782	0.0171944		AGBL4	1	0.877343	0.16145	0.0568306		AGBL4	1	0.999999	0.034419	4.34295e-07
AGBL5	0.716989	1	-0.062154	0.144488		AGBL5	1	1	0.07646	0		AGBL5	0.957577	0.999982	-0.17536	0.0188263		AGBL5	1	0.981476	0.13864	0.00812032
AGER	1	1	-0.065448	0		AGER	1	1	-0.017047	0		AGER	1	0.995059	0.087329	0.00215117		AGER	1	0.999999	0.032903	4.34295e-07
AGFG1	1	1	-0.071774	0		AGFG1	0.96683	1	0.051754	0		AGFG1	1	0.999982	-0.027219	0		AGFG1	1	0.999999	-0.055357	0
AGFG2	1	1	0.048167	0		AGFG2	1	1	-0.01033	0		AGFG2	0.993567	0.999982	0.012813	7.81737e-06		AGFG2	1	0.895545	0.12176	0.0479126
AGGF1	1	1	0.055546	0		AGGF1	1	1	0.0052402	0		AGGF1	1	0.999982	-0.068883	0		AGGF1	0.931522	0.999999	-0.057451	0.0308069
AGK	1	1	-0.027733	0		AGK	1	1	0.044469	0		AGK	1	0.999982	-0.056896	0		AGK	1	0.976626	0.035186	0.0102717
AGL	1	1	-0.055093	0		AGL	0.862195	1	-0.17846	0.0643945		AGL	1	0.985847	0.10015	0.00619048		AGL	1	0.959544	0.14001	0.0179351
AGMAT	0.939706	1	-0.13494	0.027008		AGMAT	1	1	-0.047291	0		AGMAT	1	0.971368	0.11218	0.0126162		AGMAT	1	0.993631	0.095619	0.00277487
AGMO	1	1	0.010349	0		AGMO	1	1	0.064746	0		AGMO	0.957577	0.999982	0.014827	7.81737e-06		AGMO	1	0.793073	0.12654	0.100687
AGO1	0.95389	1	-0.14506	0.0205017		AGO1	1	1	-0.10206	0		AGO1	1	0.999982	0.021613	7.81737e-06		AGO1	0.963523	0.999999	-0.10342	0.0161379
AGO2	1	0.901624	0.11572	0.0449745		AGO2	1	0.823487	0.15952	0.0843433		AGO2	1	0.999982	0.033989	7.81737e-06		AGO2	0.973857	0.999999	-0.024888	0.0115048
AGO3	0.934907	1	-0.14698	0.0292316		AGO3	0.929323	1	0.00038351	0		AGO3	1	0.999982	-0.062244	0		AGO3	1	0.999999	0.059423	4.34295e-07
AGO4	1	1	-0.043628	0		AGO4	0.958275	1	-0.053377	0.0185098		AGO4	1	0.999982	0.029863	7.81737e-06		AGO4	1	0.999999	0.036622	4.34295e-07
AGPAT1	0.185149	1	-0.50849	0.732479		AGPAT1	0.797093	1	-0.31955	0.098491		AGPAT1	1	0.999982	0.075708	7.81737e-06		AGPAT1	1	0.999999	0.097726	4.34295e-07
AGPAT2	1	1	0.043946	0		AGPAT2	0.979211	1	-0.09193	0.00912372		AGPAT2	1	0.999982	0.025508	7.81737e-06		AGPAT2	1	0.999999	0.037592	4.34295e-07
AGPAT3	1	1	-0.014628	0		AGPAT3	1	1	0.016573	0		AGPAT3	1	0.999982	0.072631	7.81737e-06		AGPAT3	1	0.999999	0.00099873	4.34295e-07
AGPAT4	1	1	0.031724	0		AGPAT4	1	1	-0.049025	0		AGPAT4	0.992323	0.999982	-0.070767	0.00334694		AGPAT4	0.925819	0.999999	-0.17288	0.0334739
AGPAT5	1	0.822625	0.18338	0.0847981		AGPAT5	1	0.894447	-0.055318	0		AGPAT5	1	0.999982	0.058283	7.81737e-06		AGPAT5	1	0.999999	0.00023173	4.34295e-07
AGPAT6	1	0.242334	0.30801	0.615586		AGPAT6	1	1	0.076673	0		AGPAT6	1	0.999982	-0.010794	0		AGPAT6	1	0.999999	0.040284	4.34295e-07
AGPAT9	1	1	-0.021524	0		AGPAT9	1	1	-0.0015982	0		AGPAT9	0.988415	0.999982	-0.082421	0.00506067		AGPAT9	0.656179	0.999999	-0.1695	0.182978
AGPS	1	1	-0.088489	0		AGPS	0.567354	1	-0.25445	0.246146		AGPS	0.998299	0.999982	0.017613	7.81737e-06		AGPS	1	0.993631	0.042954	0.00277487
AGR2	1	1	0.085356	0		AGR2	1	1	-0.054923	0		AGR2	1	0.999982	-0.071373	0		AGR2	1	0.999999	-0.048718	0
AGR3	1	0.550976	0.24919	0.258867		AGR3	1	1	0.0457	0		AGR3	1	0.999982	-0.055601	0		AGR3	1	0.999999	-0.012777	0
AGRN	1	1	-0.039746	0		AGRN	0.950056	1	-0.13778	0.0222508		AGRN	1	0.999982	-0.061465	0		AGRN	1	0.999999	0.0062021	4.34295e-07
AGRP	1	1	0.02538	0		AGRP	1	1	0.055518	0		AGRP	1	0.84641	0.18448	0.0724192		AGRP	1	0.978927	0.060243	0.00924969
AGT	0.643161	1	-0.28937	0.19168		AGT	1	1	0.045446	0		AGT	1	0.994084	0.17757	0.00257692		AGT	1	0.999999	-0.0050122	0
AGTPBP1	1	1	-0.044346	0		AGTPBP1	1	1	-0.073605	0		AGTPBP1	1	0.999982	-0.044214	0		AGTPBP1	0.956917	0.999999	-0.12972	0.0191257
AGTR1	1	1	0.067291	0		AGTR1	1	1	0.043768	0		AGTR1	1	0.999982	0.020961	7.81737e-06		AGTR1	1	0.993631	0.087539	0.00277487
AGTR2	1	1	0.049946	0		AGTR2	0.95838	1	0.030741	0		AGTR2	0.983032	0.999982	-0.12298	0.00743234		AGTR2	1	0.953911	0.011965	0.0204921
AGTRAP	0.926137	1	-0.13594	0.0333248		AGTRAP	0.706819	1	-0.25265	0.150692		AGTRAP	1	0.987508	0.12824	0.00545938		AGTRAP	0.895755	0.925173	-0.10797	0.0478108
AGXT	0.98529	1	-0.087692	0.00643592		AGXT	0.689862	1	-0.063247	0.161238		AGXT	1	0.980358	0.097558	0.0086153		AGXT	1	0.999999	0.063661	4.34295e-07
AGXT2	1	0.864077	0.07639	0.0634476		AGXT2	1	0.827613	0.16691	0.0821727		AGXT2	0.789847	0.999982	-0.040583	0.102457		AGXT2	1	0.900364	0.1486	0.0455819
AHCTF1	1	1	0.084175	0		AHCTF1	0.807676	1	-0.4598	0.0927628		AHCTF1	1	0.999982	0.00082609	7.81737e-06		AHCTF1	1	0.999999	-0.16244	0
AHCY	0.632395	1	-0.32117	0.199012		AHCY	0.163779	1	-0.51994	0.785742		AHCY	1	0.968341	0.11482	0.0139717		AHCY	1	0.999999	-0.058897	0
AHCYL1	1	0.686794	0.24363	0.163174		AHCYL1	1	0.790516	0.2408	0.102089		AHCYL1	1	0.999982	0.066899	7.81737e-06		AHCYL1	1	0.999999	0.052161	4.34295e-07
AHCYL2	0.980209	1	-0.01284	0.00868131		AHCYL2	1	0.696492	0.19359	0.157084		AHCYL2	1	0.999982	0.025204	7.81737e-06		AHCYL2	1	0.999999	-0.03105	0
AHDC1	1	0.870208	0.082011	0.0603769		AHDC1	0.963499	1	-0.17542	0.0161487		AHDC1	1	0.955647	0.20566	0.0197025		AHDC1	1	0.925173	0.18519	0.0337771
AHI1	1	0.901624	0.023458	0.0449745		AHI1	1	1	-0.05121	0		AHI1	1	0.999982	0.068199	7.81737e-06		AHI1	1	0.999999	0.012883	4.34295e-07
AHNAK	1	0.888379	0.1774	0.0514017		AHNAK	1	0.345328	0.24757	0.461768		AHNAK	1	0.999982	-0.066859	0		AHNAK	1	0.978676	0.11916	0.00936106
AHNAK2	1	1	0.026186	0		AHNAK2	1	1	0.030984	0		AHNAK2	1	0.999982	0.032031	7.81737e-06		AHNAK2	0.994973	0.999999	-0.059847	0.0021887
AHR	1	0.952772	0.11828	0.021011		AHR	1	0.139689	0.22573	0.854838		AHR	0.98878	0.999982	-0.056335	0.00490033		AHR	1	0.999999	-0.0085455	0
AHRR	0.954725	1	-0.02311	0.0201217		AHRR	1	1	-0.045133	0		AHRR	1	0.38443	0.2465	0.415183		AHRR	1	0.999999	-0.008119	0
AHSA1	1	1	0.029438	0		AHSA1	1	1	-0.0097967	0		AHSA1	0.957577	0.999982	-0.14611	0.0188263		AHSA1	1	0.999999	-0.018663	0
AHSA2	0.876346	1	-0.1623	0.0573244		AHSA2	1	1	0.065971	0		AHSA2	1	0.999982	0.04857	7.81737e-06		AHSA2	0.991001	0.999999	-0.089989	0.00392591
AHSG	1	0.991971	0.091364	0.00350102		AHSG	1	1	-0.042351	0		AHSG	0.994004	0.999982	-0.0080156	0.00261187		AHSG	1	0.999999	-0.050647	0
AHSP	1	1	0.077858	0		AHSP	1	1	-0.0084159	0		AHSP	1	0.999982	0.064307	7.81737e-06		AHSP	1	0.993631	0.06937	0.00277487
AICDA	1	1	-0.0011783	0		AICDA	1	1	-0.0815	0		AICDA	1	0.999982	0.0035966	7.81737e-06		AICDA	1	0.981476	0.10519	0.00812032
AIDA	1	1	-0.11784	0		AIDA	0.909982	1	-0.167	0.0409672		AIDA	1	0.84641	0.15398	0.0724192		AIDA	0.925819	0.999999	-0.11749	0.0334739
AIF1	1	0.967139	0.048732	0.0145111		AIF1	1	1	0.01248	0		AIF1	1	0.999982	-0.050995	0		AIF1	0.999179	0.999999	-0.072274	0.000356702
AIF1L	1	1	0.084729	0		AIF1L	1	1	-0.065375	0		AIF1L	1	0.999982	0.088363	7.81737e-06		AIF1L	0.998439	0.828134	0.21896	0.0818994
AIFM1	1	1	0.054254	0		AIFM1	1	0.716123	0.24426	0.145012		AIFM1	1	0.999982	0.092408	7.81737e-06		AIFM1	1	0.999999	0.035311	4.34295e-07
AIFM2	1	1	0.018001	0		AIFM2	1	1	-0.097476	0		AIFM2	0.993567	0.977799	-0.041448	0.00280284		AIFM2	1	0.718829	0.17305	0.143374
AIFM3	1	1	-0.11983	0		AIFM3	1	1	-0.033225	0		AIFM3	1	0.999982	-0.043759	0		AIFM3	0.937239	0.999999	-0.18667	0.0281496
AIG1	1	1	0.019792	0		AIG1	1	1	0.038169	0		AIG1	1	0.999982	0.0067471	7.81737e-06		AIG1	1	0.979728	-0.069976	0
AIM1	1	0.901366	0.17931	0.0450988		AIM1	1	0.640621	0.2293	0.193399		AIM1	0.958924	0.999982	-0.11763	0.0182158		AIM1	1	0.999999	-0.0079067	0
AIM1L	1	1	-0.087043	0		AIM1L	0.807736	1	-0.23396	0.0927306		AIM1L	1	0.977206	0.013881	0.0100139		AIM1L	1	0.999999	-0.0024803	0
AIM2	0.791626	1	-0.087725	0.10148		AIM2	0.868417	1	-0.1327	0.0612717		AIM2	1	0.999982	-0.0097719	0		AIM2	1	0.993056	0.097495	0.00302626
AIMP1	1	1	-0.034684	0		AIMP1	1	1	-0.017655	0		AIMP1	1	0.999982	0.00032858	7.81737e-06		AIMP1	1	0.999999	-0.026297	0
AIMP2	1	1	-0.071067	0		AIMP2	1	0.929434	0.12718	0.0317814		AIMP2	0.998299	0.999982	0.014236	7.81737e-06		AIMP2	1	0.999999	0.10513	4.34295e-07
AIP	1	0.980796	-0.0047981	0		AIP	1	1	0.046979	0		AIP	1	0.805602	0.13008	0.0938795		AIP	1	0.932313	0.14698	0.0304383
AIPL1	0.948492	1	-0.12591	0.0229663		AIPL1	1	0.790516	0.17019	0.102089		AIPL1	1	0.999982	-0.097834	0		AIPL1	1	0.999999	-0.044736	0
AIRE	1	1	-0.040771	0		AIRE	0.807736	1	-0.16645	0.0927306		AIRE	1	0.999982	0.013505	7.81737e-06		AIRE	0.998439	0.999999	-0.076019	0.000678463
AJAP1	1	1	-0.071298	0		AJAP1	1	1	0.11209	0		AJAP1	0.819532	0.999982	-0.16467	0.0864341		AJAP1	1	0.999999	0.062407	4.34295e-07
AJUBA	1	1	-0.087961	0		AJUBA	0.93133	1	-0.16516	0.0308964		AJUBA	0.937556	0.999982	-0.20467	0.0280028		AJUBA	0.919709	0.999999	0.062022	4.34295e-07
AK1	0.971778	1	-0.096851	0.0124329		AK1	1	1	-0.030793	0		AK1	0.988415	0.999982	-0.11928	0.00506067		AK1	0.962712	0.925173	-0.12303	0.0165036
AK2	1	1	0.068873	0		AK2	1	1	-0.070199	0		AK2	1	0.999982	0.047263	7.81737e-06		AK2	1	0.895545	0.23746	0.0479126
AK3	1	1	-0.059756	0		AK3	0.969463	1	0.004933	0		AK3	1	0.959503	0.13075	0.0179537		AK3	1	0.999999	0.063723	4.34295e-07
AK4	1	1	0.017267	0		AK4	1	1	0.12207	0		AK4	0.957577	0.999982	0.029277	7.81737e-06		AK4	1	0.999999	-0.065096	0
AK5	0.838664	1	0.020197	0		AK5	0.904059	1	-0.1555	0.0438032		AK5	0.97791	0.999982	-0.11702	0.00970111		AK5	1	0.999999	-0.01676	0
AK6	1	1	-0.044288	0		AK6	1	0.883477	0.23964	0.0538048		AK6	0.998299	0.999982	0.012766	7.81737e-06		AK6	1	0.999999	-0.014067	0
AK7	1	1	0.04798	0		AK7	0.972572	1	-0.047722	0.0120782		AK7	1	0.999982	-0.022164	0		AK7	1	0.999999	0.052367	4.34295e-07
AK8	1	1	-0.003666	0		AK8	1	1	0.013507	0		AK8	1	0.999982	0.011506	7.81737e-06		AK8	0.993939	0.999999	-0.099083	0.00264027
AK9	1	0.494099	0.17638	0.306186		AK9	0.987526	1	-0.099232	0.00545146		AK9	0.87757	0.999982	-0.061356	0.0567182		AK9	1	0.9637	0.030987	0.0160581
AKAP1	1	1	-0.036389	0		AKAP1	1	0.916139	0.14882	0.0380386		AKAP1	1	0.999982	0.031742	7.81737e-06		AKAP1	1	0.906478	0.18562	0.0426427
AKAP10	0.818778	1	-0.037941	0.0868338		AKAP10	0.92603	1	0.11755	0		AKAP10	1	0.968341	0.094107	0.0139717		AKAP10	1	0.999999	-0.027596	0
AKAP11	0.97418	1	-0.13085	0.0113608		AKAP11	1	1	0.032292	0		AKAP11	1	0.999982	0.006837	7.81737e-06		AKAP11	0.994161	0.999999	-0.010874	0.00254328
AKAP12	0.859886	1	-0.18582	0.0655591		AKAP12	1	0.972078	0.13818	0.0122989		AKAP12	1	0.999982	0.0016965	7.81737e-06		AKAP12	1	0.957341	0.13532	0.0189333
AKAP13	0.915491	1	-0.031362	0.0383459		AKAP13	1	1	0.040027	0		AKAP13	1	0.999982	-0.030546	0		AKAP13	1	0.999999	0.039572	4.34295e-07
AKAP14	0.978163	1	-0.1444	0.00958877		AKAP14	1	1	0.053092	0		AKAP14	1	0.999982	-0.10308	0		AKAP14	0.962562	0.999999	-0.15486	0.0165713
AKAP17A	1	1	-0.070562	0		AKAP17A	1	1	0.08402	0		AKAP17A	0.957577	0.999982	-0.033709	0.0188263		AKAP17A	0.994161	0.993631	-0.043772	0.00254328
AKAP2	1	1	-0.053542	0		AKAP2	0.999143	1	-0.0080964	0.00037235		AKAP2	1	0.999982	-0.08061	0		AKAP2	1	0.999999	-0.00036557	0
AKAP3	0.913772	0.979759	-0.19856	0.0391622		AKAP3	0.949787	1	-0.16022	0.0223738		AKAP3	1	0.987508	0.11602	0.00545938		AKAP3	0.999179	0.993631	-0.00135	0.000356702
AKAP4	1	0.894832	0.15328	0.0482585		AKAP4	1	1	-0.0099271	0		AKAP4	0.885541	0.999982	-0.20517	0.0527913		AKAP4	0.9902	0.999999	-0.053658	0.00427708
AKAP5	1	1	0.039466	0		AKAP5	0.939197	0.97764	-0.037379	0.0272433		AKAP5	0.969543	0.999982	-0.035485	0.0134329		AKAP5	1	0.999999	0.087715	4.34295e-07
AKAP6	1	1	-0.067838	0		AKAP6	1	1	-0.0064003	0		AKAP6	0.988415	0.999982	-0.086281	0.00506067		AKAP6	1	0.932597	0.13735	0.030306
AKAP7	1	0.87963	0.19974	0.0557		AKAP7	1	1	0.09682	0		AKAP7	1	0.999982	-0.026677	0		AKAP7	1	0.999999	-0.011396	0
AKAP8	1	1	0.024954	0		AKAP8	1	1	-0.054695	0		AKAP8	1	0.989374	0.091014	0.00463951		AKAP8	0.991001	0.999999	-0.04691	0.00392591
AKAP8L	0.885132	1	-0.22486	0.052992		AKAP8L	0.982371	1	-0.098405	0.00772447		AKAP8L	0.999412	0.999982	0.098606	7.81737e-06		AKAP8L	0.980421	0.999999	0.067937	4.34295e-07
AKAP9	1	1	-0.052708	0		AKAP9	1	1	0.057147	0		AKAP9	1	0.999982	0.0052925	7.81737e-06		AKAP9	1	0.999999	0.0072527	4.34295e-07
AKIP1	1	1	-0.0069565	0		AKIP1	1	0.602719	0.27131	0.219885		AKIP1	0.98878	0.999982	-0.063003	0.00490033		AKIP1	1	0.999999	0.09638	4.34295e-07
AKIRIN1	1	1	0.083343	0		AKIRIN1	1	1	-0.10292	0		AKIRIN1	1	0.977206	0.10582	0.0100139		AKIRIN1	1	0.956376	0.13937	0.0193713
AKIRIN2	1	1	-0.030656	0		AKIRIN2	0.954496	1	-0.13877	0.0202259		AKIRIN2	0.957577	0.999982	-0.02907	0.0188263		AKIRIN2	1	0.999999	0.023656	4.34295e-07
AKNA	1	1	-0.066158	0		AKNA	0.964464	1	-0.12296	0.015714		AKNA	1	0.999982	0.027531	7.81737e-06		AKNA	0.962712	0.999999	-0.015884	0.0165036
AKNAD1	1	1	-0.13653	0		AKNAD1	0.814757	1	-0.2089	0.0889719		AKNAD1	1	0.915574	0.14388	0.0383065		AKNAD1	0.994161	0.999999	-0.070709	0.00254328
AKR1A1	0.833766	1	-0.13926	0.0789558		AKR1A1	0.977884	1	-0.11411	0.00971266		AKR1A1	1	0.895188	0.16979	0.0480857		AKR1A1	1	0.925173	0.15996	0.0337771
AKR1B1	1	1	-0.077348	0		AKR1B1	1	0.980756	0.023003	0.00843903		AKR1B1	1	0.987508	0.10268	0.00545938		AKR1B1	1	0.999999	0.0095881	4.34295e-07
AKR1B10	1	1	-0.011453	0		AKR1B10	1	1	0.0073397	0		AKR1B10	1	0.999982	0.0067855	7.81737e-06		AKR1B10	1	0.765297	0.27377	0.11617
AKR1B15	1	1	-0.049561	0		AKR1B15	1	0.983861	0.071428	0.00706625		AKR1B15	1	0.999982	-0.0057716	0		AKR1B15	1	0.99439	0.055773	0.00244325
AKR1C1	1	0.946646	0.11897	0.0238124		AKR1C1	1	1	0.059266	0		AKR1C1	1	0.999982	-0.022556	0		AKR1C1	1	0.999999	0.070108	4.34295e-07
AKR1C2	1	1	0.071865	0		AKR1C2	1	1	0.01867	0		AKR1C2	1	0.999982	-0.015507	0		AKR1C2	0.973857	0.986293	-0.03491	0.0115048
AKR1C3	1	0.831601	0.1505	0.080085		AKR1C3	1	1	0.030977	0		AKR1C3	1	0.999982	0.032803	7.81737e-06		AKR1C3	0.994161	0.999999	-0.058809	0.00254328
AKR1C4	1	1	0.020183	0		AKR1C4	0.963499	1	-0.16661	0.0161487		AKR1C4	0.957577	0.999982	-0.16417	0.0188263		AKR1C4	0.96655	0.999999	-0.15797	0.0147757
AKR1D1	1	1	-0.077469	0		AKR1D1	0.970429	1	-0.15784	0.0130362		AKR1D1	1	0.912604	0.19356	0.0397176		AKR1D1	0.916061	0.926321	0.018356	0.0332385
AKR1E2	1	1	0.048211	0		AKR1E2	0.685216	1	-0.16236	0.164173		AKR1E2	1	0.999982	-0.0070694	0		AKR1E2	0.994161	0.999999	-0.073437	0.00254328
AKR7A2	0.598945	1	-0.18826	0.222613		AKR7A2	0.934656	1	-0.17532	0.0293482		AKR7A2	1	0.999982	-0.05546	0		AKR7A2	1	0.986387	0.084308	0.00595266
AKR7A3	1	1	0.029402	0		AKR7A3	1	1	-0.038862	0		AKR7A3	0.997104	0.999982	-0.083749	0.00125954		AKR7A3	1	0.814942	0.2024	0.0888733
AKT1	1	0.364318	0.20477	0.438519		AKT1	0.941409	1	0.053375	0		AKT1	0.995561	0.999982	-0.089954	0.00193212		AKT1	1	0.999999	-0.06101	0
AKT1S1	0.716989	1	-0.17867	0.144488		AKT1S1	0.972273	1	-0.091647	0.0122118		AKT1S1	0.856436	0.987674	-0.013001	0.0673051		AKT1S1	0.956917	0.999999	-0.12741	0.0191257
AKT2	1	1	0.0017055	0		AKT2	1	1	0.0326	0		AKT2	0.950664	0.999982	-0.22535	0.021973		AKT2	1	0.999999	-0.0042086	0
AKT3	0.97418	1	-0.10059	0.0113608		AKT3	0.712226	1	0.0085429	0		AKT3	1	0.999982	-0.02904	0		AKT3	1	0.999999	0.065427	4.34295e-07
AKTIP	1	1	0.0081441	0		AKTIP	1	1	0.074931	0		AKTIP	1	0.999982	0.058973	7.81737e-06		AKTIP	1	0.781084	0.15534	0.107302
ALAD	1	1	0.0081324	0		ALAD	0.981612	1	0.036798	0		ALAD	0.937556	0.999982	-0.10825	0.0280028		ALAD	1	0.999999	0.079408	4.34295e-07
ALAS1	0.951963	0.903378	-0.083837	0.0213799		ALAS1	1	1	-0.045189	0		ALAS1	0.985607	0.999982	-0.1306	0.00629622		ALAS1	0.950118	0.993631	-0.0019952	0.0222225
ALAS2	1	1	0.022019	0		ALAS2	0.905474	1	-0.0519	0.043124		ALAS2	0.950664	0.993827	0.062544	0.00268921		ALAS2	0.949692	0.999999	-0.062495	0.0224172
ALB	0.533735	1	-0.31781	0.272674		ALB	0.905474	1	-0.17682	0.043124		ALB	1	0.999982	0.025249	7.81737e-06		ALB	1	0.991105	0.091767	0.00388033
ALCAM	0.984831	1	-0.094809	0.00663829		ALCAM	0.972273	1	0.073674	0		ALCAM	1	0.735928	0.22178	0.133165		ALCAM	0.92002	0.999999	-0.12922	0.0362027
ALDH16A1	1	1	-0.0359	0		ALDH16A1	1	1	-0.056383	0		ALDH16A1	1	0.960273	0.018922	0.0176053		ALDH16A1	0.885187	0.993056	-0.042011	0.052965
ALDH18A1	1	0.940381	0.088484	0.0266962		ALDH18A1	1	0.018446	0.48057	1.7341		ALDH18A1	1	0.993827	0.048132	0.00268921		ALDH18A1	1	0.895545	0.065785	0.0479126
ALDH1A1	1	1	-0.034104	0		ALDH1A1	1	1	0.00356	0		ALDH1A1	1	0.999982	-0.0026125	0		ALDH1A1	0.884892	0.999999	0.012639	4.34295e-07
ALDH1A2	1	0.941453	0.14166	0.0262014		ALDH1A2	0.904059	1	-0.1173	0.0438032		ALDH1A2	1	0.999982	0.045535	7.81737e-06		ALDH1A2	1	0.972569	0.13307	0.0120796
ALDH1A3	1	1	-0.051539	0		ALDH1A3	0.957042	1	-0.0040116	0.019069		ALDH1A3	1	0.985847	0.047771	0.00619048		ALDH1A3	0.978693	0.999999	-0.10618	0.00935352
ALDH1B1	0.88178	1	-0.12864	0.0546398		ALDH1B1	1	1	-0.078757	0		ALDH1B1	1	0.999982	-0.040889	0		ALDH1B1	1	0.999999	0.0093823	4.34295e-07
ALDH1L1	0.97418	1	-0.12305	0.0113608		ALDH1L1	1	1	-0.10142	0		ALDH1L1	1	0.999982	-0.05181	0		ALDH1L1	1	0.999999	0.040756	4.34295e-07
ALDH1L2	1	0.936571	0.23271	0.0284593		ALDH1L2	1	0.950945	0.14044	0.0218446		ALDH1L2	1	0.999982	0.0035499	7.81737e-06		ALDH1L2	1	0.999999	-0.019971	0
ALDH2	1	1	-0.023302	0		ALDH2	0.97218	1	-0.086563	0.0122533		ALDH2	1	0.999982	0.10694	7.81737e-06		ALDH2	1	0.993631	0.10037	0.00277487
ALDH3A1	1	1	0.084584	0		ALDH3A1	1	0.301339	0.48498	0.520945		ALDH3A1	1	0.999982	-0.078158	0		ALDH3A1	1	0.999999	0.015615	4.34295e-07
ALDH3A2	1	1	0.0053185	0		ALDH3A2	1	1	0.050119	0		ALDH3A2	1	0.999982	-0.06154	0		ALDH3A2	0.952951	0.999999	-0.15269	0.0209294
ALDH3B1	1	1	-0.090313	0		ALDH3B1	1	0.375106	0.34701	0.425846		ALDH3B1	1	0.999982	0.059387	7.81737e-06		ALDH3B1	1	0.999999	0.092953	4.34295e-07
ALDH3B2	1	0.523003	0.20869	0.281496		ALDH3B2	1	0.979477	0.1173	0.00900576		ALDH3B2	1	0.999982	0.037589	7.81737e-06		ALDH3B2	1	0.981476	-0.039628	0
ALDH4A1	0.739985	1	-0.24264	0.130777		ALDH4A1	0.945609	1	0.01457	0		ALDH4A1	1	0.894215	0.10723	0.048558		ALDH4A1	1	0.999999	0.032674	4.34295e-07
ALDH5A1	1	0.938763	0.17381	0.027444		ALDH5A1	1	1	-0.045207	0		ALDH5A1	0.988415	0.999982	-0.10907	0.00506067		ALDH5A1	0.999179	0.999999	-0.019714	0.000356702
ALDH6A1	1	0.89593	0.17205	0.0477259		ALDH6A1	1	1	0.043737	0		ALDH6A1	0.950664	0.999982	-0.12228	0.021973		ALDH6A1	0.937239	0.999999	-0.070007	0.0281496
ALDH7A1	1	1	-0.040791	0		ALDH7A1	1	1	-0.015077	0		ALDH7A1	1	0.999982	-0.052489	0		ALDH7A1	1	0.999999	-0.0083347	0
ALDH8A1	1	1	0.058088	0		ALDH8A1	1	0.802675	0.23986	0.0954603		ALDH8A1	1	0.444794	0.25358	0.351841		ALDH8A1	1	0.925173	0.084361	0.0337771
ALDH9A1	0.845812	1	-0.1012	0.0727262		ALDH9A1	1	1	-0.020575	0		ALDH9A1	1	0.999982	-0.01655	0		ALDH9A1	0.991001	0.999999	-0.06549	0.00392591
ALDOA	1	0.997155	-0.018535	0		ALDOA	1	1	-0.02781	0		ALDOA	0.985274	0.999982	-0.025235	0.00644298		ALDOA	1	0.999999	0.065397	4.34295e-07
ALDOB	1	0.636818	0.011331	0.195985		ALDOB	0.91086	1	-0.22753	0.0405484		ALDOB	0.957577	0.999982	-0.068109	0.0188263		ALDOB	1	0.999999	-0.029127	0
ALDOC	0.980121	1	-0.062941	0.00872031		ALDOC	1	1	0.062991	0		ALDOC	1	0.999982	0.00038827	7.81737e-06		ALDOC	0.970491	0.999999	-0.10623	0.0130085
ALG1	0.979781	1	0.047347	0		ALG1	0.715098	1	-0.28577	0.145634		ALG1	1	0.807252	0.26931	0.0929909		ALG1	1	0.986293	0.041179	0.00599405
ALG10	1	0.891767	0.17832	0.0497486		ALG10	1	0.817087	0.096081	0.0877317		ALG10	1	0.912604	0.15925	0.0397176		ALG10	1	0.982028	0.040044	0.00787613
ALG10B	0.830547	1	-0.20109	0.0806358		ALG10B	0.972273	1	-0.15483	0.0122118		ALG10B	0.98878	0.999982	0.078013	7.81737e-06		ALG10B	0.997235	0.999999	-0.06955	0.00120249
ALG11	1	1	0.099893	0		ALG11	1	1	-0.050511	0		ALG11	1	0.999982	-0.020232	0		ALG11	1	0.999999	-0.060209	0
ALG12	0.185149	1	-0.37715	0.732479		ALG12	0.163779	1	-0.32198	0.785742		ALG12	1	0.999982	0.020741	7.81737e-06		ALG12	1	0.999999	0.01099	4.34295e-07
ALG13	0.877389	1	0.012842	0		ALG13	1	1	0.098847	0		ALG13	1	0.99138	0.18368	0.00375985		ALG13	1	0.999999	-0.021441	0
ALG14	0.993166	1	-0.093103	0.00297816		ALG14	0.712226	1	-0.25943	0.147382		ALG14	1	0.999982	0.090057	7.81737e-06		ALG14	1	0.993631	0.07782	0.00277487
ALG1L	1	1	0.050194	0		ALG1L	0.904059	1	-0.10681	0.0438032		ALG1L	1	0.846899	0.20045	0.0721684		ALG1L	1	0.993631	0.13043	0.00277487
ALG1L2	1	1	0.064557	0		ALG1L2	1	0.847153	0.076487	0.0720381		ALG1L2	1	0.987674	0.11825	0.00538638		ALG1L2	1	0.959544	0.15197	0.0179351
ALG2	1	1	0.19772	0		ALG2	1	0.935635	0.13923	0.0288935		ALG2	1	0.999982	0.085878	7.81737e-06		ALG2	1	0.999999	-0.12932	0
ALG3	0.971778	1	-0.086053	0.0124329		ALG3	0.945609	1	-0.11025	0.0242884		ALG3	1	0.999982	0.047241	7.81737e-06		ALG3	0.708152	0.999999	-0.17006	0.149874
ALG5	1	1	-0.13966	0		ALG5	0.955261	1	-0.21529	0.019878		ALG5	1	0.949392	0.15571	0.0225544		ALG5	1	0.978676	0.16706	0.00936106
ALG6	0.949519	1	-0.12036	0.0224963		ALG6	0.911553	1	-0.081648	0.0402181		ALG6	1	0.426885	0.38922	0.369689		ALG6	1	0.999999	0.031531	4.34295e-07
ALG8	1	1	0.025511	0		ALG8	0.964158	0.209587	0.21197	0.678636		ALG8	0.998299	0.999982	-0.0037315	0.000739364		ALG8	1	0.999999	0.068813	4.34295e-07
ALG9	0.716989	1	-0.1799	0.144488		ALG9	0.807736	1	-0.17886	0.0927306		ALG9	1	0.999982	0.022015	7.81737e-06		ALG9	0.997796	0.999999	-0.038896	0.000958241
ALK	1	0.91488	0.21608	0.0386359		ALK	0.972421	1	-0.085315	0.0121457		ALK	1	0.999982	0.00483	7.81737e-06		ALK	1	0.999999	-0.03499	0
ALKBH1	1	0.407462	0.17905	0.389913		ALKBH1	0.97218	1	-0.16498	0.0122533		ALKBH1	0.957577	0.999982	-0.16413	0.0188263		ALKBH1	1	0.999999	-0.03751	0
ALKBH2	1	0.940381	0.10689	0.0266962		ALKBH2	0.97218	1	-0.099949	0.0122533		ALKBH2	0.993567	0.999982	-0.011389	0.00280284		ALKBH2	0.991926	0.999999	0.055004	4.34295e-07
ALKBH3	1	1	0.051794	0		ALKBH3	1	0.922933	0.1477	0.0348298		ALKBH3	1	0.999982	0.00078878	7.81737e-06		ALKBH3	1	0.999999	0.01176	4.34295e-07
ALKBH4	0.886008	1	-0.036584	0.0525624		ALKBH4	1	1	0.014789	0		ALKBH4	1	0.705082	0.057789	0.15176		ALKBH4	1	0.999999	0.025866	4.34295e-07
ALKBH5	0.744224	0.981972	-0.19631	0.128296		ALKBH5	1	0.497697	0.13478	0.303035		ALKBH5	1	0.999982	0.03947	7.81737e-06		ALKBH5	1	0.998834	0.079848	0.000506683
ALKBH6	0.626227	1	-0.14531	0.203268		ALKBH6	1	1	0.0088365	0		ALKBH6	0.995561	0.999982	-0.041598	0.00193212		ALKBH6	0.994161	0.999999	0.031969	4.34295e-07
ALKBH7	0.954725	1	-0.22294	0.0201217		ALKBH7	0.956139	0.992796	-0.20691	0.019479		ALKBH7	0.994459	0.999982	-0.069168	0.00241312		ALKBH7	1	0.999999	0.0068747	4.34295e-07
ALKBH8	1	1	0.0079598	0		ALKBH8	1	1	-0.025653	0		ALKBH8	0.994779	0.894897	0.044449	0.0482269		ALKBH8	0.882329	0.999999	-0.13103	0.0543694
ALLC	1	1	0.048734	0		ALLC	1	0.617566	0.17961	0.209317		ALLC	1	0.999982	0.071922	7.81737e-06		ALLC	0.925819	0.999999	-0.081135	0.0334739
ALMS1	0.897632	1	-0.18232	0.0469017		ALMS1	0.941409	1	0.010119	0		ALMS1	1	0.830073	0.16866	0.0808837		ALMS1	1	0.999999	0.00024123	4.34295e-07
ALOX12	0.958232	1	-0.066586	0.0185293		ALOX12	0.985302	1	-0.071751	0.00643064		ALOX12	1	0.999982	-0.066879	0		ALOX12	1	0.999999	0.073146	4.34295e-07
ALOX12B	0.95389	1	-0.11861	0.0205017		ALOX12B	1	1	0.0050312	0		ALOX12B	1	0.999982	-0.044874	0		ALOX12B	1	0.999999	0.00071477	4.34295e-07
ALOX15	1	0.822625	0.13628	0.0847981		ALOX15	1	1	0.0024282	0		ALOX15	0.959542	0.999982	-0.099997	0.017936		ALOX15	0.987525	0.999999	-0.13559	0.0054519
ALOX15B	1	1	0.046851	0		ALOX15B	0.98344	1	0.079796	0		ALOX15B	1	0.935966	0.21803	0.0287399		ALOX15B	0.912465	0.999999	-0.15627	0.0397838
ALOX5	1	0.984826	0.091976	0.00664049		ALOX5	0.956139	1	-0.16001	0.019479		ALOX5	1	0.999982	0.03645	7.81737e-06		ALOX5	1	0.981476	0.11587	0.00812032
ALOX5AP	1	1	-0.028734	0		ALOX5AP	1	1	-0.028029	0		ALOX5AP	0.995561	0.999982	-0.057004	0.00193212		ALOX5AP	1	0.968773	0.13694	0.013778
ALOXE3	0.97418	1	-0.11181	0.0113608		ALOXE3	1	1	0.05776	0		ALOXE3	1	0.999982	0.094309	7.81737e-06		ALOXE3	1	0.999999	0.083386	4.34295e-07
ALPI	1	1	-0.035394	0		ALPI	0.975066	1	-0.086518	0.010966		ALPI	0.896301	0.999982	-0.14181	0.0475461		ALPI	1	0.999999	-0.00084843	0
ALPK1	0.818778	1	-0.14879	0.0868338		ALPK1	1	1	-0.0073268	0		ALPK1	0.969543	0.999982	-0.13684	0.0134329		ALPK1	1	0.999999	0.025564	4.34295e-07
ALPK2	1	1	-0.039117	0		ALPK2	1	1	-0.04018	0		ALPK2	0.902507	0.999982	-0.14253	0.0445494		ALPK2	0.994161	0.993056	0.017364	0.00302626
ALPK3	0.995024	0.980796	-0.072216	0.00216644		ALPK3	0.916149	1	-0.046299	0.0380339		ALPK3	1	0.985847	0.079854	0.00619048		ALPK3	1	0.895545	0.17004	0.0479126
ALPL	0.716989	1	-0.19886	0.144488		ALPL	1	1	0.03936	0		ALPL	1	0.987145	0.115	0.00561905		ALPL	1	0.999999	0.053481	4.34295e-07
ALPP	1	1	-0.03101	0		ALPP	1	1	-0.046934	0		ALPP	0.993567	0.999982	0.063139	7.81737e-06		ALPP	1	0.999999	-0.0046469	0
ALPPL2	1	1	0.034199	0		ALPPL2	1	1	-0.044903	0		ALPPL2	1	0.999982	-0.0017118	0		ALPPL2	1	0.573885	0.13333	0.241175
ALS2	1	1	0.088047	0		ALS2	1	1	-0.075136	0		ALS2	1	0.987145	0.052666	0.00561905		ALS2	1	0.677811	0.26151	0.168891
ALS2CL	1	1	-0.035069	0		ALS2CL	0.970061	1	-0.066513	0.013201		ALS2CL	1	0.999982	-0.0088825	0		ALS2CL	0.916061	0.999999	-0.17086	0.0380756
ALS2CR11	1	1	0.062267	0		ALS2CR11	1	1	0.073685	0		ALS2CR11	0.998299	0.999982	-0.035198	0.000739364		ALS2CR11	1	0.956376	0.11885	0.0193713
ALS2CR12	0.970207	1	-0.13495	0.0131356		ALS2CR12	1	1	-0.072972	0		ALS2CR12	1	0.767933	0.23084	0.114677		ALS2CR12	1	0.883738	0.22274	0.0536765
ALX1	0.912	1	-0.12201	0.0400052		ALX1	0.994523	1	-0.0092965	0.00238517		ALX1	0.995561	0.999982	-0.045584	0.00193212		ALX1	1	0.999999	-0.061137	0
ALX3	0.978163	1	-0.14254	0.00958877		ALX3	1	1	0.10029	0		ALX3	1	0.999982	-0.03459	0		ALX3	1	0.956376	0.21331	0.0193713
ALX4	1	1	0.038439	0		ALX4	1	0.480768	0.24034	0.318064		ALX4	1	0.999982	0.083936	7.81737e-06		ALX4	1	0.999999	-0.021903	0
ALYREF	1	1	0.043392	0		ALYREF	1	1	0.2223	0		ALYREF	1	0.38443	0.34609	0.415183		ALYREF	1	0.999999	-0.097899	0
AMACR	1	1	0.04221	0		AMACR	1	1	-0.0782	0		AMACR	1	0.999982	0.0954	7.81737e-06		AMACR	1	0.89348	0.22168	0.0489152
AMBN	1	1	0.012121	0		AMBN	1	1	0.016177	0		AMBN	1	0.999982	0.009702	7.81737e-06		AMBN	0.933275	0.999999	-0.17808	0.0299904
AMBP	1	1	0.006488	0		AMBP	1	1	0.087383	0		AMBP	1	0.999982	0.012068	7.81737e-06		AMBP	0.993939	0.999999	-0.064586	0.00264027
AMBRA1	1	1	-0.027756	0		AMBRA1	1	0.975215	0.14961	0.0108996		AMBRA1	0.98878	0.999982	-0.18683	0.00490033		AMBRA1	0.973857	0.999999	-0.012383	0.0115048
AMD1	1	0.952772	-0.0043619	0		AMD1	1	1	-0.086832	0		AMD1	1	0.999926	0.15945	3.2139e-05		AMD1	1	0.996047	0.040432	0.00172017
AMDHD1	1	1	-0.04573	0		AMDHD1	0.946596	1	0.06796	0		AMDHD1	1	0.999982	-0.05226	0		AMDHD1	1	0.999999	-0.034184	0
AMDHD2	1	1	-0.0086315	0		AMDHD2	0.962066	1	-0.11653	0.0167951		AMDHD2	1	0.915574	0.14251	0.0383065		AMDHD2	1	0.999999	0.039799	4.34295e-07
AMELX	0.992838	1	-0.044385	0.00312161		AMELX	1	0.981831	0.04712	0.00796326		AMELX	1	0.999982	0.034659	7.81737e-06		AMELX	0.86899	0.999999	-0.13526	0.0609852
AMELY	1	1	-0.031346	0		AMELY	0.954496	1	-0.13514	0.0202259		AMELY	0.957577	0.999982	-0.1585	0.0188263		AMELY	1	0.999999	0.034873	4.34295e-07
AMER1	1	0.940381	0.12902	0.0266962		AMER1	1	1	-0.022757	0		AMER1	0.909206	0.999982	-0.16019	0.0413377		AMER1	1	0.996047	0.071066	0.00172017
AMER2	1	1	-0.039786	0		AMER2	1	1	-0.069593	0		AMER2	1	0.936686	0.10453	0.028406		AMER2	1	0.999999	0.00057013	4.34295e-07
AMER3	1	1	0.15283	0		AMER3	0.958275	1	-0.1174	0.0185098		AMER3	1	0.960273	0.11134	0.0176053		AMER3	1	0.975201	0.15652	0.0109059
AMFR	1	1	-0.057352	0		AMFR	1	0.935985	0.13902	0.0287311		AMFR	0.957577	0.944382	-0.14552	0.0188263		AMFR	1	0.999999	0.015297	4.34295e-07
AMH	1	1	0.045435	0		AMH	1	1	-0.038617	0		AMH	1	0.999982	0.035477	7.81737e-06		AMH	0.97912	0.999999	0.079502	4.34295e-07
AMHR2	0.954725	1	-0.11151	0.0201217		AMHR2	1	1	0.012998	0		AMHR2	1	0.999982	0.079775	7.81737e-06		AMHR2	0.991619	0.999999	-0.099833	0.00365516
AMICA1	1	1	0.031991	0		AMICA1	1	1	-0.056922	0		AMICA1	0.988415	0.999982	-0.050824	0.00506067		AMICA1	1	0.932313	0.066841	0.0304383
AMIGO1	1	1	-0.051212	0		AMIGO1	0.807736	0.737676	-0.035728	0.0927306		AMIGO1	1	0.973868	0.11174	0.0114999		AMIGO1	1	0.999999	0.073205	4.34295e-07
AMIGO2	1	1	0.05659	0		AMIGO2	1	1	-0.027282	0		AMIGO2	0.927387	0.999982	-0.15136	0.032739		AMIGO2	1	0.999999	0.079659	4.34295e-07
AMIGO3	1	1	-0.014621	0		AMIGO3	0.952531	0.955134	-0.11455	0.0211209		AMIGO3	0.937556	0.999982	-0.22901	0.0280028		AMIGO3	1	0.999999	0.001198	4.34295e-07
AMMECR1	0.97418	1	-0.095439	0.0113608		AMMECR1	1	1	-0.077972	0		AMMECR1	1	0.987674	0.11962	0.00538638		AMMECR1	0.96655	0.968773	-0.019195	0.0147757
AMMECR1L	1	1	0.01621	0		AMMECR1L	1	1	-0.092141	0		AMMECR1L	1	0.999982	0.043881	7.81737e-06		AMMECR1L	1	0.999999	0.0081421	4.34295e-07
AMN	1	0.973201	-0.060788	0		AMN	0.986789	1	-0.12533	0.0057757		AMN	1	0.782731	0.18554	0.106387		AMN	0.992013	0.999999	-0.053954	0.00348264
AMN1	1	1	0.015521	0		AMN1	1	1	0.019169	0		AMN1	1	0.999982	0.011168	7.81737e-06		AMN1	1	0.968773	0.14079	0.013778
AMOT	1	1	0.014719	0		AMOT	0.710985	1	-0.23618	0.14814		AMOT	0.957577	0.999982	-0.17519	0.0188263		AMOT	1	0.999999	0.019345	4.34295e-07
AMOTL1	1	1	0.072561	0		AMOTL1	1	0.987377	0.11551	0.00551699		AMOTL1	1	0.985847	0.085087	0.00619048		AMOTL1	1	0.999999	-0.0044651	0
AMOTL2	0.98802	1	-0.0033882	0.00523426		AMOTL2	1	1	-0.065829	0		AMOTL2	1	0.960273	0.14109	0.0176053		AMOTL2	1	0.993631	0.059256	0.00277487
AMPD1	0.992838	1	-0.096204	0.00312161		AMPD1	1	0.72831	0.12338	0.137684		AMPD1	0.998299	0.999982	-0.024286	0.000739364		AMPD1	1	0.814942	0.021686	0.0888733
AMPD2	0.97418	1	-0.091956	0.0113608		AMPD2	0.706819	1	0.016451	0		AMPD2	0.995561	0.999982	-0.092241	0.00193212		AMPD2	1	0.999999	-0.031932	0
AMPD3	1	0.983197	0.12147	0.00735946		AMPD3	1	0.591852	0.22979	0.227787		AMPD3	1	0.999982	-0.033675	0		AMPD3	1	0.975201	0.12383	0.0109059
AMPH	1	0.031196	0.048385	1.5059		AMPH	1	1	-0.084254	0		AMPH	1	0.771957	0.2613	0.112407		AMPH	0.994161	0.999999	-0.099608	0.00254328
AMT	0.865319	1	-0.16152	0.0628238		AMT	1	0.994996	-0.012777	0		AMT	1	0.999982	0.093011	7.81737e-06		AMT	0.96655	0.999999	-0.12356	0.0147757
AMTN	0.865356	1	-0.12523	0.0628052		AMTN	0.841282	1	-0.17274	0.0750584		AMTN	1	0.999982	0.045717	7.81737e-06		AMTN	1	0.925173	-0.0086311	0
AMY1A	0.807263	0.822625	0.045861	0.0847981		AMY1A	1	1	-0.01457	0		AMY1A	1	0.999982	-0.038497	0		AMY1A	1	0.999999	-0.014226	0
AMY1B	0.629722	1	-0.23346	0.200851		AMY1B	0.800186	1	-0.017707	0.0968091		AMY1B	1	0.999982	-0.050424	0		AMY1B	1	0.999999	-0.026194	0
AMY1C	0.974495	1	-0.089089	0.0112204		AMY1C	1	1	0.033575	0		AMY1C	1	0.999982	0.048095	7.81737e-06		AMY1C	1	0.999999	-0.053516	0
AMY2A	1	1	-0.017894	0		AMY2A	1	1	-0.040622	0		AMY2A	0.957577	0.999982	-0.044604	0.0188263		AMY2A	1	0.999999	-0.050062	0
AMY2B	1	1	0.0077131	0		AMY2B	1	1	0.050845	0		AMY2B	1	0.999982	-0.016454	0		AMY2B	1	0.999999	0.084125	4.34295e-07
AMZ1	1	0.940381	0.10922	0.0266962		AMZ1	1	1	0.036787	0		AMZ1	1	0.999982	0.016845	7.81737e-06		AMZ1	1	0.993631	0.10778	0.00277487
AMZ2	1	1	-0.044739	0		AMZ2	0.964264	1	-0.11349	0.015804		AMZ2	0.957577	0.999982	-0.15252	0.0188263		AMZ2	1	0.999999	-0.07613	0
ANAPC1	1	1	-0.014331	0		ANAPC1	1	1	-0.11203	0		ANAPC1	1	0.877343	0.2145	0.0568306		ANAPC1	1	0.999999	-0.059459	0
ANAPC10	0.716989	1	-0.21903	0.144488		ANAPC10	0.967211	1	-0.16147	0.0144788		ANAPC10	1	0.999982	-0.038657	0		ANAPC10	0.916061	0.999999	-0.24293	0.0380756
ANAPC11	0.970207	1	-0.24676	0.0131356		ANAPC11	1	1	0.068371	0		ANAPC11	1	0.999982	-0.016752	0		ANAPC11	1	0.906478	0.18413	0.0426427
ANAPC13	1	1	-0.045874	0		ANAPC13	1	1	0.12497	0		ANAPC13	1	0.999982	0.032952	7.81737e-06		ANAPC13	0.97912	0.999999	-0.1414	0.00916408
ANAPC15	1	1	0.06027	0		ANAPC15	0.972273	1	-0.1818	0.0122118		ANAPC15	1	0.956106	0.10742	0.019494		ANAPC15	1	0.999999	0.041326	4.34295e-07
ANAPC16	1	0.963422	0.051147	0.0161834		ANAPC16	1	0.954671	0.16981	0.0201463		ANAPC16	1	0.453044	-0.11771	0		ANAPC16	1	0.814942	0.18279	0.0888733
ANAPC2	1	1	0.073018	0		ANAPC2	1	1	-0.056661	0		ANAPC2	0.986517	0.85322	0.069076	0.068939		ANAPC2	0.956917	0.999999	-0.11217	0.0191257
ANAPC4	0.839342	1	-0.077769	0.076061		ANAPC4	0.905474	1	-0.27482	0.043124		ANAPC4	1	0.999982	0.14095	7.81737e-06		ANAPC4	0.96655	0.999999	-0.19415	0.0147757
ANAPC5	0.877829	1	-0.023271	0.0565901		ANAPC5	1	1	0.055737	0		ANAPC5	0.969543	0.999982	-0.19286	0.0134329		ANAPC5	0.654045	0.999999	-0.65557	0.184392
ANAPC7	0.960302	1	-0.018936	0.0175922		ANAPC7	0.984967	1	-0.089602	0.00657832		ANAPC7	1	0.999982	0.046924	7.81737e-06		ANAPC7	0.951025	0.999999	-0.1233	0.0218081
ANG	1	1	0.02032	0		ANG	0.95737	1	-0.050227	0.0189202		ANG	1	0.999982	0.066283	7.81737e-06		ANG	1	0.999999	-0.033751	0
ANGEL1	1	1	0.027481	0		ANGEL1	0.807736	1	-0.096065	0.0927306		ANGEL1	1	0.999982	0.087219	7.81737e-06		ANGEL1	1	0.999999	-0.019703	0
ANGEL2	1	0.940381	0.16238	0.0266962		ANGEL2	1	1	-0.05538	0		ANGEL2	1	0.999982	-0.032596	0		ANGEL2	0.956917	0.999999	-0.15463	0.0191257
ANGPT1	1	1	0.092484	0		ANGPT1	1	1	0.066152	0		ANGPT1	1	0.999982	-0.014749	0		ANGPT1	0.95854	0.999999	0.07177	4.34295e-07
ANGPT2	1	1	-0.0033178	0		ANGPT2	1	1	0.075671	0		ANGPT2	1	0.987145	0.10507	0.00561905		ANGPT2	1	0.999999	0.049622	4.34295e-07
ANGPT4	1	1	0.10123	0		ANGPT4	0.905474	1	-0.17027	0.043124		ANGPT4	1	0.999982	-0.024562	0		ANGPT4	1	0.999999	0.053253	4.34295e-07
ANGPTL1	1	1	-0.07495	0		ANGPTL1	1	0.981831	0.12477	0.00796326		ANGPTL1	1	0.999982	-0.04079	0		ANGPTL1	1	0.999999	-0.057196	0
ANGPTL2	0.960599	1	-0.13816	0.0174579		ANGPTL2	1	1	-0.076991	0		ANGPTL2	1	0.999982	-0.0090129	0		ANGPTL2	1	0.982028	0.07799	0.00787613
ANGPTL3	1	0.99268	0.052239	0.00319073		ANGPTL3	1	1	-0.02541	0		ANGPTL3	0.993567	0.999982	0.0025089	7.81737e-06		ANGPTL3	1	0.95148	0.13093	0.0216003
ANGPTL4	1	0.592321	0.18565	0.227443		ANGPTL4	1	1	0.038559	0		ANGPTL4	0.969543	0.999982	-0.12149	0.0134329		ANGPTL4	1	0.999999	0.0041962	4.34295e-07
ANGPTL5	1	1	-0.031787	0		ANGPTL5	1	1	0.098552	0		ANGPTL5	1	0.999982	0.070582	7.81737e-06		ANGPTL5	1	0.999999	0.060588	4.34295e-07
ANGPTL6	1	1	-0.056351	0		ANGPTL6	0.840048	1	-0.22363	0.0756959		ANGPTL6	1	0.999982	-0.041183	0		ANGPTL6	1	0.999999	0.056241	4.34295e-07
ANGPTL7	1	1	-0.053574	0		ANGPTL7	0.900951	1	-0.16906	0.0452988		ANGPTL7	1	0.999982	-0.087892	0		ANGPTL7	1	0.956376	0.045433	0.0193713
ANHX	0.930909	1	-0.14353	0.0310928		ANHX	0.979406	1	-0.11167	0.00903724		ANHX	1	0.994707	0.082735	0.00230483		ANHX	0.994161	0.999999	-0.05827	0.00254328
ANK1	1	0.83933	0.17177	0.0760673		ANK1	1	1	2.5124e-05	0		ANK1	1	0.999982	0.099562	7.81737e-06		ANK1	1	0.930677	0.1528	0.031201
ANK2	1	1	-0.021911	0		ANK2	0.964158	1	-0.12927	0.0158518		ANK2	1	0.99138	0.13689	0.00375985		ANK2	1	0.999999	0.033985	4.34295e-07
ANK3	0.913762	1	-0.17992	0.0391669		ANK3	1	1	-0.034007	0		ANK3	0.97791	0.955699	-0.068427	0.00970111		ANK3	0.994973	0.999999	-0.10352	0.0021887
ANKAR	1	0.952772	0.15745	0.021011		ANKAR	1	1	-0.075206	0		ANKAR	1	0.999982	-0.045492	0		ANKAR	1	0.999999	-0.01373	0
ANKDD1A	0.94941	1	-0.1559	0.0225462		ANKDD1A	1	1	-0.053067	0		ANKDD1A	1	0.619573	0.26374	0.207908		ANKDD1A	1	0.999999	0.081646	4.34295e-07
ANKDD1B	1	1	-0.0064348	0		ANKDD1B	0.85703	1	-0.06219	0.067004		ANKDD1B	1	0.999982	0.02801	7.81737e-06		ANKDD1B	1	0.999999	-0.065075	0
ANKEF1	1	1	-0.023927	0		ANKEF1	1	1	0.089194	0		ANKEF1	0.98878	0.999982	-0.056975	0.00490033		ANKEF1	1	0.999999	-0.012177	0
ANKFN1	1	1	0.045071	0		ANKFN1	1	1	-0.042476	0		ANKFN1	1	0.999982	-0.02997	0		ANKFN1	0.973857	0.999999	-0.054755	0.0115048
ANKFY1	0.960302	1	-0.035244	0.0175922		ANKFY1	1	1	0.042615	0		ANKFY1	1	0.999982	0.046522	7.81737e-06		ANKFY1	0.867932	0.999999	-0.076765	0.0615143
ANKH	1	0.891767	0.1878	0.0497486		ANKH	1	1	0.054476	0		ANKH	1	0.989374	0.10167	0.00463951		ANKH	0.960441	0.996047	-0.067755	0.0175293
ANKHD1	0.993647	1	-0.077665	0.00276787		ANKHD1	0.964264	1	0.007398	0		ANKHD1	1	0.999982	0.090484	7.81737e-06		ANKHD1	1	0.999999	-0.048128	0
ANKHD1-EIF4EBP3	1	1	-0.0086583	0		ANKHD1-EIF4EBP3	1	1	0.042319	0		ANKHD1-EIF4EBP3	1	0.999982	0.010854	7.81737e-06		ANKHD1-EIF4EBP3	1	0.999999	-0.077	0
ANKIB1	0.97418	1	-0.054808	0.0113608		ANKIB1	1	1	0.10227	0		ANKIB1	1	0.999982	0.053407	7.81737e-06		ANKIB1	0.96655	0.895545	0.1274	0.0479126
ANKK1	1	1	0.019218	0		ANKK1	1	1	0.064101	0		ANKK1	1	0.999982	-0.022034	0		ANKK1	0.999155	0.999999	-0.026764	0.000367134
ANKLE1	0.957105	1	-0.01702	0.0190404		ANKLE1	0.981612	1	-0.054866	0.00806014		ANKLE1	1	0.999982	0.037859	7.81737e-06		ANKLE1	0.991001	0.999999	-0.074878	0.00392591
ANKLE2	0.95396	1	-0.21882	0.0204698		ANKLE2	1	1	-0.14331	0		ANKLE2	1	0.999982	-0.087323	0		ANKLE2	1	0.616727	0.26938	0.209907
ANKMY1	1	1	0.070372	0		ANKMY1	1	0.458783	0.16998	0.338393		ANKMY1	1	0.999982	0.045198	7.81737e-06		ANKMY1	1	0.996047	-0.07343	0
ANKMY2	1	1	0.0033108	0		ANKMY2	1	0.929884	0.12477	0.0315712		ANKMY2	1	0.999982	-0.074421	0		ANKMY2	0.996041	0.999999	-0.0085259	0.00172278
ANKRA2	1	1	0.11127	0		ANKRA2	1	1	-0.063327	0		ANKRA2	1	0.999982	0.08097	7.81737e-06		ANKRA2	0.94561	0.999999	-0.027018	0.0242879
ANKRD1	1	0.891425	0.24758	0.0499152		ANKRD1	1	1	-0.08079	0		ANKRD1	1	0.999982	0.0038251	7.81737e-06		ANKRD1	1	0.999999	-0.11504	0
ANKRD10	1	1	0.072743	0		ANKRD10	1	1	0.0025201	0		ANKRD10	0.993567	0.999982	-0.050728	0.00280284		ANKRD10	1	0.999999	-0.031318	0
ANKRD11	1	0.980796	0.10789	0.00842131		ANKRD11	0.998835	1	-0.031864	0.000506248		ANKRD11	1	0.999982	0.044724	7.81737e-06		ANKRD11	1	0.982028	0.099878	0.00787613
ANKRD12	1	1	0.0026963	0		ANKRD12	1	1	-0.085333	0		ANKRD12	0.937556	0.989374	0.058865	0.00463951		ANKRD12	0.84788	0.999999	-0.1422	0.0716656
ANKRD13A	1	0.952772	0.12912	0.021011		ANKRD13A	1	1	0.01806	0		ANKRD13A	0.969543	0.985132	-0.14053	0.0134329		ANKRD13A	0.96655	0.999999	-0.0983	0.0147757
ANKRD13B	1	1	-0.043272	0		ANKRD13B	1	1	0.075811	0		ANKRD13B	1	0.935966	0.036067	0.0287399		ANKRD13B	1	0.968773	0.10718	0.013778
ANKRD13C	1	1	-0.074576	0		ANKRD13C	1	1	0.0029031	0		ANKRD13C	1	0.999982	0.032487	7.81737e-06		ANKRD13C	0.990635	0.999999	-0.034437	0.00408633
ANKRD13D	0.957105	1	-0.24491	0.0190404		ANKRD13D	1	0.919505	0.14494	0.0364459		ANKRD13D	1	0.993827	0.14498	0.00268921		ANKRD13D	1	0.999999	-0.085411	0
ANKRD16	0.859886	1	-0.21687	0.0655591		ANKRD16	1	1	-0.16818	0		ANKRD16	0.925192	0.999982	-0.15818	0.0337681		ANKRD16	1	0.999999	-0.11975	0
ANKRD17	1	1	-0.087184	0		ANKRD17	1	1	-0.092584	0		ANKRD17	1	0.866212	0.16142	0.0623758		ANKRD17	1	0.999999	0.069383	4.34295e-07
ANKRD18A	1	1	0.038805	0		ANKRD18A	0.940855	1	-0.17032	0.0264773		ANKRD18A	1	0.999982	-0.077375	0		ANKRD18A	0.962712	0.999999	-0.10043	0.0165036
ANKRD18B	1	1	-0.00053254	0		ANKRD18B	1	1	-0.10717	0		ANKRD18B	1	0.999982	0.063867	7.81737e-06		ANKRD18B	1	0.999999	-0.085338	0
ANKRD2	1	1	0.069709	0		ANKRD2	1	0.689424	0.20342	0.161514		ANKRD2	0.994459	0.955647	0.14559	0.0197025		ANKRD2	0.902962	0.956376	-0.16042	0.0443305
ANKRD20A1	1	1	0.073906	0		ANKRD20A1	1	1	-0.022956	0		ANKRD20A1	1	0.999982	0.10127	7.81737e-06		ANKRD20A1	1	0.999999	-0.048281	0
ANKRD20A2	0.826506	1	-0.20546	0.082754		ANKRD20A2	1	0.980756	0.12953	0.00843903		ANKRD20A2	1	0.999982	-0.0261	0		ANKRD20A2	0.973857	0.999999	-0.13027	0.0115048
ANKRD20A3	0.772218	1	-0.19893	0.11226		ANKRD20A3	0.795321	1	-0.39078	0.0994576		ANKRD20A3	1	0.985847	0.17579	0.00619048		ANKRD20A3	0.994161	0.993631	-0.098929	0.00254328
ANKRD20A4	0.97418	1	-0.15629	0.0113608		ANKRD20A4	0.910827	1	-0.20031	0.0405641		ANKRD20A4	0.945882	0.999982	-0.10599	0.024163		ANKRD20A4	0.884892	0.999999	-0.071867	0.0531097
ANKRD22	1	1	0.014292	0		ANKRD22	0.972273	1	0.051469	0		ANKRD22	0.776701	0.999982	-0.28262	0.109746		ANKRD22	1	0.999999	-0.053501	0
ANKRD23	1	1	-0.10633	0		ANKRD23	0.933401	1	-0.16446	0.0299317		ANKRD23	0.994459	0.999982	0.01774	7.81737e-06		ANKRD23	0.992013	0.999999	-0.050787	0.00348264
ANKRD24	1	1	-0.03301	0		ANKRD24	0.79261	1	-0.20755	0.10094		ANKRD24	0.663315	0.999982	-0.31309	0.17828		ANKRD24	0.994161	0.999999	-0.072628	0.00254328
ANKRD26	1	0.865161	-0.0026963	0		ANKRD26	0.894916	0.766417	-0.077378	0.0482177		ANKRD26	1	0.915574	0.19444	0.0383065		ANKRD26	0.909733	0.999999	-0.2182	0.0410861
ANKRD27	1	1	0.083996	0		ANKRD27	1	1	-0.043618	0		ANKRD27	0.958924	0.999982	-0.13912	0.0182158		ANKRD27	1	0.999999	-0.035826	0
ANKRD28	1	0.940381	0.20357	0.0266962		ANKRD28	1	0.759874	0.20701	0.119258		ANKRD28	0.998299	0.999982	-0.031917	0.000739364		ANKRD28	1	0.999999	-0.056191	0
ANKRD30A	1	0.936571	0.16482	0.0284593		ANKRD30A	1	0.972627	0.099792	0.0120537		ANKRD30A	0.766702	0.999982	-0.21377	0.115373		ANKRD30A	1	0.999999	0.021134	4.34295e-07
ANKRD30B	1	1	-0.025881	0		ANKRD30B	1	1	-0.084514	0		ANKRD30B	0.969543	0.999982	-0.1264	0.0134329		ANKRD30B	1	0.999999	-0.067198	0
ANKRD31	1	0.967918	0.11864	0.0141614		ANKRD31	0.972671	1	-0.094113	0.012034		ANKRD31	0.958924	0.999982	-0.15408	0.0182158		ANKRD31	1	0.999999	-0.07117	0
ANKRD32	1	1	0.070101	0		ANKRD32	0.809918	1	-0.19093	0.0915589		ANKRD32	0.937556	0.999982	-0.19116	0.0280028		ANKRD32	1	0.999999	-0.005646	0
ANKRD33	1	1	-0.1046	0		ANKRD33	1	1	-0.0041911	0		ANKRD33	0.937556	0.985847	-0.23971	0.0280028		ANKRD33	1	0.949911	0.1372	0.0223171
ANKRD33B	1	1	0.021212	0		ANKRD33B	0.945383	1	-0.15875	0.0243922		ANKRD33B	1	0.999982	-0.0042347	0		ANKRD33B	1	0.999999	-0.016314	0
ANKRD34A	1	1	0.019917	0		ANKRD34A	0.824308	0.935985	0.10183	0.0287311		ANKRD34A	1	0.999982	0.024016	7.81737e-06		ANKRD34A	1	0.999999	0.058032	4.34295e-07
ANKRD34B	0.880308	1	-0.17275	0.0553654		ANKRD34B	0.964158	1	-0.13259	0.0158518		ANKRD34B	1	0.999982	-0.061954	0		ANKRD34B	1	0.999999	0.0034702	4.34295e-07
ANKRD34C	0.63637	1	-0.21483	0.19629		ANKRD34C	1	1	0.051242	0		ANKRD34C	1	0.999982	0.021856	7.81737e-06		ANKRD34C	1	0.999999	0.024671	4.34295e-07
ANKRD35	0.970689	1	-0.1465	0.0129199		ANKRD35	0.986789	1	-0.085283	0.0057757		ANKRD35	1	0.877343	0.055508	0.0568306		ANKRD35	1	0.979728	0.11296	0.00889448
ANKRD36	1	1	-0.04559	0		ANKRD36	0.963499	1	-0.20579	0.0161487		ANKRD36	1	0.999982	0.041754	7.81737e-06		ANKRD36	0.693615	0.999999	-0.16843	0.158882
ANKRD36B	1	1	-0.028215	0		ANKRD36B	1	1	0.005481	0		ANKRD36B	1	0.999982	0.03697	7.81737e-06		ANKRD36B	1	0.999999	-0.04231	0
ANKRD37	1	1	0.017308	0		ANKRD37	1	1	0.0080268	0		ANKRD37	1	0.960273	0.13849	0.0176053		ANKRD37	0.919781	0.999999	-0.1562	0.0363156
ANKRD39	1	1	0.091353	0		ANKRD39	1	1	-0.055205	0		ANKRD39	0.973244	0.999982	-0.1018	0.0117783		ANKRD39	0.96085	0.999999	-0.062266	0.0173444
ANKRD40	1	1	0.028408	0		ANKRD40	0.969659	1	-0.11545	0.013381		ANKRD40	1	0.999982	0.035088	7.81737e-06		ANKRD40	0.79058	0.999999	-0.13811	0.102054
ANKRD42	1	0.991971	0.12973	0.00350102		ANKRD42	1	0.833766	0.13704	0.0789558		ANKRD42	0.971375	0.999982	-0.048747	0.0126131		ANKRD42	1	0.976626	0.10919	0.0102717
ANKRD44	1	1	-0.020803	0		ANKRD44	1	1	0.019109	0		ANKRD44	0.945882	0.999982	-0.1557	0.024163		ANKRD44	1	0.906478	0.011781	0.0426427
ANKRD45	1	1	-0.026382	0		ANKRD45	1	1	-0.05055	0		ANKRD45	0.957577	0.999982	-0.16892	0.0188263		ANKRD45	0.987187	0.999999	-0.098673	0.00560057
ANKRD46	1	0.952772	0.14791	0.021011		ANKRD46	1	0.530898	0.24303	0.274989		ANKRD46	1	0.999982	0.053461	7.81737e-06		ANKRD46	1	0.978414	0.10442	0.00947734
ANKRD49	1	1	0.074045	0		ANKRD49	1	1	0.082992	0		ANKRD49	1	0.999982	0.023926	7.81737e-06		ANKRD49	1	0.999999	-0.1304	0
ANKRD50	1	1	-0.0070786	0		ANKRD50	1	1	-0.081023	0		ANKRD50	0.988415	0.871479	0.18724	0.0597431		ANKRD50	1	0.999999	0.072253	4.34295e-07
ANKRD52	1	0.900382	0.11449	0.0455732		ANKRD52	1	0.998371	0.12704	0.000708043		ANKRD52	1	0.987145	0.1499	0.00561905		ANKRD52	0.999155	0.999999	-0.0034631	0.000367134
ANKRD53	1	1	0.037223	0		ANKRD53	0.998047	1	-0.059755	0.000849006		ANKRD53	1	0.999982	-0.066107	0		ANKRD53	1	0.999999	0.0106	4.34295e-07
ANKRD54	0.99052	1	-0.065484	0.00413675		ANKRD54	0.89867	1	-0.16079	0.0463998		ANKRD54	1	0.999982	-0.0026039	0		ANKRD54	0.931938	0.999999	0.01013	4.34295e-07
ANKRD55	0.99826	1	-0.0073709	0.000756331		ANKRD55	1	1	-0.026188	0		ANKRD55	1	0.999982	0.017697	7.81737e-06		ANKRD55	1	0.999999	-0.0069816	0
ANKRD6	1	0.942952	0.17155	0.0255104		ANKRD6	1	0.736092	0.030863	0.133068		ANKRD6	1	0.960273	0.16356	0.0176053		ANKRD6	1	0.765297	0.21206	0.11617
ANKRD60	1	0.991971	0.12631	0.00350102		ANKRD60	0.567354	1	-0.39923	0.246146		ANKRD60	1	0.999982	0.0059391	7.81737e-06		ANKRD60	0.84788	0.999999	-0.06037	0.0716656
ANKRD61	1	0.901624	0.19087	0.0449745		ANKRD61	1	1	0.025639	0		ANKRD61	0.993567	0.999982	-0.061924	0.00280284		ANKRD61	1	0.999999	-0.013995	0
ANKRD62	1	1	0.022744	0		ANKRD62	1	1	0.067109	0		ANKRD62	0.969543	0.999982	-0.14301	0.0134329		ANKRD62	0.956917	0.999999	-0.11731	0.0191257
ANKRD63	1	1	-0.022737	0		ANKRD63	1	1	-0.097906	0		ANKRD63	1	0.999982	0.060381	7.81737e-06		ANKRD63	1	0.765297	0.18195	0.11617
ANKRD65	1	1	-0.030376	0		ANKRD65	0.97218	1	-0.010487	0.0122533		ANKRD65	1	0.919798	0.18399	0.0363075		ANKRD65	1	0.999999	0.052303	4.34295e-07
ANKRD66	0.716989	1	-0.32187	0.144488		ANKRD66	0.944243	1	-0.0063938	0.0249162		ANKRD66	1	0.999982	0.15086	7.81737e-06		ANKRD66	0.978693	0.999999	-0.15355	0.00935352
ANKRD7	0.892332	0.656053	0.26882	0.183061		ANKRD7	1	1	-0.074728	0		ANKRD7	0.945882	0.999982	-0.11648	0.024163		ANKRD7	1	0.975201	0.13541	0.0109059
ANKRD9	1	0.940381	0.042008	0.0266962		ANKRD9	0.983502	1	-0.068232	0.00722475		ANKRD9	1	0.999982	0.032409	7.81737e-06		ANKRD9	1	0.999999	-0.0092285	0
ANKS1A	1	0.967139	0.051125	0.0145111		ANKS1A	1	1	0.047102	0		ANKS1A	1	0.999982	-0.009069	0		ANKS1A	1	0.986293	0.061712	0.00599405
ANKS1B	1	1	0.063127	0		ANKS1B	1	0.989052	0.020428	0.00478087		ANKS1B	1	0.999982	0.088748	7.81737e-06		ANKS1B	0.84788	0.999999	-0.21401	0.0716656
ANKS3	1	1	-0.083336	0		ANKS3	0.659754	1	-0.27144	0.180618		ANKS3	1	0.999982	-0.028135	0		ANKS3	0.912185	0.999999	-0.17099	0.0399171
ANKS4B	0.970689	1	-0.11005	0.0129199		ANKS4B	1	1	-0.019814	0		ANKS4B	1	0.987911	0.10698	0.00528218		ANKS4B	1	0.925173	0.17432	0.0337771
ANKS6	0.97418	1	-0.12783	0.0113608		ANKS6	0.972273	1	-0.082086	0.0122118		ANKS6	1	0.999982	-0.019034	0		ANKS6	0.86899	0.999999	-0.15926	0.0609852
ANKUB1	1	1	-0.037942	0		ANKUB1	0.988094	1	-0.031683	0.00520174		ANKUB1	1	0.999982	-0.0061627	0		ANKUB1	1	0.999999	0.03472	4.34295e-07
ANKZF1	1	1	0.045587	0		ANKZF1	0.746633	1	-0.26014	0.126893		ANKZF1	1	0.999982	0.027611	7.81737e-06		ANKZF1	0.871855	0.999999	-0.10671	0.0595557
ANLN	1	0.822625	0.12121	0.0847981		ANLN	1	1	-0.021375	0		ANLN	1	0.999982	0.050916	7.81737e-06		ANLN	0.96655	0.999999	-0.12437	0.0147757
ANO1	1	1	0.042647	0		ANO1	0.909982	1	0.036875	0		ANO1	1	0.999982	0.01324	7.81737e-06		ANO1	1	0.959544	0.10777	0.0179351
ANO10	0.982149	1	-0.07155	0.00782262		ANO10	1	1	-0.017691	0		ANO10	1	0.999982	-0.058152	0		ANO10	0.973857	0.999999	-0.081397	0.0115048
ANO2	0.970207	1	-0.10414	0.0131356		ANO2	0.963499	1	-0.10932	0.0161487		ANO2	1	0.999982	-0.033644	0		ANO2	1	0.999999	0.0056732	4.34295e-07
ANO3	1	1	0.028257	0		ANO3	1	0.961182	0.14495	0.0171944		ANO3	0.98878	0.999982	-0.12259	0.00490033		ANO3	1	0.999999	0.0011913	4.34295e-07
ANO4	1	1	0.022515	0		ANO4	0.941409	1	-0.12116	0.0262217		ANO4	1	0.894334	0.14852	0.0485003		ANO4	0.994973	0.999999	0.016175	4.34295e-07
ANO5	1	0.940381	0.070813	0.0266962		ANO5	1	0.810527	0.19194	0.0912325		ANO5	1	0.999982	0.090048	7.81737e-06		ANO5	1	0.999999	-0.032282	0
ANO6	0.865319	1	-0.17912	0.0628238		ANO6	0.895271	1	-0.10066	0.0480455		ANO6	1	0.999982	-0.057727	0		ANO6	1	0.984003	0.095345	0.00700358
ANO7	1	1	0.023823	0		ANO7	1	1	0.032115	0		ANO7	1	0.952339	0.20994	0.0212084		ANO7	0.852933	0.993631	0.090835	0.00277487
ANO8	0.978163	1	-0.03388	0.00958877		ANO8	0.905474	0.998371	-0.18212	0.043124		ANO8	1	0.949645	0.18894	0.0224387		ANO8	1	0.999999	0.05943	4.34295e-07
ANO9	1	0.888379	0.23488	0.0514017		ANO9	1	1	0.089034	0		ANO9	1	0.999982	0.0031428	7.81737e-06		ANO9	1	0.999999	0.045078	4.34295e-07
ANOS1	0.971778	1	-0.13065	0.0124329		ANOS1	1	1	-0.061512	0		ANOS1	0.937556	0.999982	-0.058987	0.0280028		ANOS1	1	0.999999	0.019818	4.34295e-07
ANP32A	1	1	-0.046499	0		ANP32A	0.905474	1	-0.18086	0.043124		ANP32A	1	0.999982	0.081305	7.81737e-06		ANP32A	1	0.999999	0.046131	4.34295e-07
ANP32B	1	1	-0.030373	0		ANP32B	1	1	0.058404	0		ANP32B	1	0.999982	0.035272	7.81737e-06		ANP32B	0.943786	0.999999	-0.11334	0.0251265
ANP32C	1	1	-0.076681	0		ANP32C	1	1	-0.088216	0		ANP32C	1	0.999982	-0.046044	0		ANP32C	0.978815	0.999999	0.0098357	4.34295e-07
ANP32D	1	1	0.0090409	0		ANP32D	0.923437	0.980756	-0.16664	0.0345927		ANP32D	0.985274	0.999982	-0.12374	0.00644298		ANP32D	1	0.999999	-0.029418	0
ANP32E	1	1	-0.0026396	0		ANP32E	1	1	-0.016023	0		ANP32E	1	0.877343	0.15806	0.0568306		ANP32E	0.997796	0.999999	-0.037961	0.000958241
ANPEP	0.97418	1	0.018796	0		ANPEP	0.963499	1	0.011092	0		ANPEP	1	0.999982	0.083883	7.81737e-06		ANPEP	0.999179	0.999999	-0.067647	0.000356702
ANTXR1	0.7725	1	-0.17146	0.112102		ANTXR1	1	1	-0.0028603	0		ANTXR1	1	0.999982	0.0017343	7.81737e-06		ANTXR1	1	0.999999	0.021913	4.34295e-07
ANTXR2	1	1	0.023019	0		ANTXR2	1	0.998502	0.16702	0.000651061		ANTXR2	1	0.999982	0.063418	7.81737e-06		ANTXR2	0.978693	0.999999	-0.085325	0.00935352
ANTXRL	0.920019	1	-0.14962	0.0362032		ANTXRL	1	0.970223	0.12729	0.0131284		ANTXRL	0.993567	0.999982	-0.0076661	0.00280284		ANTXRL	0.980108	0.999999	-0.051703	0.00872607
ANXA1	1	1	-0.026013	0		ANXA1	1	1	0.082548	0		ANXA1	1	0.999982	0.0162	7.81737e-06		ANXA1	1	0.999999	-0.039268	0
ANXA10	1	1	0.025226	0		ANXA10	0.972671	1	-0.022062	0.012034		ANXA10	1	0.999982	0.0075302	7.81737e-06		ANXA10	0.97912	0.999999	-0.088143	0.00916408
ANXA11	1	1	0.039445	0		ANXA11	1	1	-0.0089755	0		ANXA11	1	0.999982	0.037475	7.81737e-06		ANXA11	1	0.925173	0.16748	0.0337771
ANXA13	1	0.787485	0.20573	0.103758		ANXA13	1	1	-0.077164	0		ANXA13	0.917292	0.999982	-0.12379	0.0374924		ANXA13	1	0.998834	0.010999	0.000506683
ANXA2	0.965683	1	-0.10466	0.0151654		ANXA2	1	1	0.043882	0		ANXA2	0.993567	0.999982	-0.093428	0.00280284		ANXA2	1	0.999999	0.033891	4.34295e-07
ANXA2R	1	0.915117	0.18857	0.0385234		ANXA2R	1	1	-0.026511	0		ANXA2R	0.988415	0.999982	-0.038321	0.00506067		ANXA2R	1	0.999999	0.0717	4.34295e-07
ANXA3	1	1	0.043443	0		ANXA3	0.895271	1	-0.15237	0.0480455		ANXA3	1	0.999982	-0.043944	0		ANXA3	1	0.999999	0.041853	4.34295e-07
ANXA4	0.948881	1	-0.10751	0.0227882		ANXA4	1	1	0.018788	0		ANXA4	1	0.999982	0.026308	7.81737e-06		ANXA4	0.892592	0.999999	-0.11276	0.049347
ANXA5	1	1	-0.033122	0		ANXA5	0.890385	1	-0.10442	0.0504222		ANXA5	0.766702	0.999982	-0.28148	0.115373		ANXA5	0.999179	0.999999	0.0039119	4.34295e-07
ANXA6	1	1	-0.075747	0		ANXA6	0.98344	1	-0.091801	0.00725213		ANXA6	0.988415	0.999982	-0.069885	0.00506067		ANXA6	0.98963	0.999999	0.10208	4.34295e-07
ANXA7	1	1	-0.019617	0		ANXA7	0.998047	1	-0.080487	0.000849006		ANXA7	1	0.999982	0.034997	7.81737e-06		ANXA7	0.90627	0.993631	0.067075	0.00277487
ANXA8	1	1	0.027806	0		ANXA8	1	1	0.033482	0		ANXA8	1	0.999982	-0.10226	0		ANXA8	0.99718	0.999999	-0.092909	0.00122644
ANXA8L1	1	1	-0.062387	0		ANXA8L1	1	1	0.13648	0		ANXA8L1	1	0.999982	0.05257	7.81737e-06		ANXA8L1	1	0.999999	-0.035013	0
ANXA9	0.716989	1	-0.19074	0.144488		ANXA9	0.983315	1	-0.095208	0.00730734		ANXA9	0.970474	0.999982	-0.19184	0.0130161		ANXA9	0.951025	0.999999	-0.23641	0.0218081
AOAH	1	1	0.073593	0		AOAH	1	1	0.043017	0		AOAH	1	0.999982	-0.0037136	0		AOAH	1	0.981476	0.084419	0.00812032
AOC1	0.958969	1	-0.079188	0.0181954		AOC1	0.954496	1	-0.12845	0.0202259		AOC1	1	0.999982	-0.031832	0		AOC1	1	0.999999	-0.060899	0
AOC2	1	1	0.1001	0		AOC2	0.941578	1	-0.11435	0.0261437		AOC2	0.995561	0.999982	-0.086392	0.00193212		AOC2	0.979863	0.999999	-0.057107	0.00883464
AOC3	0.906828	1	-0.17446	0.0424751		AOC3	1	1	-0.046512	0		AOC3	1	0.999982	-0.045472	0		AOC3	1	0.999999	-0.065329	0
AOX1	0.95212	1	-0.10095	0.0213083		AOX1	1	1	-0.0030115	0		AOX1	1	0.999982	-0.051076	0		AOX1	0.969093	0.999999	-0.09587	0.0136345
AP1AR	1	1	0.03494	0		AP1AR	1	1	-0.066244	0		AP1AR	0.836193	0.999982	-0.30709	0.0776935		AP1AR	0.95854	0.999999	-0.15972	0.0183898
AP1B1	0.955876	1	-0.11949	0.0195984		AP1B1	0.96361	1	-0.11898	0.0160987		AP1B1	0.937556	0.999982	-0.098698	0.0280028		AP1B1	0.883439	0.925173	-0.1606	0.0538234
AP1G1	0.970207	1	-0.10308	0.0131356		AP1G1	0.914196	1	-0.15534	0.0389607		AP1G1	0.98878	0.999982	0.11094	7.81737e-06		AP1G1	1	0.999999	-0.064799	0
AP1G2	1	1	-0.042804	0		AP1G2	1	1	-0.051526	0		AP1G2	0.969543	0.999982	-0.15408	0.0134329		AP1G2	0.977252	0.999999	-0.083637	0.00999343
AP1M1	1	1	0.066788	0		AP1M1	1	1	-0.012998	0		AP1M1	1	0.999982	0.04805	7.81737e-06		AP1M1	1	0.999999	-0.038529	0
AP1M2	1	1	0.00025537	0		AP1M2	1	1	-0.066738	0		AP1M2	1	0.999982	-0.079369	0		AP1M2	0.252475	0.999999	-0.30258	0.597782
AP1S1	1	1	-0.061227	0		AP1S1	0.869338	1	-0.14217	0.0608113		AP1S1	1	0.999982	-0.0062079	0		AP1S1	1	0.999999	0.0096359	4.34295e-07
AP1S2	1	1	-0.067142	0		AP1S2	0.987545	1	-0.14214	0.00544311		AP1S2	0.969543	0.999982	-0.13837	0.0134329		AP1S2	0.973857	0.999999	-0.12495	0.0115048
AP1S3	1	1	-0.067563	0		AP1S3	1	1	-0.0041537	0		AP1S3	1	0.999982	-0.018871	0		AP1S3	0.96085	0.925173	0.1755	0.0337771
AP2A1	0.818778	1	-0.34098	0.0868338		AP2A1	0.918164	1	-0.16621	0.0370797		AP2A1	0.969543	0.999982	-0.077958	0.0134329		AP2A1	1	0.90104	0.11071	0.0452559
AP2A2	1	1	0.022363	0		AP2A2	1	1	0.046855	0		AP2A2	1	0.999982	-0.053939	0		AP2A2	1	0.999999	-0.022965	0
AP2B1	1	1	0.072697	0		AP2B1	1	1	0.0088157	0		AP2B1	0.718168	0.999982	-0.12683	0.143774		AP2B1	0.939312	0.999999	-0.14974	0.0271901
AP2M1	1	1	0.10823	0		AP2M1	1	1	-0.025816	0		AP2M1	1	0.999982	-0.081257	0		AP2M1	0.84788	0.999999	-0.25335	0.0716656
AP2S1	1	0.822625	0.17346	0.0847981		AP2S1	0.945383	1	0.05619	0		AP2S1	1	0.999982	-0.094453	0		AP2S1	0.999155	0.999999	-0.054824	0.000367134
AP3B1	1	0.983197	0.11305	0.00735946		AP3B1	1	1	0.086553	0		AP3B1	1	0.999982	-0.025447	0		AP3B1	0.554544	0.999999	-0.02941	0.256064
AP3B2	0.7725	0.99264	-0.20164	0.112102		AP3B2	1	1	-0.03651	0		AP3B2	0.98907	0.999982	0.10954	7.81737e-06		AP3B2	0.999179	0.999999	-0.031154	0.000356702
AP3D1	1	1	0.017997	0		AP3D1	1	1	0.062229	0		AP3D1	1	0.987145	0.13306	0.00561905		AP3D1	1	0.967345	0.088181	0.0144186
AP3M1	0.966901	1	-0.15804	0.014618		AP3M1	1	1	0.0076231	0		AP3M1	0.958924	0.999982	-0.080716	0.0182158		AP3M1	1	0.999999	-0.099852	0
AP3M2	1	1	0.013427	0		AP3M2	1	0.762002	0.16002	0.118044		AP3M2	1	0.989309	0.089555	0.00466804		AP3M2	1	0.999999	0.04456	4.34295e-07
AP3S1	0.99052	1	0.0336	0		AP3S1	1	1	0.048832	0		AP3S1	0.97791	0.971368	-0.042148	0.00970111		AP3S1	0.925819	0.999999	-0.16086	0.0334739
AP3S2	1	1	-0.006429	0		AP3S2	0.786243	1	-0.30216	0.104443		AP3S2	1	0.999982	0.02405	7.81737e-06		AP3S2	1	0.996047	0.01424	0.00172017
AP4B1	0.277012	1	-0.34284	0.557501		AP4B1	1	1	-0.01878	0		AP4B1	1	0.912604	0.086447	0.0397176		AP4B1	1	0.999999	0.025623	4.34295e-07
AP4E1	0.987565	1	-0.029245	0.00543431		AP4E1	1	0.963443	0.079826	0.016174		AP4E1	1	0.999982	0.030531	7.81737e-06		AP4E1	1	0.920806	0.16794	0.0358319
AP4M1	1	1	-0.040409	0		AP4M1	1	1	-0.0037713	0		AP4M1	1	0.999982	0.05562	7.81737e-06		AP4M1	1	0.996047	-0.05527	0
AP4S1	1	1	0.014884	0		AP4S1	1	1	0.0014639	0		AP4S1	1	0.999982	-0.10863	0		AP4S1	1	0.999999	-0.018593	0
AP5B1	1	1	-0.043108	0		AP5B1	1	1	0.1195	0		AP5B1	1	0.746957	0.17056	0.126704		AP5B1	0.96085	0.999999	-0.14441	0.0173444
AP5M1	1	1	-0.015093	0		AP5M1	1	1	-0.085345	0		AP5M1	0.985607	0.999982	-0.14024	0.00629622		AP5M1	1	0.999999	0.010547	4.34295e-07
AP5S1	1	1	-0.045946	0		AP5S1	1	0.947918	0.10461	0.0232292		AP5S1	1	0.972955	0.11718	0.0119072		AP5S1	1	0.999999	0.048777	4.34295e-07
AP5Z1	1	1	0.11965	0		AP5Z1	1	1	0.05791	0		AP5Z1	1	0.999982	-0.078452	0		AP5Z1	1	0.968773	0.14562	0.013778
APAF1	1	1	-0.018968	0		APAF1	1	1	-0.061501	0		APAF1	1	0.993827	0.033637	0.00268921		APAF1	1	0.999999	-0.084586	0
APBA1	0.970207	1	-0.11862	0.0131356		APBA1	0.771306	1	-0.1622	0.112773		APBA1	1	0.894215	0.088155	0.048558		APBA1	0.912185	0.999999	-0.18101	0.0399171
APBA2	1	1	0.00401	0		APBA2	0.972572	1	-0.072068	0.0120782		APBA2	1	0.877343	0.14993	0.0568306		APBA2	1	0.968773	0.096622	0.013778
APBA3	1	1	0.026834	0		APBA3	0.969875	0.819392	0.21236	0.0865083		APBA3	1	0.999982	0.048419	7.81737e-06		APBA3	1	0.999999	0.04158	4.34295e-07
APBB1	1	1	0.044028	0		APBB1	1	0.937691	0.17576	0.0279403		APBB1	1	0.999982	0.069979	7.81737e-06		APBB1	1	0.999999	0.046193	4.34295e-07
APBB1IP	1	1	-0.089945	0		APBB1IP	1	1	0.06832	0		APBB1IP	1	0.956106	0.11116	0.019494		APBB1IP	0.94933	0.999999	-0.12133	0.0225828
APBB2	0.845839	1	-0.14975	0.0727123		APBB2	1	1	0.064594	0		APBB2	1	0.999982	0.061088	7.81737e-06		APBB2	1	0.999999	-0.07035	0
APBB3	0.960599	1	-0.12274	0.0174579		APBB3	0.976613	1	0.028898	0		APBB3	1	0.999982	0.0069463	7.81737e-06		APBB3	0.970491	0.98006	0.075324	0.00874734
APC	1	1	-0.06514	0		APC	0.982371	1	0.096769	0		APC	1	0.999982	0.11619	7.81737e-06		APC	0.999179	0.999999	0.067869	4.34295e-07
APC2	0.918622	1	-0.11015	0.0368632		APC2	0.998791	1	-0.063969	0.00052538		APC2	0.945882	0.719056	-0.21109	0.024163		APC2	0.996446	0.999999	0.075111	4.34295e-07
APCDD1	1	0.822625	0.23308	0.0847981		APCDD1	1	1	0.020202	0		APCDD1	1	0.999982	-0.037001	0		APCDD1	1	0.999999	-0.01677	0
APCDD1L	1	1	-0.041818	0		APCDD1L	1	1	0.06658	0		APCDD1L	1	0.999982	-0.03804	0		APCDD1L	0.994161	0.999999	0.0074458	4.34295e-07
APCS	1	0.970159	0.14756	0.0131571		APCS	1	1	0.11938	0		APCS	0.97791	0.999982	-0.097112	0.00970111		APCS	0.986233	0.999999	0.097078	4.34295e-07
APEH	1	1	-0.05134	0		APEH	1	1	-0.0063823	0		APEH	1	0.999982	-0.043116	0		APEH	1	0.999999	-0.061871	0
APELA	1	1	-0.048792	0		APELA	1	1	-0.066843	0		APELA	1	0.999982	-0.08875	0		APELA	0.96085	0.999999	-0.14136	0.0173444
APEX1	1	0.983197	0.017478	0.00735946		APEX1	1	1	-0.0018309	0		APEX1	0.978092	0.999982	-0.10609	0.00962029		APEX1	1	0.999999	0.047436	4.34295e-07
APEX2	1	1	-0.066008	0		APEX2	0.975066	1	-0.065413	0.010966		APEX2	0.94773	0.999982	0.0057149	7.81737e-06		APEX2	1	0.999999	0.013665	4.34295e-07
APH1A	1	1	0.059355	0		APH1A	0.939197	0.952662	0.13358	0.0210612		APH1A	1	0.999982	0.031278	7.81737e-06		APH1A	1	0.999999	0.08307	4.34295e-07
APH1B	1	1	-0.10322	0		APH1B	1	1	0.018922	0		APH1B	0.998299	0.999982	-0.071293	0.000739364		APH1B	1	0.999999	0.028159	4.34295e-07
API5	1	1	-0.010264	0		API5	1	0.580157	0.40707	0.236454		API5	1	0.830073	0.24976	0.0808837		API5	1	0.883697	0.12475	0.0536966
APIP	1	1	0.05096	0		APIP	1	0.960433	0.12762	0.0175329		APIP	0.958924	0.999982	0.065453	7.81737e-06		APIP	0.973857	0.999999	-0.062325	0.0115048
APITD1	0.990092	1	-0.040094	0.00432445		APITD1	0.905474	1	-0.049872	0.043124		APITD1	1	0.782382	0.17998	0.106581		APITD1	0.86899	0.999999	-0.094181	0.0609852
APITD1-CORT	1	1	-0.014186	0		APITD1-CORT	0.874987	1	-0.036974	0.0579984		APITD1-CORT	1	0.971368	0.13764	0.0126162		APITD1-CORT	1	0.999999	-0.057925	0
APLF	1	1	-0.015096	0		APLF	1	1	0.070193	0		APLF	1	0.971521	0.10883	0.0125478		APLF	0.96655	0.999999	-0.12967	0.0147757
APLN	0.865615	1	-0.20149	0.0626752		APLN	1	1	-0.076372	0		APLN	1	0.999982	0.065368	7.81737e-06		APLN	1	0.999999	0.079999	4.34295e-07
APLNR	1	0.381345	0.32534	0.418682		APLNR	1	1	0.16139	0		APLNR	1	0.999982	-0.030216	0		APLNR	1	0.968773	0.11773	0.013778
APLP1	1	1	-0.096127	0		APLP1	1	1	-0.041304	0		APLP1	1	0.999982	0.010472	7.81737e-06		APLP1	1	0.999999	0.022363	4.34295e-07
APLP2	1	0.960868	0.11508	0.0173363		APLP2	1	0.365254	0.31318	0.437405		APLP2	1	0.999982	-0.017267	0		APLP2	1	0.999999	-0.01155	0
APMAP	1	1	-0.088661	0		APMAP	1	1	0.011999	0		APMAP	0.945882	0.999982	-0.035909	0.024163		APMAP	1	0.999999	-0.038164	0
APOA1	1	1	0.043402	0		APOA1	1	0.999453	0.073264	0.000237624		APOA1	1	0.910888	0.16814	0.040535		APOA1	0.937239	0.999999	-0.12906	0.0281496
APOA1BP	1	1	0.013359	0		APOA1BP	1	1	-0.0049757	0		APOA1BP	1	0.999982	0.0036633	7.81737e-06		APOA1BP	0.84323	0.999999	-0.2139	0.074054
APOA2	0.993166	1	0.076781	0		APOA2	1	1	-0.058132	0		APOA2	1	0.999982	0.0014406	7.81737e-06		APOA2	1	0.999999	-0.034512	0
APOA4	0.999022	0.787101	0.24765	0.10397		APOA4	1	0.544662	0.25968	0.263873		APOA4	0.969543	0.999982	0.016616	7.81737e-06		APOA4	1	0.999999	0.0061169	4.34295e-07
APOA5	1	0.925706	0.13021	0.0335269		APOA5	1	0.955134	-0.027424	0		APOA5	1	0.999982	0.088562	7.81737e-06		APOA5	1	0.746984	0.22367	0.126689
APOB	1	1	0.048451	0		APOB	1	1	-0.030712	0		APOB	1	0.983739	0.056366	0.00712011		APOB	1	0.999999	0.0853	4.34295e-07
APOBEC1	0.914217	1	-0.13676	0.0389507		APOBEC1	1	1	0.10314	0		APOBEC1	1	0.73523	0.13765	0.133577		APOBEC1	1	0.90104	0.058778	0.0452559
APOBEC2	0.63637	1	-0.27092	0.19629		APOBEC2	0.838531	1	-0.08813	0.0764809		APOBEC2	1	0.988524	0.09493	0.00501278		APOBEC2	1	0.999999	0.050286	4.34295e-07
APOBEC3A	1	1	-0.082034	0		APOBEC3A	0.972572	1	-0.097683	0.0120782		APOBEC3A	1	0.999982	0.067822	7.81737e-06		APOBEC3A	1	0.981476	0.087464	0.00812032
APOBEC3B	1	0.983197	0.061567	0.00735946		APOBEC3B	0.710985	1	-0.23455	0.14814		APOBEC3B	1	0.999982	0.023256	7.81737e-06		APOBEC3B	0.994161	0.999999	-0.049203	0.00254328
APOBEC3C	0.949519	1	-0.12457	0.0224963		APOBEC3C	1	1	-0.0099655	0		APOBEC3C	1	0.977206	0.10981	0.0100139		APOBEC3C	1	0.930261	0.040106	0.0313952
APOBEC3D	1	0.938763	0.059249	0.027444		APOBEC3D	1	1	-0.089085	0		APOBEC3D	1	0.999982	0.0078642	7.81737e-06		APOBEC3D	1	0.883697	0.1368	0.0536966
APOBEC3F	0.970207	1	-0.14085	0.0131356		APOBEC3F	1	1	-0.10461	0		APOBEC3F	0.995561	0.999982	0.0076835	7.81737e-06		APOBEC3F	1	0.983716	0.13007	0.00713026
APOBEC3G	0.870248	1	-0.19734	0.060357		APOBEC3G	0.469519	1	-0.35216	0.328347		APOBEC3G	0.998299	0.999982	0.040549	7.81737e-06		APOBEC3G	0.96655	0.999999	-0.12635	0.0147757
APOBEC3H	0.91992	1	-0.12253	0.0362499		APOBEC3H	0.964855	1	-0.1136	0.0155379		APOBEC3H	1	0.999982	-0.0019651	0		APOBEC3H	1	0.999999	-0.0093307	0
APOBEC4	1	1	-0.016678	0		APOBEC4	0.929466	1	-0.17564	0.0317665		APOBEC4	1	0.996138	0.11645	0.00168049		APOBEC4	1	0.999999	0.037127	4.34295e-07
APOBR	0.99052	0.822625	0.034339	0.0847981		APOBR	1	1	-0.064832	0		APOBR	1	0.991381	0.082063	0.00375941		APOBR	0.857607	0.999999	-0.17645	0.0667117
APOC1	1	1	-0.042608	0		APOC1	1	1	-0.052285	0		APOC1	0.969543	0.999982	-0.063496	0.0134329		APOC1	1	0.925173	-0.083931	0
APOC2	1	1	0.054351	0		APOC2	1	1	0.0082096	0		APOC2	1	0.999982	-0.036255	0		APOC2	1	0.999999	-0.041642	0
APOC3	1	1	0.031248	0		APOC3	1	0.873883	0.17331	0.0585467		APOC3	1	0.999982	0.096345	7.81737e-06		APOC3	1	0.932313	0.16621	0.0304383
APOC4	0.978163	1	-0.087836	0.00958877		APOC4	0.659754	1	-0.25307	0.180618		APOC4	1	0.999982	-0.038987	0		APOC4	1	0.999999	0.0023003	4.34295e-07
APOD	1	1	0.059558	0		APOD	1	1	0.0079623	0		APOD	1	0.999982	-0.083998	0		APOD	1	0.999999	0.0069447	4.34295e-07
APOE	1	1	-0.086194	0		APOE	1	1	0.052214	0		APOE	0.998299	0.999982	-0.029618	0.000739364		APOE	1	0.999999	0.055353	4.34295e-07
APOF	1	0.942685	0.069633	0.0256334		APOF	0.97098	1	-0.11121	0.0127897		APOF	0.993567	0.999982	-0.0059584	0.00280284		APOF	1	0.87667	0.17903	0.0571639
APOH	1	0.821386	0.19533	0.0854527		APOH	1	1	0.043209	0		APOH	0.960389	0.999982	-0.12283	0.0175528		APOH	0.999155	0.999999	-0.084973	0.000367134
APOL1	0.877829	1	-0.089015	0.0565901		APOL1	0.911553	1	-0.14808	0.0402181		APOL1	1	0.999982	-0.086991	0		APOL1	1	0.999999	0.0056047	4.34295e-07
APOL2	1	1	-0.028533	0		APOL2	0.956139	1	-0.10767	0.019479		APOL2	0.94935	0.999982	-0.1554	0.0225736		APOL2	1	0.999999	0.045062	4.34295e-07
APOL3	0.780663	1	-0.057184	0.107536		APOL3	1	1	0.094683	0		APOL3	0.988415	0.999982	-0.13285	0.00506067		APOL3	0.999386	0.999999	-0.028244	0.000266739
APOL4	1	1	-0.0072843	0		APOL4	0.706819	1	-0.16119	0.150692		APOL4	1	0.999982	-0.063767	0		APOL4	0.537495	0.999999	-0.21993	0.269626
APOL5	1	1	-0.045875	0		APOL5	0.786243	1	-0.16646	0.104443		APOL5	1	0.999982	-0.00052513	0		APOL5	1	0.993056	0.066489	0.00302626
APOL6	1	1	-0.068937	0		APOL6	1	1	-0.015544	0		APOL6	0.957577	0.999982	-0.16264	0.0188263		APOL6	0.993683	0.999999	-0.049632	0.00275214
APOLD1	1	1	0.0047597	0		APOLD1	0.905474	1	-0.24426	0.043124		APOLD1	1	0.999982	-0.058629	0		APOLD1	1	0.999999	0.061819	4.34295e-07
APOM	0.98802	1	-0.13368	0.00523426		APOM	1	1	0.035592	0		APOM	0.98878	0.999982	-0.095307	0.00490033		APOM	1	0.925173	0.14887	0.0337771
APOO	0.719359	1	-0.22674	0.143054		APOO	0.911553	1	-0.077755	0.0402181		APOO	0.97791	0.987508	-0.016468	0.00970111		APOO	1	0.999999	0.0067308	4.34295e-07
APOOL	0.970207	1	-0.10251	0.0131356		APOOL	1	1	0.072446	0		APOOL	1	0.999982	0.071611	7.81737e-06		APOOL	1	0.972555	0.0014423	0.0120858
APOPT1	1	1	0.0043307	0		APOPT1	1	1	-0.0036284	0		APOPT1	0.966327	0.999982	-0.16279	0.0148759		APOPT1	0.904889	0.999999	-0.17814	0.0434047
APP	1	1	0.047395	0		APP	1	0.88849	0.13384	0.0513475		APP	1	0.999982	0.066044	7.81737e-06		APP	0.869707	0.956708	-0.033401	0.060627
APPBP2	1	1	-0.056092	0		APPBP2	1	1	-0.13488	0		APPBP2	1	0.999982	-0.019195	0		APPBP2	1	0.999999	-0.1081	0
APPL1	0.991374	1	-0.050228	0.00376248		APPL1	0.805517	1	-0.23725	0.0939253		APPL1	1	0.999982	0.045056	7.81737e-06		APPL1	1	0.999999	-0.021115	0
APPL2	0.95396	1	-0.14448	0.0204698		APPL2	0.905474	1	-0.21002	0.043124		APPL2	1	0.84641	0.20012	0.0724192		APPL2	1	0.847073	0.20926	0.0720792
APRT	1	1	0.01202	0		APRT	0.956139	1	-0.11351	0.019479		APRT	1	0.999982	-0.046666	0		APRT	1	0.930261	0.14683	0.0313952
APTX	1	1	0.040194	0		APTX	1	1	0.03691	0		APTX	1	0.999982	0.011247	7.81737e-06		APTX	1	0.999999	0.079629	4.34295e-07
AQP1	1	1	0.033452	0		AQP1	1	0.739017	0.17284	0.131346		AQP1	1	0.999982	-0.079492	0		AQP1	1	0.999999	-0.019674	0
AQP10	1	0.955608	0.12647	0.0197202		AQP10	0.97218	1	0.052479	0		AQP10	1	0.999982	-0.038426	0		AQP10	1	0.956376	0.12703	0.0193713
AQP11	1	1	0.048664	0		AQP11	1	1	0.018893	0		AQP11	1	0.999982	0.083656	7.81737e-06		AQP11	1	0.999999	0.090972	4.34295e-07
AQP12A	1	1	-0.067043	0		AQP12A	1	1	0.016262	0		AQP12A	0.987277	0.999982	-0.13547	0.00556098		AQP12A	0.950118	0.984003	-0.12963	0.0222225
AQP12B	0.716989	0.980796	-0.18548	0.144488		AQP12B	1	1	-0.070009	0		AQP12B	1	0.973843	0.15388	0.0115111		AQP12B	1	0.775477	0.20259	0.110431
AQP2	1	0.59136	0.24336	0.228148		AQP2	1	1	0.06952	0		AQP2	1	0.949802	0.10652	0.0223669		AQP2	1	0.925173	0.1425	0.0337771
AQP3	0.978163	1	-0.058343	0.00958877		AQP3	1	1	0.041146	0		AQP3	1	0.999982	-0.058638	0		AQP3	0.96085	0.999999	-0.070982	0.0173444
AQP4	1	1	0.018157	0		AQP4	1	1	0.091767	0		AQP4	1	0.987508	0.065652	0.00545938		AQP4	1	0.900364	0.11354	0.0455819
AQP5	1	1	-0.0061352	0		AQP5	1	1	-0.11128	0		AQP5	1	0.977206	0.04788	0.0100139		AQP5	1	0.999999	-0.036918	0
AQP6	1	1	0.057227	0		AQP6	1	1	0.043966	0		AQP6	1	0.999982	0.019563	7.81737e-06		AQP6	0.95176	0.999999	-0.12836	0.0214726
AQP7	1	1	-0.035178	0		AQP7	1	0.966138	0.12091	0.0149608		AQP7	0.969543	0.999982	-0.15135	0.0134329		AQP7	0.999155	0.999999	-0.079907	0.000367134
AQP8	1	1	0.054914	0		AQP8	1	1	0.10146	0		AQP8	1	0.999982	-0.027977	0		AQP8	1	0.981476	0.10625	0.00812032
AQP9	0.945333	1	-0.20533	0.0244152		AQP9	1	1	-0.062523	0		AQP9	1	0.999982	0.030596	7.81737e-06		AQP9	0.871855	0.999999	-0.16324	0.0595557
AQR	1	0.983197	0.13271	0.00735946		AQR	1	1	0.030794	0		AQR	0.986132	0.999982	-0.093782	0.00606495		AQR	1	0.999999	0.059509	4.34295e-07
AR	0.717061	1	-0.20509	0.144444		AR	0.73153	1	-0.16244	0.135768		AR	1	0.847371	0.11242	0.0719264		AR	0.931745	0.999999	-0.16785	0.0307029
ARAF	0.948492	1	-0.10824	0.0229663		ARAF	1	1	-0.022589	0		ARAF	1	0.999982	0.054165	7.81737e-06		ARAF	1	0.906478	0.18328	0.0426427
ARAP1	1	1	0.073909	0		ARAP1	1	1	-0.066766	0		ARAP1	1	0.999982	0.014282	7.81737e-06		ARAP1	1	0.999999	0.059452	4.34295e-07
ARAP2	1	1	-0.0088434	0		ARAP2	1	1	0.005179	0		ARAP2	1	0.994496	-0.063026	0		ARAP2	0.978693	0.999999	-0.072251	0.00935352
ARAP3	1	1	-0.043918	0		ARAP3	1	1	-0.10844	0		ARAP3	1	0.999982	0.13783	7.81737e-06		ARAP3	1	0.999999	-0.13217	0
ARC	1	1	-0.008344	0		ARC	1	1	0.11499	0		ARC	1	0.999982	-0.019899	0		ARC	1	0.999999	-0.0099585	0
ARCN1	0.824671	0.925706	0.11336	0.0335269		ARCN1	1	0.873883	0.31821	0.0585467		ARCN1	1	0.999982	0.078879	7.81737e-06		ARCN1	1	0.993631	0.10273	0.00277487
AREG	1	1	-0.056158	0		AREG	0.905474	1	0.058484	0		AREG	1	0.999982	0.045104	7.81737e-06		AREG	1	0.999999	0.011614	4.34295e-07
AREL1	1	1	-0.037225	0		AREL1	1	1	0.020648	0		AREL1	0.987277	0.999982	-0.088776	0.00556098		AREL1	1	0.968773	0.095464	0.013778
ARF1	1	0.941453	0.13754	0.0262014		ARF1	1	1	-0.011809	0		ARF1	1	0.993451	0.13408	0.00285355		ARF1	1	0.976626	0.011775	0.0102717
ARF3	1	0.984466	0.17284	0.00679928		ARF3	0.98344	1	-0.092702	0.00725213		ARF3	0.994459	0.999982	-0.099661	0.00241312		ARF3	1	0.999999	0.063665	4.34295e-07
ARF4	1	1	0.010224	0		ARF4	1	1	0.081345	0		ARF4	0.985607	0.999982	-0.14852	0.00629622		ARF4	1	0.999999	-0.038002	0
ARF5	0.949564	1	-0.14997	0.0224758		ARF5	0.977227	1	-0.083463	0.0100045		ARF5	1	0.977206	0.13401	0.0100139		ARF5	0.999179	0.999999	-0.053431	0.000356702
ARF6	1	0.957069	0.17321	0.0190568		ARF6	0.950677	1	-0.13662	0.021967		ARF6	1	0.999982	0.021011	7.81737e-06		ARF6	1	0.999999	-0.06753	0
ARFGAP1	1	0.894832	0.097588	0.0482585		ARFGAP1	1	0.935985	0.17878	0.0287311		ARFGAP1	1	0.700362	0.2903	0.154677		ARFGAP1	1	0.993631	0.058434	0.00277487
ARFGAP2	1	0.980796	0.084822	0.00842131		ARFGAP2	1	0.079499	0.39742	1.09964		ARFGAP2	0.988415	0.980448	-0.017522	0.00506067		ARFGAP2	1	0.999999	-0.04964	0
ARFGAP3	0.983286	1	-0.083406	0.00732014		ARFGAP3	1	1	-0.01144	0		ARFGAP3	1	0.999982	-0.053823	0		ARFGAP3	0.996041	0.999999	-0.084527	0.00172278
ARFGEF1	1	0.596546	0.18884	0.224356		ARFGEF1	1	0.205213	0.2362	0.687795		ARFGEF1	0.909206	0.999982	-0.20749	0.0413377		ARFGEF1	1	0.956376	0.12673	0.0193713
ARFGEF2	1	1	0.038864	0		ARFGEF2	1	1	-0.0096073	0		ARFGEF2	1	0.999982	-0.047739	0		ARFGEF2	1	0.999999	0.014971	4.34295e-07
ARFGEF3	0.970207	1	-0.11506	0.0131356		ARFGEF3	1	1	-0.062052	0		ARFGEF3	1	0.999982	0.079617	7.81737e-06		ARFGEF3	0.96655	0.999999	-0.10463	0.0147757
ARFIP1	1	1	-0.061444	0		ARFIP1	1	1	0.08267	0		ARFIP1	0.961053	0.999982	-0.070865	0.0172527		ARFIP1	1	0.999999	0.0068649	4.34295e-07
ARFIP2	1	0.118765	0.4597	0.925312		ARFIP2	0.92728	0.992796	0.14876	0.00313998		ARFIP2	1	0.999982	-0.024742	0		ARFIP2	0.95176	0.999999	0.013176	4.34295e-07
ARFRP1	1	0.596546	0.45689	0.224356		ARFRP1	1	0.693207	0.36113	0.159137		ARFRP1	1	0.999982	0.17213	7.81737e-06		ARFRP1	1	0.999999	-0.13703	0
ARG1	1	0.915117	-0.010009	0		ARG1	1	1	0.064757	0		ARG1	0.993567	0.999982	-0.066758	0.00280284		ARG1	1	0.925173	0.18576	0.0337771
ARG2	1	1	-0.087099	0		ARG2	0.939197	1	-0.1109	0.0272433		ARG2	0.969543	0.999982	-0.12314	0.0134329		ARG2	1	0.968773	0.034217	0.013778
ARGFX	0.991374	0.920323	0.13618	0.0360597		ARGFX	0.98344	1	-0.030847	0.00725213		ARGFX	1	0.922775	0.20348	0.0349042		ARGFX	1	0.999999	-0.012408	0
ARGLU1	0.877389	1	-0.2134	0.0568078		ARGLU1	0.728548	1	-0.25955	0.137542		ARGLU1	1	0.999982	-0.010314	0		ARGLU1	0.925819	0.999999	-0.16432	0.0334739
ARHGAP1	1	0.502057	0.39273	0.299247		ARHGAP1	1	0.546944	0.40718	0.262057		ARHGAP1	1	0.295545	0.45233	0.529376		ARHGAP1	1	0.993056	0.057356	0.00302626
ARHGAP10	1	1	-0.070412	0		ARHGAP10	1	1	0.010827	0		ARHGAP10	1	0.960273	0.14613	0.0176053		ARHGAP10	0.953316	0.925173	0.16253	0.0337771
ARHGAP11A	1	0.711302	0.10177	0.147946		ARHGAP11A	1	1	-0.0088123	0		ARHGAP11A	0.9711	0.999982	-0.15436	0.012736		ARHGAP11A	1	0.999999	-0.0080851	0
ARHGAP11B	0.9685	1	-0.12872	0.0139004		ARHGAP11B	0.905474	1	-0.073124	0.043124		ARHGAP11B	1	0.999982	-0.066662	0		ARHGAP11B	1	0.999999	-0.045456	0
ARHGAP12	1	1	-0.023997	0		ARHGAP12	1	1	0.076645	0		ARHGAP12	0.98878	0.999982	-0.1151	0.00490033		ARHGAP12	1	0.999999	0.011942	4.34295e-07
ARHGAP15	1	1	3.1183e-05	0		ARHGAP15	1	1	-0.021546	0		ARHGAP15	1	0.894334	0.13269	0.0485003		ARHGAP15	1	0.999999	-0.029187	0
ARHGAP17	0.945163	1	-0.081582	0.0244933		ARHGAP17	1	1	0.0021178	0		ARHGAP17	1	0.999982	0.006193	7.81737e-06		ARHGAP17	0.883439	0.999999	0.02664	4.34295e-07
ARHGAP18	1	1	0.084021	0		ARHGAP18	1	1	-0.0528	0		ARHGAP18	1	0.999982	-0.02494	0		ARHGAP18	1	0.968773	0.12214	0.013778
ARHGAP19	1	1	0.068259	0		ARHGAP19	0.929323	1	-0.16137	0.0318333		ARHGAP19	1	0.999982	-0.062778	0		ARHGAP19	1	0.999999	0.021171	4.34295e-07
ARHGAP20	1	0.963422	0.15251	0.0161834		ARHGAP20	1	0.411205	0.18297	0.385942		ARHGAP20	0.998299	0.999982	-0.060034	0.000739364		ARHGAP20	1	0.999999	0.010552	4.34295e-07
ARHGAP21	1	1	0.064356	0		ARHGAP21	1	0.955134	0.014206	0.0199357		ARHGAP21	1	0.968341	0.11732	0.0139717		ARHGAP21	0.978693	0.982028	0.10492	0.00787613
ARHGAP22	0.970207	1	-0.052211	0.0131356		ARHGAP22	1	1	0.0036128	0		ARHGAP22	0.998299	0.999982	-0.04214	0.000739364		ARHGAP22	1	0.999999	0.039058	4.34295e-07
ARHGAP23	0.993647	1	-0.073443	0.00276787		ARHGAP23	1	1	-0.096456	0		ARHGAP23	1	0.999982	-0.089556	0		ARHGAP23	0.97624	0.999999	-0.082746	0.0104434
ARHGAP24	1	1	-0.039113	0		ARHGAP24	1	1	-0.037982	0		ARHGAP24	1	0.999982	0.056807	7.81737e-06		ARHGAP24	1	0.999999	-0.023413	0
ARHGAP25	1	1	-0.036355	0		ARHGAP25	1	1	0.019403	0		ARHGAP25	1	0.999982	0.024646	7.81737e-06		ARHGAP25	1	0.9637	0.0075955	0.0160581
ARHGAP26	1	1	-0.049812	0		ARHGAP26	1	1	0.053082	0		ARHGAP26	1	0.726366	0.22968	0.138844		ARHGAP26	1	0.999999	0.047585	4.34295e-07
ARHGAP27	1	1	0.049239	0		ARHGAP27	1	1	0.033394	0		ARHGAP27	1	0.999982	-0.060054	0		ARHGAP27	0.880817	0.999999	-0.20879	0.0551143
ARHGAP28	1	1	-0.03149	0		ARHGAP28	0.9829	1	-0.0089105	0.00749066		ARHGAP28	1	0.999982	0.014931	7.81737e-06		ARHGAP28	1	0.999999	0.059267	4.34295e-07
ARHGAP29	1	0.914504	0.073657	0.0388144		ARHGAP29	0.986789	1	-0.092791	0.0057757		ARHGAP29	1	0.999982	0.10565	7.81737e-06		ARHGAP29	1	0.968773	0.10241	0.013778
ARHGAP30	1	0.247824	0.2325	0.605857		ARHGAP30	1	1	-0.042561	0		ARHGAP30	1	0.999982	0.017021	7.81737e-06		ARHGAP30	1	0.999999	-0.044557	0
ARHGAP31	1	1	0.0037983	0		ARHGAP31	0.840048	1	0.016238	0		ARHGAP31	1	0.999982	0.080644	7.81737e-06		ARHGAP31	1	0.999999	0.0009384	4.34295e-07
ARHGAP32	1	1	-0.018416	0		ARHGAP32	1	0.629554	0.1294	0.200967		ARHGAP32	1	0.999982	0.01827	7.81737e-06		ARHGAP32	1	0.999999	-0.006288	0
ARHGAP33	1	1	-0.0027677	0		ARHGAP33	1	1	0.07008	0		ARHGAP33	0.910293	0.999982	-0.19811	0.0408188		ARHGAP33	1	0.999999	-0.051167	0
ARHGAP35	1	1	0.012655	0		ARHGAP35	0.964158	1	0.033159	0		ARHGAP35	1	0.999982	-0.060833	0		ARHGAP35	0.991619	0.999999	-0.090051	0.00365516
ARHGAP36	1	1	-0.054989	0		ARHGAP36	1	1	-0.11866	0		ARHGAP36	0.983032	0.999982	-0.029678	0.00743234		ARHGAP36	1	0.999999	0.064693	4.34295e-07
ARHGAP4	1	1	0.13227	0		ARHGAP4	1	1	0.037586	0		ARHGAP4	1	0.999982	-0.10628	0		ARHGAP4	1	0.968773	0.1199	0.013778
ARHGAP40	1	1	-0.032351	0		ARHGAP40	1	1	0.015672	0		ARHGAP40	1	0.999982	0.071134	7.81737e-06		ARHGAP40	1	0.999999	-0.089302	0
ARHGAP42	1	0.903378	0.17524	0.0441305		ARHGAP42	1	1	0.10785	0		ARHGAP42	1	0.999982	-0.094084	0		ARHGAP42	0.94933	0.999999	-0.13657	0.0225828
ARHGAP44	1	1	-0.074009	0		ARHGAP44	1	1	0.0089824	0		ARHGAP44	1	0.999982	0.0033762	7.81737e-06		ARHGAP44	1	0.959544	0.045781	0.0179351
ARHGAP5	1	1	0.0013348	0		ARHGAP5	0.905474	1	-0.19086	0.043124		ARHGAP5	1	0.999982	-0.021844	0		ARHGAP5	1	0.999999	0.029192	4.34295e-07
ARHGAP6	1	1	-0.055238	0		ARHGAP6	1	1	-0.11303	0		ARHGAP6	0.957577	0.999982	-0.16328	0.0188263		ARHGAP6	1	0.925173	0.068627	0.0337771
ARHGAP8	1	1	-0.051276	0		ARHGAP8	0.972572	1	-0.077553	0.0120782		ARHGAP8	1	0.999982	-0.057912	0		ARHGAP8	1	0.999999	-0.043179	0
ARHGAP9	0.925622	1	0.0098002	0		ARHGAP9	0.952531	1	-0.04658	0.0211209		ARHGAP9	1	0.999982	-0.050297	0		ARHGAP9	1	0.999999	0.016623	4.34295e-07
ARHGDIA	0.853244	1	-0.18868	0.0689268		ARHGDIA	1	1	-0.01621	0		ARHGDIA	1	0.999982	-0.031833	0		ARHGDIA	1	0.999999	0.052625	4.34295e-07
ARHGDIB	1	0.901366	0.16388	0.0450988		ARHGDIB	0.706819	1	-0.1898	0.150692		ARHGDIB	1	0.999982	0.01758	7.81737e-06		ARHGDIB	1	0.999999	-0.0046459	0
ARHGDIG	0.643161	1	-0.13342	0.19168		ARHGDIG	1	0.473667	0.22893	0.324527		ARHGDIG	1	0.901715	0.15458	0.0449307		ARHGDIG	1	0.999999	-0.0064923	0
ARHGEF1	1	1	0.004794	0		ARHGEF1	0.945609	1	-0.17377	0.0242884		ARHGEF1	1	0.999982	-0.080284	0		ARHGEF1	0.994161	0.999999	-0.11467	0.00254328
ARHGEF10	1	0.983197	0.1003	0.00735946		ARHGEF10	1	1	0.014047	0		ARHGEF10	0.993567	0.999982	-0.068633	0.00280284		ARHGEF10	1	0.9637	0.17954	0.0160581
ARHGEF10L	1	1	-0.010704	0		ARHGEF10L	1	1	-0.066527	0		ARHGEF10L	1	0.999982	0.026671	7.81737e-06		ARHGEF10L	1	0.999999	0.059309	4.34295e-07
ARHGEF11	1	1	-0.02109	0		ARHGEF11	0.895574	1	0.022186	0		ARHGEF11	1	0.999982	0.0017135	7.81737e-06		ARHGEF11	1	0.984003	0.07182	0.00700358
ARHGEF12	1	0.226626	0.22555	0.64469		ARHGEF12	1	1	-0.01475	0		ARHGEF12	1	0.999982	-0.015986	0		ARHGEF12	0.96655	0.993631	-0.09603	0.0147757
ARHGEF15	1	1	0.098276	0		ARHGEF15	1	1	0.087066	0		ARHGEF15	0.998299	0.999982	-0.051692	0.000739364		ARHGEF15	1	0.999999	-0.046265	0
ARHGEF16	0.948479	1	-0.0085497	0.0229723		ARHGEF16	0.905474	1	-0.043032	0.043124		ARHGEF16	1	0.999982	-0.030973	0		ARHGEF16	0.689442	0.999999	-0.11144	0.161502
ARHGEF17	1	1	0.04368	0		ARHGEF17	1	0.940596	0.053659	0.0265969		ARHGEF17	0.994835	0.999982	-0.034681	0.00224894		ARHGEF17	1	0.999999	0.087791	4.34295e-07
ARHGEF18	1	1	-0.023467	0		ARHGEF18	0.905474	1	-0.1082	0.043124		ARHGEF18	0.959612	0.977206	-0.14529	0.0179043		ARHGEF18	0.993956	0.999999	-0.055665	0.00263284
ARHGEF19	1	1	0.023079	0		ARHGEF19	0.972273	1	-0.068731	0.0122118		ARHGEF19	1	0.999982	0.027422	7.81737e-06		ARHGEF19	1	0.999999	0.011334	4.34295e-07
ARHGEF2	1	1	0.051566	0		ARHGEF2	0.567354	1	-0.28292	0.246146		ARHGEF2	1	0.826182	0.19449	0.0829243		ARHGEF2	1	0.999999	-0.023977	0
ARHGEF25	1	1	-0.11006	0		ARHGEF25	1	1	-0.03627	0		ARHGEF25	0.976603	0.999982	-0.082443	0.0102819		ARHGEF25	1	0.999999	-0.040553	0
ARHGEF26	1	1	-0.032026	0		ARHGEF26	1	1	0.097794	0		ARHGEF26	1	0.999982	0.040063	7.81737e-06		ARHGEF26	1	0.949115	0.10786	0.0226812
ARHGEF28	0.930695	1	-0.14967	0.0311926		ARHGEF28	1	1	-0.017616	0		ARHGEF28	1	0.985847	-0.023938	0		ARHGEF28	1	0.828134	0.26763	0.0818994
ARHGEF3	1	1	0.037034	0		ARHGEF3	1	1	-0.0072161	0		ARHGEF3	0.988415	0.999982	-0.031452	0.00506067		ARHGEF3	0.98963	0.999999	-0.0094069	0.00452715
ARHGEF33	1	1	-0.038296	0		ARHGEF33	1	1	0.029399	0		ARHGEF33	1	0.999977	0.03695	9.98889e-06		ARHGEF33	1	0.999999	-0.01001	0
ARHGEF35	0.97418	1	-0.13533	0.0113608		ARHGEF35	1	1	-0.037807	0		ARHGEF35	1	0.999982	0.10715	7.81737e-06		ARHGEF35	1	0.999999	0.050874	4.34295e-07
ARHGEF37	1	1	-0.038706	0		ARHGEF37	0.949598	1	-0.16079	0.0224602		ARHGEF37	1	0.999982	0.023232	7.81737e-06		ARHGEF37	1	0.999999	-0.061773	0
ARHGEF38	1	0.940381	0.20497	0.0266962		ARHGEF38	1	0.876309	-0.022754	0		ARHGEF38	1	0.999982	-0.027658	0		ARHGEF38	1	0.999999	-0.048941	0
ARHGEF39	1	0.940381	0.19027	0.0266962		ARHGEF39	1	1	-0.0064302	0		ARHGEF39	1	0.999982	0.014918	7.81737e-06		ARHGEF39	1	0.976626	-0.023554	0
ARHGEF4	0.970207	1	-0.1578	0.0131356		ARHGEF4	1	1	-0.0016246	0		ARHGEF4	1	0.999982	0.024455	7.81737e-06		ARHGEF4	1	0.999999	-0.046342	0
ARHGEF40	1	1	-0.094031	0		ARHGEF40	1	0.737676	0.21382	0.132134		ARHGEF40	0.972286	0.999982	-0.034346	0.012206		ARHGEF40	1	0.999999	-0.025796	0
ARHGEF5	1	1	-0.060545	0		ARHGEF5	1	1	-0.012696	0		ARHGEF5	1	0.999982	-0.02516	0		ARHGEF5	1	0.999999	0.033992	4.34295e-07
ARHGEF6	0.906107	1	-0.018074	0.0428205		ARHGEF6	0.964464	1	0.047981	0		ARHGEF6	0.995561	0.999982	-0.0050382	0.00193212		ARHGEF6	0.994161	0.999999	-0.073935	0.00254328
ARHGEF7	1	1	-0.035938	0		ARHGEF7	1	1	-0.043177	0		ARHGEF7	1	0.912604	0.174	0.0397176		ARHGEF7	0.999155	0.925173	0.1478	0.0337771
ARHGEF9	0.997138	1	-0.049752	0.00124473		ARHGEF9	1	1	0.078321	0		ARHGEF9	1	0.999982	-0.015107	0		ARHGEF9	1	0.999999	-0.0026145	0
ARID1A	1	1	0.038485	0		ARID1A	1	0.551844	0.19675	0.258184		ARID1A	1	0.986117	-0.015355	0		ARID1A	1	0.75445	0.12361	0.12237
ARID1B	1	0.864077	0.22559	0.0634476		ARID1B	1	0.942604	-0.0064388	0		ARID1B	1	0.999982	-0.04939	0		ARID1B	1	0.643463	0.20496	0.191476
ARID2	1	1	0.068939	0		ARID2	1	1	-0.0019774	0		ARID2	1	0.999982	-0.10468	0		ARID2	1	0.999999	0.043765	4.34295e-07
ARID3A	0.984831	1	-0.09168	0.00663829		ARID3A	1	1	-0.025758	0		ARID3A	0.94944	0.999982	-0.083212	0.0225325		ARID3A	1	0.999999	-0.0030747	0
ARID3B	1	1	0.0015843	0		ARID3B	1	1	-0.12033	0		ARID3B	1	0.999982	0.1639	7.81737e-06		ARID3B	1	0.999999	0.06187	4.34295e-07
ARID3C	0.974495	1	-0.10278	0.0112204		ARID3C	0.911553	1	-0.18429	0.0402181		ARID3C	1	0.994784	0.10752	0.00227121		ARID3C	0.935109	0.999999	-0.15534	0.0291378
ARID4A	1	0.813454	0.14882	0.089667		ARID4A	1	0.849333	0.17778	0.070922		ARID4A	1	0.985847	0.12912	0.00619048		ARID4A	1	0.993056	0.094346	0.00302626
ARID4B	1	0.952772	0.15048	0.021011		ARID4B	1	1	0.025181	0		ARID4B	1	0.999982	-0.084959	0		ARID4B	1	0.999999	0.040742	4.34295e-07
ARID5A	1	1	-0.064708	0		ARID5A	1	1	-0.057185	0		ARID5A	0.896301	0.807252	0.075718	0.0929909		ARID5A	1	0.968773	0.14135	0.013778
ARID5B	0.913762	1	-0.17701	0.0391669		ARID5B	1	1	-0.099793	0		ARID5B	1	0.999982	0.071282	7.81737e-06		ARID5B	1	0.999999	-0.016047	0
ARIH1	1	0.914478	0.0085975	0.0388267		ARIH1	1	0.900404	0.2223	0.0455626		ARIH1	1	0.999982	0.092785	7.81737e-06		ARIH1	1	0.999999	0.025793	4.34295e-07
ARIH2	0.716989	1	-0.26179	0.144488		ARIH2	0.98344	1	-0.044218	0.00725213		ARIH2	1	0.999982	0.10008	7.81737e-06		ARIH2	0.969741	0.993631	0.010789	0.00277487
ARIH2OS	0.855984	1	-0.24858	0.0675344		ARIH2OS	0.972273	1	-0.16983	0.0122118		ARIH2OS	0.993567	0.999982	0.019841	7.81737e-06		ARIH2OS	0.992936	0.999999	-0.045684	0.00307874
ARL1	1	0.283701	0.32065	0.547139		ARL1	1	0.250517	0.2657	0.601163		ARL1	1	0.921756	0.15045	0.035384		ARL1	1	0.968773	0.18024	0.013778
ARL10	0.97418	1	-0.15219	0.0113608		ARL10	1	1	-0.048798	0		ARL10	1	0.999982	-0.01268	0		ARL10	0.95854	0.999999	-0.17828	0.0183898
ARL11	0.978163	1	-0.15956	0.00958877		ARL11	1	1	-0.020196	0		ARL11	0.98878	0.999982	-0.12403	0.00490033		ARL11	1	0.959544	-0.099527	0
ARL13A	1	1	0.010511	0		ARL13A	1	1	0.044236	0		ARL13A	1	0.999982	-0.029013	0		ARL13A	0.991619	0.999999	-0.095274	0.00365516
ARL13B	1	1	-0.0095337	0		ARL13B	1	1	0.010695	0		ARL13B	1	0.999982	0.085715	7.81737e-06		ARL13B	1	0.999999	-0.032265	0
ARL14	1	1	0.057867	0		ARL14	1	1	0.032852	0		ARL14	0.908633	0.999982	0.029137	7.81737e-06		ARL14	1	0.999999	0.033801	4.34295e-07
ARL14EP	1	1	-0.016233	0		ARL14EP	1	1	0.0050994	0		ARL14EP	0.988415	0.999982	-0.14511	0.00506067		ARL14EP	1	0.968773	0.16577	0.013778
ARL14EPL	1	0.950045	0.13949	0.0222558		ARL14EPL	1	1	0.042784	0		ARL14EPL	1	0.999982	-0.051815	0		ARL14EPL	0.991926	0.999999	-0.0080295	0.00352073
ARL15	0.716989	1	-0.011925	0.144488		ARL15	1	1	0.10792	0		ARL15	0.994459	0.999982	-0.033618	0.00241312		ARL15	0.905803	0.999999	-0.10356	0.0429662
ARL16	0.993647	1	-0.12743	0.00276787		ARL16	0.964264	0.877721	0.20345	0.0566435		ARL16	1	0.999982	-0.011905	0		ARL16	1	0.999999	0.024562	4.34295e-07
ARL17A	0.775094	1	-0.21408	0.110646		ARL17A	1	1	0.12492	0		ARL17A	1	0.999982	0.06943	7.81737e-06		ARL17A	0.93081	0.999999	-0.12657	0.031139
ARL17B	1	1	-0.0036532	0		ARL17B	1	0.95216	0.13154	0.0212901		ARL17B	1	0.999982	0.0062877	7.81737e-06		ARL17B	0.991619	0.999999	0.072616	4.34295e-07
ARL2	1	1	0.13132	0		ARL2	0.972273	1	-0.34501	0.0122118		ARL2	0.992993	0.999982	-0.23391	0.00305381		ARL2	0.999179	0.999999	-0.14016	0.000356702
ARL2BP	1	1	0.099932	0		ARL2BP	0.905474	1	-0.10629	0.043124		ARL2BP	0.766702	0.999982	-0.18183	0.115373		ARL2BP	1	0.925173	0.23301	0.0337771
ARL3	1	1	0.031619	0		ARL3	1	1	-0.01583	0		ARL3	1	0.894334	-0.056981	0		ARL3	1	0.906478	0.13427	0.0426427
ARL4A	1	0.877824	0.2338	0.0565925		ARL4A	1	1	0.063119	0		ARL4A	0.841094	0.999982	-0.10026	0.0751555		ARL4A	1	0.9637	-0.0182	0
ARL4C	1	1	-0.00035881	0		ARL4C	1	1	-0.012179	0		ARL4C	1	0.847371	0.14289	0.0719264		ARL4C	1	0.999999	-0.07162	0
ARL4D	1	1	0.084407	0		ARL4D	1	0.886277	0.18486	0.0524305		ARL4D	1	0.999982	0.0028206	7.81737e-06		ARL4D	1	0.999999	-0.0085489	0
ARL5A	1	1	-0.078692	0		ARL5A	1	1	0.09195	0		ARL5A	1	0.887527	-0.0090146	0		ARL5A	0.84788	0.994101	-0.1776	0.0716656
ARL5B	1	0.952772	0.15269	0.021011		ARL5B	0.97218	1	-0.0055976	0.0122533		ARL5B	0.819532	0.999982	-0.26338	0.0864341		ARL5B	0.708152	0.999999	-0.22296	0.149874
ARL5C	1	1	-0.0078336	0		ARL5C	1	0.873268	0.068552	0.0588525		ARL5C	1	0.999982	-0.052262	0		ARL5C	0.900765	0.999999	-0.20904	0.0453885
ARL6	1	1	-0.035599	0		ARL6	1	0.961182	0.13258	0.0171944		ARL6	1	0.888204	0.17836	0.0514873		ARL6	1	0.999999	0.057205	4.34295e-07
ARL6IP1	1	0.912847	0.13898	0.039602		ARL6IP1	1	0.7513	0.19569	0.124187		ARL6IP1	1	0.999982	0.018005	7.81737e-06		ARL6IP1	1	0.925173	0.22216	0.0337771
ARL6IP4	1	1	-0.017263	0		ARL6IP4	0.788682	1	-0.23733	0.103098		ARL6IP4	1	0.999982	0.073021	7.81737e-06		ARL6IP4	1	0.999999	0.049405	4.34295e-07
ARL6IP5	1	1	-0.02472	0		ARL6IP5	1	0.63741	0.2737	0.195581		ARL6IP5	1	0.947585	0.13812	0.0233818		ARL6IP5	1	0.999999	0.0072075	4.34295e-07
ARL6IP6	1	0.89966	0.18727	0.0459216		ARL6IP6	1	1	0.016021	0		ARL6IP6	1	0.999982	-0.020454	0		ARL6IP6	0.993939	0.999999	-0.062789	0.00264027
ARL8A	1	1	-0.086505	0		ARL8A	0.813772	1	-0.21012	0.0894973		ARL8A	1	0.999982	-0.04663	0		ARL8A	1	0.997261	0.059591	0.00119116
ARL8B	1	0.986049	-0.092839	0		ARL8B	1	0.66659	0.16639	0.176141		ARL8B	0.994459	0.999982	-0.10751	0.00241312		ARL8B	1	0.968773	0.079929	0.013778
ARL9	1	1	-0.11016	0		ARL9	1	1	0.062675	0		ARL9	1	0.999982	-0.012771	0		ARL9	1	0.999999	-0.015536	0
ARMC1	0.984067	1	0.073596	0		ARMC1	1	0.340502	0.26945	0.46788		ARMC1	1	0.972955	0.12679	0.0119072		ARMC1	0.962712	0.986293	0.088977	0.00599405
ARMC10	0.889585	1	-0.08116	0.0508125		ARMC10	0.941409	1	-0.15411	0.0262217		ARMC10	1	0.999982	0.060566	7.81737e-06		ARMC10	1	0.982521	0.11304	0.00765816
ARMC12	1	1	-0.054267	0		ARMC12	0.939197	1	-0.13839	0.0272433		ARMC12	1	0.912604	0.11403	0.0397176		ARMC12	1	0.956376	0.14786	0.0193713
ARMC2	1	0.932942	0.081623	0.0301454		ARMC2	1	1	0.070741	0		ARMC2	1	0.999982	-0.070402	0		ARMC2	1	0.999999	-0.031976	0
ARMC3	1	1	0.10099	0		ARMC3	1	1	0.087774	0		ARMC3	0.997104	0.999982	0.049993	7.81737e-06		ARMC3	0.79058	0.999999	-0.35048	0.102054
ARMC4	1	1	0.097682	0		ARMC4	1	1	0.053231	0		ARMC4	1	0.999982	-0.041665	0		ARMC4	1	0.999999	0.010006	4.34295e-07
ARMC5	1	1	-0.038736	0		ARMC5	1	1	-0.11086	0		ARMC5	1	0.84641	0.12987	0.0724192		ARMC5	1	0.930261	0.045045	0.0313952
ARMC6	0.859886	1	-0.046676	0.0655591		ARMC6	1	1	0.0316	0		ARMC6	1	0.999982	0.04963	7.81737e-06		ARMC6	0.869707	0.999999	-0.18459	0.060627
ARMC7	1	1	0.07206	0		ARMC7	1	1	-0.021233	0		ARMC7	1	0.999982	0.18381	7.81737e-06		ARMC7	1	0.930261	0.18925	0.0313952
ARMC8	0.883901	1	-0.11051	0.0535964		ARMC8	1	1	0.031764	0		ARMC8	1	0.999982	0.086122	7.81737e-06		ARMC8	0.994161	0.999999	-0.021437	0.00254328
ARMC9	0.939363	1	-0.13305	0.0271665		ARMC9	1	1	-0.036335	0		ARMC9	0.988415	0.913797	0.17774	0.0391503		ARMC9	0.956917	0.999999	-0.044493	0.0191257
ARMCX1	1	1	0.044531	0		ARMCX1	0.983315	1	0.014306	0		ARMCX1	1	0.985847	0.017801	0.00619048		ARMCX1	1	0.999999	0.0098124	4.34295e-07
ARMCX2	1	1	0.038519	0		ARMCX2	1	1	-0.11026	0		ARMCX2	0.995561	0.936994	0.025483	0.0282632		ARMCX2	1	0.999999	0.03018	4.34295e-07
ARMCX3	1	1	-0.10065	0		ARMCX3	1	0.977363	0.1204	0.00994411		ARMCX3	1	0.999982	-0.10345	0		ARMCX3	0.885281	0.999999	-0.11132	0.0529189
ARMCX4	1	0.983197	0.11668	0.00735946		ARMCX4	0.847248	1	-0.19598	0.0719894		ARMCX4	1	0.999982	-0.026641	0		ARMCX4	0.998246	0.999999	0.02332	4.34295e-07
ARMCX5	1	1	-0.0044415	0		ARMCX5	0.800186	1	-0.15531	0.0968091		ARMCX5	1	0.999982	-0.076222	0		ARMCX5	1	0.999999	-0.013212	0
ARMCX5-GPRASP2	1	0.940381	0.1492	0.0266962		ARMCX5-GPRASP2	0.940855	1	-0.13338	0.0264773		ARMCX5-GPRASP2	1	0.993827	0.087093	0.00268921		ARMCX5-GPRASP2	0.96085	0.999999	-0.12206	0.0173444
ARMCX6	1	1	0.11749	0		ARMCX6	0.751597	0.929434	0.2178	0.0317814		ARMCX6	1	0.999982	0.061456	7.81737e-06		ARMCX6	0.973857	0.95148	0.11123	0.0216003
ARMS2	1	1	0.0055625	0		ARMS2	0.906969	0.987006	0.026213	0.00568021		ARMS2	0.990107	0.999982	-0.045828	0.00431787		ARMS2	1	0.999999	-0.0080648	0
ARMT1	1	1	0.026353	0		ARMT1	1	1	-0.039672	0		ARMT1	0.663315	0.999982	-0.231	0.17828		ARMT1	1	0.981476	0.078306	0.00812032
ARNT	1	1	0.049905	0		ARNT	1	1	-0.070452	0		ARNT	0.988415	0.999982	-0.15425	0.00506067		ARNT	1	0.89348	0.16931	0.0489152
ARNT2	1	1	-0.093906	0		ARNT2	0.877636	1	-0.14486	0.0566856		ARNT2	1	0.999982	-0.0019246	0		ARNT2	0.978693	0.925173	-0.12466	0.00935352
ARNTL	0.870248	1	0.026134	0		ARNTL	1	0.912076	-0.047728	0		ARNTL	1	0.999982	0.054761	7.81737e-06		ARNTL	1	0.999999	0.057702	4.34295e-07
ARNTL2	1	1	-0.098407	0		ARNTL2	1	1	-0.031576	0		ARNTL2	1	0.912604	0.20115	0.0397176		ARNTL2	0.925819	0.999999	-0.12217	0.0334739
ARPC1A	0.978163	1	-0.088363	0.00958877		ARPC1A	0.945383	1	-0.1523	0.0243922		ARPC1A	1	0.999982	0.082215	7.81737e-06		ARPC1A	0.999179	0.999999	0.03844	4.34295e-07
ARPC1B	1	1	-0.027579	0		ARPC1B	1	1	0.064963	0		ARPC1B	1	0.999982	-0.020135	0		ARPC1B	1	0.979728	0.094809	0.00889448
ARPC2	0.892644	1	-0.26166	0.0493217		ARPC2	1	0.912537	0.19481	0.0397495		ARPC2	1	0.73523	0.36132	0.133577		ARPC2	1	0.999999	0.16083	4.34295e-07
ARPC3	1	1	-0.040094	0		ARPC3	1	1	0.14487	0		ARPC3	1	0.732517	0.31766	0.135182		ARPC3	1	0.999999	0.019537	4.34295e-07
ARPC4	1	0.952772	-0.089135	0		ARPC4	1	0.592032	0.25419	0.227655		ARPC4	1	0.974311	0.27883	0.0113024		ARPC4	1	0.968773	0.19613	0.013778
ARPC4-TTLL3	1	1	-0.0045591	0		ARPC4-TTLL3	1	1	-0.061094	0		ARPC4-TTLL3	0.983032	0.999982	-0.08418	0.00743234		ARPC4-TTLL3	1	0.999999	0.074205	4.34295e-07
ARPC5	0.877829	1	-0.16905	0.0565901		ARPC5	0.809918	1	-0.22222	0.0915589		ARPC5	1	0.971368	0.1714	0.0126162		ARPC5	1	0.999999	-0.060393	0
ARPC5L	1	1	-0.061427	0		ARPC5L	1	1	0.029838	0		ARPC5L	1	0.987674	0.11559	0.00538638		ARPC5L	1	0.999999	-0.012458	0
ARPIN	1	1	0.028316	0		ARPIN	0.941409	1	-0.25163	0.0262217		ARPIN	1	0.999982	-0.033105	0		ARPIN	1	0.883697	0.12923	0.0536966
ARPP19	1	1	0.065184	0		ARPP19	0.994715	1	-0.071758	0.00230133		ARPP19	1	0.999982	0.0077601	7.81737e-06		ARPP19	1	0.985569	0.11167	0.00631297
ARPP21	1	1	0.072702	0		ARPP21	0.933401	1	-0.16744	0.0299317		ARPP21	1	0.999982	0.031182	7.81737e-06		ARPP21	0.973857	0.999999	-0.10893	0.0115048
ARR3	1	1	-0.0064674	0		ARR3	1	1	0.02936	0		ARR3	1	0.999982	-0.050168	0		ARR3	0.86899	0.999999	-0.11583	0.0609852
ARRB1	1	1	0.063915	0		ARRB1	1	0.961182	0.052918	0.0171944		ARRB1	1	0.999982	-0.0026596	0		ARRB1	1	0.999999	0.045087	4.34295e-07
ARRB2	1	1	0.028211	0		ARRB2	1	1	-0.016123	0		ARRB2	1	0.999982	0.039514	7.81737e-06		ARRB2	1	0.993631	0.084389	0.00277487
ARRDC1	1	1	-0.044043	0		ARRDC1	0.937455	1	-0.090548	0.0280496		ARRDC1	0.995561	0.983001	0.12553	0.00744604		ARRDC1	1	0.986293	0.12846	0.00599405
ARRDC2	1	1	0.012592	0		ARRDC2	0.67536	1	-0.37812	0.170465		ARRDC2	1	0.922775	0.096472	0.0349042		ARRDC2	0.986233	0.999999	-0.14954	0.00602047
ARRDC3	1	1	-0.056819	0		ARRDC3	1	1	-0.054212	0		ARRDC3	1	0.999982	0.0079797	7.81737e-06		ARRDC3	0.84323	0.999999	-0.1097	0.074054
ARRDC4	1	1	0.11101	0		ARRDC4	1	1	0.023206	0		ARRDC4	0.560984	0.999982	-0.2395	0.25105		ARRDC4	1	0.999999	0.090675	4.34295e-07
ARRDC5	0.859886	1	-0.14319	0.0655591		ARRDC5	1	1	-0.067111	0		ARRDC5	0.992831	0.999982	-0.041105	0.00312467		ARRDC5	0.999155	0.999999	-0.040997	0.000367134
ARSA	0.855984	1	-0.19083	0.0675344		ARSA	0.963499	1	-0.079896	0.0161487		ARSA	0.98878	0.999982	-0.10842	0.00490033		ARSA	1	0.999999	-0.020171	0
ARSB	1	1	0.031643	0		ARSB	0.911553	1	-0.19117	0.0402181		ARSB	1	0.999982	0.11774	7.81737e-06		ARSB	1	0.999999	-0.068024	0
ARSD	0.971927	1	-0.12097	0.0123664		ARSD	0.987913	1	-0.13444	0.0052813		ARSD	1	0.999982	0.00097568	7.81737e-06		ARSD	1	0.999999	0.046351	4.34295e-07
ARSE	1	1	0.054761	0		ARSE	0.985302	1	-0.11988	0.00643064		ARSE	0.969543	0.999982	-0.14672	0.0134329		ARSE	1	0.999999	0.012223	4.34295e-07
ARSF	0.878114	1	-0.11971	0.0564491		ARSF	0.980772	0.561307	0.2161	0.2508		ARSF	1	0.999982	0.062162	7.81737e-06		ARSF	1	0.999999	-0.054004	0
ARSG	1	1	-0.073187	0		ARSG	1	1	-0.025811	0		ARSG	1	0.999982	-0.02803	0		ARSG	0.999179	0.999999	-0.063702	0.000356702
ARSH	1	1	0.041462	0		ARSH	1	1	-0.0014305	0		ARSH	1	0.912604	0.12803	0.0397176		ARSH	1	0.984003	0.095916	0.00700358
ARSI	0.892405	1	-0.13014	0.049438		ARSI	1	1	0.11371	0		ARSI	1	0.999982	-0.065746	0		ARSI	1	0.920806	0.17188	0.0358319
ARSJ	1	1	-0.077506	0		ARSJ	0.918123	1	-0.15629	0.0370991		ARSJ	0.963852	0.999982	-0.16065	0.0159896		ARSJ	0.872908	0.999999	-0.19825	0.0590315
ARSK	1	1	0.0040533	0		ARSK	1	0.998678	0.12253	0.000574517		ARSK	1	0.999982	-0.038143	0		ARSK	1	0.999999	0.0042534	4.34295e-07
ART1	1	0.979672	0.13757	0.0089193		ART1	1	1	0.025227	0		ART1	1	0.999982	0.047517	7.81737e-06		ART1	1	0.999999	0.052101	4.34295e-07
ART3	1	1	-0.033418	0		ART3	1	1	0.078964	0		ART3	0.819532	0.999982	-0.22225	0.0864341		ART3	0.987187	0.999999	0.009777	4.34295e-07
ART4	1	1	-0.08673	0		ART4	1	0.872984	0.22488	0.0589937		ART4	0.969543	0.999982	0.087228	7.81737e-06		ART4	1	0.999999	-0.015618	0
ART5	1	1	0.072732	0		ART5	1	1	0.013601	0		ART5	0.998299	0.999982	-0.046862	0.000739364		ART5	1	0.999999	0.0048423	4.34295e-07
ARTN	1	1	-0.11364	0		ARTN	1	1	-0.15483	0		ARTN	1	0.999982	-0.033345	0		ARTN	1	0.925173	0.17931	0.0337771
ARV1	1	1	-0.075439	0		ARV1	0.908205	1	-0.1543	0.0418161		ARV1	1	0.999982	0.014837	7.81737e-06		ARV1	1	0.953509	0.12758	0.0206752
ARVCF	0.7725	1	-0.16553	0.112102		ARVCF	0.972273	1	-0.037646	0.0122118		ARVCF	1	0.999982	0.10029	7.81737e-06		ARVCF	1	0.999999	-0.10107	0
ARX	1	1	0.080683	0		ARX	0.469519	1	-0.19564	0.328347		ARX	0.861161	0.999982	-0.11474	0.0649156		ARX	0.996774	0.979421	0.024084	0.00903059
AS3MT	1	1	-0.11828	0		AS3MT	0.998047	1	-0.1229	0.000849006		AS3MT	1	0.999982	0.020935	7.81737e-06		AS3MT	0.991619	0.999999	-0.07219	0.00365516
ASAH1	1	0.894832	0.19015	0.0482585		ASAH1	1	0.935985	0.1607	0.0287311		ASAH1	0.993669	0.994784	0.10149	0.00227121		ASAH1	1	0.945808	0.17629	0.024197
ASAH2	0.858683	1	-0.19023	0.0661671		ASAH2	1	1	0.0065642	0		ASAH2	1	0.887527	0.19227	0.0518184		ASAH2	1	0.999999	-0.038816	0
ASAH2B	1	1	0.04386	0		ASAH2B	1	1	-0.068508	0		ASAH2B	0.988415	0.999982	-0.15692	0.00506067		ASAH2B	1	0.999999	0.11227	4.34295e-07
ASAP1	1	0.656053	0.22019	0.183061		ASAP1	1	0.685914	0.093554	0.16373		ASAP1	1	0.999982	0.083382	7.81737e-06		ASAP1	1	0.999999	-0.002936	0
ASAP2	0.949478	1	-0.1067	0.0225151		ASAP2	1	1	-0.022759	0		ASAP2	1	0.925659	0.19213	0.033549		ASAP2	1	0.930677	0.043788	0.031201
ASAP3	0.772219	1	-0.14773	0.11226		ASAP3	1	1	-0.071913	0		ASAP3	0.937556	0.999982	-0.12484	0.0280028		ASAP3	1	0.999999	-0.018622	0
ASB1	0.960302	1	-0.053433	0.0175922		ASB1	1	1	-0.031033	0		ASB1	1	0.944382	0.11376	0.0248523		ASB1	1	0.999999	0.040421	4.34295e-07
ASB10	1	1	-0.043069	0		ASB10	1	1	-0.01977	0		ASB10	0.998299	0.999982	-0.013184	0.000739364		ASB10	0.90234	0.999999	-0.14316	0.0446298
ASB11	0.988513	1	-0.087587	0.00501761		ASB11	1	1	-0.033405	0		ASB11	1	0.989374	0.052705	0.00463951		ASB11	1	0.999999	-0.070954	0
ASB12	1	1	-0.02353	0		ASB12	1	1	0.019304	0		ASB12	0.995561	0.921602	0.040797	0.0354566		ASB12	1	0.99722	0.035385	0.00120902
ASB13	1	0.940381	0.11335	0.0266962		ASB13	1	1	-0.035728	0		ASB13	0.993567	0.999982	0.01383	7.81737e-06		ASB13	1	0.999999	0.0028424	4.34295e-07
ASB14	1	1	-0.074191	0		ASB14	0.807736	1	0.029862	0		ASB14	0.950664	0.999982	0.022837	7.81737e-06		ASB14	1	0.999999	-0.052674	0
ASB15	1	1	0.039607	0		ASB15	1	1	0.0048563	0		ASB15	1	0.912604	0.14809	0.0397176		ASB15	1	0.999999	-0.041486	0
ASB16	0.97418	0.966204	-0.081181	0.0113608		ASB16	1	1	0.13373	0		ASB16	1	0.999982	-0.00846	0		ASB16	0.973857	0.999999	-0.13192	0.0115048
ASB17	1	1	-0.074954	0		ASB17	0.964158	1	-0.12912	0.0158518		ASB17	1	0.977206	0.10644	0.0100139		ASB17	1	0.999999	0.012671	4.34295e-07
ASB18	0.999378	1	-0.0127	0.000270215		ASB18	1	1	0.00092189	0		ASB18	1	0.999926	0.08008	3.2139e-05		ASB18	0.999179	0.999999	0.058777	4.34295e-07
ASB2	1	1	0.025916	0		ASB2	1	1	-0.014522	0		ASB2	1	0.915574	0.033544	0.0383065		ASB2	1	0.984003	0.11094	0.00700358
ASB3	0.948916	1	-0.13933	0.0227722		ASB3	0.939197	1	-0.068434	0.0272433		ASB3	1	0.999982	0.042113	7.81737e-06		ASB3	1	0.999999	0.0060705	4.34295e-07
ASB4	1	1	-0.0077259	0		ASB4	0.782858	1	-0.17319	0.106317		ASB4	0.969543	0.999982	-0.10907	0.0134329		ASB4	0.999179	0.999999	0.012212	4.34295e-07
ASB5	1	1	-0.048182	0		ASB5	1	1	0.075633	0		ASB5	1	0.999982	0.022635	7.81737e-06		ASB5	1	0.999999	0.042206	4.34295e-07
ASB6	0.787414	1	-0.30244	0.103797		ASB6	0.972671	1	-0.16579	0.012034		ASB6	1	0.901715	0.15574	0.0449307		ASB6	0.980421	0.999999	-0.13942	0.0085874
ASB7	0.473488	1	-0.30101	0.324691		ASB7	0.981966	1	-0.035553	0.00790355		ASB7	1	0.993827	0.059454	0.00268921		ASB7	1	0.932313	0.1207	0.0304383
ASB8	0.971778	1	-0.10845	0.0124329		ASB8	1	1	0.046432	0		ASB8	1	0.999982	-0.068678	0		ASB8	1	0.968773	0.12318	0.013778
ASB9	1	1	-0.068154	0		ASB9	1	1	0.029123	0		ASB9	1	0.999982	-0.017201	0		ASB9	1	0.999999	-0.057688	0
ASCC1	0.965683	1	0.013159	0		ASCC1	1	1	0.13233	0		ASCC1	0.957577	0.999982	-0.050159	0.0188263		ASCC1	0.84788	0.999999	-0.31991	0.0716656
ASCC2	0.716989	1	-0.23713	0.144488		ASCC2	1	1	-0.090023	0		ASCC2	0.969543	0.999982	-0.032679	0.0134329		ASCC2	0.994161	0.999999	-0.0012739	0.00254328
ASCC3	0.949519	1	-0.22495	0.0224963		ASCC3	0.47084	1	-0.5103	0.327127		ASCC3	1	0.999982	0.054994	7.81737e-06		ASCC3	0.892354	0.999999	-0.25861	0.0494628
ASCL1	1	1	0.061857	0		ASCL1	1	1	-0.06284	0		ASCL1	0.995347	0.999982	0.03898	7.81737e-06		ASCL1	1	0.999999	0.0039201	4.34295e-07
ASCL2	1	0.912847	0.16363	0.039602		ASCL2	1	0.716749	0.21672	0.144633		ASCL2	1	0.999982	-0.03556	0		ASCL2	1	0.956376	0.16029	0.0193713
ASCL3	1	1	-0.094478	0		ASCL3	1	0.711179	0.22034	0.148021		ASCL3	1	0.999982	0.038275	7.81737e-06		ASCL3	1	0.999999	0.0042348	4.34295e-07
ASCL4	1	0.866937	0.18366	0.0620125		ASCL4	0.956254	1	-0.091671	0.0194267		ASCL4	1	0.999982	0.032058	7.81737e-06		ASCL4	1	0.968773	-0.00030057	0
ASCL5	0.942701	1	-0.12408	0.025626		ASCL5	1	1	0.0040479	0		ASCL5	1	0.952339	0.13104	0.0212084		ASCL5	0.999155	0.999999	-0.05832	0.000367134
ASF1A	1	1	-0.082106	0		ASF1A	1	1	-0.013432	0		ASF1A	1	0.999982	0.0078364	7.81737e-06		ASF1A	1	0.925173	0.17401	0.0337771
ASF1B	0.809412	1	-0.25151	0.0918304		ASF1B	0.819037	1	-0.20115	0.0866965		ASF1B	1	0.999982	0.031049	7.81737e-06		ASF1B	1	0.999999	0.036975	4.34295e-07
ASGR1	1	1	0.10737	0		ASGR1	1	1	0.047685	0		ASGR1	0.959542	0.999982	-0.1443	0.017936		ASGR1	1	0.999999	0.046088	4.34295e-07
ASGR2	0.98529	1	-0.080924	0.00643592		ASGR2	0.986099	0.998371	0.0098016	0.000708043		ASGR2	1	0.999982	-0.015625	0		ASGR2	1	0.986293	0.067043	0.00599405
ASH1L	1	0.940381	0.15638	0.0266962		ASH1L	1	1	-0.048642	0		ASH1L	0.945882	0.999982	0.014741	7.81737e-06		ASH1L	0.992936	0.999999	0.077326	4.34295e-07
ASH2L	1	1	-0.015834	0		ASH2L	1	1	0.10445	0		ASH2L	1	0.931852	0.2536	0.0306531		ASH2L	1	0.999999	-0.047209	0
ASIC1	1	1	0.05888	0		ASIC1	1	1	-0.050842	0		ASIC1	0.995561	0.999982	0.015923	7.81737e-06		ASIC1	1	0.999999	-0.027223	0
ASIC2	1	1	0.1089	0		ASIC2	1	1	-0.032084	0		ASIC2	1	0.999982	-0.066592	0		ASIC2	0.943046	0.999999	-0.096621	0.0254671
ASIC3	0.729955	1	-0.15091	0.136704		ASIC3	1	1	-0.0040691	0		ASIC3	1	0.999982	0.035523	7.81737e-06		ASIC3	1	0.939769	0.1214	0.0269789
ASIC4	1	1	-0.078057	0		ASIC4	0.986114	1	-0.076411	0.00607288		ASIC4	1	0.999982	0.070765	7.81737e-06		ASIC4	0.938513	0.999999	-0.14784	0.0275597
ASIC5	1	1	-0.05979	0		ASIC5	1	1	-0.067681	0		ASIC5	1	0.999982	0.060602	7.81737e-06		ASIC5	0.991926	0.999999	-0.06668	0.00352073
ASIP	0.982265	1	-0.038434	0.00777133		ASIP	1	1	-0.12975	0		ASIP	1	0.999982	-0.05914	0		ASIP	1	0.999999	0.020245	4.34295e-07
ASL	0.889189	1	-0.22682	0.0510059		ASL	1	1	-0.0344	0		ASL	1	0.99138	0.12542	0.00375985		ASL	1	0.999999	-0.0022432	0
ASMT	1	1	-0.039528	0		ASMT	0.918123	1	-0.064459	0.0370991		ASMT	1	0.999982	0.088788	7.81737e-06		ASMT	0.90234	0.999999	0.01521	4.34295e-07
ASMTL	0.934907	1	-0.16714	0.0292316		ASMTL	1	1	0.08624	0		ASMTL	0.994459	0.84641	0.14637	0.0724192		ASMTL	1	0.968773	0.16973	0.013778
ASNA1	1	0.000171	1.0229	3.767		ASNA1	1	0.000121	0.96706	3.91721		ASNA1	1	0.703026	0.18686	0.153029		ASNA1	1	0.115747	0.32621	0.93649
ASNS	1	1	-0.042527	0		ASNS	1	0.546944	0.15672	0.262057		ASNS	0.98878	0.999982	-0.12557	0.00490033		ASNS	1	0.984003	0.065731	0.00700358
ASNSD1	0.99052	1	-0.00052373	0.00413675		ASNSD1	0.916149	1	-0.14717	0.0380339		ASNSD1	1	0.877343	0.14882	0.0568306		ASNSD1	1	0.989034	0.010503	0.00478878
ASPA	1	1	0.021576	0		ASPA	1	1	-0.05114	0		ASPA	0.932529	0.999982	-0.15153	0.0303377		ASPA	1	0.999999	0.02237	4.34295e-07
ASPDH	1	1	-0.0014022	0		ASPDH	1	1	-0.032955	0		ASPDH	1	0.999982	-0.077679	0		ASPDH	0.991926	0.999999	-0.052712	0.00352073
ASPG	1	1	-0.0609	0		ASPG	1	1	0.050769	0		ASPG	1	0.999982	-0.078564	0		ASPG	0.980421	0.999999	-0.014783	0.0085874
ASPH	1	0.862129	0.019869	0.0644277		ASPH	1	0.693207	0.16458	0.159137		ASPH	0.994459	0.999982	-0.050957	0.00241312		ASPH	1	0.999999	0.036921	4.34295e-07
ASPHD1	1	1	-0.019773	0		ASPHD1	1	1	-0.049522	0		ASPHD1	1	0.848465	0.19624	0.0713661		ASPHD1	1	0.999999	-0.038077	0
ASPHD2	0.965683	1	-0.084966	0.0151654		ASPHD2	0.989477	1	-0.11894	0.0045943		ASPHD2	1	0.999982	0.062324	7.81737e-06		ASPHD2	1	0.999999	-0.073192	0
ASPM	0.831568	1	-0.13433	0.0801022		ASPM	0.982159	1	-0.13475	0.0078182		ASPM	1	0.971368	0.070038	0.0126162		ASPM	1	0.999999	0.013308	4.34295e-07
ASPN	1	1	-0.011179	0		ASPN	1	1	0.0012398	0		ASPN	1	0.973606	0.038073	0.0116168		ASPN	1	0.999999	-0.032425	0
ASPRV1	1	0.981972	0.0067426	0.0079009		ASPRV1	1	1	-0.017021	0		ASPRV1	0.998299	0.999982	-0.1004	0.000739364		ASPRV1	0.937239	0.999999	-0.02407	0.0281496
ASPSCR1	1	1	0.022779	0		ASPSCR1	0.989466	1	-0.030795	0.00459912		ASPSCR1	0.91035	0.999982	-0.265	0.0407916		ASPSCR1	1	0.999999	0.092449	4.34295e-07
ASRGL1	1	1	0.005222	0		ASRGL1	1	1	0.0030511	0		ASRGL1	1	0.999982	0.030681	7.81737e-06		ASRGL1	1	0.968773	0.15368	0.013778
ASS1	1	1	0.0074105	0		ASS1	0.857657	1	-0.20541	0.0666864		ASS1	1	0.999982	0.0081797	7.81737e-06		ASS1	1	0.999999	0.018335	4.34295e-07
ASTE1	1	1	-0.048571	0		ASTE1	1	1	0.068946	0		ASTE1	1	0.999982	-0.018328	0		ASTE1	1	0.999999	0.0075051	4.34295e-07
ASTL	0.993647	0.964908	0.0043786	0.0155141		ASTL	1	1	0.013314	0		ASTL	0.983032	0.999982	-0.10444	0.00743234		ASTL	1	0.999999	0.011134	4.34295e-07
ASTN1	1	1	-0.058295	0		ASTN1	1	1	-0.050388	0		ASTN1	1	0.999982	0.025832	7.81737e-06		ASTN1	1	0.999999	0.11522	4.34295e-07
ASTN2	0.818778	1	-0.19519	0.0868338		ASTN2	0.799302	1	-0.12019	0.0972891		ASTN2	1	0.999982	-0.008922	0		ASTN2	0.916061	0.999999	0.048059	4.34295e-07
ASUN	0.957105	1	-0.10046	0.0190404		ASUN	0.964158	1	-0.11001	0.0158518		ASUN	0.950664	0.999982	-0.15242	0.021973		ASUN	0.96655	0.999999	-0.09169	0.0147757
ASXL1	0.570082	1	-0.36334	0.244063		ASXL1	1	1	-0.061434	0		ASXL1	1	0.999982	-0.024143	0		ASXL1	1	0.999999	-0.051484	0
ASXL2	1	1	-0.030069	0		ASXL2	1	1	0.011354	0		ASXL2	1	0.999982	0.026402	7.81737e-06		ASXL2	0.978693	0.999999	-0.11218	0.00935352
ASXL3	1	1	-0.029525	0		ASXL3	1	1	0.031462	0		ASXL3	0.957577	0.999982	-0.19055	0.0188263		ASXL3	1	0.828134	0.19577	0.0818994
ASZ1	0.934907	1	-0.010628	0.0292316		ASZ1	1	1	0.070753	0		ASZ1	1	0.999982	-0.054942	0		ASZ1	1	0.999999	0.02287	4.34295e-07
ATAD1	0.976128	1	0.10078	0		ATAD1	1	1	-0.011343	0		ATAD1	1	0.999982	0.039785	7.81737e-06		ATAD1	1	0.999999	-0.034826	0
ATAD2	1	0.496088	0.26355	0.304441		ATAD2	1	1	0.14129	0		ATAD2	1	0.999982	0.085506	7.81737e-06		ATAD2	1	0.999999	0.011729	4.34295e-07
ATAD2B	1	1	0.005398	0		ATAD2B	0.905474	1	-0.1575	0.043124		ATAD2B	0.985607	0.999982	-0.14011	0.00629622		ATAD2B	1	0.999999	0.011837	4.34295e-07
ATAD3A	1	1	-0.0020175	0		ATAD3A	1	1	0.017313	0		ATAD3A	1	0.999982	-0.00039978	0		ATAD3A	1	0.999999	-0.049908	0
ATAD3B	0.95389	1	-0.11926	0.0205017		ATAD3B	0.972273	1	-0.076898	0.0122118		ATAD3B	1	0.999982	-0.0087782	0		ATAD3B	1	0.968773	0.10622	0.013778
ATAD3C	0.791111	1	-0.11011	0.101763		ATAD3C	1	0.999453	0.11605	0.000237624		ATAD3C	1	0.512507	0.15222	0.2903		ATAD3C	0.96655	0.925173	0.058125	0.0337771
ATAD5	1	1	0.11737	0		ATAD5	0.974287	1	-0.16047	0.0113131		ATAD5	1	0.999982	-0.04612	0		ATAD5	1	0.999999	-0.0475	0
ATAT1	0.944197	1	-0.0054119	0.0249374		ATAT1	1	1	0.0055824	0		ATAT1	0.985274	0.999982	-0.10692	0.00644298		ATAT1	1	0.87667	0.19583	0.0571639
ATCAY	1	1	0.077228	0		ATCAY	1	1	0.043257	0		ATCAY	1	0.999982	-0.05126	0		ATCAY	1	0.993631	0.054141	0.00277487
ATE1	1	0.901624	0.039619	0.0449745		ATE1	1	0.999717	-0.047577	0		ATE1	1	0.999982	0.069926	7.81737e-06		ATE1	1	0.999999	0.068267	4.34295e-07
ATF1	1	1	-0.060456	0		ATF1	1	1	0.10096	0		ATF1	1	0.999982	-0.024513	0		ATF1	0.97912	0.999999	-0.14289	0.00916408
ATF2	1	0.952772	0.15347	0.021011		ATF2	1	1	0.073287	0		ATF2	0.993567	0.999982	-0.062179	0.00280284		ATF2	1	0.999999	-0.063093	0
ATF3	0.911579	1	-0.090874	0.0402057		ATF3	1	1	0.016388	0		ATF3	1	0.999982	0.042275	7.81737e-06		ATF3	1	0.999999	0.012127	4.34295e-07
ATF4	1	1	-0.025127	0		ATF4	0.790949	1	-0.29146	0.101852		ATF4	1	0.999982	0.011787	7.81737e-06		ATF4	1	0.999999	0.083934	4.34295e-07
ATF5	0.679872	1	-0.33983	0.167573		ATF5	1	1	-0.11219	0		ATF5	1	0.999982	0.012827	7.81737e-06		ATF5	0.990667	0.999999	-0.0036937	0.0040723
ATF6	1	1	0.10191	0		ATF6	1	1	-0.0067779	0		ATF6	1	0.999982	-0.036408	0		ATF6	0.991001	0.999999	-0.081465	0.00392591
ATF6B	1	0.967139	0.14414	0.0145111		ATF6B	1	1	0.16372	0		ATF6B	0.998299	0.999982	-0.033766	0.000739364		ATF6B	1	0.999999	0.052747	4.34295e-07
ATF7	1	1	-0.022265	0		ATF7	1	1	0.0091255	0		ATF7	1	0.847371	0.30255	0.0719264		ATF7	0.869707	0.999999	-0.073438	0.060627
ATF7IP	1	1	-0.04011	0		ATF7IP	0.958275	1	-0.10091	0.0185098		ATF7IP	1	0.999982	0.009078	7.81737e-06		ATF7IP	0.95854	0.999999	-0.11088	0.0183898
ATF7IP2	1	1	0.018077	0		ATF7IP2	1	1	-0.05594	0		ATF7IP2	1	0.95351	0.026902	0.0206747		ATF7IP2	1	0.999999	0.049608	4.34295e-07
ATG10	0.857607	1	-0.084031	0.0667117		ATG10	0.982371	1	-0.045657	0.00772447		ATG10	1	0.999982	0.01906	7.81737e-06		ATG10	1	0.999999	-0.039792	0
ATG101	0.357932	1	-0.28561	0.446199		ATG101	0.952531	1	-0.065846	0.0211209		ATG101	1	0.987508	0.16093	0.00545938		ATG101	1	0.999999	-0.051798	0
ATG12	0.974679	1	-0.12112	0.0111384		ATG12	0.567354	1	-0.2567	0.246146		ATG12	1	0.999982	0.025826	7.81737e-06		ATG12	0.972401	0.999999	-0.098346	0.0121546
ATG13	1	1	-0.029435	0		ATG13	1	1	0.072643	0		ATG13	1	0.999982	0.022964	7.81737e-06		ATG13	0.999179	0.999999	-0.00034267	0.000356702
ATG14	0.733251	0.983439	0.017667	0.00725257		ATG14	0.685564	1	-0.32609	0.163952		ATG14	0.995561	0.999982	-0.047995	0.00193212		ATG14	1	0.981476	0.16191	0.00812032
ATG16L1	1	1	0.055179	0		ATG16L1	0.954496	1	-0.11819	0.0202259		ATG16L1	1	0.999982	0.035932	7.81737e-06		ATG16L1	1	0.999999	0.019222	4.34295e-07
ATG16L2	1	1	-0.0077042	0		ATG16L2	1	1	-0.0013016	0		ATG16L2	0.98878	0.999982	-0.12882	0.00490033		ATG16L2	1	0.930319	0.19147	0.0313681
ATG2A	1	1	0.01647	0		ATG2A	1	1	-0.030948	0		ATG2A	1	0.952339	0.11951	0.0212084		ATG2A	1	0.999999	0.04393	4.34295e-07
ATG2B	1	0.940381	0.093453	0.0266962		ATG2B	1	1	-0.062125	0		ATG2B	1	0.994707	0.14864	0.00230483		ATG2B	1	0.999999	0.053551	4.34295e-07
ATG3	1	1	-0.11006	0		ATG3	1	1	-0.039849	0		ATG3	1	0.999982	-0.013578	0		ATG3	0.895755	0.999999	-0.19603	0.0478108
ATG4A	1	0.829353	0.12066	0.0812606		ATG4A	1	1	0.03682	0		ATG4A	0.98878	0.999982	-0.11857	0.00490033		ATG4A	1	0.999999	-0.010316	0
ATG4B	0.912	1	-0.22651	0.0400052		ATG4B	1	1	-0.055025	0		ATG4B	0.969543	0.999982	-0.17907	0.0134329		ATG4B	1	0.953509	0.19367	0.0206752
ATG4C	0.716989	1	-0.23732	0.144488		ATG4C	0.773436	1	-0.096211	0.111576		ATG4C	1	0.999982	0.011391	7.81737e-06		ATG4C	1	0.999999	0.028964	4.34295e-07
ATG4D	1	1	0.025801	0		ATG4D	0.905474	1	-0.16563	0.043124		ATG4D	0.880213	0.999982	-0.035671	0.0554122		ATG4D	0.96655	0.999999	-0.13228	0.0147757
ATG5	1	1	0.10337	0		ATG5	1	1	-0.0065491	0		ATG5	0.97791	0.999982	-0.051998	0.00970111		ATG5	1	0.999999	0.049799	4.34295e-07
ATG7	0.716989	1	-0.20746	0.144488		ATG7	0.782858	1	-0.2842	0.106317		ATG7	0.837875	0.999982	-0.2087	0.0768208		ATG7	1	0.999999	0.0073677	4.34295e-07
ATG9A	0.837534	1	-0.19052	0.0769976		ATG9A	0.728548	1	-0.29725	0.137542		ATG9A	1	0.980448	0.10494	0.00857544		ATG9A	1	0.999999	0.031622	4.34295e-07
ATG9B	1	1	0.023498	0		ATG9B	0.933275	0.935985	0.1623	0.0287311		ATG9B	0.984744	0.999982	-0.10179	0.00667666		ATG9B	1	0.999999	0.059363	4.34295e-07
ATHL1	1	0.940381	-0.064627	0		ATHL1	1	1	0.1128	0		ATHL1	1	0.999982	-0.078177	0		ATHL1	0.951025	0.999999	-0.077074	0.0218081
ATIC	1	0.072401	0.41677	1.14026		ATIC	1	0.030187	0.36923	1.52018		ATIC	1	0.999982	0.069173	7.81737e-06		ATIC	1	0.189469	0.25605	0.722462
ATL1	1	0.432901	0.29827	0.363611		ATL1	1	1	-0.036291	0		ATL1	1	0.999982	-0.010825	0		ATL1	1	0.981476	0.028981	0.00812032
ATL2	1	1	0.10363	0		ATL2	1	1	-0.013854	0		ATL2	1	0.999982	-0.077662	0		ATL2	1	0.999999	-0.076027	0
ATL3	1	1	0.071635	0		ATL3	1	1	0.0082394	0		ATL3	1	0.999982	0.0052251	7.81737e-06		ATL3	1	0.999999	0.065964	4.34295e-07
ATM	0.993647	1	-0.10316	0.00276787		ATM	1	0.937691	0.12454	0.0279403		ATM	1	0.999982	0.062531	7.81737e-06		ATM	1	0.999999	-0.068506	0
ATMIN	1	1	0.0053836	0		ATMIN	0.905474	1	-0.14234	0.043124		ATMIN	1	0.999982	-0.048763	0		ATMIN	1	0.999999	0.0081555	4.34295e-07
ATN1	1	1	-0.057867	0		ATN1	1	1	-0.054675	0		ATN1	1	0.999982	-0.081412	0		ATN1	0.99718	0.999999	0.0039524	4.34295e-07
ATOH1	1	1	-0.095039	0		ATOH1	1	1	0.041781	0		ATOH1	0.957577	0.999982	-0.11883	0.0188263		ATOH1	1	0.999999	-0.0022493	0
ATOH7	1	1	-0.0048419	0		ATOH7	1	1	-0.05622	0		ATOH7	1	0.999982	0.12806	7.81737e-06		ATOH7	1	0.999999	-0.057888	0
ATOH8	1	1	-0.066204	0		ATOH8	0.949787	1	-0.14257	0.0223738		ATOH8	0.988415	0.999982	-0.15815	0.00506067		ATOH8	1	0.999999	0.068171	4.34295e-07
ATOX1	1	1	-0.065573	0		ATOX1	1	1	0.018694	0		ATOX1	1	0.999982	0.017377	7.81737e-06		ATOX1	1	0.999999	-0.044046	0
ATP10A	1	1	-0.067951	0		ATP10A	0.887959	1	-0.17516	0.0516071		ATP10A	1	0.999982	0.03632	7.81737e-06		ATP10A	1	0.999999	0.026282	4.34295e-07
ATP10B	1	1	0.020708	0		ATP10B	1	1	-0.056852	0		ATP10B	1	0.999982	-0.052954	0		ATP10B	1	0.999999	-0.01621	0
ATP10D	1	1	-0.027514	0		ATP10D	0.835529	1	-0.14616	0.0780385		ATP10D	1	0.999982	0.065524	7.81737e-06		ATP10D	0.68285	0.999999	-0.13796	0.165675
ATP11A	0.970207	1	-0.099559	0.0131356		ATP11A	0.911553	1	-0.14855	0.0402181		ATP11A	0.973244	0.999982	-0.12609	0.0117783		ATP11A	0.995988	0.999999	-0.05774	0.00174589
ATP11AUN	1	1	-0.055855	0		ATP11AUN	0.955261	1	-0.069099	0.019878		ATP11AUN	1	0.999982	-0.074552	0		ATP11AUN	0.848875	0.999999	-0.10656	0.0711563
ATP11B	0.954725	1	-0.037137	0.0201217		ATP11B	1	1	-0.010139	0		ATP11B	0.816228	0.999982	-0.18227	0.0881885		ATP11B	1	0.999999	0.070122	4.34295e-07
ATP11C	0.451641	1	-0.31602	0.345207		ATP11C	0.950887	1	-0.14095	0.0218711		ATP11C	1	0.999982	-0.063459	0		ATP11C	1	0.999999	-0.066949	0
ATP12A	1	1	-0.055063	0		ATP12A	0.763904	1	-0.17562	0.116961		ATP12A	1	0.999982	-0.036064	0		ATP12A	1	0.999999	0.0070904	4.34295e-07
ATP13A1	0.818778	1	-0.32848	0.0868338		ATP13A1	0.226849	1	-0.50779	0.644263		ATP13A1	0.998299	0.826182	0.30095	0.0829243		ATP13A1	1	0.999999	0.043542	4.34295e-07
ATP13A2	1	1	-0.14864	0		ATP13A2	0.706819	1	-0.27043	0.150692		ATP13A2	0.993567	0.999982	-0.1682	0.00280284		ATP13A2	1	0.999999	0.0467	4.34295e-07
ATP13A3	1	1	0.059677	0		ATP13A3	1	1	0.031446	0		ATP13A3	1	0.999982	-0.047515	0		ATP13A3	1	0.999999	-0.041081	0
ATP13A4	0.980209	1	-0.10321	0.00868131		ATP13A4	1	1	-0.044178	0		ATP13A4	1	0.999982	-0.034005	0		ATP13A4	1	0.999999	0.011153	4.34295e-07
ATP13A5	1	0.976988	0.094622	0.0101108		ATP13A5	0.98344	1	-0.09682	0.00725213		ATP13A5	0.963852	0.999982	-0.11107	0.0159896		ATP13A5	1	0.999999	-0.057523	0
ATP1A1	1	1	-0.0071048	0		ATP1A1	0.847248	1	-0.29394	0.0719894		ATP1A1	0.97791	0.994084	-0.16667	0.00970111		ATP1A1	0.86899	0.999999	-0.34585	0.0609852
ATP1A2	1	1	0.052462	0		ATP1A2	1	1	0.055302	0		ATP1A2	1	0.999982	0.056227	7.81737e-06		ATP1A2	1	0.999999	0.035987	4.34295e-07
ATP1A3	1	1	-0.049855	0		ATP1A3	0.786243	1	-0.24379	0.104443		ATP1A3	0.993567	0.999982	-0.12988	0.00280284		ATP1A3	0.973857	0.999999	-0.10756	0.0115048
ATP1A4	1	1	0.0039815	0		ATP1A4	1	0.934986	0.086822	0.0291949		ATP1A4	1	0.999982	0.051723	7.81737e-06		ATP1A4	0.84788	0.999999	-0.062724	0.0716656
ATP1B1	0.904187	1	-0.1987	0.0437417		ATP1B1	0.905474	1	-0.066104	0.043124		ATP1B1	1	0.999982	-0.0036878	0		ATP1B1	1	0.999999	0.039995	4.34295e-07
ATP1B2	0.716989	0.940381	0.16822	0.0266962		ATP1B2	1	1	0.11338	0		ATP1B2	0.998299	0.999982	-0.066133	0.000739364		ATP1B2	1	0.999999	-0.070483	0
ATP1B3	0.932432	0.978637	-0.064303	0.0303828		ATP1B3	1	1	-0.044763	0		ATP1B3	0.973244	0.999982	-0.11122	0.0117783		ATP1B3	1	0.999999	0.072441	4.34295e-07
ATP1B4	0.971778	0.963422	-0.10876	0.0124329		ATP1B4	0.980772	1	-0.11649	0.00843194		ATP1B4	0.988415	0.999982	-0.10549	0.00506067		ATP1B4	1	0.984003	0.052452	0.00700358
ATP2A1	0.930695	1	-0.13707	0.0311926		ATP2A1	1	1	-0.027014	0		ATP2A1	1	0.955647	0.20106	0.0197025		ATP2A1	1	0.895545	0.18129	0.0479126
ATP2A2	1	1	-0.15275	0		ATP2A2	0.807736	1	-0.30401	0.0927306		ATP2A2	1	0.971368	0.22783	0.0126162		ATP2A2	0.96655	0.999999	-0.14927	0.0147757
ATP2A3	1	1	0.022784	0		ATP2A3	1	1	-0.007841	0		ATP2A3	1	0.999982	-0.081826	0		ATP2A3	0.973857	0.981476	0.12498	0.00812032
ATP2B1	0.807263	1	-0.19058	0.092985		ATP2B1	1	0.696105	0.17017	0.157325		ATP2B1	0.516644	0.999982	-0.24435	0.286809		ATP2B1	0.654045	0.999999	-0.2138	0.184392
ATP2B2	0.775094	1	-0.13866	0.110646		ATP2B2	1	1	-0.054841	0		ATP2B2	1	0.999982	0.054848	7.81737e-06		ATP2B2	0.994161	0.999999	-0.07342	0.00254328
ATP2B3	1	0.822625	0.25751	0.0847981		ATP2B3	1	1	0.12442	0		ATP2B3	1	0.999982	0.020876	7.81737e-06		ATP2B3	1	0.994101	0.099484	0.00256949
ATP2B4	1	1	0.0031652	0		ATP2B4	0.693837	1	0.034927	0		ATP2B4	1	0.999982	0.034557	7.81737e-06		ATP2B4	0.91113	0.999999	-0.17925	0.0404197
ATP2C1	1	0.392068	0.20731	0.406639		ATP2C1	1	1	0.051849	0		ATP2C1	0.988415	0.999982	-0.099967	0.00506067		ATP2C1	1	0.920806	0.16898	0.0358319
ATP2C2	1	1	0.096635	0		ATP2C2	1	1	0.027896	0		ATP2C2	0.988415	0.999982	-0.14133	0.00506067		ATP2C2	1	0.999999	0.055132	4.34295e-07
ATP4A	1	1	0.002764	0		ATP4A	1	0.714058	0.2057	0.146267		ATP4A	1	0.999982	-0.003124	0		ATP4A	0.999155	0.999999	-0.09773	0.000367134
ATP4B	1	1	-0.000509	0		ATP4B	0.937521	1	-0.14192	0.028019		ATP4B	1	0.999982	0.024195	7.81737e-06		ATP4B	1	0.999999	0.032478	4.34295e-07
ATP5A1	1	1	0.029446	0		ATP5A1	1	1	0.023628	0		ATP5A1	1	0.936748	-0.016992	0		ATP5A1	1	0.999999	0.14977	4.34295e-07
ATP5B	0.824671	1	-0.25643	0.0837193		ATP5B	1	1	0.03544	0		ATP5B	1	0.999982	0.085872	7.81737e-06		ATP5B	0.79058	0.999999	-0.35755	0.102054
ATP5C1	0.970207	1	-0.15152	0.0131356		ATP5C1	0.986789	0.983526	0.15427	0.00721415		ATP5C1	0.998299	0.999982	-0.1251	0.000739364		ATP5C1	1	0.999999	-0.026268	0
ATP5D	0.958325	0.952772	0.1956	0.021011		ATP5D	0.979406	0.561307	0.30767	0.2508		ATP5D	1	0.999982	0.034812	7.81737e-06		ATP5D	1	0.999999	0.070907	4.34295e-07
ATP5E	1	1	0.0065384	0		ATP5E	1	1	0.13093	0		ATP5E	1	0.999982	0.15619	7.81737e-06		ATP5E	0.931881	0.981476	-0.080989	0.0306395
ATP5F1	1	1	0.021508	0		ATP5F1	0.98344	1	-0.013004	0.00725213		ATP5F1	1	0.999982	0.11128	7.81737e-06		ATP5F1	0.999179	0.999999	-0.11261	0.000356702
ATP5G1	0.993166	0.960722	-0.0046301	0.00297816		ATP5G1	1	1	0.032358	0		ATP5G1	0.950664	0.999982	-0.033533	0.021973		ATP5G1	0.973857	0.999999	-0.09876	0.0115048
ATP5G2	0.978163	1	-0.1203	0.00958877		ATP5G2	1	1	0.029309	0		ATP5G2	0.985274	0.999982	-0.113	0.00644298		ATP5G2	1	0.993631	0.019652	0.00277487
ATP5G3	1	1	0.0051596	0		ATP5G3	1	1	0.063697	0		ATP5G3	1	0.999982	0.021104	7.81737e-06		ATP5G3	1	0.999999	0.050679	4.34295e-07
ATP5H	1	1	0.085821	0		ATP5H	1	1	0.17564	0		ATP5H	1	0.354064	0.5038	0.450918		ATP5H	1	0.981476	0.13235	0.00812032
ATP5I	1	0.99268	0.19203	0.00319073		ATP5I	1	1	0.010648	0		ATP5I	1	0.999982	0.0049173	7.81737e-06		ATP5I	1	0.895545	0.10188	0.0479126
ATP5J	1	0.952772	0.08378	0.021011		ATP5J	1	1	0.11243	0		ATP5J	0.998299	0.999982	-0.038231	0.000739364		ATP5J	1	0.999999	0.050279	4.34295e-07
ATP5J2	0.818778	1	-0.14575	0.0868338		ATP5J2	1	1	0.071874	0		ATP5J2	1	0.999982	0.17856	7.81737e-06		ATP5J2	1	0.989325	0.08053	0.00466102
ATP5J2-PTCD1	1	1	0.068171	0		ATP5J2-PTCD1	1	1	-0.014809	0		ATP5J2-PTCD1	1	0.999982	-0.005074	0		ATP5J2-PTCD1	1	0.999999	-0.064483	0
ATP5L	1	0.940381	0.1846	0.0266962		ATP5L	1	1	0.008396	0		ATP5L	1	0.999982	0.017401	7.81737e-06		ATP5L	1	0.939769	0.17254	0.0269789
ATP5L2	1	1	0.015539	0		ATP5L2	1	1	-0.033689	0		ATP5L2	1	0.999982	-0.051334	0		ATP5L2	1	0.951277	0.17856	0.021693
ATP5O	1	0.940381	0.19931	0.0266962		ATP5O	1	1	-0.026666	0		ATP5O	1	0.999982	0.032337	7.81737e-06		ATP5O	1	0.999999	0.061328	4.34295e-07
ATP5S	1	0.960868	0.18276	0.0173363		ATP5S	1	1	-0.11344	0		ATP5S	1	0.999982	0.13372	7.81737e-06		ATP5S	1	0.9637	0.14326	0.0160581
ATP5SL	1	0.957574	0.14906	0.0188277		ATP5SL	1	1	0.0076497	0		ATP5SL	1	0.999982	0.0079218	7.81737e-06		ATP5SL	0.863236	0.999999	-0.17157	0.0638705
ATP6AP1	1	0.941463	0.25083	0.0261967		ATP6AP1	1	0.030187	0.5387	1.52018		ATP6AP1	1	0.547359	0.38781	0.261728		ATP6AP1	0.991926	0.999999	-0.00041338	0.00352073
ATP6AP1L	0.858524	1	-0.17611	0.0662476		ATP6AP1L	0.986789	1	-0.055859	0.0057757		ATP6AP1L	0.995089	0.999982	-0.0085973	0.00213807		ATP6AP1L	0.973857	0.999999	-0.10346	0.0115048
ATP6AP2	1	0.366971	0.26149	0.435368		ATP6AP2	1	0.390659	0.29791	0.408202		ATP6AP2	1	0.999982	0.067982	7.81737e-06		ATP6AP2	1	0.999999	-0.075809	0
ATP6V0A1	1	1	0.04143	0		ATP6V0A1	1	1	0.059214	0		ATP6V0A1	1	0.999982	0.016779	7.81737e-06		ATP6V0A1	1	0.999999	0.054505	4.34295e-07
ATP6V0A2	1	0.173461	0.33713	0.760798		ATP6V0A2	1	0.161231	0.3515	0.792551		ATP6V0A2	1	0.847371	0.22673	0.0719264		ATP6V0A2	1	0.999999	0.048638	4.34295e-07
ATP6V0A4	0.780352	1	-0.16048	0.107709		ATP6V0A4	0.963499	0.866146	-0.1416	0.0161487		ATP6V0A4	1	0.999982	0.046213	7.81737e-06		ATP6V0A4	0.973857	0.999999	-0.0052001	0.0115048
ATP6V0B	0.787414	1	-0.30153	0.103797		ATP6V0B	1	0.551844	0.35312	0.258184		ATP6V0B	1	0.999982	-0.12805	0		ATP6V0B	1	0.993631	0.1894	0.00277487
ATP6V0C	1	0.997155	-0.011222	0		ATP6V0C	1	1	0.1434	0		ATP6V0C	1	0.987508	0.19451	0.00545938		ATP6V0C	1	0.993056	0.13364	0.00302626
ATP6V0D1	0.995024	1	-0.11989	0.00216644		ATP6V0D1	1	1	0.12526	0		ATP6V0D1	1	0.918337	0.28039	0.0369979		ATP6V0D1	1	0.999999	-0.016601	0
ATP6V0D2	1	1	0.077618	0		ATP6V0D2	1	0.716123	0.17589	0.145012		ATP6V0D2	1	0.999982	-0.066461	0		ATP6V0D2	1	0.999999	-0.05145	0
ATP6V0E1	0.913762	1	-0.11566	0.0391669		ATP6V0E1	1	1	-0.053323	0		ATP6V0E1	1	0.606056	0.28161	0.217487		ATP6V0E1	1	0.999999	-0.0474	0
ATP6V0E2	1	1	0.026805	0		ATP6V0E2	1	1	-0.011649	0		ATP6V0E2	1	0.999982	0.02778	7.81737e-06		ATP6V0E2	1	0.993631	0.098792	0.00277487
ATP6V1A	1	1	0.093393	0		ATP6V1A	1	0.994195	0.19397	0.00252843		ATP6V1A	1	0.999982	0.089223	7.81737e-06		ATP6V1A	1	0.765297	0.37485	0.11617
ATP6V1B1	0.847724	1	-0.082517	0.0717455		ATP6V1B1	1	1	-0.00098386	0		ATP6V1B1	0.957577	0.847371	0.15386	0.0719264		ATP6V1B1	1	0.999999	0.090551	4.34295e-07
ATP6V1B2	0.993647	1	-0.17285	0.00276787		ATP6V1B2	0.972273	1	-0.015413	0.0122118		ATP6V1B2	1	0.999982	-0.065842	0		ATP6V1B2	0.93081	0.999999	-0.2509	0.031139
ATP6V1C1	1	0.99364	0.15814	0.00277093		ATP6V1C1	1	1	0.12557	0		ATP6V1C1	0.988415	0.999982	-0.14347	0.00506067		ATP6V1C1	0.836747	0.999999	-0.30009	0.0774058
ATP6V1C2	1	1	0.064234	0		ATP6V1C2	1	1	-0.069983	0		ATP6V1C2	1	0.999982	0.001455	7.81737e-06		ATP6V1C2	1	0.999999	-0.0089298	0
ATP6V1D	1	0.980796	0.1792	0.00842131		ATP6V1D	1	0.609707	0.28458	0.214879		ATP6V1D	1	0.961858	0.16681	0.016889		ATP6V1D	1	0.883697	0.28141	0.0536966
ATP6V1E1	1	0.803655	0.26941	0.0949303		ATP6V1E1	1	0.998371	0.11408	0.000708043		ATP6V1E1	1	0.756822	0.24267	0.121006		ATP6V1E1	1	0.999999	0.034072	4.34295e-07
ATP6V1E2	1	1	-0.080749	0		ATP6V1E2	1	1	0.13613	0		ATP6V1E2	1	0.987674	0.10876	0.00538638		ATP6V1E2	0.994161	0.999999	-0.065077	0.00254328
ATP6V1F	1	0.742644	0.25279	0.129219		ATP6V1F	1	0.177966	0.29799	0.749663		ATP6V1F	1	0.999982	-0.092051	0		ATP6V1F	1	0.999999	0.055438	4.34295e-07
ATP6V1G1	1	1	0.19362	0		ATP6V1G1	1	0.737676	0.31105	0.132134		ATP6V1G1	0.994459	0.999982	-0.018988	0.00241312		ATP6V1G1	1	0.765297	0.44387	0.11617
ATP6V1G2	1	0.940381	0.18904	0.0266962		ATP6V1G2	1	0.82488	0.22488	0.0836092		ATP6V1G2	0.993567	0.999982	-0.15852	0.00280284		ATP6V1G2	1	0.999999	0.066962	4.34295e-07
ATP6V1G3	1	1	-0.039632	0		ATP6V1G3	1	1	-0.033569	0		ATP6V1G3	0.969543	0.999982	-0.13102	0.0134329		ATP6V1G3	1	0.985717	0.10815	0.00624775
ATP6V1H	1	0.811052	0.21596	0.0909513		ATP6V1H	1	0.787271	0.29254	0.103876		ATP6V1H	0.937556	0.999982	-0.1783	0.0280028		ATP6V1H	1	0.956376	0.11237	0.0193713
ATP7A	1	0.901624	0.10835	0.0449745		ATP7A	0.973099	1	-0.10432	0.011843		ATP7A	1	0.999982	-0.022204	0		ATP7A	0.84323	0.999999	-0.20054	0.074054
ATP7B	1	0.964309	0.057813	0.0157838		ATP7B	1	1	-0.077768	0		ATP7B	1	0.968341	-0.012991	0		ATP7B	0.916061	0.999999	-0.076727	0.0380756
ATP8A1	1	1	0.027614	0		ATP8A1	0.987555	1	-0.095819	0.00543871		ATP8A1	1	0.999982	0.042775	7.81737e-06		ATP8A1	1	0.999999	0.06115	4.34295e-07
ATP8A2	1	1	0.032385	0		ATP8A2	0.904059	1	-0.16879	0.0438032		ATP8A2	1	0.999982	-0.043729	0		ATP8A2	1	0.999999	-0.0057299	0
ATP8B1	1	1	-0.053447	0		ATP8B1	1	1	-0.030391	0		ATP8B1	0.957577	0.999982	-0.13852	0.0188263		ATP8B1	1	0.999999	-0.034419	0
ATP8B2	1	1	-0.097047	0		ATP8B2	0.958275	1	-0.13611	0.0185098		ATP8B2	1	0.999982	-0.06541	0		ATP8B2	1	0.999999	0.056369	4.34295e-07
ATP8B3	1	1	0.034808	0		ATP8B3	1	1	-0.05578	0		ATP8B3	1	0.999982	0.0061512	7.81737e-06		ATP8B3	1	0.999999	-0.02437	0
ATP8B4	0.97418	1	-0.11732	0.0113608		ATP8B4	1	1	0.039926	0		ATP8B4	1	0.999982	-0.06171	0		ATP8B4	1	0.993631	0.072833	0.00277487
ATP9A	1	1	-0.043263	0		ATP9A	1	1	-0.026034	0		ATP9A	1	0.999982	0.082683	7.81737e-06		ATP9A	1	0.999999	0.07187	4.34295e-07
ATP9B	1	0.940381	0.12043	0.0266962		ATP9B	1	1	0.030859	0		ATP9B	1	0.894334	0.09936	0.0485003		ATP9B	1	0.999999	0.0094947	4.34295e-07
ATPAF1	0.927393	1	-0.19246	0.0327362		ATPAF1	1	1	0.03648	0		ATPAF1	0.988415	0.999982	-0.037807	0.00506067		ATPAF1	1	0.968773	0.13836	0.013778
ATPAF2	0.970207	1	-0.078383	0.0131356		ATPAF2	1	0.917792	0.10113	0.0372557		ATPAF2	1	0.999982	-0.07788	0		ATPAF2	1	0.999999	-0.017788	0
ATPIF1	0.866995	1	-0.1275	0.0619834		ATPIF1	0.92603	1	-0.10432	0.0333749		ATPIF1	1	0.999982	-0.021673	0		ATPIF1	1	0.999999	0.039447	4.34295e-07
ATR	1	1	0.049948	0		ATR	1	0.677665	0.17298	0.168985		ATR	1	0.971368	0.1726	0.0126162		ATR	1	0.999999	-0.055258	0
ATRAID	0.965683	1	-0.10452	0.0151654		ATRAID	1	0.929434	0.15263	0.0317814		ATRAID	0.937556	0.999982	-0.20717	0.0280028		ATRAID	1	0.999999	0.057279	4.34295e-07
ATRIP	0.908196	1	-0.059265	0.0418204		ATRIP	1	1	0.026954	0		ATRIP	1	0.999982	0.0084577	7.81737e-06		ATRIP	1	0.999999	0.030852	4.34295e-07
ATRN	0.716989	1	-0.27118	0.144488		ATRN	0.905474	1	-0.073221	0.043124		ATRN	0.937556	0.999982	-0.23674	0.0280028		ATRN	1	0.999999	0.0015432	4.34295e-07
ATRNL1	1	0.952772	0.1121	0.021011		ATRNL1	1	1	-0.010368	0		ATRNL1	1	0.999982	0.0514	7.81737e-06		ATRNL1	0.994161	0.999999	0.057837	4.34295e-07
ATRX	0.97418	1	-0.10843	0.0113608		ATRX	1	1	0.039624	0		ATRX	1	0.999982	-0.047397	0		ATRX	1	0.999999	-0.01342	0
ATXN1	1	1	-0.029584	0		ATXN1	1	1	0.020836	0		ATXN1	0.969543	0.999982	-0.11637	0.0134329		ATXN1	0.956404	0.999999	-0.15002	0.0193586
ATXN10	0.817288	1	-0.00039326	0.0876249		ATXN10	1	1	0.033221	0		ATXN10	1	0.999982	-0.039758	0		ATXN10	1	0.999999	0.005873	4.34295e-07
ATXN1L	0.958325	1	-0.02573	0.0184872		ATXN1L	1	1	-0.090897	0		ATXN1L	1	0.999982	-0.013372	0		ATXN1L	1	0.999999	-0.047191	0
ATXN2	1	1	-0.099352	0		ATXN2	1	1	-0.063769	0		ATXN2	1	0.999982	-0.031105	0		ATXN2	0.967993	0.999999	-0.16018	0.0141278
ATXN2L	0.853244	1	-0.0052358	0.0689268		ATXN2L	1	1	0.14993	0		ATXN2L	1	0.972796	0.10259	0.0119782		ATXN2L	1	0.906478	0.11499	0.0426427
ATXN3	1	0.75834	0.081735	0.120136		ATXN3	1	1	-0.036629	0		ATXN3	1	0.999982	0.067766	7.81737e-06		ATXN3	1	0.999999	-0.063	0
ATXN3L	0.888152	1	-0.15383	0.0515127		ATXN3L	1	1	-0.061686	0		ATXN3L	1	0.999982	-0.052026	0		ATXN3L	0.973857	0.999999	-0.031505	0.0115048
ATXN7	1	0.99264	-0.044867	0		ATXN7	1	1	-0.055307	0		ATXN7	1	0.999982	-0.056309	0		ATXN7	1	0.999999	0.0049425	4.34295e-07
ATXN7L1	1	1	0.043909	0		ATXN7L1	0.900951	1	-0.19619	0.0452988		ATXN7L1	1	0.987674	0.0088245	0.00538638		ATXN7L1	1	0.925173	0.12178	0.0337771
ATXN7L2	1	1	-0.10397	0		ATXN7L2	0.341243	1	-0.40179	0.466936		ATXN7L2	1	0.999982	0.00020105	7.81737e-06		ATXN7L2	1	0.993631	-0.0075342	0
ATXN7L3	0.381563	1	-0.3263	0.418434		ATXN7L3	0.809918	1	-0.22378	0.0915589		ATXN7L3	0.98878	0.973606	0.14831	0.0116168		ATXN7L3	0.916061	0.999999	0.021968	4.34295e-07
ATXN7L3B	1	1	-0.033591	0		ATXN7L3B	1	1	-0.018709	0		ATXN7L3B	1	0.999982	-0.010288	0		ATXN7L3B	1	0.999999	-0.015333	0
AUH	0.982359	1	-0.10513	0.00772977		AUH	1	1	-0.072352	0		AUH	0.957577	0.960273	-0.13904	0.0188263		AUH	1	0.999999	0.045309	4.34295e-07
AUNIP	0.859886	1	-0.12536	0.0655591		AUNIP	1	1	0.031372	0		AUNIP	1	0.999982	-0.024594	0		AUNIP	1	0.999999	0.018196	4.34295e-07
AUP1	0.931764	1	-0.095675	0.0306941		AUP1	0.84321	1	-0.15099	0.0740643		AUP1	1	0.999982	0.072098	7.81737e-06		AUP1	1	0.999999	-0.0032659	0
AURKA	1	1	-0.13366	0		AURKA	1	1	-0.19529	0		AURKA	0.945882	0.999982	0.20801	7.81737e-06		AURKA	1	0.999999	0.10453	4.34295e-07
AURKAIP1	1	1	0.1425	0		AURKAIP1	1	1	-0.046089	0		AURKAIP1	1	0.991048	0.11615	0.00390531		AURKAIP1	1	0.883697	0.15958	0.0536966
AURKB	0.558819	1	-0.34953	0.252729		AURKB	1	1	0.024959	0		AURKB	1	0.830073	0.23897	0.0808837		AURKB	1	0.999999	-0.10499	0
AURKC	1	1	0.029957	0		AURKC	1	1	0.080222	0		AURKC	0.976603	0.999982	-0.082626	0.0102819		AURKC	0.84788	0.999999	-0.16947	0.0716656
AUTS2	1	1	-0.043409	0		AUTS2	1	1	-0.060449	0		AUTS2	0.958722	0.999982	0.048644	7.81737e-06		AUTS2	1	0.968773	0.11086	0.013778
AVEN	1	0.940381	0.053729	0.0266962		AVEN	0.914561	1	-0.16208	0.0387873		AVEN	0.994835	0.999982	-0.092725	0.00224894		AVEN	1	0.999999	0.017554	4.34295e-07
AVIL	1	1	-0.059023	0		AVIL	1	1	0.040036	0		AVIL	1	0.987508	0.097004	0.00545938		AVIL	0.751898	0.999999	-0.20363	0.123841
AVL9	1	0.834794	0.20536	0.0784207		AVL9	1	1	0.041787	0		AVL9	1	0.999982	-0.026826	0		AVL9	1	0.895545	0.13505	0.0479126
AVP	0.954644	1	0.0030753	0		AVP	1	0.861628	0.26495	0.0646802		AVP	1	0.999982	0.13433	7.81737e-06		AVP	1	0.976626	0.021793	0.0102717
AVPI1	0.567665	1	-0.26025	0.245908		AVPI1	1	1	-0.03367	0		AVPI1	0.993567	0.999982	-0.074362	0.00280284		AVPI1	1	0.999999	-0.022554	0
AVPR1A	0.949519	1	-0.11832	0.0224963		AVPR1A	0.957042	1	-0.12472	0.019069		AVPR1A	0.981472	0.999982	-0.084329	0.00812209		AVPR1A	1	0.999999	-0.0045064	0
AVPR1B	1	1	0.043123	0		AVPR1B	0.689862	1	-0.29553	0.161238		AVPR1B	0.97791	0.999982	-0.084515	0.00970111		AVPR1B	1	0.999999	-0.021275	0
AVPR2	1	1	-0.09478	0		AVPR2	1	1	0.030832	0		AVPR2	1	0.862889	0.21066	0.0640451		AVPR2	1	0.999999	-0.019062	0
AWAT1	1	0.972415	0.075298	0.0121484		AWAT1	0.917015	1	-0.13393	0.0376236		AWAT1	0.950353	0.999982	-0.18287	0.022115		AWAT1	1	0.999999	-0.064205	0
AWAT2	1	1	-0.072693	0		AWAT2	1	1	0.056894	0		AWAT2	1	0.999982	0.03393	7.81737e-06		AWAT2	1	0.999999	0.06462	4.34295e-07
AXDND1	1	1	-0.035538	0		AXDND1	0.972671	1	-0.10417	0.012034		AXDND1	1	0.705082	0.19123	0.15176		AXDND1	0.97912	0.999999	-0.15041	0.00916408
AXIN1	1	1	0.040341	0		AXIN1	1	1	0.086303	0		AXIN1	0.957577	0.999982	-0.14984	0.0188263		AXIN1	1	0.999999	0.046974	4.34295e-07
AXIN2	1	1	-0.032886	0		AXIN2	1	0.970223	-0.015972	0		AXIN2	1	0.973843	0.079882	0.0115111		AXIN2	1	0.999999	0.039212	4.34295e-07
AXL	1	1	-0.065485	0		AXL	1	1	-0.037294	0		AXL	1	0.999982	0.012926	7.81737e-06		AXL	0.962712	0.999999	-0.095846	0.0165036
AZGP1	1	1	0.074065	0		AZGP1	1	0.812515	0.19307	0.0901686		AZGP1	1	0.999982	-0.054533	0		AZGP1	1	0.999999	0.014293	4.34295e-07
AZI2	1	1	-0.054294	0		AZI2	0.964043	1	-0.13015	0.0159036		AZI2	0.945882	0.999982	-0.15523	0.024163		AZI2	1	0.999999	0.04464	4.34295e-07
AZIN1	1	1	0.040137	0		AZIN1	1	0.544875	0.16757	0.263703		AZIN1	0.988415	0.999982	-0.068413	0.00506067		AZIN1	1	0.981476	0.08081	0.00812032
AZIN2	1	1	0.012711	0		AZIN2	0.981612	1	-0.12597	0.00806014		AZIN2	1	0.999982	-0.066065	0		AZIN2	1	0.984003	0.12226	0.00700358
AZU1	0.915491	0.983197	0.097623	0.00735946		AZU1	1	1	0.0061018	0		AZU1	0.993567	0.999982	-0.055162	0.00280284		AZU1	0.904889	0.999999	-0.069702	0.0434047
B2M	1	1	-0.012817	0		B2M	1	1	0.0098383	0		B2M	1	0.999982	0.057615	7.81737e-06		B2M	0.654045	0.979728	0.058136	0.00889448
B3GALNT1	1	0.979005	0.095759	0.00921509		B3GALNT1	0.96361	1	0.013871	0		B3GALNT1	1	0.999982	0.043861	7.81737e-06		B3GALNT1	1	0.999999	0.040471	4.34295e-07
B3GALNT2	1	0.821386	0.17731	0.0854527		B3GALNT2	1	1	0.023257	0		B3GALNT2	1	0.999982	0.13717	7.81737e-06		B3GALNT2	1	0.986293	0.041329	0.00599405
B3GALT1	1	0.952772	0.15891	0.021011		B3GALT1	1	0.884157	-0.070594	0		B3GALT1	1	0.999982	0.075551	7.81737e-06		B3GALT1	1	0.900079	0.12196	0.0457194
B3GALT2	1	1	-0.093866	0		B3GALT2	0.934656	1	-0.10775	0.0293482		B3GALT2	1	0.999982	-0.07422	0		B3GALT2	1	0.988236	0.082385	0.00513933
B3GALT4	0.883268	1	-0.13236	0.0539075		B3GALT4	0.940855	1	-0.12305	0.0264773		B3GALT4	1	0.999982	-0.058847	0		B3GALT4	0.960434	0.999999	-0.013198	0.0175325
B3GALT5	1	1	0.079461	0		B3GALT5	0.93498	1	-0.1094	0.0291977		B3GALT5	0.939324	0.999982	-0.1432	0.0271846		B3GALT5	1	0.999999	0.014936	4.34295e-07
B3GALT6	1	0.000171	1.1454	3.767		B3GALT6	1	0.000121	1.0463	3.91721		B3GALT6	1	0.018152	0.48464	1.74108		B3GALT6	1	0.000354	0.50525	3.451
B3GALTL	1	0.940381	0.14537	0.0266962		B3GALTL	0.919571	1	-0.13649	0.0364147		B3GALTL	1	0.999982	-0.082975	0		B3GALTL	1	0.999999	0.0064242	4.34295e-07
B3GAT1	0.965683	1	-0.15142	0.0151654		B3GAT1	1	0.961182	0.1508	0.0171944		B3GAT1	1	0.998523	0.055077	0.000641927		B3GAT1	1	0.999999	0.036593	4.34295e-07
B3GAT2	1	0.949235	0.20848	0.0226263		B3GAT2	1	1	-0.04222	0		B3GAT2	1	0.999982	-0.036062	0		B3GAT2	0.994973	0.999999	-0.044061	0.0021887
B3GAT3	1	0.000171	0.91163	3.767		B3GAT3	1	0.000121	0.75813	3.91721		B3GAT3	1	0.301414	0.29339	0.520837		B3GAT3	1	0.000354	0.68905	3.451
B3GNT2	0.934907	1	-0.12867	0.0292316		B3GNT2	0.928297	1	-0.067701	0.0323131		B3GNT2	0.97791	0.999982	-0.17086	0.00970111		B3GNT2	0.991619	0.999999	-0.091249	0.00365516
B3GNT3	0.992838	1	-0.0023641	0.00312161		B3GNT3	0.972273	1	-0.060092	0.0122118		B3GNT3	0.937556	0.936994	-0.23005	0.0280028		B3GNT3	0.176179	0.999999	-0.34404	0.754046
B3GNT4	1	0.822625	0.2211	0.0847981		B3GNT4	1	1	-0.020673	0		B3GNT4	1	0.999982	0.062964	7.81737e-06		B3GNT4	0.96085	0.999999	-0.13245	0.0173444
B3GNT5	0.885876	1	-0.057982	0.0526271		B3GNT5	0.939197	1	-0.21614	0.0272433		B3GNT5	1	0.999982	0.045905	7.81737e-06		B3GNT5	1	0.999999	-0.01461	0
B3GNT6	0.955876	1	-0.12913	0.0195984		B3GNT6	1	0.65346	0.13751	0.184781		B3GNT6	0.993567	0.999982	0.050497	7.81737e-06		B3GNT6	0.962562	0.999999	-0.024881	0.0165713
B3GNT7	0.960599	1	-0.14306	0.0174579		B3GNT7	1	1	-0.074848	0		B3GNT7	1	0.987674	0.10606	0.00538638		B3GNT7	1	0.999999	0.028532	4.34295e-07
B3GNT8	1	1	-0.0081093	0		B3GNT8	1	1	0.049556	0		B3GNT8	0.97791	0.999982	-0.084926	0.00970111		B3GNT8	0.991001	0.999999	-0.075798	0.00392591
B3GNT9	1	1	-0.010643	0		B3GNT9	1	1	-0.051076	0		B3GNT9	1	0.999982	0.045806	7.81737e-06		B3GNT9	1	0.999999	0.06261	4.34295e-07
B3GNTL1	1	0.967918	0.088	0.0141614		B3GNTL1	1	1	0.037318	0		B3GNTL1	0.969543	0.999982	-0.019106	0.0134329		B3GNTL1	1	0.999999	0.039401	4.34295e-07
B4GALNT1	0.854444	1	-0.097626	0.0683164		B4GALNT1	1	1	-0.015837	0		B4GALNT1	1	0.999982	-0.037797	0		B4GALNT1	0.999179	0.999999	-0.0043342	0.000356702
B4GALNT2	1	1	-0.16126	0		B4GALNT2	1	0.835098	0.17437	0.0782626		B4GALNT2	1	0.999982	-0.015461	0		B4GALNT2	1	0.999999	-0.078974	0
B4GALNT3	0.889585	1	-0.024052	0.0508125		B4GALNT3	0.879455	1	-0.31474	0.0557864		B4GALNT3	1	0.999982	-0.09519	0		B4GALNT3	0.949692	0.999999	-0.16056	0.0224172
B4GALNT4	1	1	-0.024535	0		B4GALNT4	1	1	0.061484	0		B4GALNT4	1	0.999982	0.049082	7.81737e-06		B4GALNT4	1	0.906478	0.10543	0.0426427
B4GALT1	0.744224	1	-0.235	0.128296		B4GALT1	1	1	0.030473	0		B4GALT1	1	0.999982	0.00649	7.81737e-06		B4GALT1	1	0.999999	0.029491	4.34295e-07
B4GALT2	0.97418	0.742989	-0.038125	0.0113608		B4GALT2	1	1	0.0093698	0		B4GALT2	0.957577	0.999982	-0.085056	0.0188263		B4GALT2	0.999179	0.999999	-0.071611	0.000356702
B4GALT3	1	1	0.028099	0		B4GALT3	1	1	-0.051287	0		B4GALT3	1	0.999982	0.02792	7.81737e-06		B4GALT3	1	0.932313	0.10326	0.0304383
B4GALT4	1	1	0.036592	0		B4GALT4	1	0.605786	0.27298	0.217681		B4GALT4	0.957577	0.999982	-0.13157	0.0188263		B4GALT4	1	0.999999	0.023894	4.34295e-07
B4GALT5	0.958325	1	-0.10982	0.0184872		B4GALT5	1	1	0.056498	0		B4GALT5	1	0.999982	0.092109	7.81737e-06		B4GALT5	0.869707	0.999999	-0.27567	0.060627
B4GALT6	1	1	-0.0042783	0		B4GALT6	1	1	-0.01111	0		B4GALT6	1	0.999982	0.070653	7.81737e-06		B4GALT6	0.925819	0.9637	0.16025	0.0160581
B4GALT7	1	0.000171	1.4277	3.767		B4GALT7	1	0.000121	1.7033	3.91721		B4GALT7	1	0.00495	0.44766	2.30539		B4GALT7	1	0.000354	0.55177	3.451
B4GAT1	1	0.822625	0.34521	0.0847981		B4GAT1	1	0.129871	0.46225	0.886488		B4GAT1	1	0.961858	0.23199	0.016889		B4GAT1	1	0.999999	0.068294	4.34295e-07
B9D1	1	1	0.071142	0		B9D1	1	0.640621	0.18889	0.193399		B9D1	1	0.999982	-0.064414	0		B9D1	0.867747	0.999999	-0.13713	0.0616069
B9D2	0.871863	1	0.015118	0		B9D2	1	1	0.023382	0		B9D2	0.98878	0.999982	-0.07028	0.00490033		B9D2	0.912185	0.999999	-0.17079	0.0399171
BAALC	1	1	0.071638	0		BAALC	1	1	0.0065366	0		BAALC	1	0.999982	0.05783	7.81737e-06		BAALC	1	0.999999	-0.032888	0
BAAT	1	0.98579	-0.014814	0		BAAT	1	0.993679	0.070844	0.00275389		BAAT	1	0.999982	0.012023	7.81737e-06		BAAT	0.991001	0.999999	-0.1119	0.00392591
BABAM1	0.643161	1	-0.21704	0.19168		BABAM1	0.710985	1	-0.30996	0.14814		BABAM1	0.870681	0.999982	-0.10354	0.0601409		BABAM1	0.970491	0.999999	-0.11642	0.0130085
BACE1	1	0.822625	0.21971	0.0847981		BACE1	1	1	0.020395	0		BACE1	0.894641	0.999982	-0.013285	0.0483512		BACE1	1	0.999999	0.0022413	4.34295e-07
BACE2	0.772219	1	-0.28889	0.11226		BACE2	0.939724	1	-0.2188	0.0269997		BACE2	0.998299	0.999982	-0.052794	0.000739364		BACE2	1	0.999999	-0.042054	0
BACH1	1	1	-0.027836	0		BACH1	1	1	0.049178	0		BACH1	0.610856	0.999982	-0.19037	0.214061		BACH1	1	0.999999	0.044387	4.34295e-07
BACH2	1	1	-0.081067	0		BACH2	1	1	0.078261	0		BACH2	1	0.999982	0.00040238	7.81737e-06		BACH2	0.994161	0.999999	-0.072472	0.00254328
BAD	1	1	0.083242	0		BAD	1	0.138119	0.50143	0.859747		BAD	0.994459	0.887527	0.24882	0.0518184		BAD	1	0.981476	0.066012	0.00812032
BAG1	0.791111	1	-0.1767	0.101763		BAG1	1	1	-0.035335	0		BAG1	1	0.968341	0.17408	0.0139717		BAG1	0.86899	0.999999	-0.25496	0.0609852
BAG2	1	1	-0.051434	0		BAG2	0.910233	1	-0.11838	0.0408474		BAG2	1	0.999982	0.003534	7.81737e-06		BAG2	1	0.999999	-0.030533	0
BAG3	0.916403	1	-0.1522	0.0379135		BAG3	1	1	-0.0074183	0		BAG3	1	0.999982	-0.0055247	0		BAG3	1	0.999999	0.044006	4.34295e-07
BAG4	1	1	0.11663	0		BAG4	1	0.748796	0.18561	0.125636		BAG4	1	0.915574	0.15609	0.0383065		BAG4	1	0.999999	0.053718	4.34295e-07
BAG5	1	1	0.023971	0		BAG5	0.869737	1	-0.16806	0.0606121		BAG5	1	0.999982	0.058627	7.81737e-06		BAG5	1	0.883697	0.042722	0.0536966
BAG6	1	0.967139	0.13655	0.0145111		BAG6	1	1	-0.045213	0		BAG6	1	0.999982	-0.05836	0		BAG6	0.992936	0.999999	-0.097211	0.00307874
BAGE2	1	1	-0.031365	0		BAGE2	0.750914	1	-0.045663	0.12441		BAGE2	1	0.999982	0.028553	7.81737e-06		BAGE2	1	0.999999	-0.10948	0
BAHCC1	1	1	0.042741	0		BAHCC1	1	1	0.04853	0		BAHCC1	0.97791	0.999982	-0.12368	0.00970111		BAHCC1	1	0.981476	0.048889	0.00812032
BAHD1	0.450334	1	-0.31602	0.346465		BAHD1	1	1	0.063259	0		BAHD1	1	0.999982	0.058667	7.81737e-06		BAHD1	0.97912	0.999999	-0.064342	0.00916408
BAIAP2	1	0.978637	0.13466	0.00937837		BAIAP2	1	1	0.037541	0		BAIAP2	1	0.845447	0.094541	0.0729136		BAIAP2	1	0.999999	0.001247	4.34295e-07
BAIAP2L1	1	1	0.047076	0		BAIAP2L1	0.905474	1	-0.17102	0.043124		BAIAP2L1	1	0.999982	0.10592	7.81737e-06		BAIAP2L1	1	0.999999	-0.055477	0
BAIAP2L2	0.652402	1	-0.25679	0.185485		BAIAP2L2	1	1	-0.060127	0		BAIAP2L2	1	0.999982	0.065786	7.81737e-06		BAIAP2L2	1	0.999999	0.057487	4.34295e-07
BAIAP3	1	1	-0.058088	0		BAIAP3	1	1	-0.10265	0		BAIAP3	1	0.977206	0.092848	0.0100139		BAIAP3	1	0.385343	0.21478	0.414153
BAK1	1	1	0.10402	0		BAK1	1	1	0.087394	0		BAK1	0.708353	0.999982	-0.27362	0.14975		BAK1	0.978693	0.999999	-0.093969	0.00935352
BAMBI	1	1	-0.0021945	0		BAMBI	1	1	-0.031381	0		BAMBI	0.998299	0.999982	-0.099505	0.000739364		BAMBI	1	0.999999	0.01197	4.34295e-07
BANF1	1	0.978637	0.074594	0.00937837		BANF1	1	0.934986	0.15868	0.0291949		BANF1	1	0.984637	0.18628	0.00672385		BANF1	1	0.999999	-0.10736	0
BANF2	1	0.901624	0.12934	0.0449745		BANF2	0.972273	1	-0.06624	0.0122118		BANF2	1	0.968341	0.072509	0.0139717		BANF2	1	0.991288	0.082319	0.00380015
BANK1	1	1	-0.041046	0		BANK1	1	1	0.068469	0		BANK1	1	0.999982	0.007805	7.81737e-06		BANK1	1	0.999999	-0.063644	0
BANP	0.955876	1	-0.20172	0.0195984		BANP	1	1	0.14491	0		BANP	1	0.830073	0.21487	0.0808837		BANP	1	0.959544	0.21119	0.0179351
BAP1	0.970207	1	-0.13015	0.0131356		BAP1	1	1	-0.0030657	0		BAP1	1	0.999982	0.085124	7.81737e-06		BAP1	0.869707	0.999999	-0.17309	0.060627
BARD1	1	1	-0.11364	0		BARD1	1	1	0.10905	0		BARD1	1	0.912604	0.21579	0.0397176		BARD1	1	0.999999	0.084941	4.34295e-07
BARHL1	0.95389	0.967918	-0.15665	0.0205017		BARHL1	0.807736	1	-0.11156	0.0927306		BARHL1	0.610856	0.999982	-0.32328	0.214061		BARHL1	1	0.999999	0.11075	4.34295e-07
BARHL2	0.984831	1	-0.10275	0.00663829		BARHL2	1	0.923973	0.13825	0.0343407		BARHL2	0.992831	0.999982	-0.17148	0.00312467		BARHL2	1	0.999999	-0.008549	0
BARX1	1	1	0.022835	0		BARX1	1	1	0.011529	0		BARX1	1	0.999982	-0.021542	0		BARX1	1	0.999999	0.063144	4.34295e-07
BARX2	1	1	0.076646	0		BARX2	1	0.994996	0.097885	0.00217867		BARX2	1	0.991048	0.085265	0.00390531		BARX2	1	0.993631	0.087257	0.00277487
BASP1	1	0.247824	0.31595	0.605857		BASP1	1	1	-0.030285	0		BASP1	1	0.999982	0.029121	7.81737e-06		BASP1	1	0.999999	0.084861	4.34295e-07
BATF	1	0.979759	0.10164	0.00888074		BATF	1	1	-0.0041683	0		BATF	1	0.999982	-0.0068338	0		BATF	0.900344	0.993631	-0.040324	0.0455915
BATF2	1	1	0.072483	0		BATF2	1	1	0.032438	0		BATF2	0.993567	0.999982	0.037868	7.81737e-06		BATF2	1	0.999999	0.044761	4.34295e-07
BATF3	0.955876	1	-0.16564	0.0195984		BATF3	0.911553	1	-0.14175	0.0402181		BATF3	0.97791	0.999982	-0.12393	0.00970111		BATF3	1	0.923482	0.046241	0.0345716
BAX	1	1	0.086559	0		BAX	0.934656	1	-0.17719	0.0293482		BAX	0.939324	0.999982	-0.13563	0.0271846		BAX	1	0.999999	0.080143	4.34295e-07
BAZ1A	1	1	-0.12189	0		BAZ1A	1	0.737676	0.19604	0.132134		BAZ1A	0.957577	0.999982	-0.14388	0.0188263		BAZ1A	0.916061	0.999999	-0.21018	0.0380756
BAZ1B	1	0.940381	0.17549	0.0266962		BAZ1B	1	1	-0.024432	0		BAZ1B	1	0.987508	0.093955	0.00545938		BAZ1B	1	0.883697	0.12761	0.0536966
BAZ2A	0.589298	1	-0.29341	0.229665		BAZ2A	1	1	-0.099377	0		BAZ2A	1	0.999982	-0.046797	0		BAZ2A	1	0.999999	-0.0078929	0
BAZ2B	0.994216	1	-0.064303	0.00251925		BAZ2B	0.791794	1	-0.16263	0.101388		BAZ2B	0.964038	0.999982	-0.030629	0.0159058		BAZ2B	0.995106	0.999999	0.071566	4.34295e-07
BBC3	1	0.940381	0.15077	0.0266962		BBC3	1	1	-0.046616	0		BBC3	0.789847	0.999982	-0.21228	0.102457		BBC3	0.95176	0.90377	0.1991	0.0439421
BBIP1	1	0.99114	0.11907	0.003865		BBIP1	1	1	-0.01711	0		BBIP1	1	0.999982	0.045758	7.81737e-06		BBIP1	1	0.967083	0.15016	0.0145363
BBOX1	1	1	-0.089342	0		BBOX1	1	1	-0.047539	0		BBOX1	0.994459	0.999982	-0.067103	0.00241312		BBOX1	1	0.999999	0.058319	4.34295e-07
BBS1	1	0.980796	0.19121	0.00842131		BBS1	1	0.745586	0.084112	0.127502		BBS1	1	0.999982	0.06864	7.81737e-06		BBS1	1	0.999999	-0.027411	0
BBS10	1	1	0.076897	0		BBS10	1	1	-0.0025347	0		BBS10	1	0.999982	-0.093166	0		BBS10	1	0.999999	-0.0019887	0
BBS12	0.949519	1	-0.15752	0.0224963		BBS12	1	1	0.04226	0		BBS12	1	0.999982	-0.053361	0		BBS12	1	0.999999	-0.014138	0
BBS2	1	0.982006	0.086138	0.00788586		BBS2	1	1	-0.02608	0		BBS2	0.841094	0.999982	-0.051699	0.0751555		BBS2	1	0.999999	0.053607	4.34295e-07
BBS4	0.993647	0.891425	0.16925	0.0499152		BBS4	0.749402	1	-0.13497	0.125285		BBS4	0.992918	0.971368	0.035758	0.0126162		BBS4	1	0.999999	0.081532	4.34295e-07
BBS5	1	1	-0.085641	0		BBS5	1	1	-0.039486	0		BBS5	0.995561	0.999982	-0.082109	0.00193212		BBS5	1	0.999999	0.021796	4.34295e-07
BBS7	0.911579	1	-0.075369	0.0402057		BBS7	1	1	0.079007	0		BBS7	1	0.999982	-0.010623	0		BBS7	1	0.999999	0.043742	4.34295e-07
BBS9	1	1	0.076152	0		BBS9	1	1	0.036355	0		BBS9	1	0.999982	-0.026039	0		BBS9	1	0.999999	-0.060566	0
BBX	0.969177	1	-0.13406	0.0135969		BBX	1	1	0.00041548	0		BBX	1	0.999982	-0.06215	0		BBX	1	0.999999	-0.053613	0
BCAM	1	1	-0.063269	0		BCAM	0.905474	1	0.061002	0		BCAM	1	0.999982	-0.076069	0		BCAM	0.969232	0.999999	-0.13004	0.0135723
BCAN	1	1	0.011587	0		BCAN	0.968493	1	-0.096578	0.0139035		BCAN	0.969543	0.999982	-0.085493	0.0134329		BCAN	1	0.983716	0.10686	0.00713026
BCAP29	1	1	-0.022423	0		BCAP29	1	1	-0.0090507	0		BCAP29	1	0.990915	0.1132	0.0039636		BCAP29	1	0.999999	0.12907	4.34295e-07
BCAP31	0.749838	1	-0.15333	0.125033		BCAP31	0.624318	1	-0.37732	0.204594		BCAP31	0.957577	0.999982	-0.15083	0.0188263		BCAP31	0.994161	0.999999	-0.04988	0.00254328
BCAR1	0.904993	1	-0.17397	0.0433548		BCAR1	0.746633	1	-0.2295	0.126893		BCAR1	1	0.847371	0.1719	0.0719264		BCAR1	1	0.999999	0.010355	4.34295e-07
BCAR3	0.992838	0.940381	0.037148	0.0266962		BCAR3	0.567354	1	-0.29005	0.246146		BCAR3	1	0.999982	0.036881	7.81737e-06		BCAR3	1	0.883697	0.16999	0.0536966
BCAS1	1	1	-0.025241	0		BCAS1	1	1	-0.086625	0		BCAS1	0.98878	0.961858	-0.10353	0.00490033		BCAS1	1	0.999999	-0.091073	0
BCAS2	1	1	0.061938	0		BCAS2	1	1	-0.024107	0		BCAS2	1	0.999982	-0.17089	0		BCAS2	0.999179	0.999999	-0.12964	0.000356702
BCAS3	1	0.984783	-0.0011941	0		BCAS3	0.86848	1	-0.047488	0.0612402		BCAS3	1	0.999982	0.020816	7.81737e-06		BCAS3	0.968634	0.999999	-0.11991	0.0138403
BCAS4	0.971778	1	-0.15089	0.0124329		BCAS4	0.728548	1	-0.28204	0.137542		BCAS4	0.988415	0.987508	0.13538	0.00545938		BCAS4	1	0.999999	-0.046589	0
BCAT1	0.960302	1	-0.06878	0.0175922		BCAT1	0.874987	1	-0.16913	0.0579984		BCAT1	0.949558	0.999982	-0.23869	0.0224785		BCAT1	0.94933	0.999999	-0.14339	0.0225828
BCAT2	1	1	-0.077246	0		BCAT2	0.937455	1	-0.13756	0.0280496		BCAT2	0.945882	0.999982	-0.10077	0.024163		BCAT2	0.96085	0.999999	-0.1291	0.0173444
BCCIP	1	0.952772	0.17699	0.021011		BCCIP	1	0.036768	0.42932	1.43453		BCCIP	1	0.987674	0.12629	0.00538638		BCCIP	0.992013	0.999999	-0.076684	0.00348264
BCDIN3D	1	1	0.092319	0		BCDIN3D	1	1	0.0032515	0		BCDIN3D	1	0.999982	0.027891	7.81737e-06		BCDIN3D	1	0.999999	-0.1807	0
BCHE	0.97418	1	-0.020054	0.0113608		BCHE	1	1	0.0075962	0		BCHE	0.992918	0.999982	-0.010508	0.00308662		BCHE	0.977252	0.999999	-0.074057	0.00999343
BCKDHA	0.984831	1	-0.081267	0.00663829		BCKDHA	1	1	-0.083694	0		BCKDHA	0.97791	0.999982	-0.10287	0.00970111		BCKDHA	1	0.999999	0.045277	4.34295e-07
BCKDHB	1	1	0.041397	0		BCKDHB	1	1	0.059081	0		BCKDHB	1	0.985847	0.062039	0.00619048		BCKDHB	1	0.928953	0.074152	0.0320063
BCKDK	1	0.889537	0.13877	0.050836		BCKDK	1	1	0.026167	0		BCKDK	1	0.999982	0.064477	7.81737e-06		BCKDK	1	0.895545	0.1632	0.0479126
BCL10	0.97418	1	-0.081581	0.0113608		BCL10	1	1	-0.074434	0		BCL10	1	0.999982	-0.043729	0		BCL10	1	0.925173	0.070449	0.0337771
BCL11A	1	1	-0.047268	0		BCL11A	1	1	-0.021934	0		BCL11A	1	0.999982	-0.0023105	0		BCL11A	0.978693	0.979728	-0.052043	0.00935352
BCL11B	1	1	0.029984	0		BCL11B	1	1	-0.04504	0		BCL11B	1	0.894334	0.09319	0.0485003		BCL11B	1	0.999999	-0.026843	0
BCL2	1	1	-0.063944	0		BCL2	0.972566	1	-0.07852	0.0120809		BCL2	1	0.992177	0.122	0.00341084		BCL2	1	0.984333	0.055075	0.00685795
BCL2A1	1	0.980796	0.072367	0.00842131		BCL2A1	0.96361	1	-0.093446	0.0160987		BCL2A1	0.993567	0.907185	-0.019946	0.00280284		BCL2A1	1	0.999999	0.073806	4.34295e-07
BCL2L1	0.878648	1	-0.27007	0.0561851		BCL2L1	1	1	-0.11109	0		BCL2L1	1	0.852178	0.31481	0.0694697		BCL2L1	0.96085	0.999999	-0.13273	0.0173444
BCL2L10	1	1	-0.046351	0		BCL2L10	1	1	-0.089475	0		BCL2L10	1	0.968341	0.053103	0.0139717		BCL2L10	1	0.999999	-0.0057329	0
BCL2L11	1	1	-0.026691	0		BCL2L11	1	0.963898	0.10785	0.0159689		BCL2L11	1	0.999982	0.06507	7.81737e-06		BCL2L11	0.994161	0.999999	-0.069494	0.00254328
BCL2L12	1	0.952772	0.1578	0.021011		BCL2L12	1	1	-0.074366	0		BCL2L12	0.957577	0.999982	-0.15206	0.0188263		BCL2L12	1	0.996047	0.03921	0.00172017
BCL2L13	1	1	-0.012978	0		BCL2L13	1	1	-0.098215	0		BCL2L13	0.959542	0.999982	-0.13793	0.017936		BCL2L13	0.991001	0.999999	-0.045897	0.00392591
BCL2L14	1	1	0.05759	0		BCL2L14	1	1	-0.048728	0		BCL2L14	1	0.999982	-0.021076	0		BCL2L14	1	0.999999	0.032148	4.34295e-07
BCL2L15	1	1	-0.039433	0		BCL2L15	1	1	-0.055672	0		BCL2L15	1	0.999982	0.076464	7.81737e-06		BCL2L15	0.973857	0.999999	-0.049039	0.0115048
BCL2L2	1	1	-0.014459	0		BCL2L2	1	1	-0.033917	0		BCL2L2	1	0.999982	-0.03535	0		BCL2L2	1	0.999999	-0.014729	0
BCL2L2-PABPN1	1	1	0.076542	0		BCL2L2-PABPN1	0.809918	1	-0.40161	0.0915589		BCL2L2-PABPN1	1	0.999982	0.16325	7.81737e-06		BCL2L2-PABPN1	1	0.999999	-0.043503	0
BCL3	1	1	0.028776	0		BCL3	0.567354	1	-0.17532	0.246146		BCL3	0.959542	0.999982	-0.11289	0.017936		BCL3	1	0.999999	-0.017675	0
BCL6	1	1	-0.035365	0		BCL6	0.469519	1	-0.2389	0.328347		BCL6	1	0.999982	-0.043239	0		BCL6	1	0.847073	0.13555	0.0720792
BCL6B	1	1	0.042949	0		BCL6B	1	1	0.0085802	0		BCL6B	1	0.993827	0.087287	0.00268921		BCL6B	0.960434	0.999999	-0.18368	0.0175325
BCL7A	0.869153	1	-0.18405	0.0609038		BCL7A	1	1	0.039864	0		BCL7A	1	0.999982	-0.040449	0		BCL7A	1	0.976626	0.13848	0.0102717
BCL7B	1	1	0.048049	0		BCL7B	1	0.979477	0.10561	0.00900576		BCL7B	1	0.999982	-0.005173	0		BCL7B	1	0.999999	0.015059	4.34295e-07
BCL7C	1	1	0.015459	0		BCL7C	0.710985	1	-0.20215	0.14814		BCL7C	1	0.987508	0.077192	0.00545938		BCL7C	1	0.999999	-0.045386	0
BCL9	1	1	-0.11818	0		BCL9	1	0.937691	0.038749	0.0279403		BCL9	0.993567	0.999982	-0.12518	0.00280284		BCL9	0.973857	0.999999	-0.10543	0.0115048
BCL9L	1	1	0.077362	0		BCL9L	0.977227	1	-0.0983	0.0100045		BCL9L	1	0.959679	0.054031	0.017874		BCL9L	1	0.999999	0.035873	4.34295e-07
BCLAF1	1	1	0.013265	0		BCLAF1	1	1	0.036116	0		BCLAF1	0.957577	0.999982	-0.087914	0.0188263		BCLAF1	0.86899	0.999999	0.011205	4.34295e-07
BCO1	1	1	0.016286	0		BCO1	1	0.797755	0.15504	0.0981305		BCO1	0.995561	0.977206	0.14622	0.0100139		BCO1	1	0.999999	0.014275	4.34295e-07
BCO2	1	1	0.09866	0		BCO2	1	0.972599	0.12483	0.0120662		BCO2	1	0.910888	0.15873	0.040535		BCO2	1	0.999999	0.0025614	4.34295e-07
BCOR	1	1	-0.037875	0		BCOR	1	1	0.045749	0		BCOR	0.995561	0.988524	0.083769	0.00501278		BCOR	1	0.984003	0.099853	0.00700358
BCORL1	1	1	0.071108	0		BCORL1	1	1	-0.028425	0		BCORL1	1	0.999982	0.079736	7.81737e-06		BCORL1	1	0.999999	-0.033762	0
BCR	1	1	-0.080601	0		BCR	0.994715	1	-0.066721	0.00230133		BCR	1	0.999982	0.12011	7.81737e-06		BCR	1	0.999999	-0.070572	0
BCS1L	0.993278	1	-0.1013	0.00292918		BCS1L	1	1	0.072338	0		BCS1L	1	0.999982	0.027968	7.81737e-06		BCS1L	1	0.999999	-0.022685	0
BDH1	0.822715	1	-0.17937	0.0847506		BDH1	1	1	0.045574	0		BDH1	0.950664	0.847371	0.046613	0.0719264		BDH1	1	0.999999	0.063057	4.34295e-07
BDH2	0.889189	1	-0.15934	0.0510059		BDH2	0.919791	0.909516	-0.053178	0.0363108		BDH2	0.969543	0.999982	-0.13235	0.0134329		BDH2	1	0.999999	0.0028089	4.34295e-07
BDKRB1	1	1	0.057443	0		BDKRB1	1	1	0.061235	0		BDKRB1	0.990107	0.999982	-0.036811	0.00431787		BDKRB1	1	0.999999	0.070008	4.34295e-07
BDKRB2	1	1	0.09515	0		BDKRB2	1	0.935985	0.12124	0.0287311		BDKRB2	1	0.999982	-0.08171	0		BDKRB2	1	0.999999	0.0091676	4.34295e-07
BDP1	1	0.940381	0.15159	0.0266962		BDP1	1	1	-0.055451	0		BDP1	1	0.999982	-0.051579	0		BDP1	1	0.999999	0.006338	4.34295e-07
BEAN1	1	1	0.045212	0		BEAN1	1	1	0.0064937	0		BEAN1	1	0.968341	0.032627	0.0139717		BEAN1	0.94933	0.968773	0.089564	0.013778
BECN1	0.643161	1	-0.29265	0.19168		BECN1	1	1	-0.083744	0		BECN1	1	0.968341	0.10558	0.0139717		BECN1	1	0.958774	0.16495	0.0182838
BECN2	0.995797	0.967139	0.11966	0.0145111		BECN2	0.929323	1	-0.15884	0.0318333		BECN2	1	0.999982	-0.058828	0		BECN2	1	0.999999	0.072965	4.34295e-07
BEGAIN	0.909217	1	-0.074728	0.0413325		BEGAIN	1	1	-0.03742	0		BEGAIN	1	0.877343	0.11528	0.0568306		BEGAIN	1	0.999999	-0.011733	0
BEND2	1	1	0.040632	0		BEND2	1	1	0.023192	0		BEND2	1	0.968341	0.087948	0.0139717		BEND2	0.925819	0.999999	-0.13813	0.0334739
BEND3	0.97418	1	-0.029642	0.0113608		BEND3	1	1	0.052858	0		BEND3	1	0.971368	0.073005	0.0126162		BEND3	0.977252	0.999999	-0.12035	0.00999343
BEND4	1	1	-0.0065744	0		BEND4	1	1	0.085697	0		BEND4	1	0.999982	-0.083933	0		BEND4	1	0.999999	-0.050933	0
BEND5	1	0.940381	0.1638	0.0266962		BEND5	0.798808	1	-0.1972	0.0975576		BEND5	0.861161	0.999982	-0.034797	0.0649156		BEND5	1	0.999999	-0.04593	0
BEND6	0.943762	1	-0.10779	0.0251375		BEND6	1	1	0.10187	0		BEND6	1	0.999982	-0.015401	0		BEND6	1	0.9637	0.10324	0.0160581
BEND7	0.915491	1	-0.13836	0.0383459		BEND7	0.808121	1	0.048323	0		BEND7	0.487486	0.999982	-0.2895	0.312038		BEND7	1	0.999999	-0.082404	0
BEST1	1	0.614153	0.24547	0.211723		BEST1	1	0.913621	0.18859	0.0392339		BEST1	1	0.973843	0.13071	0.0115111		BEST1	1	0.999999	-0.012205	0
BEST2	1	1	-0.041208	0		BEST2	0.923437	1	-0.090589	0.0345927		BEST2	0.957577	0.999982	-0.07299	0.0188263		BEST2	1	0.999999	-0.014475	0
BEST3	1	1	-0.075051	0		BEST3	1	1	-0.053778	0		BEST3	1	0.999982	0.072128	7.81737e-06		BEST3	1	0.999999	-0.013722	0
BEST4	1	1	-0.0058996	0		BEST4	0.758341	1	-0.31765	0.120135		BEST4	1	0.999982	-0.061798	0		BEST4	1	0.999999	-0.058726	0
BET1	1	0.656053	0.20459	0.183061		BET1	1	0.79946	0.13195	0.0972033		BET1	0.789847	0.999982	-0.18286	0.102457		BET1	1	0.999999	0.039354	4.34295e-07
BET1L	1	1	0.043115	0		BET1L	1	0.526942	0.18757	0.278237		BET1L	1	0.84641	0.18437	0.0724192		BET1L	1	0.925173	0.17809	0.0337771
BEX1	1	1	0.047476	0		BEX1	1	0.961182	0.1726	0.0171944		BEX1	1	0.999982	0.0033194	7.81737e-06		BEX1	0.84323	0.999999	-0.1821	0.074054
BEX2	0.970207	1	0.025713	0		BEX2	1	1	-0.088221	0		BEX2	1	0.999982	-0.11052	0		BEX2	1	0.993631	0.13493	0.00277487
BEX4	0.930029	1	0.072166	0		BEX4	0.813772	1	-0.12208	0.0894973		BEX4	1	0.999982	0.059406	7.81737e-06		BEX4	0.992936	0.999999	-0.089932	0.00307874
BEX5	1	1	-0.048279	0		BEX5	0.981612	1	-0.070589	0.00806014		BEX5	0.988415	0.999982	0.027108	7.81737e-06		BEX5	1	0.999999	-0.034095	0
BFAR	1	1	0.09209	0		BFAR	0.786243	1	-0.21192	0.104443		BFAR	1	0.914462	0.15167	0.0388343		BFAR	1	0.981476	0.11756	0.00812032
BFSP1	0.818778	1	-0.23662	0.0868338		BFSP1	1	1	0.086479	0		BFSP1	1	0.999982	0.013539	7.81737e-06		BFSP1	1	0.986293	0.071164	0.00599405
BFSP2	1	1	0.039236	0		BFSP2	1	1	-0.092332	0		BFSP2	1	0.999982	0.0045733	7.81737e-06		BFSP2	1	0.95148	0.15006	0.0216003
BGLAP	1	1	-0.042248	0		BGLAP	0.985529	1	-0.015793	0.00633059		BGLAP	1	0.980942	0.11442	0.00835667		BGLAP	0.992013	0.999999	0.039879	4.34295e-07
BGN	0.966878	1	-0.004478	0.0146283		BGN	1	1	0.018251	0		BGN	0.969543	0.999982	-0.11776	0.0134329		BGN	1	0.999999	-0.041121	0
BHLHA15	1	1	0.032963	0		BHLHA15	1	0.983526	0.10304	0.00721415		BHLHA15	1	0.999982	0.12312	7.81737e-06		BHLHA15	1	0.999999	-0.029655	0
BHLHA9	1	1	0.098689	0		BHLHA9	1	1	-0.0039136	0		BHLHA9	1	0.981976	0.11472	0.00789913		BHLHA9	0.895122	0.999999	0.063538	4.34295e-07
BHLHB9	1	0.941453	0.02049	0.0262014		BHLHB9	1	1	0.0011793	0		BHLHB9	0.960389	0.999982	-0.12801	0.0175528		BHLHB9	0.97912	0.999999	-0.10808	0.00916408
BHLHE22	1	0.989213	0.084871	0.00471018		BHLHE22	1	0.81528	0.13625	0.0886932		BHLHE22	1	0.999982	-0.042248	0		BHLHE22	1	0.999999	0.086644	4.34295e-07
BHLHE23	1	1	-0.059096	0		BHLHE23	0.909982	1	-0.17576	0.0409672		BHLHE23	1	0.999982	-0.020231	0		BHLHE23	0.999179	0.999999	-0.049817	0.000356702
BHLHE40	1	1	-0.086606	0		BHLHE40	1	0.640621	0.094002	0.193399		BHLHE40	1	0.999982	0.029094	7.81737e-06		BHLHE40	1	0.999999	-0.042728	0
BHLHE41	1	1	0.051102	0		BHLHE41	1	1	0.15056	0		BHLHE41	1	0.944382	0.13725	0.0248523		BHLHE41	1	0.999999	0.032566	4.34295e-07
BHMT	1	1	0.010759	0		BHMT	1	1	0.088368	0		BHMT	1	0.999982	-0.09494	0		BHMT	0.962712	0.999999	-0.024976	0.0165036
BHMT2	1	1	-0.10503	0		BHMT2	0.869338	1	-0.19289	0.0608113		BHMT2	0.87757	0.999982	-0.17513	0.0567182		BHMT2	0.965558	0.994101	-0.10065	0.0152216
BICC1	0.965683	1	-0.034442	0.0151654		BICC1	1	1	-0.010233	0		BICC1	0.969543	0.999982	-0.13753	0.0134329		BICC1	0.992013	0.999999	-0.07974	0.00348264
BICD1	1	1	-0.02059	0		BICD1	1	1	0.076894	0		BICD1	1	0.885801	0.039983	0.0526638		BICD1	1	0.677811	0.21278	0.168891
BICD2	1	1	-0.033754	0		BICD2	1	1	-0.077201	0		BICD2	0.957577	0.968341	0.023505	0.0139717		BICD2	0.937239	0.999999	-0.13395	0.0281496
BID	1	1	0.046767	0		BID	0.904059	1	-0.1205	0.0438032		BID	0.957577	0.999982	0.010008	7.81737e-06		BID	0.916061	0.999999	-0.065025	0.0380756
BIK	0.816604	1	-0.075943	0.0879885		BIK	1	1	0.1036	0		BIK	1	0.847371	0.19786	0.0719264		BIK	0.96085	0.999999	-0.11366	0.0173444
BIN1	1	1	0.060183	0		BIN1	1	1	-0.045697	0		BIN1	1	0.823929	0.11698	0.0841102		BIN1	0.992936	0.999999	-0.004202	0.00307874
BIN2	1	1	0.040021	0		BIN2	1	0.998371	0.11494	0.000708043		BIN2	0.993567	0.999982	-0.14155	0.00280284		BIN2	1	0.959544	0.10719	0.0179351
BIN3	1	0.91914	0.18849	0.0366183		BIN3	1	1	0.12493	0		BIN3	0.925192	0.990234	0.12184	0.00426217		BIN3	1	0.999999	0.012361	4.34295e-07
BIRC2	1	1	0.053678	0		BIRC2	1	0.934986	0.17392	0.0291949		BIRC2	1	0.806296	0.21488	0.0935055		BIRC2	1	0.999999	-0.0091387	0
BIRC3	1	0.882556	0.16735	0.0542577		BIRC3	1	1	-0.003108	0		BIRC3	1	0.840984	0.12603	0.0752123		BIRC3	1	0.999999	-0.0034227	0
BIRC5	0.980045	1	-0.22167	0.00875398		BIRC5	0.972273	1	-0.21037	0.0122118		BIRC5	1	0.999982	0.027995	7.81737e-06		BIRC5	1	0.999999	-0.042852	0
BIRC6	1	1	0.1442	0		BIRC6	1	1	0.088583	0		BIRC6	1	0.999982	0.10107	7.81737e-06		BIRC6	1	0.999999	0.0069726	4.34295e-07
BIRC7	1	1	-0.096415	0		BIRC7	1	1	-0.050167	0		BIRC7	1	0.999982	-0.0981	0		BIRC7	0.900765	0.959544	0.16578	0.0179351
BIRC8	1	1	-0.059541	0		BIRC8	1	1	-0.032169	0		BIRC8	1	0.999982	0.037952	7.81737e-06		BIRC8	0.86899	0.999999	-0.14869	0.0609852
BIVM	1	1	-0.056521	0		BIVM	0.786243	1	-0.17726	0.104443		BIVM	0.998299	0.999982	-0.083423	0.000739364		BIVM	0.978693	0.999999	-0.21065	0.00935352
BIVM-ERCC5	0.936952	1	-0.056006	0.0282827		BIVM-ERCC5	1	1	-0.0022726	0		BIVM-ERCC5	0.892174	0.999982	-0.15035	0.0495504		BIVM-ERCC5	1	0.966079	0.018546	0.0149874
BLCAP	1	1	-0.011066	0		BLCAP	1	1	-0.085469	0		BLCAP	1	0.999982	0.021488	7.81737e-06		BLCAP	1	0.999999	0.0037198	4.34295e-07
BLID	1	0.84749	0.12612	0.0718654		BLID	1	0.984517	0.094567	0.00677678		BLID	0.97791	0.999982	-0.13363	0.00970111		BLID	1	0.999999	0.052474	4.34295e-07
BLK	1	0.614153	0.21851	0.211723		BLK	1	0.155878	0.34488	0.807215		BLK	1	0.977206	0.084527	0.0100139		BLK	1	0.999999	0.10003	4.34295e-07
BLM	1	0.942952	-0.060625	0		BLM	1	1	-0.0036399	0		BLM	1	0.999982	0.067793	7.81737e-06		BLM	1	0.999999	0.077253	4.34295e-07
BLMH	1	1	-0.075733	0		BLMH	0.904059	1	-0.17255	0.0438032		BLMH	1	0.999982	-0.0043085	0		BLMH	0.900765	0.999999	-0.13579	0.0453885
BLNK	1	0.952772	0.14995	0.021011		BLNK	1	1	0.060044	0		BLNK	1	0.999982	-0.02745	0		BLNK	1	0.999999	-0.10547	0
BLOC1S1	1	0.940381	0.073976	0.0266962		BLOC1S1	1	0.70923	0.25965	0.149213		BLOC1S1	1	0.999982	0.040368	7.81737e-06		BLOC1S1	0.962712	0.999999	-0.034107	0.0165036
BLOC1S2	1	1	-0.046441	0		BLOC1S2	0.963499	1	-0.079336	0.0161487		BLOC1S2	1	0.723976	0.18019	0.140276		BLOC1S2	0.977252	0.999999	-0.028825	0.00999343
BLOC1S3	0.99052	1	0.065564	0		BLOC1S3	1	1	-0.077192	0		BLOC1S3	0.993567	0.999982	0.0092956	7.81737e-06		BLOC1S3	1	0.999999	-0.11277	0
BLOC1S4	1	0.278192	0.026163	0.555655		BLOC1S4	0.986789	1	-0.05949	0.0057757		BLOC1S4	1	0.999982	-0.12796	0		BLOC1S4	1	0.999999	-0.038057	0
BLOC1S5	1	1	-0.0404	0		BLOC1S5	1	0.827089	0.17057	0.0824478		BLOC1S5	1	0.985575	0.12009	0.00631032		BLOC1S5	1	0.999999	-0.079814	0
BLOC1S6	0.973341	1	-0.12314	0.011735		BLOC1S6	1	1	0.038421	0		BLOC1S6	1	0.999982	-0.035966	0		BLOC1S6	1	0.996047	0.10151	0.00172017
BLVRA	1	1	-0.027179	0		BLVRA	1	1	0.016332	0		BLVRA	1	0.999982	0.025323	7.81737e-06		BLVRA	1	0.925173	0.13014	0.0337771
BLVRB	0.983683	1	-0.089455	0.00714483		BLVRB	1	1	-0.080562	0		BLVRB	0.937556	0.999982	-0.036437	0.0280028		BLVRB	0.999155	0.999999	-0.031954	0.000367134
BLZF1	0.907684	1	-0.13807	0.0420653		BLZF1	0.941409	1	-0.11779	0.0262217		BLZF1	0.816228	0.999982	-0.23932	0.0881885		BLZF1	1	0.999999	-0.082311	0
BMF	0.928252	1	-0.12281	0.0323341		BMF	1	1	0.087589	0		BMF	1	0.985847	-0.038957	0		BMF	0.999179	0.982202	0.063256	0.00779919
BMI1	1	0.984208	0.12455	0.00691311		BMI1	1	1	-0.13404	0		BMI1	0.957577	0.999982	-0.11135	0.0188263		BMI1	0.925819	0.999999	0.038214	4.34295e-07
BMP1	1	1	-0.009277	0		BMP1	1	0.518381	0.23443	0.285351		BMP1	1	0.977206	0.0072852	0.0100139		BMP1	1	0.984003	0.092864	0.00700358
BMP10	1	1	0.073771	0		BMP10	0.706819	1	-0.33526	0.150692		BMP10	1	0.987145	0.14646	0.00561905		BMP10	1	0.999999	0.067594	4.34295e-07
BMP15	0.984067	1	-0.076212	0.00697533		BMP15	0.949787	0.923856	-0.030938	0.0223738		BMP15	1	0.999982	-0.03826	0		BMP15	1	0.999999	-0.047929	0
BMP2	1	0.998888	0.07963	0.000483204		BMP2	1	1	0.086374	0		BMP2	1	0.999982	0.039867	7.81737e-06		BMP2	0.84788	0.999999	-0.14128	0.0716656
BMP2K	0.830547	0.957069	0.015218	0.0190568		BMP2K	1	1	-0.024221	0		BMP2K	0.973244	0.999982	-0.14565	0.0117783		BMP2K	1	0.999999	-0.025457	0
BMP3	1	1	-0.018296	0		BMP3	0.994715	0.937691	0.14744	0.0279403		BMP3	1	0.977206	0.046395	0.0100139		BMP3	1	0.999999	-0.039185	0
BMP4	1	0.951549	0.14174	0.0215688		BMP4	0.96361	1	-0.099614	0.0160987		BMP4	1	0.967663	0.18967	0.0142759		BMP4	1	0.999999	-0.076703	0
BMP5	0.985313	1	-0.1018	0.00642579		BMP5	1	1	-0.0032727	0		BMP5	0.993567	0.999982	-0.092146	0.00280284		BMP5	1	0.999999	-0.026256	0
BMP6	1	1	0.051425	0		BMP6	1	1	0.082887	0		BMP6	1	0.966269	0.040162	0.014902		BMP6	0.986233	0.999999	-0.091274	0.00602047
BMP7	1	0.940381	0.096125	0.0266962		BMP7	0.964464	1	-0.10253	0.015714		BMP7	1	0.999982	-0.065067	0		BMP7	0.997796	0.999999	-0.10207	0.000958241
BMP8A	0.877829	1	-0.20375	0.0565901		BMP8A	0.972273	1	-0.10374	0.0122118		BMP8A	1	0.999982	0.031801	7.81737e-06		BMP8A	1	0.920806	0.1408	0.0358319
BMP8B	0.871664	1	-0.20054	0.0596509		BMP8B	0.513201	1	-0.3279	0.289713		BMP8B	1	0.894334	0.18264	0.0485003		BMP8B	1	0.999999	0.014632	4.34295e-07
BMPER	1	0.965564	0.073402	0.0152189		BMPER	1	0.894447	0.14603	0.0484454		BMPER	1	0.999982	-0.02788	0		BMPER	1	0.999999	0.029601	4.34295e-07
BMPR1A	1	1	0.021876	0		BMPR1A	1	1	0.064945	0		BMPR1A	1	0.999982	-0.074353	0		BMPR1A	1	0.999999	0.024319	4.34295e-07
BMPR1B	1	1	-0.050097	0		BMPR1B	1	1	0.079537	0		BMPR1B	1	0.999982	0.016019	7.81737e-06		BMPR1B	1	0.999999	-0.054186	0
BMPR2	1	1	0.039755	0		BMPR2	0.809918	1	-0.2089	0.0915589		BMPR2	1	0.999982	-0.0071478	0		BMPR2	1	0.999999	-0.074612	0
BMS1	1	1	-0.18626	0		BMS1	1	1	-0.0068046	0		BMS1	1	0.999982	-0.029051	0		BMS1	0.994919	0.999999	-0.15903	0.00221228
BMX	1	1	0.023712	0		BMX	1	0.961182	0.12507	0.0171944		BMX	1	0.999982	0.0010736	7.81737e-06		BMX	0.978806	0.895545	0.18211	0.0479126
BNC1	1	1	0.017569	0		BNC1	1	1	0.066353	0		BNC1	1	0.830073	0.20341	0.0808837		BNC1	1	0.777115	0.16478	0.109515
BNC2	1	1	-0.055504	0		BNC2	1	1	-0.019718	0		BNC2	0.993567	0.999982	-0.096665	0.00280284		BNC2	0.96085	0.999999	-0.11557	0.0173444
BNIP1	1	0.940381	0.16384	0.0266962		BNIP1	1	0.496444	0.25785	0.30413		BNIP1	1	0.977206	0.052513	0.0100139		BNIP1	1	0.999999	0.024702	4.34295e-07
BNIP2	1	1	-0.054353	0		BNIP2	1	1	-0.011828	0		BNIP2	1	0.999982	-0.12053	0		BNIP2	1	0.999999	0.13561	4.34295e-07
BNIP3	1	1	-0.031883	0		BNIP3	0.909244	1	-0.14345	0.0413196		BNIP3	1	0.999982	0.10286	7.81737e-06		BNIP3	1	0.895545	0.21528	0.0479126
BNIP3L	1	1	0.049932	0		BNIP3L	1	0.883033	0.15107	0.0540231		BNIP3L	1	0.944382	0.14187	0.0248523		BNIP3L	1	0.976626	0.084657	0.0102717
BNIPL	1	1	0.057695	0		BNIPL	0.945383	1	-0.15996	0.0243922		BNIPL	1	0.999982	0.1519	7.81737e-06		BNIPL	1	0.999999	0.0039693	4.34295e-07
BOC	1	0.980796	0.051142	0.00842131		BOC	1	1	-0.086466	0		BOC	1	0.999982	-0.0043208	0		BOC	0.977252	0.968773	0.13801	0.013778
BOD1	1	1	0.064565	0		BOD1	1	0.955134	0.12296	0.0199357		BOD1	0.969543	0.999982	-0.10698	0.0134329		BOD1	0.919664	0.999999	-0.071347	0.0363708
BOD1L1	1	1	-0.10886	0		BOD1L1	1	1	0.013474	0		BOD1L1	1	0.840563	-0.041448	0		BOD1L1	1	0.999999	0.042138	4.34295e-07
BOD1L2	1	0.943031	0.063001	0.025474		BOD1L2	1	1	0.050863	0		BOD1L2	1	0.999982	-0.03385	0		BOD1L2	1	0.981476	0.12473	0.00812032
BOK	0.956999	1	-0.024368	0.0190885		BOK	1	1	-0.038357	0		BOK	0.988415	0.999982	0.057937	7.81737e-06		BOK	1	0.999999	9.2246e-06	4.34295e-07
BOLA1	1	1	-0.049163	0		BOLA1	0.904059	1	-0.15588	0.0438032		BOLA1	1	0.999982	-0.033968	0		BOLA1	1	0.999999	-0.027415	0
BOLA2	1	1	0.039753	0		BOLA2	1	1	0.032129	0		BOLA2	1	0.987508	0.081141	0.00545938		BOLA2	1	0.999999	-0.010659	0
BOLA2B	1	0.965813	0.13675	0.015107		BOLA2B	1	1	-0.023359	0		BOLA2B	1	0.936994	0.087194	0.0282632		BOLA2B	0.997796	0.999999	0.044411	4.34295e-07
BOLA3	1	1	0.0039956	0		BOLA3	1	1	9.0375e-05	0		BOLA3	1	0.999982	0.10446	7.81737e-06		BOLA3	1	0.968773	0.18135	0.013778
BOLL	1	1	0.016908	0		BOLL	1	1	-0.067487	0		BOLL	1	0.999982	-0.081149	0		BOLL	0.951449	0.999999	-0.15576	0.0216145
BOP1	1	0.302766	0.27555	0.518893		BOP1	1	0.900404	0.18527	0.0455626		BOP1	0.988415	0.999982	-0.028996	0.00506067		BOP1	1	0.995638	0.035179	0.00189854
BORA	0.948479	1	-0.17286	0.0229723		BORA	0.980772	1	-0.11024	0.00843194		BORA	1	0.999982	-0.063766	0		BORA	0.992013	0.999999	0.053017	4.34295e-07
BPGM	1	0.445594	0.2868	0.351061		BPGM	0.996862	1	-0.12655	0.00136496		BPGM	1	0.999982	0.032953	7.81737e-06		BPGM	1	0.883697	0.17567	0.0536966
BPHL	1	0.989923	0.06104	0.00439859		BPHL	0.589468	1	-0.35977	0.22954		BPHL	1	0.999982	0.010694	7.81737e-06		BPHL	1	0.999999	-0.013794	0
BPI	0.988513	1	-0.091138	0.00501761		BPI	1	1	0.04079	0		BPI	1	0.999982	-0.028976	0		BPI	1	0.999999	0.00075492	4.34295e-07
BPIFA1	1	0.976919	0.10198	0.0101414		BPIFA1	1	1	0.054097	0		BPIFA1	1	0.999982	0.083124	7.81737e-06		BPIFA1	0.904889	0.999999	-0.16894	0.0434047
BPIFA2	0.807263	1	-0.15924	0.092985		BPIFA2	1	0.926259	0.12887	0.0332676		BPIFA2	1	0.987145	0.054935	0.00561905		BPIFA2	0.978693	0.999999	-0.09356	0.00935352
BPIFA3	1	1	-0.038613	0		BPIFA3	0.710985	1	-0.26175	0.14814		BPIFA3	0.805569	0.999982	-0.23005	0.0938973		BPIFA3	0.999179	0.999999	-0.063446	0.000356702
BPIFB1	1	1	-0.10714	0		BPIFB1	1	1	-0.05823	0		BPIFB1	1	0.999982	0.066919	7.81737e-06		BPIFB1	1	0.999999	0.033471	4.34295e-07
BPIFB2	0.743168	1	-0.20529	0.128913		BPIFB2	1	1	-0.0063392	0		BPIFB2	1	0.987674	0.07348	0.00538638		BPIFB2	1	0.999999	0.0060692	4.34295e-07
BPIFB3	1	1	0.12284	0		BPIFB3	1	1	-0.1261	0		BPIFB3	1	0.999982	0.015222	7.81737e-06		BPIFB3	1	0.999999	-0.03677	0
BPIFB4	0.978746	1	-0.10771	0.00933		BPIFB4	0.659754	1	-0.27361	0.180618		BPIFB4	0.988415	0.999982	0.1083	7.81737e-06		BPIFB4	1	0.895545	0.13501	0.0479126
BPIFB6	0.841001	1	-0.17884	0.0752035		BPIFB6	0.853094	1	0.087808	0		BPIFB6	0.945882	0.999982	0.046702	7.81737e-06		BPIFB6	0.96085	0.999999	-0.1648	0.0173444
BPIFC	1	1	-0.10864	0		BPIFC	1	1	-0.085698	0		BPIFC	1	0.999982	-0.013645	0		BPIFC	1	0.999999	0.094247	4.34295e-07
BPNT1	1	1	-0.083695	0		BPNT1	1	1	-0.039891	0		BPNT1	1	0.902967	0.12879	0.0443281		BPNT1	1	0.999999	0.030651	4.34295e-07
BPTF	1	0.445594	0.27722	0.351061		BPTF	1	0.042006	0.36367	1.37669		BPTF	0.969543	0.999982	-0.093875	0.0134329		BPTF	0.96085	0.999999	-0.11959	0.0173444
BPY2	1	1	0.030325	0		BPY2	0.906636	1	-0.056996	0.042567		BPY2	1	0.999982	0.0011823	7.81737e-06		BPY2	1	0.999999	-0.01743	0
BPY2B	1	0.940381	0.09854	0.0266962		BPY2B	1	1	0.1039	0		BPY2B	0.98878	0.999982	-0.094588	0.00490033		BPY2B	1	0.999999	-0.0027503	0
BPY2C	0.992838	1	-0.095525	0.00312161		BPY2C	1	0.942604	0.142	0.0256707		BPY2C	0.945882	0.999982	-0.06707	0.024163		BPY2C	0.901874	0.999999	-0.12587	0.0448541
BRAF	1	1	-0.018381	0		BRAF	1	0.998371	0.10762	0.000708043		BRAF	1	0.999982	-0.03571	0		BRAF	1	0.999999	-0.011524	0
BRAP	0.833384	1	-0.26147	0.0791548		BRAP	0.93133	1	-0.20026	0.0308964		BRAP	1	0.996138	0.11214	0.00168049		BRAP	1	0.999999	-0.04437	0
BRAT1	0.971778	1	-0.1264	0.0124329		BRAT1	1	1	-0.01223	0		BRAT1	0.995561	0.971521	0.065802	0.0125478		BRAT1	1	0.984333	0.10823	0.00685795
BRCA1	1	0.52454	0.17425	0.280221		BRCA1	1	1	-0.082146	0		BRCA1	1	0.901715	0.20721	0.0449307		BRCA1	1	0.999999	0.040531	4.34295e-07
BRCA2	1	1	-0.092821	0		BRCA2	1	1	-0.031665	0		BRCA2	0.957577	0.999982	0.12235	7.81737e-06		BRCA2	1	0.981476	0.016847	0.00812032
BRCC3	1	0.942784	-0.0033012	0		BRCC3	1	1	0.013947	0		BRCC3	1	0.999982	-0.1042	0		BRCC3	1	0.999999	-0.024419	0
BRD1	0.995734	0.888379	0.072795	0.0514017		BRD1	1	1	-0.022747	0		BRD1	0.560984	0.999982	-0.27653	0.25105		BRD1	0.95786	0.999999	0.026726	4.34295e-07
BRD2	1	1	0.036948	0		BRD2	0.805517	1	-0.18235	0.0939253		BRD2	0.937556	0.999982	-0.22003	0.0280028		BRD2	1	0.999999	-0.012	0
BRD3	1	1	-0.034346	0		BRD3	1	0.923973	0.13345	0.0343407		BRD3	0.994459	0.999982	-0.063714	0.00241312		BRD3	1	0.999999	0.023423	4.34295e-07
BRD4	0.944197	1	-0.18008	0.0249374		BRD4	1	0.998371	0.073975	0.000708043		BRD4	1	0.999982	-0.00097698	0		BRD4	0.994161	0.999999	-0.13234	0.00254328
BRD7	0.964522	1	-0.14903	0.0156879		BRD7	0.807736	1	-0.1444	0.0927306		BRD7	1	0.901715	0.15645	0.0449307		BRD7	1	0.982202	0.11823	0.00779919
BRD8	0.558819	1	-0.18525	0.252729		BRD8	0.706819	1	-0.17269	0.150692		BRD8	1	0.999982	-0.0036369	0		BRD8	1	0.999999	0.0049064	4.34295e-07
BRD9	1	1	0.0077069	0		BRD9	1	1	-0.028082	0		BRD9	1	0.931716	0.2043	0.0307164		BRD9	1	0.999999	0.055427	4.34295e-07
BRDT	1	1	0.061706	0		BRDT	0.706819	1	-0.2912	0.150692		BRDT	1	0.999982	0.0936	7.81737e-06		BRDT	1	0.999999	0.033709	4.34295e-07
BRE	1	1	-0.012346	0		BRE	0.972273	1	-0.050912	0.0122118		BRE	1	0.999982	0.026054	7.81737e-06		BRE	1	0.968773	0.090027	0.013778
BRF1	0.7725	0.894832	-0.26549	0.112102		BRF1	1	1	0.087932	0		BRF1	1	0.999982	-0.057914	0		BRF1	1	0.999999	0.042235	4.34295e-07
BRF2	1	0.911046	0.18986	0.0404597		BRF2	1	1	-0.017018	0		BRF2	0.998299	0.999982	-0.10556	0.000739364		BRF2	1	0.98879	0.078303	0.00489593
BRI3	1	1	0.053864	0		BRI3	1	1	0.11857	0		BRI3	0.995347	0.999982	-0.12194	0.00202549		BRI3	1	0.999999	0.062389	4.34295e-07
BRI3BP	1	0.967139	0.10707	0.0145111		BRI3BP	1	0.927636	0.20026	0.0326224		BRI3BP	1	0.999982	-0.036541	0		BRI3BP	1	0.999999	0.068817	4.34295e-07
BRICD5	1	0.940381	0.10719	0.0266962		BRICD5	1	0.955134	0.13358	0.0199357		BRICD5	0.96383	0.999982	-0.11181	0.0159996		BRICD5	0.96655	0.999999	0.0078374	4.34295e-07
BRINP1	1	0.656053	0.1875	0.183061		BRINP1	1	1	-0.12733	0		BRINP1	1	0.999982	0.024317	7.81737e-06		BRINP1	1	0.999999	0.02665	4.34295e-07
BRINP2	1	0.901624	0.017987	0.0449745		BRINP2	1	1	0.091546	0		BRINP2	1	0.999982	0.083722	7.81737e-06		BRINP2	1	0.999999	-0.13546	0
BRINP3	0.797952	1	-0.21878	0.0980232		BRINP3	0.904059	1	-0.029011	0.0438032		BRINP3	0.98878	0.999982	0.010835	7.81737e-06		BRINP3	0.930966	0.999999	-0.019134	0.0310662
BRIP1	1	1	-0.028269	0		BRIP1	0.813765	1	-0.064925	0.089501		BRIP1	0.988415	0.999982	-0.093934	0.00506067		BRIP1	1	0.968773	0.019371	0.013778
BRIX1	1	1	-0.092347	0		BRIX1	1	1	0.015205	0		BRIX1	1	0.999982	0.10652	7.81737e-06		BRIX1	1	0.968773	0.17266	0.013778
BRK1	1	1	0.10949	0		BRK1	1	0.900993	0.12164	0.0452786		BRK1	1	0.999982	0.073267	7.81737e-06		BRK1	1	0.993631	0.055411	0.00277487
BRMS1	1	1	-0.084481	0		BRMS1	1	0.238061	0.33346	0.623312		BRMS1	1	0.999982	0.10734	7.81737e-06		BRMS1	0.991619	0.999999	-0.11641	0.00365516
BRMS1L	1	0.776173	0.14535	0.110041		BRMS1L	1	1	-0.006384	0		BRMS1L	0.918137	0.999982	-0.082297	0.0370925		BRMS1L	0.880817	0.925173	-0.13519	0.0551143
BROX	1	1	0.03612	0		BROX	0.977035	1	-0.096225	0.0100899		BROX	1	0.999982	-0.068712	0		BROX	1	0.999999	-0.031926	0
BRPF1	0.716989	1	-0.18895	0.144488		BRPF1	0.979162	0.963898	0.037857	0.0159689		BRPF1	1	0.999982	0.0049443	7.81737e-06		BRPF1	0.999155	0.999999	-0.060455	0.000367134
BRPF3	1	1	0.038816	0		BRPF3	1	1	0.020634	0		BRPF3	1	0.999982	0.025619	7.81737e-06		BRPF3	1	0.993056	0.081717	0.00302626
BRS3	1	1	-0.064772	0		BRS3	1	1	-0.03733	0		BRS3	0.969543	0.999982	-0.12233	0.0134329		BRS3	0.994161	0.999999	0.029077	4.34295e-07
BRSK1	0.533735	1	-0.23115	0.272674		BRSK1	1	1	-0.046958	0		BRSK1	1	0.999982	0.051219	7.81737e-06		BRSK1	1	0.999999	0.098583	4.34295e-07
BRSK2	1	1	0.11933	0		BRSK2	1	0.365209	0.28895	0.437459		BRSK2	1	0.999982	0.02173	7.81737e-06		BRSK2	1	0.925173	0.11102	0.0337771
BRWD1	1	1	0.026432	0		BRWD1	1	1	-0.0012993	0		BRWD1	1	0.999982	-0.028509	0		BRWD1	1	0.999999	-0.0049897	0
BRWD3	1	0.952772	-0.015305	0		BRWD3	1	1	0.10298	0		BRWD3	0.998299	0.999982	-0.0010423	0.000739364		BRWD3	1	0.991105	0.10776	0.00388033
BSCL2	1	1	-0.015198	0		BSCL2	1	1	-0.015319	0		BSCL2	1	0.877343	0.28405	0.0568306		BSCL2	1	0.814942	0.37498	0.0888733
BSDC1	0.919357	1	-0.16621	0.0365158		BSDC1	1	1	-0.05542	0		BSDC1	1	0.968341	0.1791	0.0139717		BSDC1	1	0.981476	0.11036	0.00812032
BSG	0.877829	1	-0.16419	0.0565901		BSG	1	1	0.017309	0		BSG	1	0.999982	-0.0097391	0		BSG	0.986233	0.999999	-0.046781	0.00602047
BSN	1	1	-0.068745	0		BSN	1	1	-0.075546	0		BSN	0.950664	0.999982	-0.15003	0.021973		BSN	1	0.993631	0.075394	0.00277487
BSND	1	1	-0.049104	0		BSND	0.937521	1	-0.2624	0.028019		BSND	1	0.999982	0.027074	7.81737e-06		BSND	1	0.960065	0.25042	0.0176994
BSPH1	0.81398	1	-0.19455	0.0893863		BSPH1	1	1	-0.059651	0		BSPH1	0.985607	0.999982	-0.12445	0.00629622		BSPH1	1	0.999999	0.030866	4.34295e-07
BSPRY	1	0.952772	0.12843	0.021011		BSPRY	0.904059	1	-0.057605	0.0438032		BSPRY	1	0.999982	0.035471	7.81737e-06		BSPRY	1	0.999999	0.089392	4.34295e-07
BST1	1	1	-0.054936	0		BST1	1	1	-0.063631	0		BST1	1	0.999982	-0.063722	0		BST1	1	0.999999	-0.012748	0
BST2	1	1	0.06846	0		BST2	1	1	0.00722	0		BST2	0.718168	0.985847	-0.31861	0.143774		BST2	1	0.999999	0.034578	4.34295e-07
BSX	1	1	-0.024632	0		BSX	1	0.983526	0.055366	0.00721415		BSX	1	0.999982	-0.011379	0		BSX	1	0.999999	0.027488	4.34295e-07
BTAF1	0.960599	0.967139	-0.13018	0.0174579		BTAF1	1	1	-0.050183	0		BTAF1	1	0.999982	-0.025363	0		BTAF1	1	0.999999	0.074228	4.34295e-07
BTBD1	0.859886	1	-0.19332	0.0655591		BTBD1	1	1	0.024536	0		BTBD1	1	0.993827	0.09562	0.00268921		BTBD1	1	0.925173	0.13907	0.0337771
BTBD10	0.970207	1	-0.03424	0.0131356		BTBD10	0.98344	1	-0.0051323	0.00725213		BTBD10	1	0.999982	0.018006	7.81737e-06		BTBD10	0.994161	0.999999	-0.029535	0.00254328
BTBD11	1	1	0.016697	0		BTBD11	1	1	-0.012236	0		BTBD11	1	0.987674	-0.028905	0		BTBD11	1	0.999999	-0.094663	0
BTBD16	1	1	0.07827	0		BTBD16	1	1	-0.05715	0		BTBD16	1	0.960273	0.018494	0.0176053		BTBD16	1	0.999999	-0.072497	0
BTBD17	1	1	0.11831	0		BTBD17	1	1	0.049999	0		BTBD17	0.957577	0.999982	-0.22599	0.0188263		BTBD17	1	0.975201	0.11756	0.0109059
BTBD18	1	1	0.03274	0		BTBD18	1	1	0.084119	0		BTBD18	1	0.999982	0.028715	7.81737e-06		BTBD18	1	0.986293	0.076158	0.00599405
BTBD19	1	1	-0.038149	0		BTBD19	0.939197	1	-0.085575	0.0272433		BTBD19	1	0.999982	-0.025065	0		BTBD19	1	0.999999	-0.016216	0
BTBD2	1	1	0.066618	0		BTBD2	0.958275	0.935985	0.013978	0.0287311		BTBD2	0.993567	0.999982	-0.080039	0.00280284		BTBD2	1	0.999999	-0.046552	0
BTBD3	1	1	0.048843	0		BTBD3	1	1	0.0030759	0		BTBD3	1	0.999982	-0.057137	0		BTBD3	1	0.999999	-0.013132	0
BTBD6	1	1	-0.080842	0		BTBD6	1	1	0.031509	0		BTBD6	1	0.999982	0.069639	7.81737e-06		BTBD6	1	0.999999	0.03738	4.34295e-07
BTBD7	1	1	0.065663	0		BTBD7	1	1	0.058764	0		BTBD7	1	0.982143	0.047684	0.00782527		BTBD7	1	0.999999	-0.064902	0
BTBD8	1	0.979005	0.12832	0.00921509		BTBD8	0.921652	1	-0.13394	0.035433		BTBD8	0.957577	0.999982	-0.1157	0.0188263		BTBD8	1	0.999999	-0.0050769	0
BTBD9	1	1	0.036789	0		BTBD9	1	0.970223	0.11416	0.0131284		BTBD9	0.950664	0.892805	0.026934	0.0492434		BTBD9	1	0.968773	0.14797	0.013778
BTC	0.845812	1	-0.16463	0.0727262		BTC	1	1	-0.055018	0		BTC	1	0.895188	0.20276	0.0480857		BTC	1	0.999999	-0.0098057	0
BTD	1	1	-0.0044145	0		BTD	0.997621	1	-0.045612	0.00103442		BTD	1	0.860495	0.17146	0.0652516		BTD	1	0.999999	-0.0054622	0
BTF3	1	1	-0.050979	0		BTF3	1	1	-0.047681	0		BTF3	0.937556	0.999982	-0.078178	0.0280028		BTF3	0.994161	0.999999	-0.1286	0.00254328
BTF3L4	0.830547	1	-0.21627	0.0806358		BTF3L4	0.949895	1	-0.14772	0.0223244		BTF3L4	1	0.952339	0.078862	0.0212084		BTF3L4	0.956917	0.999999	-0.1561	0.0191257
BTG1	1	0.967139	0.13518	0.0145111		BTG1	0.97218	1	-0.13341	0.0122533		BTG1	1	0.999982	0.072209	7.81737e-06		BTG1	0.994973	0.999999	-0.091254	0.0021887
BTG2	1	0.605176	0.27527	0.218118		BTG2	0.905474	1	-0.16325	0.043124		BTG2	1	0.999982	0.046393	7.81737e-06		BTG2	1	0.999999	-0.053687	0
BTG3	0.909217	1	-0.13472	0.0413325		BTG3	1	1	0.01255	0		BTG3	0.984744	0.999982	-0.1139	0.00667666		BTG3	1	0.999999	-0.021064	0
BTG4	1	1	-0.009074	0		BTG4	1	0.934986	0.16449	0.0291949		BTG4	0.994459	0.999982	-0.096996	0.00241312		BTG4	1	0.999999	0.063604	4.34295e-07
BTK	0.999022	1	-0.11788	0.000424948		BTK	1	1	0.013226	0		BTK	0.98878	0.999982	-0.13054	0.00490033		BTK	0.994161	0.999999	-0.10755	0.00254328
BTLA	1	0.9948	-0.085176	0		BTLA	0.809918	1	-0.23022	0.0915589		BTLA	1	0.994821	0.0825	0.00225506		BTLA	1	0.999999	-0.022557	0
BTN1A1	1	1	-0.08209	0		BTN1A1	0.939197	1	-0.040626	0.0272433		BTN1A1	1	0.999982	0.10338	7.81737e-06		BTN1A1	1	0.999999	0.042027	4.34295e-07
BTN2A1	1	1	0.06403	0		BTN2A1	1	1	-0.10785	0		BTN2A1	1	0.985847	0.11862	0.00619048		BTN2A1	1	0.999999	0.012871	4.34295e-07
BTN2A2	1	1	-0.036341	0		BTN2A2	1	1	0.092274	0		BTN2A2	1	0.965527	0.12824	0.0152356		BTN2A2	1	0.999999	0.087027	4.34295e-07
BTN3A1	1	1	0.096083	0		BTN3A1	1	1	-0.041305	0		BTN3A1	1	0.999982	0.066699	7.81737e-06		BTN3A1	0.973615	0.999999	-0.11435	0.0116127
BTN3A2	1	0.820619	0.13035	0.0858584		BTN3A2	1	1	-0.01006	0		BTN3A2	0.957577	0.999982	-0.10558	0.0188263		BTN3A2	0.97912	0.999999	-0.098068	0.00916408
BTN3A3	1	1	0.074151	0		BTN3A3	1	1	0.05647	0		BTN3A3	1	0.999982	-0.040687	0		BTN3A3	1	0.994101	0.076859	0.00256949
BTNL10	0.63637	1	-0.48007	0.19629		BTNL10	1	1	-0.072835	0		BTNL10	1	0.907228	0.098915	0.0422836		BTNL10	1	0.939769	0.18949	0.0269789
BTNL2	1	1	-0.046141	0		BTNL2	0.92603	1	-0.18846	0.0333749		BTNL2	1	0.999982	-0.030739	0		BTNL2	1	0.999999	0.093084	4.34295e-07
BTNL3	1	1	-0.016387	0		BTNL3	0.960357	1	-0.12021	0.0175673		BTNL3	1	0.987674	0.072737	0.00538638		BTNL3	1	0.999999	0.056905	4.34295e-07
BTNL8	1	1	0.058703	0		BTNL8	0.904059	1	-0.13227	0.0438032		BTNL8	1	0.999982	-0.032868	0		BTNL8	1	0.999999	-0.025125	0
BTNL9	0.716989	1	-0.15766	0.144488		BTNL9	1	1	-0.066419	0		BTNL9	0.958924	0.999982	-0.15238	0.0182158		BTNL9	1	0.999999	-0.075088	0
BTRC	1	1	-0.049557	0		BTRC	1	1	-0.057805	0		BTRC	1	0.921602	0.094394	0.0354566		BTRC	0.925819	0.996047	-0.054205	0.0334739
BUB1	1	1	-0.11448	0		BUB1	1	1	0.014622	0		BUB1	1	0.999982	0.021098	7.81737e-06		BUB1	1	0.999999	0.0091125	4.34295e-07
BUB1B	1	1	0.13192	0		BUB1B	1	1	0.11858	0		BUB1B	1	0.999982	0.14395	7.81737e-06		BUB1B	1	0.920806	-0.0056714	0
BUB3	0.818778	1	-0.32026	0.0868338		BUB3	1	1	-0.069145	0		BUB3	1	0.905504	-0.02624	0		BUB3	1	0.999999	-0.11742	0
BUD13	1	1	-0.10306	0		BUD13	1	1	0.039451	0		BUD13	1	0.999982	-0.080614	0		BUD13	0.978693	0.999999	-0.1396	0.00935352
BUD31	0.716989	1	-0.049082	0.144488		BUD31	1	1	0.052625	0		BUD31	0.932529	0.999982	-0.16215	0.0303377		BUD31	1	0.999999	-0.017706	0
BVES	1	0.365435	0.28221	0.43719		BVES	1	1	0.0028969	0		BVES	1	0.999982	-0.04677	0		BVES	1	0.999999	0.085437	4.34295e-07
BYSL	0.880308	1	-0.22236	0.0553654		BYSL	1	1	-0.0020948	0		BYSL	1	0.999982	-0.050883	0		BYSL	0.96655	0.999999	-0.15014	0.0147757
BZRAP1	0.772218	1	0.056323	0		BZRAP1	1	0.437109	0.2023	0.35941		BZRAP1	1	0.999982	-0.028741	0		BZRAP1	1	0.999999	-0.060418	0
BZW1	1	1	-0.043168	0		BZW1	0.982159	1	-0.048026	0.0078182		BZW1	1	0.987145	0.15636	0.00561905		BZW1	1	0.993056	0.13836	0.00302626
BZW2	1	1	-0.0047641	0		BZW2	1	1	-0.073999	0		BZW2	1	0.969411	0.091919	0.0134921		BZW2	1	0.968773	0.12287	0.013778
C10orf10	1	1	0.052111	0		C10orf10	0.786243	1	-0.0069955	0.104443		C10orf10	1	0.999982	0.074998	7.81737e-06		C10orf10	1	0.999999	0.013562	4.34295e-07
C10orf105	1	1	0.0581	0		C10orf105	1	1	0.057915	0		C10orf105	1	0.999982	0.023991	7.81737e-06		C10orf105	1	0.999999	-0.029066	0
C10orf107	1	1	-0.065406	0		C10orf107	1	1	0.0035101	0		C10orf107	1	0.999982	-0.071089	0		C10orf107	1	0.979998	0.11166	0.00877481
C10orf111	0.752647	1	-0.23085	0.123409		C10orf111	0.897915	1	-0.19106	0.0467648		C10orf111	1	0.968341	0.14861	0.0139717		C10orf111	1	0.999999	-0.089462	0
C10orf113	1	1	-0.01041	0		C10orf113	0.763904	1	-0.24619	0.116961		C10orf113	1	0.999982	0.060346	7.81737e-06		C10orf113	1	0.999999	0.069861	4.34295e-07
C10orf12	1	0.967918	0.098215	0.0141614		C10orf12	1	1	-0.042487	0		C10orf12	0.993567	0.999982	-0.079843	0.00280284		C10orf12	1	0.981476	-0.00099196	0
C10orf120	1	1	0.056992	0		C10orf120	0.760221	1	-0.23505	0.11906		C10orf120	1	0.825772	0.048104	0.0831398		C10orf120	1	0.999999	-0.0014295	0
C10orf126	0.896849	0.983197	-0.056714	0.0472807		C10orf126	1	1	-0.064036	0		C10orf126	0.993567	0.999982	-0.053635	0.00280284		C10orf126	1	0.999999	-0.041255	0
C10orf128	1	1	0.027613	0		C10orf128	1	1	0.026128	0		C10orf128	1	0.999982	0.019601	7.81737e-06		C10orf128	1	0.999999	-0.021948	0
C10orf131	1	1	-0.047371	0		C10orf131	1	0.707241	0.22567	0.150433		C10orf131	1	0.999982	0.03328	7.81737e-06		C10orf131	0.869707	0.999999	-0.14355	0.060627
C10orf142	1	1	-0.053724	0		C10orf142	1	1	-0.016738	0		C10orf142	1	0.999982	-0.032196	0		C10orf142	1	0.999999	0.043604	4.34295e-07
C10orf2	1	1	0.040335	0		C10orf2	1	1	0.028677	0		C10orf2	1	0.985847	0.24895	0.00619048		C10orf2	1	0.945808	0.19108	0.024197
C10orf25	1	1	0.041855	0		C10orf25	1	1	0.11041	0		C10orf25	0.957577	0.999982	-0.13077	0.0188263		C10orf25	1	0.999999	-0.083802	0
C10orf32	1	1	0.050563	0		C10orf32	1	1	-0.10988	0		C10orf32	1	0.618842	0.30557	0.20842		C10orf32	0.904889	0.999999	-0.1701	0.0434047
C10orf35	1	1	-0.038776	0		C10orf35	1	1	-0.023493	0		C10orf35	1	0.999982	-0.011878	0		C10orf35	1	0.999999	0.039482	4.34295e-07
C10orf53	0.988513	1	-0.12733	0.00501761		C10orf53	0.964158	1	-0.24899	0.0158518		C10orf53	1	0.968341	0.14753	0.0139717		C10orf53	0.86899	0.999999	-0.1988	0.0609852
C10orf54	1	0.901624	-0.037683	0		C10orf54	1	1	-0.046356	0		C10orf54	1	0.999982	-0.042868	0		C10orf54	0.925819	0.999999	-0.040292	0.0334739
C10orf55	0.930029	1	-0.19093	0.0315035		C10orf55	1	1	0.041311	0		C10orf55	0.988415	0.985847	0.099067	0.00619048		C10orf55	0.988535	0.999999	-0.12733	0.00500795
C10orf62	1	1	0.043631	0		C10orf62	1	1	0.13502	0		C10orf62	1	0.960273	0.062478	0.0176053		C10orf62	1	0.925173	0.18685	0.0337771
C10orf67	1	1	-0.0049237	0		C10orf67	1	1	0.045971	0		C10orf67	1	0.999982	-0.019758	0		C10orf67	1	0.999999	0.032636	4.34295e-07
C10orf71	1	0.952772	0.14031	0.021011		C10orf71	1	0.999453	0.17158	0.000237624		C10orf71	0.97843	0.999982	-0.13417	0.00947024		C10orf71	0.963523	0.999999	-0.089465	0.0161379
C10orf76	1	0.821386	0.095153	0.0854527		C10orf76	1	1	0.026038	0		C10orf76	1	0.977206	0.019742	0.0100139		C10orf76	0.933275	0.999999	-0.10916	0.0299904
C10orf82	0.999708	1	0.0045813	0		C10orf82	1	1	0.051648	0		C10orf82	1	0.999982	-0.065574	0		C10orf82	1	0.999999	0.042049	4.34295e-07
C10orf88	1	1	-0.098308	0		C10orf88	1	1	-0.046585	0		C10orf88	0.994779	0.999982	-0.10289	0.00227339		C10orf88	1	0.981476	0.015833	0.00812032
C10orf90	0.969177	1	-0.052179	0.0135969		C10orf90	1	1	0.040486	0		C10orf90	1	0.999982	0.01355	7.81737e-06		C10orf90	1	0.999999	-0.021224	0
C10orf91	1	0.901624	0.17327	0.0449745		C10orf91	1	1	0.073513	0		C10orf91	1	0.971521	0.12223	0.0125478		C10orf91	1	0.967723	0.13089	0.0142489
C10orf95	0.934907	1	-0.18542	0.0292316		C10orf95	1	0.661663	0.017672	0.179363		C10orf95	1	0.999982	-0.035234	0		C10orf95	1	0.999999	-0.059576	0
C10orf99	1	0.942784	0.17451	0.0255878		C10orf99	1	1	-0.08178	0		C10orf99	1	0.999982	0.034865	7.81737e-06		C10orf99	0.874915	0.999999	-0.011669	0.0580341
C11orf1	1	0.940381	0.16899	0.0266962		C11orf1	1	1	-0.0011353	0		C11orf1	1	0.999982	0.045232	7.81737e-06		C11orf1	1	0.999999	-0.0020557	0
C11orf16	1	1	0.021573	0		C11orf16	1	0.935635	0.1179	0.0288935		C11orf16	1	0.985847	0.04448	0.00619048		C11orf16	1	0.999999	0.00083888	4.34295e-07
C11orf21	1	1	0.072608	0		C11orf21	1	1	-0.0025031	0		C11orf21	1	0.999982	-0.041122	0		C11orf21	1	0.999999	-0.011174	0
C11orf24	1	1	0.079092	0		C11orf24	0.862199	1	-0.15194	0.0643925		C11orf24	1	0.999982	0.054032	7.81737e-06		C11orf24	1	0.999999	0.024686	4.34295e-07
C11orf30	1	0.991971	0.10506	0.00350102		C11orf30	1	0.89072	0.20584	0.0502588		C11orf30	1	0.984637	0.15882	0.00672385		C11orf30	0.935109	0.999999	-0.18139	0.0291378
C11orf31	1	0.88808	0.3043	0.0515479		C11orf31	0.939197	1	0.004907	0		C11orf31	1	0.999982	-0.035851	0		C11orf31	1	0.999999	0.0051915	4.34295e-07
C11orf40	1	1	0.099558	0		C11orf40	1	0.955134	0.2213	0.0199357		C11orf40	1	0.999982	-0.027537	0		C11orf40	1	0.993631	0.10556	0.00277487
C11orf42	1	1	0.057545	0		C11orf42	1	1	0.12893	0		C11orf42	0.971375	0.999982	-0.042651	0.0126131		C11orf42	1	0.999999	-0.027454	0
C11orf44	1	0.911046	0.15421	0.0404597		C11orf44	1	1	0.045987	0		C11orf44	1	0.999982	-0.03891	0		C11orf44	1	0.999999	-0.009734	0
C11orf45	1	0.822625	0.13101	0.0847981		C11orf45	1	1	0.006447	0		C11orf45	1	0.93713	0.11794	0.0282002		C11orf45	1	0.814942	0.18162	0.0888733
C11orf49	1	1	-0.043821	0		C11orf49	1	0.513831	0.2803	0.28918		C11orf49	1	0.999982	-0.06916	0		C11orf49	1	0.999999	-0.0092379	0
C11orf52	1	1	0.056209	0		C11orf52	1	0.928272	0.19258	0.0323247		C11orf52	1	0.999982	-0.0088546	0		C11orf52	1	0.999999	-0.095039	0
C11orf53	1	0.940381	0.09303	0.0266962		C11orf53	1	1	0.021731	0		C11orf53	1	0.999982	0.039542	7.81737e-06		C11orf53	0.927505	0.999999	-0.070141	0.0326837
C11orf54	1	1	0.047346	0		C11orf54	1	0.666418	0.26487	0.176253		C11orf54	1	0.999982	0.11991	7.81737e-06		C11orf54	1	0.999999	0.091024	4.34295e-07
C11orf57	0.939363	1	-0.20159	0.0271665		C11orf57	1	1	0.037213	0		C11orf57	1	0.971368	0.12844	0.0126162		C11orf57	1	0.999999	0.0020504	4.34295e-07
C11orf58	1	1	0.011434	0		C11orf58	1	0.835075	0.19191	0.0782745		C11orf58	0.839048	0.999982	-0.16878	0.0762132		C11orf58	0.96655	0.999999	-0.092741	0.0147757
C11orf63	1	1	0.088881	0		C11orf63	1	1	-0.012288	0		C11orf63	1	0.910888	0.14114	0.040535		C11orf63	1	0.932313	0.16482	0.0304383
C11orf65	0.716989	1	-0.2058	0.144488		C11orf65	1	0.60091	0.18296	0.221191		C11orf65	0.766702	0.999982	-0.24974	0.115373		C11orf65	1	0.999999	0.045216	4.34295e-07
C11orf68	1	0.983439	0.13892	0.00725257		C11orf68	1	1	0.098291	0		C11orf68	1	0.999982	-0.056072	0		C11orf68	0.992013	0.999999	-0.00078721	0.00348264
C11orf70	0.934907	0.940381	0.18463	0.0266962		C11orf70	1	0.360482	0.32069	0.443116		C11orf70	1	0.999982	-0.10639	0		C11orf70	0.970169	0.999999	-0.12162	0.0131526
C11orf71	1	0.940381	0.19952	0.0266962		C11orf71	1	0.896002	0.18835	0.047691		C11orf71	1	0.999982	0.040522	7.81737e-06		C11orf71	1	0.999999	-0.045207	0
C11orf73	1	1	-0.039118	0		C11orf73	1	1	0.054988	0		C11orf73	1	0.802338	0.22876	0.0956426		C11orf73	0.84323	0.999999	-0.13081	0.074054
C11orf74	1	0.983197	0.11811	0.00735946		C11orf74	1	0.903418	0.16606	0.0441113		C11orf74	1	0.999982	-0.00082486	0		C11orf74	1	0.993631	0.027179	0.00277487
C11orf80	1	1	0.10355	0		C11orf80	1	0.677978	0.34655	0.168784		C11orf80	1	0.999982	0.073671	7.81737e-06		C11orf80	1	0.999999	0.084224	4.34295e-07
C11orf84	1	1	0.018994	0		C11orf84	1	1	0.060717	0		C11orf84	1	0.999982	0.053659	7.81737e-06		C11orf84	0.99718	0.999999	-0.031804	0.00122644
C11orf85	1	0.983197	0.11972	0.00735946		C11orf85	1	0.993679	0.1348	0.00275389		C11orf85	1	0.935966	0.23894	0.0287399		C11orf85	1	0.999999	-0.057306	0
C11orf86	0.970207	1	-0.12578	0.0131356		C11orf86	1	1	0.02594	0		C11orf86	0.957577	0.999982	-0.27565	0.0188263		C11orf86	0.965558	0.999999	0.073911	4.34295e-07
C11orf87	1	1	-0.084958	0		C11orf87	1	0.923973	0.068553	0.0343407		C11orf87	1	0.925086	0.15037	0.0338179		C11orf87	1	0.999999	-0.06536	0
C11orf88	1	1	-0.039606	0		C11orf88	1	0.2165	0.37054	0.664542		C11orf88	0.969543	0.999982	-0.18335	0.0134329		C11orf88	1	0.765297	0.25174	0.11617
C11orf91	1	0.795059	0.24643	0.0996006		C11orf91	1	1	0.010344	0		C11orf91	1	0.987508	0.077902	0.00545938		C11orf91	1	0.986293	0.13111	0.00599405
C11orf94	0.970207	1	0.0069392	0		C11orf94	1	1	-0.020614	0		C11orf94	1	0.913797	0.2348	0.0391503		C11orf94	0.96655	0.993631	-0.13254	0.0147757
C11orf95	1	1	0.07368	0		C11orf95	1	0.932497	0.19262	0.0303526		C11orf95	1	0.892805	0.13089	0.0492434		C11orf95	1	0.999999	0.064003	4.34295e-07
C11orf96	1	1	0.06125	0		C11orf96	0.958275	1	0.095289	0		C11orf96	1	0.999982	-0.025396	0		C11orf96	1	0.932313	0.090871	0.0304383
C11orf97	1	1	0.03504	0		C11orf97	1	1	-0.0050101	0		C11orf97	0.927387	0.999982	-0.10685	0.032739		C11orf97	0.999179	0.999999	-0.024439	0.000356702
C11orf98	1	1	0.091106	0		C11orf98	1	1	0.080208	0		C11orf98	1	0.999982	-0.042209	0		C11orf98	1	0.765297	0.19615	0.11617
C12orf10	0.95389	1	-0.16844	0.0205017		C12orf10	1	1	-0.0097501	0		C12orf10	1	0.999982	0.024304	7.81737e-06		C12orf10	1	0.999999	0.094351	4.34295e-07
C12orf29	1	1	0.058269	0		C12orf29	0.982159	1	-0.13217	0.0078182		C12orf29	0.860336	0.999982	-0.18743	0.0653319		C12orf29	0.863236	0.999999	-0.20651	0.0638705
C12orf4	1	1	0.10675	0		C12orf4	1	1	0.019759	0		C12orf4	1	0.999982	0.00051862	7.81737e-06		C12orf4	1	0.999999	-0.021269	0
C12orf40	1	0.861071	0.1955	0.064961		C12orf40	0.997621	0.847153	0.17118	0.0720381		C12orf40	0.902507	0.999982	-0.23354	0.0445494		C12orf40	0.868957	0.999999	-0.19837	0.0610017
C12orf42	1	1	0.00075537	0		C12orf42	0.981612	1	-0.090599	0.00806014		C12orf42	1	0.999982	-0.068095	0		C12orf42	1	0.999999	0.021353	4.34295e-07
C12orf43	1	1	-0.055724	0		C12orf43	0.813765	1	-0.25231	0.089501		C12orf43	0.98878	0.999982	-0.086255	0.00490033		C12orf43	1	0.999999	0.056464	4.34295e-07
C12orf45	1	0.770162	0.06502	0.113418		C12orf45	1	1	-0.02525	0		C12orf45	0.988415	0.999982	-0.10135	0.00506067		C12orf45	1	0.999999	-0.090311	0
C12orf49	1	0.855594	0.17814	0.0677323		C12orf49	1	1	0.07722	0		C12orf49	0.682374	0.999982	-0.21759	0.165978		C12orf49	0.701086	0.999999	-0.15083	0.154229
C12orf50	1	1	0.0016995	0		C12orf50	1	1	-0.090803	0		C12orf50	0.966327	0.999982	-0.058552	0.0148759		C12orf50	0.992013	0.999999	-0.10135	0.00348264
C12orf54	1	1	0.054618	0		C12orf54	1	1	-0.091436	0		C12orf54	1	0.999982	0.056542	7.81737e-06		C12orf54	0.991619	0.999999	-0.10808	0.00365516
C12orf56	1	0.940381	0.019589	0.0266962		C12orf56	0.807736	1	-0.25587	0.0927306		C12orf56	0.859274	0.999982	-0.22991	0.0658683		C12orf56	1	0.957341	0.1266	0.0189333
C12orf57	1	0.602512	0.26792	0.220034		C12orf57	1	1	-0.015416	0		C12orf57	1	0.956106	0.18069	0.019494		C12orf57	0.970491	0.993056	0.096311	0.00302626
C12orf60	1	0.99264	0.10584	0.00320823		C12orf60	1	1	0.0033528	0		C12orf60	1	0.999982	0.020887	7.81737e-06		C12orf60	1	0.87667	0.2475	0.0571639
C12orf65	1	1	0.078307	0		C12orf65	1	1	-0.038183	0		C12orf65	0.836193	0.999982	-0.20506	0.0776935		C12orf65	1	0.999999	-0.022273	0
C12orf66	1	1	-0.14528	0		C12orf66	1	1	0.032052	0		C12orf66	1	0.999982	-0.010628	0		C12orf66	1	0.999999	0.0089509	4.34295e-07
C12orf71	1	1	0.0076001	0		C12orf71	1	1	-0.0016986	0		C12orf71	0.97791	0.999982	-0.11879	0.00970111		C12orf71	1	0.968773	0.048824	0.013778
C12orf73	0.970207	1	-0.054809	0.0131356		C12orf73	1	0.602875	0.16979	0.219773		C12orf73	0.836193	0.999982	-0.01703	0.0776935		C12orf73	0.97912	0.999999	-0.11218	0.00916408
C12orf74	0.97418	0.980796	0.080015	0.00842131		C12orf74	0.969463	1	-0.092002	0.0134688		C12orf74	0.97791	0.999982	-0.1376	0.00970111		C12orf74	1	0.999999	-0.086161	0
C12orf75	1	0.978637	0.11121	0.00937837		C12orf75	1	0.970223	0.078601	0.0131284		C12orf75	1	0.999982	0.087695	7.81737e-06		C12orf75	1	0.999999	-0.043978	0
C12orf76	1	0.900269	0.11099	0.0456277		C12orf76	1	1	-0.026508	0		C12orf76	1	0.999982	0.079395	7.81737e-06		C12orf76	1	0.999999	0.051252	4.34295e-07
C12orf77	1	1	-0.072838	0		C12orf77	0.986789	1	-0.067922	0.0057757		C12orf77	1	0.999982	0.030969	7.81737e-06		C12orf77	1	0.999999	0.037502	4.34295e-07
C12orf79	1	1	0.0015418	0		C12orf79	1	1	-0.080179	0		C12orf79	1	0.999982	-0.026541	0		C12orf79	1	0.999999	-0.0029717	0
C12orf80	0.95389	1	0.002855	0		C12orf80	0.98344	0.993679	-0.004514	0.00725213		C12orf80	1	0.980448	0.14225	0.00857544		C12orf80	0.84788	0.999999	-0.054215	0.0716656
C14orf1	0.948479	1	-0.16079	0.0229723		C14orf1	1	0.390659	0.18352	0.408202		C14orf1	0.969543	0.999982	-0.15975	0.0134329		C14orf1	1	0.999999	-0.018651	0
C14orf105	1	1	0.043677	0		C14orf105	0.807736	1	-0.11687	0.0927306		C14orf105	0.950353	0.999982	-0.15339	0.022115		C14orf105	1	0.999999	-0.019672	0
C14orf119	1	1	0.1045	0		C14orf119	0.977035	1	-0.1132	0.0100899		C14orf119	0.998299	0.999982	0.032995	7.81737e-06		C14orf119	1	0.999999	-0.061771	0
C14orf132	1	1	0.054216	0		C14orf132	1	1	0.01968	0		C14orf132	1	0.999982	-0.033515	0		C14orf132	1	0.828134	0.17722	0.0818994
C14orf142	0.944197	1	0.042972	0		C14orf142	1	1	-0.068311	0		C14orf142	0.978092	0.999982	-0.2373	0.00962029		C14orf142	0.999155	0.932313	0.15079	0.0304383
C14orf159	0.97418	1	-0.098418	0.0113608		C14orf159	1	1	0.11436	0		C14orf159	1	0.987674	0.096626	0.00538638		C14orf159	1	0.968773	0.06192	0.013778
C14orf166	1	1	-0.030512	0		C14orf166	1	1	-0.044581	0		C14orf166	1	0.999982	-0.0056306	0		C14orf166	1	0.993631	0.081247	0.00277487
C14orf169	1	1	-0.00050596	0		C14orf169	1	0.689424	0.22439	0.161514		C14orf169	1	0.999982	-0.0079084	0		C14orf169	1	0.999999	-0.054459	0
C14orf177	1	1	0.066322	0		C14orf177	1	1	0.045979	0		C14orf177	1	0.973843	-0.025779	0		C14orf177	1	0.999999	-0.003756	0
C14orf178	1	0.983197	0.0512	0.00735946		C14orf178	0.958275	1	-0.087169	0.0185098		C14orf178	0.957577	0.999982	-0.1434	0.0188263		C14orf178	1	0.999999	0.012628	4.34295e-07
C14orf180	1	1	-0.048831	0		C14orf180	1	1	-0.051269	0		C14orf180	1	0.999982	-0.090416	0		C14orf180	0.942117	0.999999	-0.10912	0.0258952
C14orf2	1	1	0.068266	0		C14orf2	1	1	0.0062605	0		C14orf2	1	0.847371	0.25517	0.0719264		C14orf2	1	0.999999	-0.051078	0
C14orf28	1	0.656053	0.22816	0.183061		C14orf28	1	1	0.1433	0		C14orf28	0.987277	0.999982	-0.11988	0.00556098		C14orf28	1	0.925173	0.18065	0.0337771
C14orf37	1	1	0.092257	0		C14orf37	1	1	-0.050137	0		C14orf37	1	0.999982	-0.063829	0		C14orf37	1	0.968773	0.11471	0.013778
C14orf39	1	1	0.039474	0		C14orf39	1	1	-0.0087557	0		C14orf39	1	0.999982	-0.054435	0		C14orf39	0.973857	0.999999	-0.11081	0.0115048
C14orf79	1	1	-0.01247	0		C14orf79	0.972273	1	-0.088612	0.0122118		C14orf79	1	0.999982	0.030935	7.81737e-06		C14orf79	1	0.999999	0.011561	4.34295e-07
C14orf80	1	1	-0.055363	0		C14orf80	1	1	0.075324	0		C14orf80	1	0.73523	0.18919	0.133577		C14orf80	1	0.999999	0.040964	4.34295e-07
C14orf93	1	0.952772	0.10761	0.021011		C14orf93	1	1	0.089084	0		C14orf93	1	0.993827	0.10248	0.00268921		C14orf93	0.97912	0.999999	-0.10787	0.00916408
C15orf26	1	1	0.11943	0		C15orf26	1	1	0.12004	0		C15orf26	0.969543	0.999982	-0.065814	0.0134329		C15orf26	0.969741	0.999999	-0.11531	0.0133442
C15orf27	1	1	0.0038548	0		C15orf27	0.960357	1	-0.14757	0.0175673		C15orf27	0.9711	0.999982	-0.13581	0.012736		C15orf27	1	0.999999	-0.012224	0
C15orf32	1	1	0.014292	0		C15orf32	0.972273	1	-0.08323	0.0122118		C15orf32	1	0.999982	-0.11409	0		C15orf32	1	0.999999	-0.070124	0
C15orf38-AP3S2	0.97418	0.829353	0.032169	0.0812606		C15orf38-AP3S2	1	1	0.033978	0		C15orf38-AP3S2	0.98878	0.999982	-0.093754	0.00490033		C15orf38-AP3S2	1	0.999999	0.055628	4.34295e-07
C15orf39	0.95389	1	-0.13201	0.0205017		C15orf39	1	1	0.070529	0		C15orf39	1	0.987674	0.080836	0.00538638		C15orf39	1	0.999999	0.069924	4.34295e-07
C15orf40	1	1	0.021472	0		C15orf40	1	1	0.01875	0		C15orf40	1	0.977206	0.060659	0.0100139		C15orf40	1	0.851563	0.22814	0.0697832
C15orf41	1	1	-0.1233	0		C15orf41	1	1	-0.017168	0		C15orf41	1	0.999982	0.11014	7.81737e-06		C15orf41	1	0.83383	0.22296	0.0789225
C15orf43	1	1	0.058406	0		C15orf43	0.989182	1	-0.081103	0.0047238		C15orf43	1	0.656644	0.15528	0.18267		C15orf43	1	0.999999	0.031677	4.34295e-07
C15orf48	1	1	0.073291	0		C15orf48	1	1	0.044805	0		C15orf48	1	0.999982	0.006182	7.81737e-06		C15orf48	0.99718	0.999999	-0.050366	0.00122644
C15orf52	0.878648	1	-0.21144	0.0561851		C15orf52	0.85703	1	0.10765	0		C15orf52	1	0.981432	0.10578	0.00813979		C15orf52	1	0.999999	-0.010795	0
C15orf53	1	1	0.023598	0		C15orf53	1	1	-0.064701	0		C15orf53	1	0.999982	0.046854	7.81737e-06		C15orf53	1	0.999999	0.033971	4.34295e-07
C15orf54	1	1	-0.013293	0		C15orf54	1	0.79946	0.15422	0.0972033		C15orf54	1	0.999982	0.049675	7.81737e-06		C15orf54	1	0.984003	0.0071232	0.00700358
C15orf56	1	0.822625	0.12205	0.0847981		C15orf56	0.904059	1	-0.10784	0.0438032		C15orf56	1	0.999982	0.080354	7.81737e-06		C15orf56	1	0.90104	0.11501	0.0452559
C15orf57	0.900218	1	-0.1817	0.0456523		C15orf57	0.900951	1	-0.20832	0.0452988		C15orf57	1	0.894215	0.22668	0.048558		C15orf57	0.988535	0.999999	-0.019931	0.00500795
C15orf59	0.909217	1	-0.13714	0.0413325		C15orf59	0.958275	1	-0.11529	0.0185098		C15orf59	1	0.999982	0.072398	7.81737e-06		C15orf59	1	0.999999	0.0628	4.34295e-07
C15orf61	0.904187	1	-0.16733	0.0437417		C15orf61	1	1	0.040177	0		C15orf61	1	0.586617	0.051556	0.231645		C15orf61	1	0.815867	0.019772	0.0883806
C15orf62	1	0.707028	0.12126	0.150563		C15orf62	1	1	0.011898	0		C15orf62	1	0.999982	-0.019654	0		C15orf62	1	0.999999	0.039995	4.34295e-07
C15orf65	0.944197	1	-0.13166	0.0249374		C15orf65	1	1	0.065021	0		C15orf65	1	0.968341	0.16179	0.0139717		C15orf65	1	0.999999	-0.01917	0
C16orf13	1	1	-0.059588	0		C16orf13	1	1	0.025151	0		C16orf13	1	0.999982	0.072546	7.81737e-06		C16orf13	1	0.968773	0.088475	0.013778
C16orf45	1	1	-0.054636	0		C16orf45	0.997621	1	-0.064198	0.00103442		C16orf45	1	0.999982	-0.10406	0		C16orf45	1	0.999999	-0.0025331	0
C16orf46	1	1	0.096941	0		C16orf46	0.911553	1	-0.12863	0.0402181		C16orf46	0.983032	0.999982	-0.12592	0.00743234		C16orf46	1	0.968773	0.11533	0.013778
C16orf47	1	1	0.066946	0		C16orf47	1	1	0.042885	0		C16orf47	0.998299	0.999982	-0.095305	0.000739364		C16orf47	1	0.999999	-0.03413	0
C16orf52	1	1	0.009172	0		C16orf52	1	1	-0.024243	0		C16orf52	1	0.999982	-0.0069798	0		C16orf52	1	0.999999	0.021926	4.34295e-07
C16orf54	1	1	0.05901	0		C16orf54	1	1	0.0073539	0		C16orf54	1	0.999982	0.07254	7.81737e-06		C16orf54	0.973857	0.999999	-0.099772	0.0115048
C16orf58	0.637444	1	-0.17307	0.195558		C16orf58	0.567354	1	-0.21151	0.246146		C16orf58	0.656784	0.999982	-0.25883	0.182577		C16orf58	0.962712	0.905079	-0.084565	0.0165036
C16orf59	1	1	-0.010609	0		C16orf59	1	1	0.052676	0		C16orf59	0.998299	0.999982	-0.045659	0.000739364		C16orf59	1	0.968773	-0.0012181	0
C16orf62	1	1	0.03135	0		C16orf62	1	1	-0.060699	0		C16orf62	1	0.999982	0.088098	7.81737e-06		C16orf62	1	0.999999	0.064458	4.34295e-07
C16orf70	0.749635	1	-0.11674	0.12515		C16orf70	1	1	0.026917	0		C16orf70	1	0.999982	-0.068577	0		C16orf70	1	0.979728	0.087053	0.00889448
C16orf71	1	1	0.067925	0		C16orf71	0.963499	1	-0.16913	0.0161487		C16orf71	1	0.974311	0.15076	0.0113024		C16orf71	1	0.999999	-0.032168	0
C16orf72	0.991374	1	-0.13158	0.00376248		C16orf72	0.963499	1	-0.10558	0.0161487		C16orf72	1	0.997387	0.1059	0.0011363		C16orf72	1	0.999999	0.0074198	4.34295e-07
C16orf74	0.934657	0.975895	-0.010846	0.0293477		C16orf74	0.710985	0.737676	0.14483	0.132134		C16orf74	1	0.999982	-0.042384	0		C16orf74	1	0.999999	0.064987	4.34295e-07
C16orf78	1	0.983197	0.095653	0.00735946		C16orf78	1	1	-0.029624	0		C16orf78	1	0.999982	0.069807	7.81737e-06		C16orf78	1	0.999999	0.060531	4.34295e-07
C16orf82	0.904187	1	-0.10506	0.0437417		C16orf82	0.97098	1	-0.14677	0.0127897		C16orf82	1	0.981976	0.13936	0.00789913		C16orf82	0.84788	0.999999	-0.085735	0.0716656
C16orf86	1	1	0.04852	0		C16orf86	1	0.961182	0.13994	0.0171944		C16orf86	1	0.999982	0.029726	7.81737e-06		C16orf86	1	0.999999	-0.012236	0
C16orf87	0.885132	1	-0.13759	0.052992		C16orf87	0.947432	1	0.095193	0		C16orf87	1	0.999982	0.029512	7.81737e-06		C16orf87	0.973857	0.999999	-0.09998	0.0115048
C16orf89	0.831568	1	-0.042637	0.0801022		C16orf89	0.964043	1	0.057145	0		C16orf89	1	0.999982	0.043306	7.81737e-06		C16orf89	0.779425	0.999999	-0.22658	0.108226
C16orf90	1	1	0.0055829	0		C16orf90	1	1	-0.024237	0		C16orf90	1	0.867731	0.1955	0.0616149		C16orf90	1	0.999999	-0.042184	0
C16orf91	1	1	0.030429	0		C16orf91	1	1	-0.065085	0		C16orf91	1	0.846899	0.12751	0.0721684		C16orf91	0.999155	0.95256	-0.016214	0.000367134
C16orf92	1	0.969566	0.12595	0.0134226		C16orf92	1	1	-0.039847	0		C16orf92	1	0.999982	0.05788	7.81737e-06		C16orf92	1	0.968773	0.13805	0.013778
C16orf93	1	0.67544	0.27174	0.170413		C16orf93	0.941409	1	-0.1722	0.0262217		C16orf93	1	0.999982	0.0041317	7.81737e-06		C16orf93	1	0.999999	0.031552	4.34295e-07
C16orf95	0.995024	1	-0.1441	0.00216644		C16orf95	0.950056	1	-0.15251	0.0222508		C16orf95	1	0.999982	0.050824	7.81737e-06		C16orf95	1	0.999999	0.039127	4.34295e-07
C16orf96	1	0.87083	0.16618	0.0600666		C16orf96	1	0.372589	0.27504	0.42877		C16orf96	1	0.703353	0.1417	0.152827		C16orf96	1	0.9637	-0.043206	0
C16orf97	1	0.828618	0.20394	0.0816456		C16orf97	1	1	0.094637	0		C16orf97	1	0.987674	0.099425	0.00538638		C16orf97	1	0.925173	0.12924	0.0337771
C17orf100	1	0.894832	0.17958	0.0482585		C17orf100	1	1	0.11228	0		C17orf100	0.718168	0.999982	-0.30725	0.143774		C17orf100	1	0.999999	0.011523	4.34295e-07
C17orf102	1	1	0.1122	0		C17orf102	1	1	-0.040655	0		C17orf102	1	0.999982	-0.0079767	0		C17orf102	0.9134	0.999999	-0.10356	0.039339
C17orf104	1	0.978637	0.12961	0.00937837		C17orf104	1	1	0.073472	0		C17orf104	0.958924	0.999982	-0.15876	0.0182158		C17orf104	0.951025	0.999999	-0.19711	0.0218081
C17orf105	1	0.987926	0.12624	0.00527558		C17orf105	1	1	0.049402	0		C17orf105	1	0.999982	-0.054223	0		C17orf105	1	0.999999	0.039564	4.34295e-07
C17orf107	1	1	0.019905	0		C17orf107	0.980772	1	0.02725	0		C17orf107	1	0.999982	-0.035848	0		C17orf107	1	0.999999	-0.044597	0
C17orf112	1	0.952772	-0.03718	0		C17orf112	1	0.950945	0.1629	0.0218446		C17orf112	1	0.999982	-0.0075374	0		C17orf112	1	0.981476	0.11724	0.00812032
C17orf47	1	0.940381	0.038266	0.0266962		C17orf47	1	1	0.064392	0		C17orf47	1	0.999982	0.055572	7.81737e-06		C17orf47	1	0.999999	-0.050848	0
C17orf49	1	0.9929	0.091396	0.00309449		C17orf49	1	0.785495	0.076031	0.104857		C17orf49	1	0.999982	-0.02762	0		C17orf49	0.325683	0.999999	-0.031729	0.487205
C17orf50	1	0.980514	-0.016013	0		C17orf50	1	1	-0.014101	0		C17orf50	1	0.999982	0.017977	7.81737e-06		C17orf50	1	0.983983	0.061599	0.0070124
C17orf51	1	1	-0.038948	0		C17orf51	1	1	0.095396	0		C17orf51	0.973244	0.999982	-0.14037	0.0117783		C17orf51	0.925819	0.999999	-0.033151	0.0334739
C17orf53	0.547372	1	-0.3394	0.261717		C17orf53	0.987555	1	-0.073723	0.00543871		C17orf53	1	0.999982	0.078601	7.81737e-06		C17orf53	1	0.959544	0.11081	0.0179351
C17orf58	1	1	-0.058587	0		C17orf58	1	1	0.090379	0		C17orf58	1	0.999982	-0.02239	0		C17orf58	1	0.999999	0.078483	4.34295e-07
C17orf59	1	0.75834	0.23806	0.120136		C17orf59	1	1	0.038614	0		C17orf59	1	0.999982	-0.034441	0		C17orf59	1	0.999999	0.0096302	4.34295e-07
C17orf62	1	0.942952	0.13826	0.0255104		C17orf62	1	1	0.056405	0		C17orf62	1	0.999982	0.090083	7.81737e-06		C17orf62	0.86899	0.999999	-0.12733	0.0609852
C17orf64	1	0.940381	0.18702	0.0266962		C17orf64	1	1	0.046339	0		C17orf64	0.957577	0.999982	-0.14182	0.0188263		C17orf64	0.994161	0.999999	-0.060801	0.00254328
C17orf67	1	1	0.027992	0		C17orf67	0.956067	1	-0.13158	0.0195117		C17orf67	0.950664	0.999982	-0.10384	0.021973		C17orf67	1	0.999999	0.063043	4.34295e-07
C17orf70	1	1	0.033397	0		C17orf70	0.862199	0.992796	-0.014007	0.0643925		C17orf70	1	0.999982	-0.058153	0		C17orf70	0.84788	0.999999	-0.19289	0.0716656
C17orf74	1	1	-0.038306	0		C17orf74	0.945326	1	0.11797	0		C17orf74	1	0.999982	0.094082	7.81737e-06		C17orf74	1	0.979044	0.0012459	0.00919779
C17orf75	0.980886	1	-0.08073	0.00838146		C17orf75	1	1	-0.022579	0		C17orf75	0.969543	0.999982	-0.032459	0.0134329		C17orf75	0.863236	0.999999	-0.1721	0.0638705
C17orf77	1	0.919874	0.073601	0.0362717		C17orf77	1	1	0.058055	0		C17orf77	1	0.999982	0.076954	7.81737e-06		C17orf77	1	0.999999	-0.016547	0
C17orf78	0.970207	0.901624	0.069021	0.0449745		C17orf78	1	1	-0.071835	0		C17orf78	1	0.999982	-0.0043318	0		C17orf78	1	0.999999	0.049193	4.34295e-07
C17orf80	1	1	0.040632	0		C17orf80	1	1	0.11046	0		C17orf80	0.98878	0.999982	-0.11223	0.00490033		C17orf80	1	0.999999	0.063572	4.34295e-07
C17orf82	1	1	0.012209	0		C17orf82	1	1	0.028785	0		C17orf82	0.973301	0.999982	-0.14975	0.0117528		C17orf82	0.973857	0.999999	-0.039559	0.0115048
C17orf85	1	1	0.033551	0		C17orf85	1	1	-0.07147	0		C17orf85	0.969543	0.999982	-0.030149	0.0134329		C17orf85	0.999179	0.999999	-0.086259	0.000356702
C17orf89	1	0.30198	0.36169	0.520022		C17orf89	1	0.884106	0.17072	0.0534957		C17orf89	1	0.999982	0.074572	7.81737e-06		C17orf89	1	0.999999	-0.10703	0
C17orf96	1	1	0.026457	0		C17orf96	1	0.999453	0.12034	0.000237624		C17orf96	0.971375	0.999982	-0.05917	0.0126131		C17orf96	1	0.996047	-0.053149	0
C17orf97	1	1	-0.1057	0		C17orf97	1	0.996541	-8.4724e-05	0		C17orf97	1	0.999982	0.055575	7.81737e-06		C17orf97	0.991926	0.993631	0.14947	0.00277487
C17orf98	1	1	-0.15823	0		C17orf98	1	1	-0.0048688	0		C17orf98	1	0.999982	0.19373	7.81737e-06		C17orf98	1	0.999999	0.0027496	4.34295e-07
C17orf99	1	1	0.05735	0		C17orf99	0.951829	1	-0.13954	0.0214411		C17orf99	0.97791	0.999982	-0.09785	0.00970111		C17orf99	0.962712	0.999999	-0.012131	0.0165036
C18orf21	1	1	0.021122	0		C18orf21	1	1	-0.0044689	0		C18orf21	0.995561	0.999982	-0.062725	0.00193212		C18orf21	1	0.999999	0.0048676	4.34295e-07
C18orf25	1	1	-0.09576	0		C18orf25	0.946343	1	-0.027533	0.0239514		C18orf25	1	0.999982	0.12359	7.81737e-06		C18orf25	1	0.959544	0.072051	0.0179351
C18orf32	1	1	-0.076309	0		C18orf32	1	0.972775	-0.029496	0		C18orf32	0.995089	0.999982	-0.065348	0.00213807		C18orf32	1	0.999999	0.024352	4.34295e-07
C18orf42	1	1	0.023337	0		C18orf42	1	1	0.045232	0		C18orf42	1	0.999982	-0.045164	0		C18orf42	1	0.999999	-0.038404	0
C18orf54	0.991484	1	-0.059829	0.00371429		C18orf54	1	1	-0.06915	0		C18orf54	0.969543	0.999982	-0.07715	0.0134329		C18orf54	0.904889	0.999999	-0.14443	0.0434047
C18orf63	1	1	0.048616	0		C18orf63	0.463759	1	-0.34126	0.333708		C18orf63	1	0.999982	0.037344	7.81737e-06		C18orf63	0.912465	0.999999	-0.13783	0.0397838
C18orf65	1	0.866937	0.22882	0.0620125		C18orf65	1	1	-0.059715	0		C18orf65	0.995561	0.999982	-0.090857	0.00193212		C18orf65	1	0.999999	0.0032152	4.34295e-07
C18orf8	0.97418	1	-0.097191	0.0113608		C18orf8	1	0.937691	0.064471	0.0279403		C18orf8	0.958924	0.999982	-0.0012149	0.0182158		C18orf8	0.86899	0.999999	-0.1261	0.0609852
C19orf12	0.941136	1	-0.069308	0.0263476		C19orf12	1	1	0.062653	0		C19orf12	1	0.999982	0.053391	7.81737e-06		C19orf12	1	0.999999	-0.036481	0
C19orf18	1	1	-0.0039161	0		C19orf18	1	1	0.10642	0		C19orf18	0.957577	0.999982	-0.036622	0.0188263		C19orf18	0.919105	0.999999	-0.1443	0.0366349
C19orf24	1	0.967139	0.13924	0.0145111		C19orf24	0.954496	1	-0.14594	0.0202259		C19orf24	1	0.987508	0.13476	0.00545938		C19orf24	1	0.999999	0.051235	4.34295e-07
C19orf25	1	0.952772	0.19983	0.021011		C19orf25	1	0.496444	0.30562	0.30413		C19orf25	1	0.999982	0.1142	7.81737e-06		C19orf25	1	0.999999	0.0094155	4.34295e-07
C19orf26	0.949519	1	-0.12904	0.0224963		C19orf26	0.976613	1	-0.097235	0.0102775		C19orf26	0.959542	0.999982	0.031433	7.81737e-06		C19orf26	1	0.999999	0.019233	4.34295e-07
C19orf33	1	1	0.0021148	0		C19orf33	0.905474	1	-0.14763	0.043124		C19orf33	1	0.999982	-0.05664	0		C19orf33	0.900765	0.999999	-0.21991	0.0453885
C19orf35	1	1	0.017885	0		C19orf35	1	1	-0.086852	0		C19orf35	1	0.999982	0.041822	7.81737e-06		C19orf35	1	0.999999	-0.050311	0
C19orf38	1	1	-0.11984	0		C19orf38	1	1	-0.019831	0		C19orf38	1	0.999982	0.078027	7.81737e-06		C19orf38	0.916061	0.999999	-0.15981	0.0380756
C19orf40	0.992341	1	-0.089185	0.00333906		C19orf40	1	1	0.054124	0		C19orf40	1	0.999982	0.068249	7.81737e-06		C19orf40	0.874915	0.999999	-0.16405	0.0580341
C19orf43	1	1	-0.11615	0		C19orf43	0.799302	1	-0.28961	0.0972891		C19orf43	0.88624	0.999982	-0.13593	0.0524487		C19orf43	0.970491	0.999999	-0.10168	0.0130085
C19orf44	1	1	-0.017815	0		C19orf44	1	1	-0.063333	0		C19orf44	0.994459	0.999982	-0.030786	0.00241312		C19orf44	1	0.999999	-0.021623	0
C19orf45	0.716989	1	-0.21783	0.144488		C19orf45	0.884984	1	-0.15715	0.0530646		C19orf45	0.908765	0.999982	-0.19401	0.0415484		C19orf45	0.79058	0.999999	-0.17325	0.102054
C19orf47	1	1	-0.0064663	0		C19orf47	0.905474	0.586012	0.15104	0.232093		C19orf47	1	0.999982	0.1138	7.81737e-06		C19orf47	0.79058	0.999999	-0.15501	0.102054
C19orf48	0.970207	0.936571	0.075935	0.0284593		C19orf48	1	1	0.047524	0		C19orf48	0.988415	0.999982	-0.10954	0.00506067		C19orf48	1	0.999999	0.039809	4.34295e-07
C19orf52	1	1	-0.072469	0		C19orf52	1	1	-0.032726	0		C19orf52	1	0.999982	0.037663	7.81737e-06		C19orf52	1	0.999999	-0.052405	0
C19orf53	0.949519	1	-0.14448	0.0224963		C19orf53	1	0.323941	0.32753	0.489534		C19orf53	1	0.999982	0.16865	7.81737e-06		C19orf53	0.930966	0.999999	-0.14358	0.0310662
C19orf54	1	1	0.030969	0		C19orf54	1	1	0.10719	0		C19orf54	0.971375	0.999982	-0.12012	0.0126131		C19orf54	1	0.999999	-0.03837	0
C19orf57	1	0.952772	0.17336	0.021011		C19orf57	1	1	-0.040645	0		C19orf57	0.470297	0.999982	-0.2851	0.327628		C19orf57	0.925819	0.999999	-0.087261	0.0334739
C19orf60	1	1	-0.037079	0		C19orf60	1	0.934335	0.04416	0.0294974		C19orf60	1	0.999982	-0.081691	0		C19orf60	0.96655	0.999999	-0.032014	0.0147757
C19orf66	0.649896	1	-0.20944	0.187156		C19orf66	0.943763	1	-0.10915	0.0251371		C19orf66	0.9711	0.999982	-0.13627	0.012736		C19orf66	1	0.999999	-0.033737	0
C19orf67	0.970207	1	-0.12203	0.0131356		C19orf67	1	1	0.042371	0		C19orf67	0.950664	0.999982	-0.058251	0.021973		C19orf67	0.836747	0.999999	-0.19262	0.0774058
C19orf68	1	0.960868	0.080996	0.0173363		C19orf68	0.954496	1	-0.097122	0.0202259		C19orf68	1	0.999982	-0.012205	0		C19orf68	0.900043	0.999999	-0.16134	0.0457367
C19orf70	0.758525	1	-0.22596	0.12003		C19orf70	0.976236	1	-0.11188	0.0104452		C19orf70	0.766702	0.999982	-0.2372	0.115373		C19orf70	0.84788	0.999999	-0.033993	0.0716656
C19orf71	0.632395	1	-0.080149	0.199012		C19orf71	0.939197	1	-0.13561	0.0272433		C19orf71	0.950664	0.985847	0.032999	0.00619048		C19orf71	1	0.999999	-0.0080392	0
C19orf73	1	1	0.13609	0		C19orf73	1	1	0.052599	0		C19orf73	1	0.999982	-0.051165	0		C19orf73	1	0.999999	0.030702	4.34295e-07
C19orf80	0.982265	1	-0.11912	0.00777133		C19orf80	1	1	0.083304	0		C19orf80	0.836193	0.999982	-0.17343	0.0776935		C19orf80	1	0.993056	0.078165	0.00302626
C19orf81	1	0.940381	0.036081	0.0266962		C19orf81	1	1	-0.012529	0		C19orf81	0.988415	0.999982	-0.094396	0.00506067		C19orf81	1	0.999999	-0.047316	0
C19orf84	1	1	0.015069	0		C19orf84	1	1	-0.0024434	0		C19orf84	1	0.999982	-0.081759	0		C19orf84	0.869812	0.999999	-0.042661	0.0605746
C1D	1	1	0.022024	0		C1D	0.964464	1	-0.10834	0.015714		C1D	1	0.999982	-0.10788	0		C1D	0.973857	0.999999	-0.10757	0.0115048
C1GALT1	0.97418	1	-0.11768	0.0113608		C1GALT1	0.952531	1	0.094221	0		C1GALT1	1	0.999982	-0.038169	0		C1GALT1	1	0.979728	0.0026676	0.00889448
C1GALT1C1	0.971778	0.970309	-0.01808	0.0124329		C1GALT1C1	1	1	0.054877	0		C1GALT1C1	0.766421	0.999982	-0.1817	0.115533		C1GALT1C1	0.978693	0.999999	-0.070442	0.00935352
C1GALT1C1L	1	1	0.095133	0		C1GALT1C1L	1	1	0.089777	0		C1GALT1C1L	1	0.999982	0.0025427	7.81737e-06		C1GALT1C1L	0.973857	0.999999	-0.09069	0.0115048
C1orf100	1	1	0.080156	0		C1orf100	1	1	0.034723	0		C1orf100	1	0.999982	0.091073	7.81737e-06		C1orf100	1	0.979728	0.12577	0.00889448
C1orf101	1	1	0.00034453	0		C1orf101	1	1	0.065522	0		C1orf101	1	0.999982	-0.0094921	0		C1orf101	1	0.999999	0.013535	4.34295e-07
C1orf105	1	1	-0.081561	0		C1orf105	1	1	-0.090822	0		C1orf105	1	0.985847	0.079246	0.00619048		C1orf105	0.84788	0.999999	-0.16094	0.0716656
C1orf106	1	1	-0.065889	0		C1orf106	1	1	0.015971	0		C1orf106	0.993567	0.999982	-0.1096	0.00280284		C1orf106	1	0.999999	0.0098513	4.34295e-07
C1orf109	1	1	-0.098892	0		C1orf109	1	0.929434	0.2055	0.0317814		C1orf109	1	0.999982	-0.018897	0		C1orf109	1	0.999999	0.034773	4.34295e-07
C1orf110	1	1	-0.039325	0		C1orf110	0.909982	1	-0.13707	0.0409672		C1orf110	0.998299	0.999982	-0.029546	0.000739364		C1orf110	0.991001	0.986293	-0.021033	0.00392591
C1orf111	0.97418	1	-0.019012	0.0113608		C1orf111	1	1	-0.027154	0		C1orf111	1	0.999982	0.031741	7.81737e-06		C1orf111	0.962712	0.999999	0.011115	4.34295e-07
C1orf112	0.930029	1	-0.15974	0.0315035		C1orf112	0.900951	1	-0.17342	0.0452988		C1orf112	1	0.977206	0.13483	0.0100139		C1orf112	1	0.925173	0.072203	0.0337771
C1orf115	1	0.830135	0.17089	0.0808513		C1orf115	0.998047	1	-0.15566	0.000849006		C1orf115	1	0.999982	-0.082708	0		C1orf115	1	0.999999	0.033248	4.34295e-07
C1orf116	0.845453	0.911124	-0.021303	0.0729105		C1orf116	1	1	-0.016055	0		C1orf116	0.860336	0.999982	-0.16647	0.0653319		C1orf116	0.970491	0.999999	-0.099726	0.0130085
C1orf122	1	1	0.050038	0		C1orf122	1	1	-0.043299	0		C1orf122	1	0.999982	0.045287	7.81737e-06		C1orf122	1	0.734139	0.26436	0.134222
C1orf123	1	1	-0.028493	0		C1orf123	0.813765	1	-0.26105	0.089501		C1orf123	1	0.432899	0.25482	0.363613		C1orf123	0.96655	0.999999	-0.10747	0.0147757
C1orf127	0.529594	1	-0.30285	0.276057		C1orf127	0.884491	1	-0.17263	0.0533066		C1orf127	0.969543	0.999982	-0.093791	0.0134329		C1orf127	1	0.972569	0.095516	0.0120796
C1orf131	1	1	-0.018578	0		C1orf131	0.979901	1	-0.13069	0.0088178		C1orf131	1	0.999982	-0.1512	0		C1orf131	0.988907	0.999999	-0.10899	0.00484455
C1orf137	0.987248	1	-0.079477	0.00557374		C1orf137	1	1	0.12473	0		C1orf137	1	0.999982	-0.043577	0		C1orf137	1	0.993631	0.073868	0.00277487
C1orf141	1	0.958179	0.10056	0.0185534		C1orf141	0.706819	1	-0.22351	0.150692		C1orf141	0.988415	0.999982	0.018582	7.81737e-06		C1orf141	1	0.999999	-0.034286	0
C1orf146	1	1	0.015892	0		C1orf146	1	1	0.053454	0		C1orf146	1	0.999982	0.096395	7.81737e-06		C1orf146	1	0.999999	0.021038	4.34295e-07
C1orf158	0.95396	1	-0.10033	0.0204698		C1orf158	1	1	0.088319	0		C1orf158	0.998299	0.999982	-0.10594	0.000739364		C1orf158	1	0.999999	-0.02135	0
C1orf159	1	1	0.00098913	0		C1orf159	0.728548	1	-0.35241	0.137542		C1orf159	1	0.999982	0.08435	7.81737e-06		C1orf159	0.994161	0.999999	-0.067841	0.00254328
C1orf162	1	1	0.025553	0		C1orf162	1	1	-0.034467	0		C1orf162	0.945882	0.999982	-0.20084	0.024163		C1orf162	1	0.999999	0.078929	4.34295e-07
C1orf167	1	1	0.066923	0		C1orf167	1	1	0.0061071	0		C1orf167	1	0.999982	0.032499	7.81737e-06		C1orf167	1	0.591864	0.25623	0.227778
C1orf168	1	1	-0.013496	0		C1orf168	0.949787	1	-0.091202	0.0223738		C1orf168	0.927387	0.999982	-0.16284	0.032739		C1orf168	0.960434	0.999999	-0.091113	0.0175325
C1orf174	1	0.656053	0.16273	0.183061		C1orf174	1	1	-0.063917	0		C1orf174	1	0.999982	-0.01391	0		C1orf174	0.973857	0.999999	-0.089925	0.0115048
C1orf177	0.716989	1	-0.22973	0.144488		C1orf177	1	1	-0.0073343	0		C1orf177	1	0.807973	0.15865	0.0926032		C1orf177	1	0.999999	-0.064212	0
C1orf185	0.831568	1	-0.15378	0.0801022		C1orf185	0.995534	1	-0.00045232	0.0019439		C1orf185	1	0.877343	0.12948	0.0568306		C1orf185	1	0.821472	0.096525	0.0854072
C1orf186	0.85246	1	-0.20849	0.069326		C1orf186	1	1	0.090687	0		C1orf186	1	0.999982	0.068747	7.81737e-06		C1orf186	1	0.999999	-0.019194	0
C1orf189	1	0.940381	0.15165	0.0266962		C1orf189	0.976613	1	-0.11596	0.0102775		C1orf189	1	0.983001	0.062838	0.00744604		C1orf189	1	0.999999	0.010157	4.34295e-07
C1orf194	0.834824	1	-0.16715	0.0784051		C1orf194	0.60034	1	-0.30492	0.221603		C1orf194	1	0.999982	0.089954	7.81737e-06		C1orf194	1	0.765297	0.16894	0.11617
C1orf195	1	0.931556	-0.080004	0		C1orf195	1	1	-0.10091	0		C1orf195	0.992831	0.968341	-0.090512	0.00312467		C1orf195	1	0.999999	-0.070539	0
C1orf198	0.99052	1	-0.031743	0.00413675		C1orf198	1	1	-0.05247	0		C1orf198	1	0.999982	0.0075561	7.81737e-06		C1orf198	1	0.846339	0.11244	0.0724556
C1orf204	1	0.940381	0.081519	0.0266962		C1orf204	1	1	0.028218	0		C1orf204	0.950664	0.999982	-0.18934	0.021973		C1orf204	1	0.999999	0.047344	4.34295e-07
C1orf21	0.947574	0.901624	-0.047154	0.0233869		C1orf21	1	1	0.040833	0		C1orf21	0.971956	0.999982	-0.12311	0.0123534		C1orf21	1	0.895545	0.15848	0.0479126
C1orf210	0.846666	1	-0.10927	0.0722879		C1orf210	1	1	-0.033816	0		C1orf210	1	0.948343	0.18767	0.0230346		C1orf210	1	0.999999	0.04463	4.34295e-07
C1orf216	0.744224	1	-0.1306	0.128296		C1orf216	0.959376	1	-0.13572	0.0180112		C1orf216	1	0.999982	0.030827	7.81737e-06		C1orf216	1	0.999999	0.027025	4.34295e-07
C1orf226	0.97418	0.980796	-0.11637	0.0113608		C1orf226	1	1	-0.076139	0		C1orf226	1	0.999982	0.03421	7.81737e-06		C1orf226	1	0.925173	0.16594	0.0337771
C1orf228	1	1	-0.062039	0		C1orf228	1	1	-0.0045327	0		C1orf228	1	0.999982	0.019586	7.81737e-06		C1orf228	1	0.994101	0.152	0.00256949
C1orf229	1	1	-0.012494	0		C1orf229	1	0.989944	0.17072	0.00438937		C1orf229	1	0.999982	-0.025226	0		C1orf229	1	0.968773	0.11308	0.013778
C1orf233	1	1	-0.088176	0		C1orf233	1	1	-0.072996	0		C1orf233	1	0.999982	0.030562	7.81737e-06		C1orf233	1	0.925173	0.15992	0.0337771
C1orf234	1	1	-0.053671	0		C1orf234	0.982159	1	-0.13543	0.0078182		C1orf234	1	0.999982	0.014549	7.81737e-06		C1orf234	1	0.999999	0.054879	4.34295e-07
C1orf27	0.700015	1	-0.20906	0.154893		C1orf27	0.910233	1	-0.15764	0.0408474		C1orf27	1	0.999982	0.014352	7.81737e-06		C1orf27	1	0.982858	0.020704	0.00750922
C1orf43	1	1	0.051964	0		C1orf43	0.905474	1	-0.090964	0.043124		C1orf43	1	0.999982	-0.031856	0		C1orf43	1	0.999999	-0.046663	0
C1orf50	1	1	-0.022977	0		C1orf50	0.940549	1	-0.21146	0.0266186		C1orf50	1	0.987674	0.11783	0.00538638		C1orf50	1	0.999999	-0.061731	0
C1orf52	0.877829	1	-0.16375	0.0565901		C1orf52	1	1	0.01209	0		C1orf52	1	0.846899	0.21841	0.0721684		C1orf52	1	0.999999	0.072946	4.34295e-07
C1orf53	1	1	0.083708	0		C1orf53	1	1	-0.022676	0		C1orf53	1	0.988616	0.12292	0.00497237		C1orf53	1	0.999999	0.047373	4.34295e-07
C1orf54	0.916403	1	-0.17637	0.0379135		C1orf54	0.998047	1	-0.096978	0.000849006		C1orf54	1	0.971368	0.15273	0.0126162		C1orf54	0.977252	0.999999	-0.11164	0.00999343
C1orf56	0.277012	1	0.024257	0		C1orf56	1	1	-0.041783	0		C1orf56	1	0.38443	0.092344	0.415183		C1orf56	1	0.993631	0.1166	0.00277487
C1orf61	0.998305	1	-0.089573	0.000736754		C1orf61	0.941409	1	-0.0027175	0.0262217		C1orf61	1	0.999982	0.036396	7.81737e-06		C1orf61	1	0.999999	-0.082848	0
C1orf64	0.97418	1	-0.078262	0.0113608		C1orf64	0.949598	1	-0.1784	0.0224602		C1orf64	1	0.987674	0.098605	0.00538638		C1orf64	1	0.925173	0.14665	0.0337771
C1orf68	1	1	-0.01354	0		C1orf68	1	1	0.0052695	0		C1orf68	1	0.999982	0.067633	7.81737e-06		C1orf68	0.96085	0.999999	-0.11473	0.0173444
C1orf86	1	1	0.059544	0		C1orf86	1	1	0.030542	0		C1orf86	0.993567	0.999982	0.014636	7.81737e-06		C1orf86	1	0.999999	0.034016	4.34295e-07
C1orf87	1	1	-0.063442	0		C1orf87	1	1	-0.039418	0		C1orf87	1	0.999982	-0.04064	0		C1orf87	1	0.986293	0.082296	0.00599405
C1orf94	0.944197	1	-0.10209	0.0249374		C1orf94	1	1	-0.055694	0		C1orf94	1	0.999982	-0.022124	0		C1orf94	1	0.999999	-0.064429	0
C1orf95	0.949519	1	0.063136	0		C1orf95	1	1	0.0020402	0		C1orf95	1	0.999982	-0.028351	0		C1orf95	1	0.988201	0.086015	0.00515471
C1QA	1	0.994714	0.055644	0.00230177		C1QA	1	1	0.02164	0		C1QA	0.994459	0.989309	0.068814	0.00466804		C1QA	1	0.953509	0.084335	0.0206752
C1QB	0.993647	1	0.064457	0		C1QB	0.721401	1	-0.28753	0.141823		C1QB	1	0.999982	0.032353	7.81737e-06		C1QB	1	0.964615	0.14862	0.015646
C1QBP	1	1	0.050745	0		C1QBP	0.905474	1	-0.065345	0.043124		C1QBP	1	0.847371	0.16971	0.0719264		C1QBP	1	0.956376	0.14778	0.0193713
C1QC	0.97418	1	-0.059735	0.0113608		C1QC	1	1	-0.010875	0		C1QC	0.971375	0.955647	0.13568	0.0197025		C1QC	1	0.999999	-0.0013414	0
C1QL1	1	0.901366	0.099054	0.0450988		C1QL1	1	1	-0.012512	0		C1QL1	0.990107	0.999982	0.037382	7.81737e-06		C1QL1	1	0.999999	-0.021533	0
C1QL2	0.853244	1	-0.20862	0.0689268		C1QL2	1	1	0.077745	0		C1QL2	0.860336	0.999982	-0.2649	0.0653319		C1QL2	1	0.984003	0.087654	0.00700358
C1QL3	1	0.940381	0.18346	0.0266962		C1QL3	1	1	-0.083218	0		C1QL3	0.918137	0.999982	-0.23994	0.0370925		C1QL3	1	0.999999	-0.028036	0
C1QL4	1	0.889537	0.058163	0.050836		C1QL4	0.979316	1	-0.06253	0.00907715		C1QL4	1	0.999982	0.0501	7.81737e-06		C1QL4	0.980421	0.999999	-0.087014	0.0085874
C1QTNF1	0.948492	1	-0.16323	0.0229663		C1QTNF1	1	1	0.022479	0		C1QTNF1	1	0.999982	-0.10209	0		C1QTNF1	0.973857	0.999999	-0.10716	0.0115048
C1QTNF2	0.846666	1	-0.25632	0.0722879		C1QTNF2	1	1	0.10662	0		C1QTNF2	1	0.999982	-0.0087596	0		C1QTNF2	0.84788	0.814942	0.036566	0.0888733
C1QTNF3	1	1	-0.063405	0		C1QTNF3	1	1	-0.036937	0		C1QTNF3	1	0.999982	0.13051	7.81737e-06		C1QTNF3	1	0.999999	0.026832	4.34295e-07
C1QTNF4	1	0.984783	0.027877	0.00665946		C1QTNF4	1	1	0.040296	0		C1QTNF4	1	0.999982	-0.036791	0		C1QTNF4	1	0.964615	0.1203	0.015646
C1QTNF5	1	0.552953	0.21729	0.257312		C1QTNF5	1	0.938502	0.042832	0.0275648		C1QTNF5	1	0.999982	0.049708	7.81737e-06		C1QTNF5	1	0.936811	0.11447	0.028348
C1QTNF6	0.97418	1	-0.065705	0.0113608		C1QTNF6	0.800186	1	-0.12863	0.0968091		C1QTNF6	0.988415	0.999982	-0.075013	0.00506067		C1QTNF6	1	0.999999	0.021267	4.34295e-07
C1QTNF7	1	1	0.025289	0		C1QTNF7	1	1	-0.017265	0		C1QTNF7	1	0.999982	0.063852	7.81737e-06		C1QTNF7	0.836747	0.999999	-0.16939	0.0774058
C1QTNF8	1	1	0.13098	0		C1QTNF8	1	1	0.011628	0		C1QTNF8	1	0.999982	0.033507	7.81737e-06		C1QTNF8	1	0.993056	0.089418	0.00302626
C1QTNF9	0.887948	1	-0.12428	0.0516125		C1QTNF9	0.923605	1	-0.22024	0.0345137		C1QTNF9	1	0.999982	-0.063231	0		C1QTNF9	1	0.999999	0.047842	4.34295e-07
C1QTNF9B	1	1	-0.066952	0		C1QTNF9B	0.916149	1	-0.15655	0.0380339		C1QTNF9B	0.987277	0.999982	-0.094875	0.00556098		C1QTNF9B	1	0.976626	0.13337	0.0102717
C1QTNF9B-AS1	0.909217	1	-0.2109	0.0413325		C1QTNF9B-AS1	0.825079	1	-0.19501	0.0835045		C1QTNF9B-AS1	1	0.992066	0.014834	0.00345943		C1QTNF9B-AS1	1	0.999999	-0.054855	0
C1RL	1	1	0.029105	0		C1RL	1	1	0.045605	0		C1RL	1	0.999982	0.0371	7.81737e-06		C1RL	1	0.925173	0.13674	0.0337771
C1S	1	1	0.0039663	0		C1S	1	0.955134	0.11813	0.0199357		C1S	1	0.944382	0.1156	0.0248523		C1S	1	0.996047	0.081086	0.00172017
[truncated: 17,367 more rows]

## Sheet: S3B Data
S3B Data. Data underlying the scatter plots depicting genes with enriched sgRNAs in cultures infected with CTL2-cpoS::cat (KO30h vs UI30h) or CTL2 (WT60h vs UI60h). The following information is presented for each gene: neg log FDR (calculated based on pos|fdr). R1 and R2 denote the experimental replicates. Data are displayed in S1E Fig.
KO30h-UI30h				WT60h-UI60h
gene	(-log pos|fdr)-R1	(-log pos|fdr)-R2		gene	(-log pos|fdr)-R1	(-log pos|fdr)-R2
A1BG	0	0		A1BG	7.81737e-06	4.34295e-07
A1CF	0	0		A1CF	7.81737e-06	4.34295e-07
A2M	0	0		A2M	7.81737e-06	4.34295e-07
A2ML1	0	0		A2ML1	7.81737e-06	4.34295e-07
A3GALT2	0	0		A3GALT2	7.81737e-06	4.34295e-07
A4GALT	0	0.0068584		A4GALT	7.81737e-06	4.34295e-07
A4GNT	0.00735946	0.0657021		A4GNT	7.81737e-06	0.00889448
AAAS	0	0		AAAS	0.0274426	4.34295e-07
AACS	0	0		AACS	7.81737e-06	0.00529053
AADAC	0	0		AADAC	7.81737e-06	4.34295e-07
AADACL2	0.0266962	0		AADACL2	7.81737e-06	4.34295e-07
AADACL3	0.00735946	0		AADACL3	3.2139e-05	0.00812032
AADACL4	0	0		AADACL4	7.81737e-06	0.00302626
AADAT	0	0		AADAT	0.00268921	4.34295e-07
AAED1	0	0		AAED1	7.81737e-06	4.34295e-07
AAGAB	0	0		AAGAB	7.81737e-06	4.34295e-07
AAK1	0	0.0655389		AAK1	0.00619048	0.0452559
AAMDC	0	0.0401885		AAMDC	0.14483	0.0479126
AAMP	0	0.0317814		AAMP	7.81737e-06	4.34295e-07
AANAT	0	0.504123		AANAT	0.0935055	0.0426427
AAR2	0	0		AAR2	0.0808837	4.34295e-07
AARD	0	0.143066		AARD	7.81737e-06	4.34295e-07
AARS	0.00725257	0		AARS	0.147793	4.34295e-07
AARS2	0	0.885349		AARS2	7.81737e-06	0.0479126
AARSD1	0	0.0199357		AARSD1	7.81737e-06	4.34295e-07
AASDH	0	0		AASDH	7.81737e-06	4.34295e-07
AASDHPPT	0	0.381557		AASDHPPT	7.81737e-06	0.00700358
AASS	0	0		AASS	7.81737e-06	4.34295e-07
AATF	0.0858584	0.0162497		AATF	7.81737e-06	4.34295e-07
AATK	0	0.0122377		AATK	7.81737e-06	4.34295e-07
ABAT	0.612637	0		ABAT	0.00672385	4.34295e-07
ABCA1	0.080085	0		ABCA1	7.81737e-06	4.34295e-07
ABCA10	0	0		ABCA10	7.81737e-06	0.013778
ABCA12	0	0		ABCA12	0.00971932	4.34295e-07
ABCA13	0	0		ABCA13	7.81737e-06	4.34295e-07
ABCA2	0	0		ABCA2	0.0808837	4.34295e-07
ABCA3	0	0		ABCA3	7.81737e-06	0.19597
ABCA4	0	0		ABCA4	0.00619048	4.34295e-07
ABCA5	0	0		ABCA5	7.81737e-06	4.34295e-07
ABCA6	0	0		ABCA6	0.098333	4.34295e-07
ABCA7	0	0		ABCA7	7.81737e-06	4.34295e-07
ABCA8	0.000282383	0		ABCA8	7.81737e-06	4.34295e-07
ABCA9	0.011656	0		ABCA9	7.81737e-06	4.34295e-07
ABCB1	0	0		ABCB1	7.81737e-06	0.0479126
ABCB10	0	0		ABCB10	0.0139717	4.34295e-07
ABCB11	0.0266962	0		ABCB11	0.0593894	4.34295e-07
ABCB4	0	0		ABCB4	7.81737e-06	4.34295e-07
ABCB5	0	0.016174		ABCB5	0.0116168	0.0216003
ABCB6	0	0		ABCB6	7.81737e-06	4.34295e-07
ABCB7	0	0		ABCB7	7.81737e-06	4.34295e-07
ABCB8	0	0		ABCB8	7.81737e-06	4.34295e-07
ABCB9	0	0		ABCB9	0.0482755	4.34295e-07
ABCC1	0	0		ABCC1	0.0223669	4.34295e-07
ABCC10	0	0		ABCC10	7.81737e-06	4.34295e-07
ABCC11	0	0		ABCC11	0.00789913	4.34295e-07
ABCC12	0.0105969	0		ABCC12	7.81737e-06	4.34295e-07
ABCC2	0	0		ABCC2	7.81737e-06	4.34295e-07
ABCC3	0	0		ABCC3	7.81737e-06	4.34295e-07
ABCC4	0	0		ABCC4	7.81737e-06	4.34295e-07
ABCC5	0	0		ABCC5	7.81737e-06	4.34295e-07
ABCC6	0	0		ABCC6	0.00230483	0.11617
ABCC8	0	0.923148		ABCC8	7.81737e-06	4.34295e-07
ABCC9	0	0		ABCC9	7.81737e-06	0.00812032
ABCD1	0	0		ABCD1	7.81737e-06	4.34295e-07
ABCD2	0	0		ABCD2	7.81737e-06	4.34295e-07
ABCD3	0	0		ABCD3	7.81737e-06	4.34295e-07
ABCD4	0	0		ABCD4	7.81737e-06	4.34295e-07
ABCE1	0	0.0534023		ABCE1	7.81737e-06	4.34295e-07
ABCF1	0.0441305	0.16373		ABCF1	7.81737e-06	4.34295e-07
ABCF2	0.415117	0.173337		ABCF2	7.81737e-06	4.34295e-07
ABCF3	0	0		ABCF3	7.81737e-06	4.34295e-07
ABCG1	0	0		ABCG1	0.00538638	4.34295e-07
ABCG2	0	0		ABCG2	7.81737e-06	4.34295e-07
ABCG4	0	0		ABCG4	7.81737e-06	0.0337771
ABCG5	0	0		ABCG5	0.0100139	0.013778
ABCG8	0	0.146267		ABCG8	0.00975041	4.34295e-07
ABHD1	0	0		ABHD1	7.81737e-06	4.34295e-07
ABHD10	0	0		ABHD10	7.81737e-06	4.34295e-07
ABHD11	0	0		ABHD11	0.0719264	0.00277487
ABHD12	0	0.0353011		ABHD12	0.297087	0.013778
ABHD12B	0	0.0279403		ABHD12B	7.81737e-06	0.0193713
ABHD13	0	0.00900576		ABHD13	7.81737e-06	4.34295e-07
ABHD14A	0	0.000611048		ABHD14A	7.81737e-06	0.00172017
ABHD14B	0	0		ABHD14B	7.81737e-06	4.34295e-07
ABHD15	0.00888074	0		ABHD15	7.81737e-06	4.34295e-07
ABHD16A	0	0		ABHD16A	7.81737e-06	4.34295e-07
ABHD16B	0	0		ABHD16B	7.81737e-06	4.34295e-07
ABHD17A	0	0.0199357		ABHD17A	7.81737e-06	4.34295e-07
ABHD17B	0	0		ABHD17B	7.81737e-06	4.34295e-07
ABHD17C	0	0		ABHD17C	7.81737e-06	4.34295e-07
ABHD2	0	0		ABHD2	0.00577834	4.34295e-07
ABHD3	0	0		ABHD3	7.81737e-06	4.34295e-07
ABHD4	0	0		ABHD4	7.81737e-06	4.34295e-07
ABHD5	0.00937837	0		ABHD5	7.81737e-06	4.34295e-07
ABHD6	0	0		ABHD6	7.81737e-06	4.34295e-07
ABHD8	0	0		ABHD8	7.81737e-06	4.34295e-07
ABI1	0	0		ABI1	7.81737e-06	0.00256949
ABI2	0	0		ABI2	7.81737e-06	4.34295e-07
ABI3	0	0.000122923		ABI3	7.81737e-06	0.0899287
ABI3BP	0	0		ABI3BP	0.0485003	4.34295e-07
ABL1	0	0		ABL1	7.81737e-06	4.34295e-07
ABL2	0	0		ABL2	7.81737e-06	4.34295e-07
ABLIM1	0	0		ABLIM1	7.81737e-06	4.34295e-07
ABLIM2	0	0		ABLIM2	0.0808837	4.34295e-07
ABLIM3	0	0		ABLIM3	0.0595836	4.34295e-07
ABO	0	0		ABO	7.81737e-06	0.0489152
ABR	0	0		ABR	7.81737e-06	4.34295e-07
ABRA	0	0.441253		ABRA	7.81737e-06	4.34295e-07
ABRACL	0	0.0231046		ABRACL	7.81737e-06	0.0536966
ABT1	0.0255104	0		ABT1	7.81737e-06	4.34295e-07
ABTB1	0	0		ABTB1	7.81737e-06	0.0160581
ABTB2	0	0.00217867		ABTB2	7.81737e-06	4.34295e-07
ACAA1	0	0		ACAA1	0.0176053	0.013778
ACAA2	0	0.0484454		ACAA2	0.00660654	4.34295e-07
ACACA	0	0		ACACA	0.0115111	4.34295e-07
ACACB	0	0		ACACB	7.81737e-06	4.34295e-07
ACAD10	0	0		ACAD10	7.81737e-06	4.34295e-07
ACAD11	0	0		ACAD11	7.81737e-06	0.00812032
ACAD8	0	0.00275389		ACAD8	7.81737e-06	4.34295e-07
ACAD9	0	0		ACAD9	7.81737e-06	4.34295e-07
ACADL	0	0		ACADL	7.81737e-06	4.34295e-07
ACADM	0	0		ACADM	7.81737e-06	4.34295e-07
ACADS	0	0		ACADS	7.81737e-06	4.34295e-07
ACADSB	0.0173363	0		ACADSB	7.81737e-06	4.34295e-07
ACADVL	0.0441305	0		ACADVL	7.81737e-06	4.34295e-07
ACAN	0	0		ACAN	7.81737e-06	4.34295e-07
ACAP1	0	0		ACAP1	7.81737e-06	4.34295e-07
ACAP2	0.00842131	0.0199357		ACAP2	7.81737e-06	4.34295e-07
ACAP3	0	0		ACAP3	7.81737e-06	0.0489152
ACAT1	0.00226422	0.0210612		ACAT1	7.81737e-06	4.34295e-07
ACAT2	0	0		ACAT2	7.81737e-06	4.34295e-07
ACBD3	0	0		ACBD3	0.0152356	0.028348
ACBD4	0	0		ACBD4	0.0011363	4.34295e-07
ACBD5	0	0		ACBD5	7.81737e-06	4.34295e-07
ACBD6	0	0		ACBD6	7.81737e-06	4.34295e-07
ACBD7	0.0847981	0		ACBD7	7.81737e-06	4.34295e-07
ACCS	0	0		ACCS	7.81737e-06	0.00889448
ACCSL	0	0		ACCSL	7.81737e-06	0.015646
ACD	0	0		ACD	0.0100139	4.34295e-07
ACE	0.00842131	0		ACE	7.81737e-06	4.34295e-07
ACE2	0	0		ACE2	7.81737e-06	4.34295e-07
ACER1	0	0		ACER1	7.81737e-06	4.34295e-07
ACER2	0.103758	0		ACER2	7.81737e-06	0.00256949
ACER3	0.291738	0.220072		ACER3	7.81737e-06	4.34295e-07
ACHE	0	0.233264		ACHE	0.0011363	4.34295e-07
ACIN1	0	0		ACIN1	0.0724192	0.0337771
ACKR1	0	0		ACKR1	7.81737e-06	4.34295e-07
ACKR2	0	0		ACKR2	7.81737e-06	4.34295e-07
ACKR3	0.0360597	0		ACKR3	7.81737e-06	4.34295e-07
ACKR4	0.0808513	0.148021		ACKR4	7.81737e-06	4.34295e-07
ACLY	0	0.0484454		ACLY	7.81737e-06	4.34295e-07
ACMSD	0.0241943	0		ACMSD	7.81737e-06	4.34295e-07
ACO1	0	0		ACO1	7.81737e-06	0.00277487
ACO2	0	0		ACO2	7.81737e-06	4.34295e-07
ACOT1	0	0		ACOT1	7.81737e-06	4.34295e-07
ACOT11	0	0		ACOT11	7.81737e-06	4.34295e-07
ACOT12	0	0		ACOT12	7.81737e-06	4.34295e-07
ACOT13	0	0		ACOT13	7.81737e-06	4.34295e-07
ACOT2	0	0		ACOT2	7.81737e-06	0.0337771
ACOT4	0	0		ACOT4	7.81737e-06	4.34295e-07
ACOT6	0.0561386	0		ACOT6	7.81737e-06	4.34295e-07
ACOT7	0	0		ACOT7	7.81737e-06	4.34295e-07
ACOT8	0	0		ACOT8	7.81737e-06	4.34295e-07
ACOT9	0.0365347	0		ACOT9	7.81737e-06	4.34295e-07
ACOX1	0	0		ACOX1	7.81737e-06	0.0269789
ACOX2	0	0		ACOX2	0.0719264	4.34295e-07
ACOX3	0	0.132134		ACOX3	7.81737e-06	0.0313952
ACOXL	0.015107	0		ACOXL	7.81737e-06	4.34295e-07
ACP1	0	0		ACP1	7.81737e-06	4.34295e-07
ACP2	0	0		ACP2	7.81737e-06	4.34295e-07
ACP5	0	0		ACP5	0.0492434	4.34295e-07
ACP6	0.00788586	0		ACP6	7.81737e-06	4.34295e-07
ACPP	0	0.0421802		ACPP	7.81737e-06	0.00889448
ACPT	0	0		ACPT	0.0397176	0.0328987
ACR	0.120136	0		ACR	7.81737e-06	4.34295e-07
ACRBP	0	0.347812		ACRBP	7.81737e-06	4.34295e-07
ACRC	0	0		ACRC	7.81737e-06	0.0274491
ACRV1	0	0		ACRV1	7.81737e-06	4.34295e-07
ACSBG1	0.00527558	0		ACSBG1	7.81737e-06	0.0102717
ACSBG2	0	0		ACSBG2	7.81737e-06	4.34295e-07
ACSF2	0	0		ACSF2	7.81737e-06	4.34295e-07
ACSF3	0	0		ACSF3	0.0282632	4.34295e-07
ACSL1	0	0		ACSL1	7.81737e-06	4.34295e-07
ACSL3	0	0		ACSL3	7.81737e-06	4.34295e-07
ACSL4	0	0		ACSL4	7.81737e-06	4.34295e-07
ACSL5	0	0.115535		ACSL5	7.81737e-06	0.0160581
ACSL6	0	0		ACSL6	7.81737e-06	4.34295e-07
ACSM1	0	0		ACSM1	7.81737e-06	4.34295e-07
ACSM2A	0	0		ACSM2A	7.81737e-06	4.34295e-07
ACSM2B	0.204331	0		ACSM2B	7.81737e-06	4.34295e-07
ACSM3	0	0		ACSM3	7.81737e-06	0.00277487
ACSM4	0	0.232093		ACSM4	7.81737e-06	4.34295e-07
ACSM5	0	0		ACSM5	0.0485003	4.34295e-07
ACSM6	0	0		ACSM6	7.81737e-06	4.34295e-07
ACSS1	0	0		ACSS1	7.81737e-06	4.34295e-07
ACSS2	0	0.000237624		ACSS2	7.81737e-06	4.34295e-07
ACSS3	0	0		ACSS3	7.81737e-06	0.0189333
ACTA1	0.0847981	0		ACTA1	0.0011363	4.34295e-07
ACTA2	0	0		ACTA2	7.81737e-06	4.34295e-07
ACTB	0.021011	0.136335		ACTB	7.81737e-06	4.34295e-07
ACTBL2	0	0		ACTBL2	7.81737e-06	4.34295e-07
ACTC1	0	0		ACTC1	7.81737e-06	4.34295e-07
ACTG1	0	0		ACTG1	7.81737e-06	4.34295e-07
ACTG2	0.0360597	0		ACTG2	7.81737e-06	4.34295e-07
ACTL10	0	0		ACTL10	7.81737e-06	4.34295e-07
ACTL6A	0	0.0131284		ACTL6A	7.81737e-06	0.00812032
ACTL6B	0	0		ACTL6B	7.81737e-06	4.34295e-07
ACTL7A	0	0		ACTL7A	7.81737e-06	4.34295e-07
ACTL7B	0	0		ACTL7B	7.81737e-06	4.34295e-07
ACTL8	0	0		ACTL8	7.81737e-06	4.34295e-07
ACTL9	0	0		ACTL9	7.81737e-06	4.34295e-07
ACTN1	0	0		ACTN1	7.81737e-06	4.34295e-07
ACTN2	0	0		ACTN2	7.81737e-06	4.34295e-07
ACTN3	0.356295	0.182968		ACTN3	0.010009	0.0749082
ACTN4	0.0161834	0		ACTN4	7.81737e-06	4.34295e-07
ACTR10	0	0		ACTR10	7.81737e-06	4.34295e-07
ACTR1A	0	0		ACTR1A	7.81737e-06	4.34295e-07
ACTR1B	0	0.00796326		ACTR1B	7.81737e-06	4.34295e-07
ACTR2	0	0		ACTR2	0.0752123	4.34295e-07
ACTR3	0	0		ACTR3	7.81737e-06	4.34295e-07
ACTR3B	0	0		ACTR3B	7.81737e-06	0.0337771
ACTR3C	0	0.0613882		ACTR3C	7.81737e-06	0.015646
ACTR5	0	0.324394		ACTR5	7.81737e-06	0.0571639
ACTR6	0.0449745	0.0131284		ACTR6	0.0926032	0.0120796
ACTR8	0	0		ACTR8	7.81737e-06	4.34295e-07
ACTRT1	0.0449745	0		ACTRT1	7.81737e-06	4.34295e-07
ACTRT2	0	0		ACTRT2	7.81737e-06	4.34295e-07
ACTRT3	0	0		ACTRT3	7.81737e-06	4.34295e-07
ACVR1	0	0		ACVR1	7.81737e-06	4.34295e-07
ACVR1B	0	0		ACVR1B	7.81737e-06	4.34295e-07
ACVR1C	0	0		ACVR1C	7.81737e-06	4.34295e-07
ACVR2A	0	0		ACVR2A	0.0571346	4.34295e-07
ACVR2B	0	0		ACVR2B	7.81737e-06	0.013778
ACVRL1	0.0238124	0		ACVRL1	0.0100139	4.34295e-07
ACY1	0	0.157176		ACY1	7.81737e-06	4.34295e-07
ACY3	0	0.275513		ACY3	7.81737e-06	4.34295e-07
ACYP1	0	0		ACYP1	7.81737e-06	0.0337771
ACYP2	0	0		ACYP2	7.81737e-06	4.34295e-07
ADA	0	0		ADA	7.81737e-06	4.34295e-07
ADAD1	0	0		ADAD1	7.81737e-06	4.34295e-07
ADAD2	0	0		ADAD2	7.81737e-06	0.0426427
ADAL	0	0		ADAL	7.81737e-06	4.34295e-07
ADAM10	0.00788586	0.213229		ADAM10	7.81737e-06	4.34295e-07
ADAM11	0	0.102089		ADAM11	7.81737e-06	4.34295e-07
ADAM12	0	0		ADAM12	0.0345048	4.34295e-07
ADAM15	0	0.0912325		ADAM15	7.81737e-06	4.34295e-07
ADAM17	0	0.0186309		ADAM17	7.81737e-06	4.34295e-07
ADAM18	0.363611	0.396803		ADAM18	7.81737e-06	0.00889448
ADAM19	0.0449745	0		ADAM19	7.81737e-06	4.34295e-07
ADAM2	0.0115329	0.213229		ADAM2	7.81737e-06	0.00936106
ADAM20	0.021011	0		ADAM20	7.81737e-06	4.34295e-07
ADAM21	0.0132708	0		ADAM21	7.81737e-06	0.00734267
ADAM22	0	0		ADAM22	7.81737e-06	4.34295e-07
ADAM23	0.0266962	0		ADAM23	7.81737e-06	4.34295e-07
ADAM28	0	0		ADAM28	7.81737e-06	4.34295e-07
ADAM29	0	0		ADAM29	7.81737e-06	0.00700358
ADAM30	0	0		ADAM30	7.81737e-06	4.34295e-07
ADAM32	0.372369	0.0236817		ADAM32	7.81737e-06	0.0332385
ADAM33	0	0		ADAM33	7.81737e-06	4.34295e-07
ADAM7	0.0482585	0.447523		ADAM7	0.00561905	4.34295e-07
ADAM8	0	0		ADAM8	7.81737e-06	4.34295e-07
ADAM9	0	0.133068		ADAM9	0.0139717	4.34295e-07
ADAMDEC1	0.0449745	0		ADAMDEC1	7.81737e-06	4.34295e-07
ADAMTS1	0.0226263	0		ADAMTS1	7.81737e-06	0.000591912
ADAMTS10	0	0		ADAMTS10	7.81737e-06	4.34295e-07
ADAMTS12	0	0		ADAMTS12	7.81737e-06	0.013778
ADAMTS13	0	0.0287311		ADAMTS13	7.81737e-06	4.34295e-07
ADAMTS14	0	0		ADAMTS14	7.81737e-06	4.34295e-07
ADAMTS15	0	0		ADAMTS15	7.81737e-06	4.34295e-07
ADAMTS16	0	0		ADAMTS16	7.81737e-06	4.34295e-07
ADAMTS17	0	0		ADAMTS17	7.81737e-06	0.013778
ADAMTS18	0	0		ADAMTS18	7.81737e-06	4.34295e-07
ADAMTS19	0	0		ADAMTS19	7.81737e-06	4.34295e-07
ADAMTS2	0	0		ADAMTS2	0.0369979	4.34295e-07
ADAMTS20	0	0		ADAMTS20	7.81737e-06	4.34295e-07
ADAMTS3	0	0		ADAMTS3	7.81737e-06	0.00277487
ADAMTS4	0	0		ADAMTS4	7.81737e-06	4.34295e-07
ADAMTS5	0	0		ADAMTS5	7.81737e-06	4.34295e-07
ADAMTS6	0	0		ADAMTS6	7.81737e-06	4.34295e-07
ADAMTS7	0.0161834	0		ADAMTS7	0.00619048	4.34295e-07
ADAMTS8	0.166238	0		ADAMTS8	7.81737e-06	4.34295e-07
ADAMTS9	0	0		ADAMTS9	7.81737e-06	4.34295e-07
ADAMTSL1	0	0		ADAMTSL1	0.0808837	4.34295e-07
ADAMTSL2	0.00439859	0		ADAMTSL2	7.81737e-06	4.34295e-07
ADAMTSL3	0	0		ADAMTSL3	7.81737e-06	0.0426427
ADAMTSL4	0.0145111	0		ADAMTSL4	7.81737e-06	4.34295e-07
ADAMTSL5	0	0		ADAMTSL5	7.81737e-06	0.0455819
ADAP1	0	0		ADAP1	7.81737e-06	4.34295e-07
ADAP2	0	0		ADAP2	7.81737e-06	4.34295e-07
ADAR	0	0		ADAR	0.040535	0.0304383
ADARB1	0	0.0287311		ADARB1	7.81737e-06	4.34295e-07
ADARB2	0	0		ADARB2	7.81737e-06	4.34295e-07
ADAT1	0	0.520945		ADAT1	0.00268921	0.00277487
ADAT2	0.0586909	0		ADAT2	0.297087	0.013778
ADAT3	0	0		ADAT3	7.81737e-06	4.34295e-07
ADCK1	0	0		ADCK1	0.0724192	4.34295e-07
ADCK2	0	0		ADCK2	0.0485003	4.34295e-07
ADCK3	0	0		ADCK3	7.81737e-06	4.34295e-07
ADCK4	0	0		ADCK4	7.81737e-06	4.34295e-07
ADCK5	0	0.159137		ADCK5	7.81737e-06	0.0193713
ADCY1	0	0.0353011		ADCY1	7.81737e-06	4.34295e-07
ADCY10	0	0		ADCY10	7.81737e-06	0.00658052
ADCY2	0	0		ADCY2	7.81737e-06	0.0536966
ADCY3	0	0		ADCY3	7.81737e-06	4.34295e-07
ADCY4	0	0		ADCY4	7.81737e-06	4.34295e-07
ADCY5	0.021011	0		ADCY5	7.81737e-06	0.013778
ADCY6	0.0161834	0		ADCY6	7.81737e-06	0.00889448
ADCY7	0	0		ADCY7	7.81737e-06	0.00488979
ADCY8	0	0.115535		ADCY8	7.81737e-06	0.0452559
ADCY9	0	0		ADCY9	7.81737e-06	4.34295e-07
ADCYAP1	0	0.0332676		ADCYAP1	7.81737e-06	4.34295e-07
ADCYAP1R1	0	0.0159689		ADCYAP1R1	7.81737e-06	0.0337771
ADD1	0	0		ADD1	7.81737e-06	0.00812032
ADD2	0	0		ADD2	7.81737e-06	4.34295e-07
ADD3	0	0		ADD3	7.81737e-06	4.34295e-07
ADGB	0.064961	0		ADGB	0.00230483	4.34295e-07
ADGRA1	0	0		ADGRA1	7.81737e-06	4.34295e-07
ADGRA2	0.0456277	0.61401		ADGRA2	0.0176053	4.34295e-07
ADGRA3	0	0		ADGRA3	7.81737e-06	4.34295e-07
ADGRB1	0	0.00721415		ADGRB1	0.00619048	4.34295e-07
ADGRB2	0	0		ADGRB2	0.00230483	4.34295e-07
ADGRB3	0	0		ADGRB3	7.81737e-06	4.34295e-07
ADGRD1	0	0.0218446		ADGRD1	7.81737e-06	4.34295e-07
ADGRE1	0	0		ADGRE1	7.81737e-06	4.34295e-07
ADGRE2	0	0		ADGRE2	0.0100139	4.34295e-07
ADGRE3	0	0		ADGRE3	7.81737e-06	4.34295e-07
ADGRE5	0.00598568	0		ADGRE5	0.00538638	4.34295e-07
ADGRF1	0	0		ADGRF1	7.81737e-06	4.34295e-07
ADGRF2	0	0		ADGRF2	7.81737e-06	4.34295e-07
ADGRF3	0	0.00275389		ADGRF3	7.81737e-06	4.34295e-07
ADGRF4	0	0		ADGRF4	7.81737e-06	4.34295e-07
ADGRF5	0	0		ADGRF5	7.81737e-06	4.34295e-07
ADGRG1	0	0		ADGRG1	7.81737e-06	4.34295e-07
ADGRG2	0	0		ADGRG2	7.81737e-06	4.34295e-07
ADGRG3	0	0		ADGRG3	7.81737e-06	4.34295e-07
ADGRG4	0	0		ADGRG4	0.00285355	0.0102717
ADGRG5	0	0.00275389		ADGRG5	7.81737e-06	4.34295e-07
ADGRG6	0.00162643	0		ADGRG6	0.0248523	4.34295e-07
ADGRG7	0	0.000237624		ADGRG7	0.00789913	0.00172017
ADGRL1	0	0		ADGRL1	7.81737e-06	4.34295e-07
ADGRL2	0.0634476	0.0588525		ADGRL2	7.81737e-06	4.34295e-07
ADGRL3	0	0		ADGRL3	7.81737e-06	4.34295e-07
ADGRL4	0	0		ADGRL4	7.81737e-06	4.34295e-07
ADGRV1	0	0		ADGRV1	0.261728	4.34295e-07
ADH1A	0	0.601163		ADH1A	7.81737e-06	4.34295e-07
ADH1B	0	0		ADH1B	7.81737e-06	4.34295e-07
ADH1C	0.0335269	0		ADH1C	7.81737e-06	4.34295e-07
ADH4	0	0		ADH4	7.81737e-06	4.34295e-07
ADH5	0	0.226596		ADH5	7.81737e-06	4.34295e-07
ADH6	0	0		ADH6	0.00272592	4.34295e-07
ADH7	0	0		ADH7	7.81737e-06	4.34295e-07
ADHFE1	0.0850157	0.137684		ADHFE1	7.81737e-06	4.34295e-07
ADI1	0	0		ADI1	7.81737e-06	4.34295e-07
ADIG	0	0		ADIG	7.81737e-06	4.34295e-07
ADIPOQ	0.0238124	0		ADIPOQ	7.81737e-06	4.34295e-07
ADIPOR1	0	0		ADIPOR1	7.81737e-06	4.34295e-07
ADIPOR2	0.0844904	0.365624		ADIPOR2	7.81737e-06	4.34295e-07
ADIRF	0	0		ADIRF	7.81737e-06	4.34295e-07
ADK	0	0		ADK	7.81737e-06	4.34295e-07
ADM	0.0482585	0		ADM	7.81737e-06	4.34295e-07
ADM2	0	0		ADM2	7.81737e-06	4.34295e-07
ADM5	0	0		ADM5	7.81737e-06	0.0313975
ADNP	0	0		ADNP	0.00561905	4.34295e-07
ADNP2	0	0		ADNP2	7.81737e-06	4.34295e-07
ADO	0.00471018	0		ADO	7.81737e-06	4.34295e-07
ADORA1	0	0		ADORA1	0.0590081	0.0888733
ADORA2A	0	0		ADORA2A	7.81737e-06	4.34295e-07
ADORA2B	0	0		ADORA2B	7.81737e-06	4.34295e-07
ADORA3	0	0		ADORA3	7.81737e-06	4.34295e-07
ADPGK	0	0		ADPGK	7.81737e-06	4.34295e-07
ADPRH	0	0		ADPRH	0.00528218	4.34295e-07
ADPRHL1	0	0		ADPRHL1	7.81737e-06	4.34295e-07
ADPRHL2	0	0.0140627		ADPRHL2	7.81737e-06	0.0295257
ADPRM	0	0		ADPRM	7.81737e-06	4.34295e-07
ADRA1A	0.0190568	0.212256		ADRA1A	0.00538638	0.109515
ADRA1B	0	0		ADRA1B	7.81737e-06	4.34295e-07
ADRA1D	0	0		ADRA1D	0.0724192	4.34295e-07
ADRA2A	0	0		ADRA2A	7.81737e-06	4.34295e-07
ADRA2B	0	0		ADRA2B	7.81737e-06	4.34295e-07
ADRA2C	0	0.193399		ADRA2C	7.81737e-06	4.34295e-07
ADRB1	0	0		ADRB1	7.81737e-06	4.34295e-07
ADRB2	0	0		ADRB2	7.81737e-06	4.34295e-07
ADRB3	0	0.445958		ADRB3	7.81737e-06	0.223543
ADRBK1	0.00735946	0.203423		ADRBK1	7.81737e-06	0.013778
ADRBK2	0	0		ADRBK2	7.81737e-06	0.013778
ADRM1	0	0		ADRM1	7.81737e-06	4.34295e-07
ADSL	0.0450988	0.500824		ADSL	7.81737e-06	0.000350617
ADSS	0	0		ADSS	9.98889e-06	4.34295e-07
ADSSL1	0	0.00843903		ADSSL1	0.0485003	4.34295e-07
ADTRP	0	0		ADTRP	7.81737e-06	4.34295e-07
AEBP1	0.0152189	0		AEBP1	7.81737e-06	0.0337771
AEBP2	0	0		AEBP2	7.81737e-06	4.34295e-07
AEN	0	0		AEN	0.0485003	4.34295e-07
AES	0	0		AES	7.81737e-06	4.34295e-07
AFAP1	0	0		AFAP1	7.81737e-06	4.34295e-07
AFAP1L1	0	0		AFAP1L1	7.81737e-06	4.34295e-07
AFAP1L2	0	0		AFAP1L2	7.81737e-06	4.34295e-07
AFF1	0	0		AFF1	7.81737e-06	0.0304383
AFF2	0.0255192	0		AFF2	7.81737e-06	4.34295e-07
AFF3	0	0.0122377		AFF3	7.81737e-06	0.0193713
AFF4	0	0		AFF4	7.81737e-06	4.34295e-07
AFG3L2	0	0		AFG3L2	7.81737e-06	0.442601
AFM	0.00735946	0		AFM	0.0225544	4.34295e-07
AFMID	0	0.00843903		AFMID	7.81737e-06	4.34295e-07
AFP	0	0		AFP	7.81737e-06	4.34295e-07
AFTPH	0	0		AFTPH	7.81737e-06	0.0337771
AGA	0	0.0218446		AGA	7.81737e-06	4.34295e-07
AGAP1	0	0		AGAP1	7.81737e-06	0.0187805
AGAP11	0	0		AGAP11	0.019494	4.34295e-07
AGAP2	0	0		AGAP2	0.00866093	0.013778
AGAP3	0	0		AGAP3	7.81737e-06	4.34295e-07
AGAP4	0	0.0343407		AGAP4	0.00619048	0.588121
AGAP5	0.00277093	0		AGAP5	0.00538638	4.34295e-07
AGAP6	0	0		AGAP6	7.81737e-06	4.34295e-07
AGAP9	0	0		AGAP9	7.81737e-06	4.34295e-07
AGBL1	0.0482585	0		AGBL1	7.81737e-06	0.0216003
AGBL2	0	0.425846		AGBL2	7.81737e-06	0.00700358
AGBL3	0.00319073	0		AGBL3	0.0110203	4.34295e-07
AGBL4	0	0.0171944		AGBL4	0.0568306	4.34295e-07
AGBL5	0	0		AGBL5	7.81737e-06	0.00812032
AGER	0	0		AGER	0.00215117	4.34295e-07
AGFG1	0	0		AGFG1	7.81737e-06	4.34295e-07
AGFG2	0	0		AGFG2	7.81737e-06	0.0479126
AGGF1	0	0		AGGF1	7.81737e-06	4.34295e-07
AGK	0	0		AGK	7.81737e-06	0.0102717
AGL	0	0		AGL	0.00619048	0.0179351
AGMAT	0	0		AGMAT	0.0126162	0.00277487
AGMO	0	0		AGMO	7.81737e-06	0.100687
AGO1	0	0		AGO1	7.81737e-06	4.34295e-07
AGO2	0.0449745	0.0843433		AGO2	7.81737e-06	4.34295e-07
AGO3	0	0		AGO3	7.81737e-06	4.34295e-07
AGO4	0	0		AGO4	7.81737e-06	4.34295e-07
AGPAT1	0	0		AGPAT1	7.81737e-06	4.34295e-07
AGPAT2	0	0		AGPAT2	7.81737e-06	4.34295e-07
AGPAT3	0	0		AGPAT3	7.81737e-06	4.34295e-07
AGPAT4	0	0		AGPAT4	7.81737e-06	4.34295e-07
AGPAT5	0.0847981	0.0484454		AGPAT5	7.81737e-06	4.34295e-07
AGPAT6	0.615586	0		AGPAT6	7.81737e-06	4.34295e-07
AGPAT9	0	0		AGPAT9	7.81737e-06	4.34295e-07
AGPS	0	0		AGPS	7.81737e-06	0.00277487
AGR2	0	0		AGR2	7.81737e-06	4.34295e-07
AGR3	0.258867	0		AGR3	7.81737e-06	4.34295e-07
AGRN	0	0		AGRN	7.81737e-06	4.34295e-07
AGRP	0	0		AGRP	0.0724192	0.00924969
AGT	0	0		AGT	0.00257692	4.34295e-07
AGTPBP1	0	0		AGTPBP1	7.81737e-06	4.34295e-07
AGTR1	0	0		AGTR1	7.81737e-06	0.00277487
AGTR2	0	0		AGTR2	7.81737e-06	0.0204921
AGTRAP	0	0		AGTRAP	0.00545938	0.0337771
AGXT	0	0		AGXT	0.0086153	4.34295e-07
AGXT2	0.0634476	0.0821727		AGXT2	7.81737e-06	0.0455819
AHCTF1	0	0		AHCTF1	7.81737e-06	4.34295e-07
AHCY	0	0		AHCY	0.0139717	4.34295e-07
AHCYL1	0.163174	0.102089		AHCYL1	7.81737e-06	4.34295e-07
AHCYL2	0	0.157084		AHCYL2	7.81737e-06	4.34295e-07
AHDC1	0.0603769	0		AHDC1	0.0197025	0.0337771
AHI1	0.0449745	0		AHI1	7.81737e-06	4.34295e-07
AHNAK	0.0514017	0.461768		AHNAK	7.81737e-06	0.00936106
AHNAK2	0	0		AHNAK2	7.81737e-06	4.34295e-07
AHR	0.021011	0.854838		AHR	7.81737e-06	4.34295e-07
AHRR	0	0		AHRR	0.415183	4.34295e-07
AHSA1	0	0		AHSA1	7.81737e-06	4.34295e-07
AHSA2	0	0		AHSA2	7.81737e-06	4.34295e-07
AHSG	0.00350102	0		AHSG	7.81737e-06	4.34295e-07
AHSP	0	0		AHSP	7.81737e-06	0.00277487
AICDA	0	0		AICDA	7.81737e-06	0.00812032
AIDA	0	0		AIDA	0.0724192	4.34295e-07
AIF1	0.0145111	0		AIF1	7.81737e-06	4.34295e-07
AIF1L	0	0		AIF1L	7.81737e-06	0.0818994
AIFM1	0	0.145012		AIFM1	7.81737e-06	4.34295e-07
AIFM2	0	0		AIFM2	0.00975041	0.143374
AIFM3	0	0		AIFM3	7.81737e-06	4.34295e-07
AIG1	0	0		AIG1	7.81737e-06	0.00889448
AIM1	0.0450988	0.193399		AIM1	7.81737e-06	4.34295e-07
AIM1L	0	0		AIM1L	0.0100139	4.34295e-07
AIM2	0	0		AIM2	7.81737e-06	0.00302626
AIMP1	0	0		AIMP1	7.81737e-06	4.34295e-07
AIMP2	0	0.0317814		AIMP2	7.81737e-06	4.34295e-07
AIP	0.00842131	0		AIP	0.0938795	0.0304383
AIPL1	0	0.102089		AIPL1	7.81737e-06	4.34295e-07
AIRE	0	0		AIRE	7.81737e-06	4.34295e-07
AJAP1	0	0		AJAP1	7.81737e-06	4.34295e-07
AJUBA	0	0		AJUBA	7.81737e-06	4.34295e-07
AK1	0	0		AK1	7.81737e-06	0.0337771
AK2	0	0		AK2	7.81737e-06	0.0479126
AK3	0	0		AK3	0.0179537	4.34295e-07
AK4	0	0		AK4	7.81737e-06	4.34295e-07
AK5	0	0		AK5	7.81737e-06	4.34295e-07
AK6	0	0.0538048		AK6	7.81737e-06	4.34295e-07
AK7	0	0		AK7	7.81737e-06	4.34295e-07
AK8	0	0		AK8	7.81737e-06	4.34295e-07
AK9	0.306186	0		AK9	7.81737e-06	0.0160581
AKAP1	0	0.0380386		AKAP1	7.81737e-06	0.0426427
AKAP10	0	0		AKAP10	0.0139717	4.34295e-07
AKAP11	0	0		AKAP11	7.81737e-06	4.34295e-07
AKAP12	0	0.0122989		AKAP12	7.81737e-06	0.0189333
AKAP13	0	0		AKAP13	7.81737e-06	4.34295e-07
AKAP14	0	0		AKAP14	7.81737e-06	4.34295e-07
AKAP17A	0	0		AKAP17A	7.81737e-06	0.00277487
AKAP2	0	0		AKAP2	7.81737e-06	4.34295e-07
AKAP3	0.00888074	0		AKAP3	0.00545938	0.00277487
AKAP4	0.0482585	0		AKAP4	7.81737e-06	4.34295e-07
AKAP5	0	0.00982104		AKAP5	7.81737e-06	4.34295e-07
AKAP6	0	0		AKAP6	7.81737e-06	0.030306
AKAP7	0.0557	0		AKAP7	7.81737e-06	4.34295e-07
AKAP8	0	0		AKAP8	0.00463951	4.34295e-07
AKAP8L	0	0		AKAP8L	7.81737e-06	4.34295e-07
AKAP9	0	0		AKAP9	7.81737e-06	4.34295e-07
AKIP1	0	0.219885		AKIP1	7.81737e-06	4.34295e-07
AKIRIN1	0	0		AKIRIN1	0.0100139	0.0193713
AKIRIN2	0	0		AKIRIN2	7.81737e-06	4.34295e-07
AKNA	0	0		AKNA	7.81737e-06	4.34295e-07
AKNAD1	0	0		AKNAD1	0.0383065	4.34295e-07
AKR1A1	0	0		AKR1A1	0.0480857	0.0337771
AKR1B1	0	0.00843903		AKR1B1	0.00545938	4.34295e-07
AKR1B10	0	0		AKR1B10	7.81737e-06	0.11617
AKR1B15	0	0.00706625		AKR1B15	7.81737e-06	0.00244325
AKR1C1	0.0238124	0		AKR1C1	7.81737e-06	4.34295e-07
AKR1C2	0	0		AKR1C2	7.81737e-06	0.00599405
AKR1C3	0.080085	0		AKR1C3	7.81737e-06	4.34295e-07
AKR1C4	0	0		AKR1C4	7.81737e-06	4.34295e-07
AKR1D1	0	0		AKR1D1	0.0397176	0.0332385
AKR1E2	0	0		AKR1E2	7.81737e-06	4.34295e-07
AKR7A2	0	0		AKR7A2	7.81737e-06	0.00595266
AKR7A3	0	0		AKR7A3	7.81737e-06	0.0888733
AKT1	0.438519	0		AKT1	7.81737e-06	4.34295e-07
AKT1S1	0	0		AKT1S1	0.00538638	4.34295e-07
AKT2	0	0		AKT2	7.81737e-06	4.34295e-07
AKT3	0	0		AKT3	7.81737e-06	4.34295e-07
AKTIP	0	0		AKTIP	7.81737e-06	0.107302
ALAD	0	0		ALAD	7.81737e-06	4.34295e-07
ALAS1	0.0441305	0		ALAS1	7.81737e-06	0.00277487
ALAS2	0	0		ALAS2	0.00268921	4.34295e-07
ALB	0	0		ALB	7.81737e-06	0.00388033
ALCAM	0	0		ALCAM	0.133165	4.34295e-07
ALDH16A1	0	0		ALDH16A1	0.0176053	0.00302626
ALDH18A1	0.0266962	1.7341		ALDH18A1	0.00268921	0.0479126
ALDH1A1	0	0		ALDH1A1	7.81737e-06	4.34295e-07
ALDH1A2	0.0262014	0		ALDH1A2	7.81737e-06	0.0120796
ALDH1A3	0	0		ALDH1A3	0.00619048	4.34295e-07
ALDH1B1	0	0		ALDH1B1	7.81737e-06	4.34295e-07
ALDH1L1	0	0		ALDH1L1	7.81737e-06	4.34295e-07
ALDH1L2	0.0284593	0.0218446		ALDH1L2	7.81737e-06	4.34295e-07
ALDH2	0	0		ALDH2	7.81737e-06	0.00277487
ALDH3A1	0	0.520945		ALDH3A1	7.81737e-06	4.34295e-07
ALDH3A2	0	0		ALDH3A2	7.81737e-06	4.34295e-07
ALDH3B1	0	0.425846		ALDH3B1	7.81737e-06	4.34295e-07
ALDH3B2	0.281496	0.00900576		ALDH3B2	7.81737e-06	0.00812032
ALDH4A1	0	0		ALDH4A1	0.048558	4.34295e-07
ALDH5A1	0.027444	0		ALDH5A1	7.81737e-06	4.34295e-07
ALDH6A1	0.0477259	0		ALDH6A1	7.81737e-06	4.34295e-07
ALDH7A1	0	0		ALDH7A1	7.81737e-06	4.34295e-07
ALDH8A1	0	0.0954603		ALDH8A1	0.351841	0.0337771
ALDH9A1	0	0		ALDH9A1	7.81737e-06	4.34295e-07
ALDOA	0.00123733	0		ALDOA	7.81737e-06	4.34295e-07
ALDOB	0.195985	0		ALDOB	7.81737e-06	4.34295e-07
ALDOC	0	0		ALDOC	7.81737e-06	4.34295e-07
ALG1	0	0		ALG1	0.0929909	0.00599405
ALG10	0.0497486	0.0877317		ALG10	0.0397176	0.00787613
ALG10B	0	0		ALG10B	7.81737e-06	4.34295e-07
ALG11	0	0		ALG11	7.81737e-06	4.34295e-07
ALG12	0	0		ALG12	7.81737e-06	4.34295e-07
ALG13	0	0		ALG13	0.00375985	4.34295e-07
ALG14	0	0		ALG14	7.81737e-06	0.00277487
ALG1L	0	0		ALG1L	0.0721684	0.00277487
ALG1L2	0	0.0720381		ALG1L2	0.00538638	0.0179351
ALG2	0	0.0288935		ALG2	7.81737e-06	4.34295e-07
ALG3	0	0		ALG3	7.81737e-06	4.34295e-07
ALG5	0	0		ALG5	0.0225544	0.00936106
ALG6	0	0		ALG6	0.369689	4.34295e-07
ALG8	0	0.678636		ALG8	7.81737e-06	4.34295e-07
ALG9	0	0		ALG9	7.81737e-06	4.34295e-07
ALK	0.0386359	0		ALK	7.81737e-06	4.34295e-07
ALKBH1	0.389913	0		ALKBH1	7.81737e-06	4.34295e-07
ALKBH2	0.0266962	0		ALKBH2	7.81737e-06	4.34295e-07
ALKBH3	0	0.0348298		ALKBH3	7.81737e-06	4.34295e-07
ALKBH4	0	0		ALKBH4	0.15176	4.34295e-07
ALKBH5	0.0079009	0.303035		ALKBH5	7.81737e-06	0.000506683
ALKBH6	0	0		ALKBH6	7.81737e-06	4.34295e-07
ALKBH7	0	0.00313998		ALKBH7	7.81737e-06	4.34295e-07
ALKBH8	0	0		ALKBH8	0.0482269	4.34295e-07
ALLC	0	0.209317		ALLC	7.81737e-06	4.34295e-07
ALMS1	0	0		ALMS1	0.0808837	4.34295e-07
ALOX12	0	0		ALOX12	7.81737e-06	4.34295e-07
ALOX12B	0	0		ALOX12B	7.81737e-06	4.34295e-07
ALOX15	0.0847981	0		ALOX15	7.81737e-06	4.34295e-07
ALOX15B	0	0		ALOX15B	0.0287399	4.34295e-07
ALOX5	0.00664049	0		ALOX5	7.81737e-06	0.00812032
ALOX5AP	0	0		ALOX5AP	7.81737e-06	0.013778
ALOXE3	0	0		ALOXE3	7.81737e-06	4.34295e-07
ALPI	0	0		ALPI	7.81737e-06	4.34295e-07
ALPK1	0	0		ALPK1	7.81737e-06	4.34295e-07
ALPK2	0	0		ALPK2	7.81737e-06	0.00302626
ALPK3	0.00842131	0		ALPK3	0.00619048	0.0479126
ALPL	0	0		ALPL	0.00561905	4.34295e-07
ALPP	0	0		ALPP	7.81737e-06	4.34295e-07
ALPPL2	0	0		ALPPL2	7.81737e-06	0.241175
ALS2	0	0		ALS2	0.00561905	0.168891
ALS2CL	0	0		ALS2CL	7.81737e-06	4.34295e-07
ALS2CR11	0	0		ALS2CR11	7.81737e-06	0.0193713
ALS2CR12	0	0		ALS2CR12	0.114677	0.0536765
ALX1	0	0		ALX1	7.81737e-06	4.34295e-07
ALX3	0	0		ALX3	7.81737e-06	0.0193713
ALX4	0	0.318064		ALX4	7.81737e-06	4.34295e-07
ALYREF	0	0		ALYREF	0.415183	4.34295e-07
AMACR	0	0		AMACR	7.81737e-06	0.0489152
AMBN	0	0		AMBN	7.81737e-06	4.34295e-07
AMBP	0	0		AMBP	7.81737e-06	4.34295e-07
AMBRA1	0	0.0108996		AMBRA1	7.81737e-06	4.34295e-07
AMD1	0.021011	0		AMD1	3.2139e-05	0.00172017
AMDHD1	0	0		AMDHD1	7.81737e-06	4.34295e-07
AMDHD2	0	0		AMDHD2	0.0383065	4.34295e-07
AMELX	0	0.00796326		AMELX	7.81737e-06	4.34295e-07
AMELY	0	0		AMELY	7.81737e-06	4.34295e-07
AMER1	0.0266962	0		AMER1	7.81737e-06	0.00172017
AMER2	0	0		AMER2	0.028406	4.34295e-07
AMER3	0	0		AMER3	0.0176053	0.0109059
AMFR	0	0.0287311		AMFR	0.0248523	4.34295e-07
AMH	0	0		AMH	7.81737e-06	4.34295e-07
AMHR2	0	0		AMHR2	7.81737e-06	4.34295e-07
AMICA1	0	0		AMICA1	7.81737e-06	0.0304383
AMIGO1	0	0.132134		AMIGO1	0.0114999	4.34295e-07
AMIGO2	0	0		AMIGO2	7.81737e-06	4.34295e-07
AMIGO3	0	0.0199357		AMIGO3	7.81737e-06	4.34295e-07
AMMECR1	0	0		AMMECR1	0.00538638	0.013778
AMMECR1L	0	0		AMMECR1L	7.81737e-06	4.34295e-07
AMN	0.0117975	0		AMN	0.106387	4.34295e-07
AMN1	0	0		AMN1	7.81737e-06	0.013778
AMOT	0	0		AMOT	7.81737e-06	4.34295e-07
AMOTL1	0	0.00551699		AMOTL1	0.00619048	4.34295e-07
AMOTL2	0	0		AMOTL2	0.0176053	0.00277487
AMPD1	0	0.137684		AMPD1	7.81737e-06	0.0888733
AMPD2	0	0		AMPD2	7.81737e-06	4.34295e-07
AMPD3	0.00735946	0.227787		AMPD3	7.81737e-06	0.0109059
AMPH	1.5059	0		AMPH	0.112407	4.34295e-07
AMT	0	0.00217867		AMT	7.81737e-06	4.34295e-07
AMTN	0	0		AMTN	7.81737e-06	0.0337771
AMY1A	0.0847981	0		AMY1A	7.81737e-06	4.34295e-07
AMY1B	0	0		AMY1B	7.81737e-06	4.34295e-07
AMY1C	0	0		AMY1C	7.81737e-06	4.34295e-07
AMY2A	0	0		AMY2A	7.81737e-06	4.34295e-07
AMY2B	0	0		AMY2B	7.81737e-06	4.34295e-07
AMZ1	0.0266962	0		AMZ1	7.81737e-06	0.00277487
AMZ2	0	0		AMZ2	7.81737e-06	4.34295e-07
ANAPC1	0	0		ANAPC1	0.0568306	4.34295e-07
ANAPC10	0	0		ANAPC10	7.81737e-06	4.34295e-07
ANAPC11	0	0		ANAPC11	7.81737e-06	0.0426427
ANAPC13	0	0		ANAPC13	7.81737e-06	4.34295e-07
ANAPC15	0	0		ANAPC15	0.019494	4.34295e-07
ANAPC16	0.0161834	0.0201463		ANAPC16	0.34386	0.0888733
ANAPC2	0	0		ANAPC2	0.068939	4.34295e-07
ANAPC4	0	0		ANAPC4	7.81737e-06	4.34295e-07
ANAPC5	0	0		ANAPC5	7.81737e-06	4.34295e-07
ANAPC7	0	0		ANAPC7	7.81737e-06	4.34295e-07
ANG	0	0		ANG	7.81737e-06	4.34295e-07
ANGEL1	0	0		ANGEL1	7.81737e-06	4.34295e-07
ANGEL2	0.0266962	0		ANGEL2	7.81737e-06	4.34295e-07
ANGPT1	0	0		ANGPT1	7.81737e-06	4.34295e-07
ANGPT2	0	0		ANGPT2	0.00561905	4.34295e-07
ANGPT4	0	0		ANGPT4	7.81737e-06	4.34295e-07
ANGPTL1	0	0.00796326		ANGPTL1	7.81737e-06	4.34295e-07
ANGPTL2	0	0		ANGPTL2	7.81737e-06	0.00787613
ANGPTL3	0.00319073	0		ANGPTL3	7.81737e-06	0.0216003
ANGPTL4	0.227443	0		ANGPTL4	7.81737e-06	4.34295e-07
ANGPTL5	0	0		ANGPTL5	7.81737e-06	4.34295e-07
ANGPTL6	0	0		ANGPTL6	7.81737e-06	4.34295e-07
ANGPTL7	0	0		ANGPTL7	7.81737e-06	0.0193713
ANHX	0	0		ANHX	0.00230483	4.34295e-07
ANK1	0.0760673	0		ANK1	7.81737e-06	0.031201
ANK2	0	0		ANK2	0.00375985	4.34295e-07
ANK3	0	0		ANK3	0.0196789	4.34295e-07
ANKAR	0.021011	0		ANKAR	7.81737e-06	4.34295e-07
ANKDD1A	0	0		ANKDD1A	0.207908	4.34295e-07
ANKDD1B	0	0		ANKDD1B	7.81737e-06	4.34295e-07
ANKEF1	0	0		ANKEF1	7.81737e-06	4.34295e-07
ANKFN1	0	0		ANKFN1	7.81737e-06	4.34295e-07
ANKFY1	0	0		ANKFY1	7.81737e-06	4.34295e-07
ANKH	0.0497486	0		ANKH	0.00463951	0.00172017
ANKHD1	0	0		ANKHD1	7.81737e-06	4.34295e-07
ANKHD1-EIF4EBP3	0	0		ANKHD1-EIF4EBP3	7.81737e-06	4.34295e-07
ANKIB1	0	0		ANKIB1	7.81737e-06	0.0479126
ANKK1	0	0		ANKK1	7.81737e-06	4.34295e-07
ANKLE1	0	0		ANKLE1	7.81737e-06	4.34295e-07
ANKLE2	0	0		ANKLE2	7.81737e-06	0.209907
ANKMY1	0	0.338393		ANKMY1	7.81737e-06	0.00172017
ANKMY2	0	0.0315712		ANKMY2	7.81737e-06	4.34295e-07
ANKRA2	0	0		ANKRA2	7.81737e-06	4.34295e-07
ANKRD1	0.0499152	0		ANKRD1	7.81737e-06	4.34295e-07
ANKRD10	0	0		ANKRD10	7.81737e-06	4.34295e-07
ANKRD11	0.00842131	0		ANKRD11	7.81737e-06	0.00787613
ANKRD12	0	0		ANKRD12	0.00463951	4.34295e-07
ANKRD13A	0.021011	0		ANKRD13A	0.00650557	4.34295e-07
ANKRD13B	0	0		ANKRD13B	0.0287399	0.013778
ANKRD13C	0	0		ANKRD13C	7.81737e-06	4.34295e-07
ANKRD13D	0	0.0364459		ANKRD13D	0.00268921	4.34295e-07
ANKRD16	0	0		ANKRD16	7.81737e-06	4.34295e-07
ANKRD17	0	0		ANKRD17	0.0623758	4.34295e-07
ANKRD18A	0	0		ANKRD18A	7.81737e-06	4.34295e-07
ANKRD18B	0	0		ANKRD18B	7.81737e-06	4.34295e-07
ANKRD2	0	0.161514		ANKRD2	0.0197025	0.0193713
ANKRD20A1	0	0		ANKRD20A1	7.81737e-06	4.34295e-07
ANKRD20A2	0	0.00843903		ANKRD20A2	7.81737e-06	4.34295e-07
ANKRD20A3	0	0		ANKRD20A3	0.00619048	0.00277487
ANKRD20A4	0	0		ANKRD20A4	7.81737e-06	4.34295e-07
ANKRD22	0	0		ANKRD22	7.81737e-06	4.34295e-07
ANKRD23	0	0		ANKRD23	7.81737e-06	4.34295e-07
ANKRD24	0	0		ANKRD24	7.81737e-06	4.34295e-07
ANKRD26	0.0629031	0.115535		ANKRD26	0.0383065	4.34295e-07
ANKRD27	0	0		ANKRD27	7.81737e-06	4.34295e-07
ANKRD28	0.0266962	0.119258		ANKRD28	7.81737e-06	4.34295e-07
ANKRD30A	0.0284593	0.0120537		ANKRD30A	7.81737e-06	4.34295e-07
ANKRD30B	0	0		ANKRD30B	7.81737e-06	4.34295e-07
ANKRD31	0.0141614	0		ANKRD31	7.81737e-06	4.34295e-07
ANKRD32	0	0		ANKRD32	7.81737e-06	4.34295e-07
ANKRD33	0	0		ANKRD33	0.00619048	0.0223171
ANKRD33B	0	0		ANKRD33B	7.81737e-06	4.34295e-07
ANKRD34A	0	0.0287311		ANKRD34A	7.81737e-06	4.34295e-07
ANKRD34B	0	0		ANKRD34B	7.81737e-06	4.34295e-07
ANKRD34C	0	0		ANKRD34C	7.81737e-06	4.34295e-07
ANKRD35	0	0		ANKRD35	0.0568306	0.00889448
ANKRD36	0	0		ANKRD36	7.81737e-06	4.34295e-07
ANKRD36B	0	0		ANKRD36B	7.81737e-06	4.34295e-07
ANKRD37	0	0		ANKRD37	0.0176053	4.34295e-07
ANKRD39	0	0		ANKRD39	7.81737e-06	4.34295e-07
ANKRD40	0	0		ANKRD40	7.81737e-06	4.34295e-07
ANKRD42	0.00350102	0.0789558		ANKRD42	7.81737e-06	0.0102717
ANKRD44	0	0		ANKRD44	7.81737e-06	0.0426427
ANKRD45	0	0		ANKRD45	7.81737e-06	4.34295e-07
ANKRD46	0.021011	0.274989		ANKRD46	7.81737e-06	0.00947734
ANKRD49	0	0		ANKRD49	7.81737e-06	4.34295e-07
ANKRD50	0	0		ANKRD50	0.0597431	4.34295e-07
ANKRD52	0.0455732	0.000708043		ANKRD52	0.00561905	4.34295e-07
ANKRD53	0	0		ANKRD53	7.81737e-06	4.34295e-07
ANKRD54	0	0		ANKRD54	7.81737e-06	4.34295e-07
ANKRD55	0	0		ANKRD55	7.81737e-06	4.34295e-07
ANKRD6	0.0255104	0.133068		ANKRD6	0.0176053	0.11617
ANKRD60	0.00350102	0		ANKRD60	7.81737e-06	4.34295e-07
ANKRD61	0.0449745	0		ANKRD61	7.81737e-06	4.34295e-07
ANKRD62	0	0		ANKRD62	7.81737e-06	4.34295e-07
ANKRD63	0	0		ANKRD63	7.81737e-06	0.11617
ANKRD65	0	0		ANKRD65	0.0363075	4.34295e-07
ANKRD66	0	0		ANKRD66	7.81737e-06	4.34295e-07
ANKRD7	0.183061	0		ANKRD7	7.81737e-06	0.0109059
ANKRD9	0.0266962	0		ANKRD9	7.81737e-06	4.34295e-07
ANKS1A	0.0145111	0		ANKS1A	7.81737e-06	0.00599405
ANKS1B	0	0.00478087		ANKS1B	7.81737e-06	4.34295e-07
ANKS3	0	0		ANKS3	7.81737e-06	4.34295e-07
ANKS4B	0	0		ANKS4B	0.00528218	0.0337771
ANKS6	0	0		ANKS6	7.81737e-06	4.34295e-07
ANKUB1	0	0		ANKUB1	7.81737e-06	4.34295e-07
ANKZF1	0	0		ANKZF1	7.81737e-06	4.34295e-07
ANLN	0.0847981	0		ANLN	7.81737e-06	4.34295e-07
ANO1	0	0		ANO1	7.81737e-06	0.0179351
ANO10	0	0		ANO10	7.81737e-06	4.34295e-07
ANO2	0	0		ANO2	7.81737e-06	4.34295e-07
ANO3	0	0.0171944		ANO3	7.81737e-06	4.34295e-07
ANO4	0	0		ANO4	0.0485003	4.34295e-07
ANO5	0.0266962	0.0912325		ANO5	7.81737e-06	4.34295e-07
ANO6	0	0		ANO6	7.81737e-06	0.00700358
ANO7	0	0		ANO7	0.0212084	0.00277487
ANO8	0	0.000708043		ANO8	0.0224387	4.34295e-07
ANO9	0.0514017	0		ANO9	7.81737e-06	4.34295e-07
ANOS1	0	0		ANOS1	7.81737e-06	4.34295e-07
ANP32A	0	0		ANP32A	7.81737e-06	4.34295e-07
ANP32B	0	0		ANP32B	7.81737e-06	4.34295e-07
ANP32C	0	0		ANP32C	7.81737e-06	4.34295e-07
ANP32D	0	0.00843903		ANP32D	7.81737e-06	4.34295e-07
ANP32E	0	0		ANP32E	0.0568306	4.34295e-07
ANPEP	0	0		ANPEP	7.81737e-06	4.34295e-07
ANTXR1	0	0		ANTXR1	7.81737e-06	4.34295e-07
ANTXR2	0	0.000651061		ANTXR2	7.81737e-06	4.34295e-07
ANTXRL	0	0.0131284		ANTXRL	7.81737e-06	4.34295e-07
ANXA1	0	0		ANXA1	7.81737e-06	4.34295e-07
ANXA10	0	0		ANXA10	7.81737e-06	4.34295e-07
ANXA11	0	0		ANXA11	7.81737e-06	0.0337771
ANXA13	0.103758	0		ANXA13	7.81737e-06	0.000506683
ANXA2	0	0		ANXA2	7.81737e-06	4.34295e-07
ANXA2R	0.0385234	0		ANXA2R	7.81737e-06	4.34295e-07
ANXA3	0	0		ANXA3	7.81737e-06	4.34295e-07
ANXA4	0	0		ANXA4	7.81737e-06	4.34295e-07
ANXA5	0	0		ANXA5	7.81737e-06	4.34295e-07
ANXA6	0	0		ANXA6	7.81737e-06	4.34295e-07
ANXA7	0	0		ANXA7	7.81737e-06	0.00277487
ANXA8	0	0		ANXA8	7.81737e-06	4.34295e-07
ANXA8L1	0	0		ANXA8L1	7.81737e-06	4.34295e-07
ANXA9	0	0		ANXA9	7.81737e-06	4.34295e-07
AOAH	0	0		AOAH	7.81737e-06	0.00812032
AOC1	0	0		AOC1	7.81737e-06	4.34295e-07
AOC2	0	0		AOC2	7.81737e-06	4.34295e-07
AOC3	0	0		AOC3	7.81737e-06	4.34295e-07
AOX1	0	0		AOX1	7.81737e-06	4.34295e-07
AP1AR	0	0		AP1AR	7.81737e-06	4.34295e-07
AP1B1	0	0		AP1B1	7.81737e-06	0.0337771
AP1G1	0	0		AP1G1	7.81737e-06	4.34295e-07
AP1G2	0	0		AP1G2	7.81737e-06	4.34295e-07
AP1M1	0	0		AP1M1	7.81737e-06	4.34295e-07
AP1M2	0	0		AP1M2	7.81737e-06	4.34295e-07
AP1S1	0	0		AP1S1	7.81737e-06	4.34295e-07
AP1S2	0	0		AP1S2	7.81737e-06	4.34295e-07
AP1S3	0	0		AP1S3	7.81737e-06	0.0337771
AP2A1	0	0		AP2A1	7.81737e-06	0.0452559
AP2A2	0	0		AP2A2	7.81737e-06	4.34295e-07
AP2B1	0	0		AP2B1	7.81737e-06	4.34295e-07
AP2M1	0	0		AP2M1	7.81737e-06	4.34295e-07
AP2S1	0.0847981	0		AP2S1	7.81737e-06	4.34295e-07
AP3B1	0.00735946	0		AP3B1	7.81737e-06	4.34295e-07
AP3B2	0.00320823	0		AP3B2	7.81737e-06	4.34295e-07
AP3D1	0	0		AP3D1	0.00561905	0.0144186
AP3M1	0	0		AP3M1	7.81737e-06	4.34295e-07
AP3M2	0	0.118044		AP3M2	0.00466804	4.34295e-07
AP3S1	0	0		AP3S1	0.0126162	4.34295e-07
AP3S2	0	0		AP3S2	7.81737e-06	0.00172017
AP4B1	0	0		AP4B1	0.0397176	4.34295e-07
AP4E1	0	0.016174		AP4E1	7.81737e-06	0.0358319
AP4M1	0	0		AP4M1	7.81737e-06	0.00172017
AP4S1	0	0		AP4S1	7.81737e-06	4.34295e-07
AP5B1	0	0		AP5B1	0.126704	4.34295e-07
AP5M1	0	0		AP5M1	7.81737e-06	4.34295e-07
AP5S1	0	0.0232292		AP5S1	0.0119072	4.34295e-07
AP5Z1	0	0		AP5Z1	7.81737e-06	0.013778
APAF1	0	0		APAF1	0.00268921	4.34295e-07
APBA1	0	0		APBA1	0.048558	4.34295e-07
APBA2	0	0		APBA2	0.0568306	0.013778
APBA3	0	0.0865083		APBA3	7.81737e-06	4.34295e-07
APBB1	0	0.0279403		APBB1	7.81737e-06	4.34295e-07
APBB1IP	0	0		APBB1IP	0.019494	4.34295e-07
APBB2	0	0		APBB2	7.81737e-06	4.34295e-07
APBB3	0	0		APBB3	7.81737e-06	0.00874734
APC	0	0		APC	7.81737e-06	4.34295e-07
APC2	0	0		APC2	0.143237	4.34295e-07
APCDD1	0.0847981	0		APCDD1	7.81737e-06	4.34295e-07
APCDD1L	0	0		APCDD1L	7.81737e-06	4.34295e-07
APCS	0.0131571	0		APCS	7.81737e-06	4.34295e-07
APEH	0	0		APEH	7.81737e-06	4.34295e-07
APELA	0	0		APELA	7.81737e-06	4.34295e-07
APEX1	0.00735946	0		APEX1	7.81737e-06	4.34295e-07
APEX2	0	0		APEX2	7.81737e-06	4.34295e-07
APH1A	0	0.0210612		APH1A	7.81737e-06	4.34295e-07
APH1B	0	0		APH1B	7.81737e-06	4.34295e-07
API5	0	0.236454		API5	0.0808837	0.0536966
APIP	0	0.0175329		APIP	7.81737e-06	4.34295e-07
APITD1	0	0		APITD1	0.106581	4.34295e-07
APITD1-CORT	0	0		APITD1-CORT	0.0126162	4.34295e-07
APLF	0	0		APLF	0.0125478	4.34295e-07
APLN	0	0		APLN	7.81737e-06	4.34295e-07
APLNR	0.418682	0		APLNR	7.81737e-06	0.013778
APLP1	0	0		APLP1	7.81737e-06	4.34295e-07
APLP2	0.0173363	0.437405		APLP2	7.81737e-06	4.34295e-07
APMAP	0	0		APMAP	7.81737e-06	4.34295e-07
APOA1	0	0.000237624		APOA1	0.040535	4.34295e-07
APOA1BP	0	0		APOA1BP	7.81737e-06	4.34295e-07
APOA2	0	0		APOA2	7.81737e-06	4.34295e-07
APOA4	0.10397	0.263873		APOA4	7.81737e-06	4.34295e-07
APOA5	0.0335269	0.0199357		APOA5	7.81737e-06	0.126689
APOB	0	0		APOB	0.00712011	4.34295e-07
APOBEC1	0	0		APOBEC1	0.133577	0.0452559
APOBEC2	0	0		APOBEC2	0.00501278	4.34295e-07
APOBEC3A	0	0		APOBEC3A	7.81737e-06	0.00812032
APOBEC3B	0.00735946	0		APOBEC3B	7.81737e-06	4.34295e-07
APOBEC3C	0	0		APOBEC3C	0.0100139	0.0313952
APOBEC3D	0.027444	0		APOBEC3D	7.81737e-06	0.0536966
APOBEC3F	0	0		APOBEC3F	7.81737e-06	0.00713026
APOBEC3G	0	0		APOBEC3G	7.81737e-06	4.34295e-07
APOBEC3H	0	0		APOBEC3H	7.81737e-06	4.34295e-07
APOBEC4	0	0		APOBEC4	0.00168049	4.34295e-07
APOBR	0.0847981	0		APOBR	0.00375941	4.34295e-07
APOC1	0	0		APOC1	7.81737e-06	0.0337771
APOC2	0	0		APOC2	7.81737e-06	4.34295e-07
APOC3	0	0.0585467		APOC3	7.81737e-06	0.0304383
APOC4	0	0		APOC4	7.81737e-06	4.34295e-07
APOD	0	0		APOD	7.81737e-06	4.34295e-07
APOE	0	0		APOE	7.81737e-06	4.34295e-07
APOF	0.0256334	0		APOF	7.81737e-06	0.0571639
APOH	0.0854527	0		APOH	7.81737e-06	4.34295e-07
APOL1	0	0		APOL1	7.81737e-06	4.34295e-07
APOL2	0	0		APOL2	7.81737e-06	4.34295e-07
APOL3	0	0		APOL3	7.81737e-06	4.34295e-07
APOL4	0	0		APOL4	7.81737e-06	4.34295e-07
APOL5	0	0		APOL5	7.81737e-06	0.00302626
APOL6	0	0		APOL6	7.81737e-06	4.34295e-07
APOLD1	0	0		APOLD1	7.81737e-06	4.34295e-07
APOM	0	0		APOM	7.81737e-06	0.0337771
APOO	0	0		APOO	0.00545938	4.34295e-07
APOOL	0	0		APOOL	7.81737e-06	0.0120858
APOPT1	0	0		APOPT1	7.81737e-06	4.34295e-07
APP	0	0.0513475		APP	7.81737e-06	0.0192206
APPBP2	0	0		APPBP2	7.81737e-06	4.34295e-07
APPL1	0	0		APPL1	7.81737e-06	4.34295e-07
APPL2	0	0		APPL2	0.0724192	0.0720792
APRT	0	0		APRT	7.81737e-06	0.0313952
APTX	0	0		APTX	7.81737e-06	4.34295e-07
AQP1	0	0.131346		AQP1	7.81737e-06	4.34295e-07
AQP10	0.0197202	0		AQP10	7.81737e-06	0.0193713
AQP11	0	0		AQP11	7.81737e-06	4.34295e-07
AQP12A	0	0		AQP12A	7.81737e-06	0.00700358
AQP12B	0.00842131	0		AQP12B	0.0115111	0.110431
AQP2	0.228148	0		AQP2	0.0223669	0.0337771
AQP3	0	0		AQP3	7.81737e-06	4.34295e-07
AQP4	0	0		AQP4	0.00545938	0.0455819
AQP5	0	0		AQP5	0.0100139	4.34295e-07
AQP6	0	0		AQP6	7.81737e-06	4.34295e-07
AQP7	0	0.0149608		AQP7	7.81737e-06	4.34295e-07
AQP8	0	0		AQP8	7.81737e-06	0.00812032
AQP9	0	0		AQP9	7.81737e-06	4.34295e-07
AQR	0.00735946	0		AQR	7.81737e-06	4.34295e-07
AR	0	0		AR	0.0719264	4.34295e-07
ARAF	0	0		ARAF	7.81737e-06	0.0426427
ARAP1	0	0		ARAP1	7.81737e-06	4.34295e-07
ARAP2	0	0		ARAP2	0.00239696	4.34295e-07
ARAP3	0	0		ARAP3	7.81737e-06	4.34295e-07
ARC	0	0		ARC	7.81737e-06	4.34295e-07
ARCN1	0.0335269	0.0585467		ARCN1	7.81737e-06	0.00277487
AREG	0	0		AREG	7.81737e-06	4.34295e-07
AREL1	0	0		AREL1	7.81737e-06	0.013778
ARF1	0.0262014	0		ARF1	0.00285355	0.0102717
ARF3	0.00679928	0		ARF3	7.81737e-06	4.34295e-07
ARF4	0	0		ARF4	7.81737e-06	4.34295e-07
ARF5	0	0		ARF5	0.0100139	4.34295e-07
ARF6	0.0190568	0		ARF6	7.81737e-06	4.34295e-07
ARFGAP1	0.0482585	0.0287311		ARFGAP1	0.154677	0.00277487
ARFGAP2	0.00842131	1.09964		ARFGAP2	0.00857544	4.34295e-07
ARFGAP3	0	0		ARFGAP3	7.81737e-06	4.34295e-07
ARFGEF1	0.224356	0.687795		ARFGEF1	7.81737e-06	0.0193713
ARFGEF2	0	0		ARFGEF2	7.81737e-06	4.34295e-07
ARFGEF3	0	0		ARFGEF3	7.81737e-06	4.34295e-07
ARFIP1	0	0		ARFIP1	7.81737e-06	4.34295e-07
ARFIP2	0.925312	0.00313998		ARFIP2	7.81737e-06	4.34295e-07
ARFRP1	0.224356	0.159137		ARFRP1	7.81737e-06	4.34295e-07
ARG1	0.0385234	0		ARG1	7.81737e-06	0.0337771
ARG2	0	0		ARG2	7.81737e-06	0.013778
ARGFX	0.0360597	0		ARGFX	0.0349042	4.34295e-07
ARGLU1	0	0		ARGLU1	7.81737e-06	4.34295e-07
ARHGAP1	0.299247	0.262057		ARHGAP1	0.529376	0.00302626
ARHGAP10	0	0		ARHGAP10	0.0176053	0.0337771
ARHGAP11A	0.147946	0		ARHGAP11A	7.81737e-06	4.34295e-07
ARHGAP11B	0	0		ARHGAP11B	7.81737e-06	4.34295e-07
ARHGAP12	0	0		ARHGAP12	7.81737e-06	4.34295e-07
ARHGAP15	0	0		ARHGAP15	0.0485003	4.34295e-07
ARHGAP17	0	0		ARHGAP17	7.81737e-06	4.34295e-07
ARHGAP18	0	0		ARHGAP18	7.81737e-06	0.013778
ARHGAP19	0	0		ARHGAP19	7.81737e-06	4.34295e-07
ARHGAP20	0.0161834	0.385942		ARHGAP20	7.81737e-06	4.34295e-07
ARHGAP21	0	0.0199357		ARHGAP21	0.0139717	0.00787613
ARHGAP22	0	0		ARHGAP22	7.81737e-06	4.34295e-07
ARHGAP23	0	0		ARHGAP23	7.81737e-06	4.34295e-07
ARHGAP24	0	0		ARHGAP24	7.81737e-06	4.34295e-07
ARHGAP25	0	0		ARHGAP25	7.81737e-06	0.0160581
ARHGAP26	0	0		ARHGAP26	0.138844	4.34295e-07
ARHGAP27	0	0		ARHGAP27	7.81737e-06	4.34295e-07
ARHGAP28	0	0		ARHGAP28	7.81737e-06	4.34295e-07
ARHGAP29	0.0388144	0		ARHGAP29	7.81737e-06	0.013778
ARHGAP30	0.605857	0		ARHGAP30	7.81737e-06	4.34295e-07
ARHGAP31	0	0		ARHGAP31	7.81737e-06	4.34295e-07
ARHGAP32	0	0.200967		ARHGAP32	7.81737e-06	4.34295e-07
ARHGAP33	0	0		ARHGAP33	7.81737e-06	4.34295e-07
ARHGAP35	0	0		ARHGAP35	7.81737e-06	4.34295e-07
ARHGAP36	0	0		ARHGAP36	7.81737e-06	4.34295e-07
ARHGAP4	0	0		ARHGAP4	7.81737e-06	0.013778
ARHGAP40	0	0		ARHGAP40	7.81737e-06	4.34295e-07
ARHGAP42	0.0441305	0		ARHGAP42	7.81737e-06	4.34295e-07
ARHGAP44	0	0		ARHGAP44	7.81737e-06	0.0179351
ARHGAP5	0	0		ARHGAP5	7.81737e-06	4.34295e-07
ARHGAP6	0	0		ARHGAP6	7.81737e-06	0.0337771
ARHGAP8	0	0		ARHGAP8	7.81737e-06	4.34295e-07
ARHGAP9	0	0		ARHGAP9	7.81737e-06	4.34295e-07
ARHGDIA	0	0		ARHGDIA	7.81737e-06	4.34295e-07
ARHGDIB	0.0450988	0		ARHGDIB	7.81737e-06	4.34295e-07
ARHGDIG	0	0.324527		ARHGDIG	0.0449307	4.34295e-07
ARHGEF1	0	0		ARHGEF1	7.81737e-06	4.34295e-07
ARHGEF10	0.00735946	0		ARHGEF10	7.81737e-06	0.0160581
ARHGEF10L	0	0		ARHGEF10L	7.81737e-06	4.34295e-07
ARHGEF11	0	0		ARHGEF11	7.81737e-06	0.00700358
ARHGEF12	0.64469	0		ARHGEF12	7.81737e-06	0.00277487
ARHGEF15	0	0		ARHGEF15	7.81737e-06	4.34295e-07
ARHGEF16	0	0		ARHGEF16	7.81737e-06	4.34295e-07
ARHGEF17	0	0.0265969		ARHGEF17	7.81737e-06	4.34295e-07
ARHGEF18	0	0		ARHGEF18	0.0100139	4.34295e-07
ARHGEF19	0	0		ARHGEF19	7.81737e-06	4.34295e-07
ARHGEF2	0	0		ARHGEF2	0.0829243	4.34295e-07
ARHGEF25	0	0		ARHGEF25	7.81737e-06	4.34295e-07
ARHGEF26	0	0		ARHGEF26	7.81737e-06	0.0226812
ARHGEF28	0	0		ARHGEF28	0.00619048	0.0818994
ARHGEF3	0	0		ARHGEF3	7.81737e-06	4.34295e-07
ARHGEF33	0	0		ARHGEF33	9.98889e-06	4.34295e-07
ARHGEF35	0	0		ARHGEF35	7.81737e-06	4.34295e-07
ARHGEF37	0	0		ARHGEF37	7.81737e-06	4.34295e-07
ARHGEF38	0.0266962	0.0573427		ARHGEF38	7.81737e-06	4.34295e-07
ARHGEF39	0.0266962	0		ARHGEF39	7.81737e-06	0.0102717
ARHGEF4	0	0		ARHGEF4	7.81737e-06	4.34295e-07
ARHGEF40	0	0.132134		ARHGEF40	7.81737e-06	4.34295e-07
ARHGEF5	0	0		ARHGEF5	7.81737e-06	4.34295e-07
ARHGEF6	0	0		ARHGEF6	7.81737e-06	4.34295e-07
ARHGEF7	0	0		ARHGEF7	0.0397176	0.0337771
ARHGEF9	0	0		ARHGEF9	7.81737e-06	4.34295e-07
ARID1A	0	0.258184		ARID1A	0.00607155	0.12237
ARID1B	0.0634476	0.0256707		ARID1B	7.81737e-06	0.191476
ARID2	0	0		ARID2	7.81737e-06	4.34295e-07
ARID3A	0	0		ARID3A	7.81737e-06	4.34295e-07
ARID3B	0	0		ARID3B	7.81737e-06	4.34295e-07
ARID3C	0	0		ARID3C	0.00227121	4.34295e-07
ARID4A	0.089667	0.070922		ARID4A	0.00619048	0.00302626
ARID4B	0.021011	0		ARID4B	7.81737e-06	4.34295e-07
ARID5A	0	0		ARID5A	0.0929909	0.013778
ARID5B	0	0		ARID5B	7.81737e-06	4.34295e-07
ARIH1	0.0388267	0.0455626		ARIH1	7.81737e-06	4.34295e-07
ARIH2	0	0		ARIH2	7.81737e-06	0.00277487
ARIH2OS	0	0		ARIH2OS	7.81737e-06	4.34295e-07
ARL1	0.547139	0.601163		ARL1	0.035384	0.013778
ARL10	0	0		ARL10	7.81737e-06	4.34295e-07
ARL11	0	0		ARL11	7.81737e-06	0.0179351
ARL13A	0	0		ARL13A	7.81737e-06	4.34295e-07
ARL13B	0	0		ARL13B	7.81737e-06	4.34295e-07
ARL14	0	0		ARL14	7.81737e-06	4.34295e-07
ARL14EP	0	0		ARL14EP	7.81737e-06	0.013778
ARL14EPL	0.0222558	0		ARL14EPL	7.81737e-06	4.34295e-07
ARL15	0	0		ARL15	7.81737e-06	4.34295e-07
ARL16	0	0.0566435		ARL16	7.81737e-06	4.34295e-07
ARL17A	0	0		ARL17A	7.81737e-06	4.34295e-07
ARL17B	0	0.0212901		ARL17B	7.81737e-06	4.34295e-07
ARL2	0	0		ARL2	7.81737e-06	4.34295e-07
ARL2BP	0	0		ARL2BP	7.81737e-06	0.0337771
ARL3	0	0		ARL3	0.0485003	0.0426427
ARL4A	0.0565925	0		ARL4A	7.81737e-06	0.0160581
ARL4C	0	0		ARL4C	0.0719264	4.34295e-07
ARL4D	0	0.0524305		ARL4D	7.81737e-06	4.34295e-07
ARL5A	0	0		ARL5A	0.0518184	0.00256949
ARL5B	0.021011	0		ARL5B	7.81737e-06	4.34295e-07
ARL5C	0	0.0588525		ARL5C	7.81737e-06	4.34295e-07
ARL6	0	0.0171944		ARL6	0.0514873	4.34295e-07
ARL6IP1	0.039602	0.124187		ARL6IP1	7.81737e-06	0.0337771
ARL6IP4	0	0		ARL6IP4	7.81737e-06	4.34295e-07
ARL6IP5	0	0.195581		ARL6IP5	0.0233818	4.34295e-07
ARL6IP6	0.0459216	0		ARL6IP6	7.81737e-06	4.34295e-07
ARL8A	0	0		ARL8A	7.81737e-06	0.00119116
ARL8B	0.0061015	0.176141		ARL8B	7.81737e-06	0.013778
ARL9	0	0		ARL9	7.81737e-06	4.34295e-07
ARMC1	0	0.46788		ARMC1	0.0119072	0.00599405
ARMC10	0	0		ARMC10	7.81737e-06	0.00765816
ARMC12	0	0		ARMC12	0.0397176	0.0193713
ARMC2	0.0301454	0		ARMC2	7.81737e-06	4.34295e-07
ARMC3	0	0		ARMC3	7.81737e-06	4.34295e-07
ARMC4	0	0		ARMC4	7.81737e-06	4.34295e-07
ARMC5	0	0		ARMC5	0.0724192	0.0313952
ARMC6	0	0		ARMC6	7.81737e-06	4.34295e-07
ARMC7	0	0		ARMC7	7.81737e-06	0.0313952
ARMC8	0	0		ARMC8	7.81737e-06	4.34295e-07
ARMC9	0	0		ARMC9	0.0391503	4.34295e-07
ARMCX1	0	0		ARMCX1	0.00619048	4.34295e-07
ARMCX2	0	0		ARMCX2	0.0282632	4.34295e-07
ARMCX3	0	0.00994411		ARMCX3	7.81737e-06	4.34295e-07
ARMCX4	0.00735946	0		ARMCX4	7.81737e-06	4.34295e-07
ARMCX5	0	0		ARMCX5	7.81737e-06	4.34295e-07
ARMCX5-GPRASP2	0.0266962	0		ARMCX5-GPRASP2	0.00268921	4.34295e-07
ARMCX6	0	0.0317814		ARMCX6	7.81737e-06	0.0216003
ARMS2	0	0.00568021		ARMS2	7.81737e-06	4.34295e-07
ARMT1	0	0		ARMT1	7.81737e-06	0.00812032
ARNT	0	0		ARNT	7.81737e-06	0.0489152
ARNT2	0	0		ARNT2	7.81737e-06	0.0337771
ARNTL	0	0.039969		ARNTL	7.81737e-06	4.34295e-07
ARNTL2	0	0		ARNTL2	0.0397176	4.34295e-07
ARPC1A	0	0		ARPC1A	7.81737e-06	4.34295e-07
ARPC1B	0	0		ARPC1B	7.81737e-06	0.00889448
ARPC2	0	0.0397495		ARPC2	0.133577	4.34295e-07
ARPC3	0	0		ARPC3	0.135182	4.34295e-07
ARPC4	0.021011	0.227655		ARPC4	0.0113024	0.013778
ARPC4-TTLL3	0	0		ARPC4-TTLL3	7.81737e-06	4.34295e-07
ARPC5	0	0		ARPC5	0.0126162	4.34295e-07
ARPC5L	0	0		ARPC5L	0.00538638	4.34295e-07
ARPIN	0	0		ARPIN	7.81737e-06	0.0536966
ARPP19	0	0		ARPP19	7.81737e-06	0.00631297
ARPP21	0	0		ARPP21	7.81737e-06	4.34295e-07
ARR3	0	0		ARR3	7.81737e-06	4.34295e-07
ARRB1	0	0.0171944		ARRB1	7.81737e-06	4.34295e-07
ARRB2	0	0		ARRB2	7.81737e-06	0.00277487
ARRDC1	0	0		ARRDC1	0.00744604	0.00599405
ARRDC2	0	0		ARRDC2	0.0349042	4.34295e-07
ARRDC3	0	0		ARRDC3	7.81737e-06	4.34295e-07
ARRDC4	0	0		ARRDC4	7.81737e-06	4.34295e-07
ARRDC5	0	0		ARRDC5	7.81737e-06	4.34295e-07
ARSA	0	0		ARSA	7.81737e-06	4.34295e-07
ARSB	0	0		ARSB	7.81737e-06	4.34295e-07
ARSD	0	0		ARSD	7.81737e-06	4.34295e-07
ARSE	0	0		ARSE	7.81737e-06	4.34295e-07
ARSF	0	0.2508		ARSF	7.81737e-06	4.34295e-07
ARSG	0	0		ARSG	7.81737e-06	4.34295e-07
ARSH	0	0		ARSH	0.0397176	0.00700358
ARSI	0	0		ARSI	7.81737e-06	0.0358319
ARSJ	0	0		ARSJ	7.81737e-06	4.34295e-07
ARSK	0	0.000574517		ARSK	7.81737e-06	4.34295e-07
ART1	0.0089193	0		ART1	7.81737e-06	4.34295e-07
ART3	0	0		ART3	7.81737e-06	4.34295e-07
ART4	0	0.0589937		ART4	7.81737e-06	4.34295e-07
ART5	0	0		ART5	7.81737e-06	4.34295e-07
ARTN	0	0		ARTN	7.81737e-06	0.0337771
ARV1	0	0		ARV1	7.81737e-06	0.0206752
ARVCF	0	0		ARVCF	7.81737e-06	4.34295e-07
ARX	0	0		ARX	7.81737e-06	0.00903059
AS3MT	0	0		AS3MT	7.81737e-06	4.34295e-07
ASAH1	0.0482585	0.0287311		ASAH1	0.00227121	0.024197
ASAH2	0	0		ASAH2	0.0518184	4.34295e-07
ASAH2B	0	0		ASAH2B	7.81737e-06	4.34295e-07
ASAP1	0.183061	0.16373		ASAP1	7.81737e-06	4.34295e-07
ASAP2	0	0		ASAP2	0.033549	0.031201
ASAP3	0	0		ASAP3	7.81737e-06	4.34295e-07
ASB1	0	0		ASB1	0.0248523	4.34295e-07
ASB10	0	0		ASB10	7.81737e-06	4.34295e-07
ASB11	0	0		ASB11	0.00463951	4.34295e-07
ASB12	0	0		ASB12	0.0354566	0.00120902
ASB13	0.0266962	0		ASB13	7.81737e-06	4.34295e-07
ASB14	0	0		ASB14	7.81737e-06	4.34295e-07
ASB15	0	0		ASB15	0.0397176	4.34295e-07
ASB16	0.0149312	0		ASB16	7.81737e-06	4.34295e-07
ASB17	0	0		ASB17	0.0100139	4.34295e-07
ASB18	0	0		ASB18	3.2139e-05	4.34295e-07
ASB2	0	0		ASB2	0.0383065	0.00700358
ASB3	0	0		ASB3	7.81737e-06	4.34295e-07
ASB4	0	0		ASB4	7.81737e-06	4.34295e-07
ASB5	0	0		ASB5	7.81737e-06	4.34295e-07
ASB6	0	0		ASB6	0.0449307	4.34295e-07
ASB7	0	0		ASB7	0.00268921	0.0304383
ASB8	0	0		ASB8	7.81737e-06	0.013778
ASB9	0	0		ASB9	7.81737e-06	4.34295e-07
ASCC1	0	0		ASCC1	7.81737e-06	4.34295e-07
ASCC2	0	0		ASCC2	7.81737e-06	4.34295e-07
ASCC3	0	0		ASCC3	7.81737e-06	4.34295e-07
ASCL1	0	0		ASCL1	7.81737e-06	4.34295e-07
ASCL2	0.039602	0.144633		ASCL2	7.81737e-06	0.0193713
ASCL3	0	0.148021		ASCL3	7.81737e-06	4.34295e-07
ASCL4	0.0620125	0		ASCL4	7.81737e-06	0.013778
ASCL5	0	0		ASCL5	0.0212084	4.34295e-07
ASF1A	0	0		ASF1A	7.81737e-06	0.0337771
ASF1B	0	0		ASF1B	7.81737e-06	4.34295e-07
ASGR1	0	0		ASGR1	7.81737e-06	4.34295e-07
ASGR2	0	0.000708043		ASGR2	7.81737e-06	0.00599405
ASH1L	0.0266962	0		ASH1L	7.81737e-06	4.34295e-07
ASH2L	0	0		ASH2L	0.0306531	4.34295e-07
ASIC1	0	0		ASIC1	7.81737e-06	4.34295e-07
ASIC2	0	0		ASIC2	7.81737e-06	4.34295e-07
ASIC3	0	0		ASIC3	7.81737e-06	0.0269789
ASIC4	0	0		ASIC4	7.81737e-06	4.34295e-07
ASIC5	0	0		ASIC5	7.81737e-06	4.34295e-07
ASIP	0	0		ASIP	7.81737e-06	4.34295e-07
ASL	0	0		ASL	0.00375985	4.34295e-07
ASMT	0	0		ASMT	7.81737e-06	4.34295e-07
ASMTL	0	0		ASMTL	0.0724192	0.013778
ASNA1	3.767	3.91721		ASNA1	0.153029	0.93649
ASNS	0	0.262057		ASNS	7.81737e-06	0.00700358
ASNSD1	0	0		ASNSD1	0.0568306	0.00478878
ASPA	0	0		ASPA	7.81737e-06	4.34295e-07
ASPDH	0	0		ASPDH	7.81737e-06	4.34295e-07
ASPG	0	0		ASPG	7.81737e-06	4.34295e-07
ASPH	0.0644277	0.159137		ASPH	7.81737e-06	4.34295e-07
ASPHD1	0	0		ASPHD1	0.0713661	4.34295e-07
ASPHD2	0	0		ASPHD2	7.81737e-06	4.34295e-07
ASPM	0	0		ASPM	0.0126162	4.34295e-07
ASPN	0	0		ASPN	0.0116168	4.34295e-07
ASPRV1	0.0079009	0		ASPRV1	7.81737e-06	4.34295e-07
ASPSCR1	0	0		ASPSCR1	7.81737e-06	4.34295e-07
ASRGL1	0	0		ASRGL1	7.81737e-06	0.013778
ASS1	0	0		ASS1	7.81737e-06	4.34295e-07
ASTE1	0	0		ASTE1	7.81737e-06	4.34295e-07
ASTL	0.0155141	0		ASTL	7.81737e-06	4.34295e-07
ASTN1	0	0		ASTN1	7.81737e-06	4.34295e-07
ASTN2	0	0		ASTN2	7.81737e-06	4.34295e-07
ASUN	0	0		ASUN	7.81737e-06	4.34295e-07
ASXL1	0	0		ASXL1	7.81737e-06	4.34295e-07
ASXL2	0	0		ASXL2	7.81737e-06	4.34295e-07
ASXL3	0	0		ASXL3	7.81737e-06	0.0818994
ASZ1	0	0		ASZ1	7.81737e-06	4.34295e-07
ATAD1	0	0		ATAD1	7.81737e-06	4.34295e-07
ATAD2	0.304441	0		ATAD2	7.81737e-06	4.34295e-07
ATAD2B	0	0		ATAD2B	7.81737e-06	4.34295e-07
ATAD3A	0	0		ATAD3A	7.81737e-06	4.34295e-07
ATAD3B	0	0		ATAD3B	7.81737e-06	0.013778
ATAD3C	0	0.000237624		ATAD3C	0.2903	0.0337771
ATAD5	0	0		ATAD5	7.81737e-06	4.34295e-07
ATAT1	0	0		ATAT1	7.81737e-06	0.0571639
ATCAY	0	0		ATCAY	7.81737e-06	0.00277487
ATE1	0.0449745	0.000122923		ATE1	7.81737e-06	4.34295e-07
ATF1	0	0		ATF1	7.81737e-06	4.34295e-07
ATF2	0.021011	0		ATF2	7.81737e-06	4.34295e-07
ATF3	0	0		ATF3	7.81737e-06	4.34295e-07
ATF4	0	0		ATF4	7.81737e-06	4.34295e-07
ATF5	0	0		ATF5	7.81737e-06	4.34295e-07
ATF6	0	0		ATF6	7.81737e-06	4.34295e-07
ATF6B	0.0145111	0		ATF6B	7.81737e-06	4.34295e-07
ATF7	0	0		ATF7	0.0719264	4.34295e-07
ATF7IP	0	0		ATF7IP	7.81737e-06	4.34295e-07
ATF7IP2	0	0		ATF7IP2	0.0206747	4.34295e-07
ATG10	0	0		ATG10	7.81737e-06	4.34295e-07
ATG101	0	0		ATG101	0.00545938	4.34295e-07
ATG12	0	0		ATG12	7.81737e-06	4.34295e-07
ATG13	0	0		ATG13	7.81737e-06	4.34295e-07
ATG14	0.00725257	0		ATG14	7.81737e-06	0.00812032
ATG16L1	0	0		ATG16L1	7.81737e-06	4.34295e-07
ATG16L2	0	0		ATG16L2	7.81737e-06	0.0313681
ATG2A	0	0		ATG2A	0.0212084	4.34295e-07
ATG2B	0.0266962	0		ATG2B	0.00230483	4.34295e-07
ATG3	0	0		ATG3	7.81737e-06	4.34295e-07
ATG4A	0.0812606	0		ATG4A	7.81737e-06	4.34295e-07
ATG4B	0	0		ATG4B	7.81737e-06	0.0206752
ATG4C	0	0		ATG4C	7.81737e-06	4.34295e-07
ATG4D	0	0		ATG4D	7.81737e-06	4.34295e-07
ATG5	0	0		ATG5	7.81737e-06	4.34295e-07
ATG7	0	0		ATG7	7.81737e-06	4.34295e-07
ATG9A	0	0		ATG9A	0.00857544	4.34295e-07
ATG9B	0	0.0287311		ATG9B	7.81737e-06	4.34295e-07
ATHL1	0.0266962	0		ATHL1	7.81737e-06	4.34295e-07
ATIC	1.14026	1.52018		ATIC	7.81737e-06	0.722462
ATL1	0.363611	0		ATL1	7.81737e-06	0.00812032
ATL2	0	0		ATL2	7.81737e-06	4.34295e-07
ATL3	0	0		ATL3	7.81737e-06	4.34295e-07
ATM	0	0.0279403		ATM	7.81737e-06	4.34295e-07
ATMIN	0	0		ATMIN	7.81737e-06	4.34295e-07
ATN1	0	0		ATN1	7.81737e-06	4.34295e-07
ATOH1	0	0		ATOH1	7.81737e-06	4.34295e-07
ATOH7	0	0		ATOH7	7.81737e-06	4.34295e-07
ATOH8	0	0		ATOH8	7.81737e-06	4.34295e-07
ATOX1	0	0		ATOX1	7.81737e-06	4.34295e-07
ATP10A	0	0		ATP10A	7.81737e-06	4.34295e-07
ATP10B	0	0		ATP10B	7.81737e-06	4.34295e-07
ATP10D	0	0		ATP10D	7.81737e-06	4.34295e-07
ATP11A	0	0		ATP11A	7.81737e-06	4.34295e-07
ATP11AUN	0	0		ATP11AUN	7.81737e-06	4.34295e-07
ATP11B	0	0		ATP11B	7.81737e-06	4.34295e-07
ATP11C	0	0		ATP11C	7.81737e-06	4.34295e-07
ATP12A	0	0		ATP12A	7.81737e-06	4.34295e-07
ATP13A1	0	0		ATP13A1	0.0829243	4.34295e-07
ATP13A2	0	0		ATP13A2	7.81737e-06	4.34295e-07
ATP13A3	0	0		ATP13A3	7.81737e-06	4.34295e-07
ATP13A4	0	0		ATP13A4	7.81737e-06	4.34295e-07
ATP13A5	0.0101108	0		ATP13A5	7.81737e-06	4.34295e-07
ATP1A1	0	0		ATP1A1	0.00257692	4.34295e-07
ATP1A2	0	0		ATP1A2	7.81737e-06	4.34295e-07
ATP1A3	0	0		ATP1A3	7.81737e-06	4.34295e-07
ATP1A4	0	0.0291949		ATP1A4	7.81737e-06	4.34295e-07
ATP1B1	0	0		ATP1B1	7.81737e-06	4.34295e-07
ATP1B2	0.0266962	0		ATP1B2	7.81737e-06	4.34295e-07
ATP1B3	0.00937837	0		ATP1B3	7.81737e-06	4.34295e-07
ATP1B4	0.0161834	0		ATP1B4	7.81737e-06	0.00700358
ATP2A1	0	0		ATP2A1	0.0197025	0.0479126
ATP2A2	0	0		ATP2A2	0.0126162	4.34295e-07
ATP2A3	0	0		ATP2A3	7.81737e-06	0.00812032
ATP2B1	0	0.157325		ATP2B1	7.81737e-06	4.34295e-07
ATP2B2	0	0		ATP2B2	7.81737e-06	4.34295e-07
ATP2B3	0.0847981	0		ATP2B3	7.81737e-06	0.00256949
ATP2B4	0	0		ATP2B4	7.81737e-06	4.34295e-07
ATP2C1	0.406639	0		ATP2C1	7.81737e-06	0.0358319
ATP2C2	0	0		ATP2C2	7.81737e-06	4.34295e-07
ATP4A	0	0.146267		ATP4A	7.81737e-06	4.34295e-07
ATP4B	0	0		ATP4B	7.81737e-06	4.34295e-07
ATP5A1	0	0		ATP5A1	0.0283772	4.34295e-07
ATP5B	0	0		ATP5B	7.81737e-06	4.34295e-07
ATP5C1	0	0.00721415		ATP5C1	7.81737e-06	4.34295e-07
ATP5D	0.021011	0.2508		ATP5D	7.81737e-06	4.34295e-07
ATP5E	0	0		ATP5E	7.81737e-06	0.00812032
ATP5F1	0	0		ATP5F1	7.81737e-06	4.34295e-07
ATP5G1	0.0174023	0		ATP5G1	7.81737e-06	4.34295e-07
ATP5G2	0	0		ATP5G2	7.81737e-06	0.00277487
ATP5G3	0	0		ATP5G3	7.81737e-06	4.34295e-07
ATP5H	0	0		ATP5H	0.450918	0.00812032
ATP5I	0.00319073	0		ATP5I	7.81737e-06	0.0479126
ATP5J	0.021011	0		ATP5J	7.81737e-06	4.34295e-07
ATP5J2	0	0		ATP5J2	7.81737e-06	0.00466102
ATP5J2-PTCD1	0	0		ATP5J2-PTCD1	7.81737e-06	4.34295e-07
ATP5L	0.0266962	0		ATP5L	7.81737e-06	0.0269789
ATP5L2	0	0		ATP5L2	7.81737e-06	0.021693
ATP5O	0.0266962	0		ATP5O	7.81737e-06	4.34295e-07
ATP5S	0.0173363	0		ATP5S	7.81737e-06	0.0160581
ATP5SL	0.0188277	0		ATP5SL	7.81737e-06	4.34295e-07
ATP6AP1	0.0261967	1.52018		ATP6AP1	0.261728	4.34295e-07
ATP6AP1L	0	0		ATP6AP1L	7.81737e-06	4.34295e-07
ATP6AP2	0.435368	0.408202		ATP6AP2	7.81737e-06	4.34295e-07
ATP6V0A1	0	0		ATP6V0A1	7.81737e-06	4.34295e-07
ATP6V0A2	0.760798	0.792551		ATP6V0A2	0.0719264	4.34295e-07
ATP6V0A4	0	0.0624089		ATP6V0A4	7.81737e-06	4.34295e-07
ATP6V0B	0	0.258184		ATP6V0B	7.81737e-06	0.00277487
ATP6V0C	0.00123733	0		ATP6V0C	0.00545938	0.00302626
ATP6V0D1	0	0		ATP6V0D1	0.0369979	4.34295e-07
ATP6V0D2	0	0.145012		ATP6V0D2	7.81737e-06	4.34295e-07
ATP6V0E1	0	0		ATP6V0E1	0.217487	4.34295e-07
ATP6V0E2	0	0		ATP6V0E2	7.81737e-06	0.00277487
ATP6V1A	0	0.00252843		ATP6V1A	7.81737e-06	0.11617
ATP6V1B1	0	0		ATP6V1B1	0.0719264	4.34295e-07
ATP6V1B2	0	0		ATP6V1B2	7.81737e-06	4.34295e-07
ATP6V1C1	0.00277093	0		ATP6V1C1	7.81737e-06	4.34295e-07
ATP6V1C2	0	0		ATP6V1C2	7.81737e-06	4.34295e-07
ATP6V1D	0.00842131	0.214879		ATP6V1D	0.016889	0.0536966
ATP6V1E1	0.0949303	0.000708043		ATP6V1E1	0.121006	4.34295e-07
ATP6V1E2	0	0		ATP6V1E2	0.00538638	4.34295e-07
ATP6V1F	0.129219	0.749663		ATP6V1F	7.81737e-06	4.34295e-07
ATP6V1G1	0	0.132134		ATP6V1G1	7.81737e-06	0.11617
ATP6V1G2	0.0266962	0.0836092		ATP6V1G2	7.81737e-06	4.34295e-07
ATP6V1G3	0	0		ATP6V1G3	7.81737e-06	0.00624775
ATP6V1H	0.0909513	0.103876		ATP6V1H	7.81737e-06	0.0193713
ATP7A	0.0449745	0		ATP7A	7.81737e-06	4.34295e-07
ATP7B	0.0157838	0		ATP7B	0.0139717	4.34295e-07
ATP8A1	0	0		ATP8A1	7.81737e-06	4.34295e-07
ATP8A2	0	0		ATP8A2	7.81737e-06	4.34295e-07
ATP8B1	0	0		ATP8B1	7.81737e-06	4.34295e-07
ATP8B2	0	0		ATP8B2	7.81737e-06	4.34295e-07
ATP8B3	0	0		ATP8B3	7.81737e-06	4.34295e-07
ATP8B4	0	0		ATP8B4	7.81737e-06	0.00277487
ATP9A	0	0		ATP9A	7.81737e-06	4.34295e-07
ATP9B	0.0266962	0		ATP9B	0.0485003	4.34295e-07
ATPAF1	0	0		ATPAF1	7.81737e-06	0.013778
ATPAF2	0	0.0372557		ATPAF2	7.81737e-06	4.34295e-07
ATPIF1	0	0		ATPIF1	7.81737e-06	4.34295e-07
ATR	0	0.168985		ATR	0.0126162	4.34295e-07
ATRAID	0	0.0317814		ATRAID	7.81737e-06	4.34295e-07
ATRIP	0	0		ATRIP	7.81737e-06	4.34295e-07
ATRN	0	0		ATRN	7.81737e-06	4.34295e-07
ATRNL1	0.021011	0		ATRNL1	7.81737e-06	4.34295e-07
ATRX	0	0		ATRX	7.81737e-06	4.34295e-07
ATXN1	0	0		ATXN1	7.81737e-06	4.34295e-07
ATXN10	0	0		ATXN10	7.81737e-06	4.34295e-07
ATXN1L	0	0		ATXN1L	7.81737e-06	4.34295e-07
ATXN2	0	0		ATXN2	7.81737e-06	4.34295e-07
ATXN2L	0	0		ATXN2L	0.0119782	0.0426427
ATXN3	0.120136	0		ATXN3	7.81737e-06	4.34295e-07
ATXN3L	0	0		ATXN3L	7.81737e-06	4.34295e-07
ATXN7	0.00320823	0		ATXN7	7.81737e-06	4.34295e-07
ATXN7L1	0	0		ATXN7L1	0.00538638	0.0337771
ATXN7L2	0	0		ATXN7L2	7.81737e-06	0.00277487
ATXN7L3	0	0		ATXN7L3	0.0116168	4.34295e-07
ATXN7L3B	0	0		ATXN7L3B	7.81737e-06	4.34295e-07
AUH	0	0		AUH	0.0176053	4.34295e-07
AUNIP	0	0		AUNIP	7.81737e-06	4.34295e-07
AUP1	0	0		AUP1	7.81737e-06	4.34295e-07
AURKA	0	0		AURKA	7.81737e-06	4.34295e-07
AURKAIP1	0	0		AURKAIP1	0.00390531	0.0536966
AURKB	0	0		AURKB	0.0808837	4.34295e-07
AURKC	0	0		AURKC	7.81737e-06	4.34295e-07
AUTS2	0	0		AUTS2	7.81737e-06	0.013778
AVEN	0.0266962	0		AVEN	7.81737e-06	4.34295e-07
AVIL	0	0		AVIL	0.00545938	4.34295e-07
AVL9	0.0784207	0		AVL9	7.81737e-06	0.0479126
AVP	0	0.0646802		AVP	7.81737e-06	0.0102717
AVPI1	0	0		AVPI1	7.81737e-06	4.34295e-07
AVPR1A	0	0		AVPR1A	7.81737e-06	4.34295e-07
AVPR1B	0	0		AVPR1B	7.81737e-06	4.34295e-07
AVPR2	0	0		AVPR2	0.0640451	4.34295e-07
AWAT1	0.0121484	0		AWAT1	7.81737e-06	4.34295e-07
AWAT2	0	0		AWAT2	7.81737e-06	4.34295e-07
AXDND1	0	0		AXDND1	0.15176	4.34295e-07
AXIN1	0	0		AXIN1	7.81737e-06	4.34295e-07
AXIN2	0	0.0131284		AXIN2	0.0115111	4.34295e-07
AXL	0	0		AXL	7.81737e-06	4.34295e-07
AZGP1	0	0.0901686		AZGP1	7.81737e-06	4.34295e-07
AZI2	0	0		AZI2	7.81737e-06	4.34295e-07
AZIN1	0	0.263703		AZIN1	7.81737e-06	0.00812032
AZIN2	0	0		AZIN2	7.81737e-06	0.00700358
AZU1	0.00735946	0		AZU1	7.81737e-06	4.34295e-07
B2M	0	0		B2M	7.81737e-06	0.00889448
B3GALNT1	0.00921509	0		B3GALNT1	7.81737e-06	4.34295e-07
B3GALNT2	0.0854527	0		B3GALNT2	7.81737e-06	0.00599405
B3GALT1	0.021011	0.0534706		B3GALT1	7.81737e-06	0.0457194
B3GALT2	0	0		B3GALT2	7.81737e-06	0.00513933
B3GALT4	0	0		B3GALT4	7.81737e-06	4.34295e-07
B3GALT5	0	0		B3GALT5	7.81737e-06	4.34295e-07
B3GALT6	3.767	3.91721		B3GALT6	1.74108	3.451
B3GALTL	0.0266962	0		B3GALTL	7.81737e-06	4.34295e-07
B3GAT1	0	0.0171944		B3GAT1	0.000641927	4.34295e-07
B3GAT2	0.0226263	0		B3GAT2	7.81737e-06	4.34295e-07
B3GAT3	3.767	3.91721		B3GAT3	0.520837	3.451
B3GNT2	0	0		B3GNT2	7.81737e-06	4.34295e-07
B3GNT3	0	0		B3GNT3	0.0282632	4.34295e-07
B3GNT4	0.0847981	0		B3GNT4	7.81737e-06	4.34295e-07
B3GNT5	0	0		B3GNT5	7.81737e-06	4.34295e-07
B3GNT6	0	0.184781		B3GNT6	7.81737e-06	4.34295e-07
B3GNT7	0	0		B3GNT7	0.00538638	4.34295e-07
B3GNT8	0	0		B3GNT8	7.81737e-06	4.34295e-07
B3GNT9	0	0		B3GNT9	7.81737e-06	4.34295e-07
B3GNTL1	0.0141614	0		B3GNTL1	7.81737e-06	4.34295e-07
B4GALNT1	0	0		B4GALNT1	7.81737e-06	4.34295e-07
B4GALNT2	0	0.0782626		B4GALNT2	7.81737e-06	4.34295e-07
B4GALNT3	0	0		B4GALNT3	7.81737e-06	4.34295e-07
B4GALNT4	0	0		B4GALNT4	7.81737e-06	0.0426427
B4GALT1	0	0		B4GALT1	7.81737e-06	4.34295e-07
B4GALT2	0.129018	0		B4GALT2	7.81737e-06	4.34295e-07
B4GALT3	0	0		B4GALT3	7.81737e-06	0.0304383
B4GALT4	0	0.217681		B4GALT4	7.81737e-06	4.34295e-07
B4GALT5	0	0		B4GALT5	7.81737e-06	4.34295e-07
B4GALT6	0	0		B4GALT6	7.81737e-06	0.0160581
B4GALT7	3.767	3.91721		B4GALT7	2.30539	3.451
B4GAT1	0.0847981	0.886488		B4GAT1	0.016889	4.34295e-07
B9D1	0	0.193399		B9D1	7.81737e-06	4.34295e-07
B9D2	0	0		B9D2	7.81737e-06	4.34295e-07
BAALC	0	0		BAALC	7.81737e-06	4.34295e-07
BAAT	0.00621559	0.00275389		BAAT	7.81737e-06	4.34295e-07
BABAM1	0	0		BABAM1	7.81737e-06	4.34295e-07
BACE1	0.0847981	0		BACE1	7.81737e-06	4.34295e-07
BACE2	0	0		BACE2	7.81737e-06	4.34295e-07
BACH1	0	0		BACH1	7.81737e-06	4.34295e-07
BACH2	0	0		BACH2	7.81737e-06	4.34295e-07
BAD	0	0.859747		BAD	0.0518184	0.00812032
BAG1	0	0		BAG1	0.0139717	4.34295e-07
BAG2	0	0		BAG2	7.81737e-06	4.34295e-07
BAG3	0	0		BAG3	7.81737e-06	4.34295e-07
BAG4	0	0.125636		BAG4	0.0383065	4.34295e-07
BAG5	0	0		BAG5	7.81737e-06	0.0536966
BAG6	0.0145111	0		BAG6	7.81737e-06	4.34295e-07
BAGE2	0	0		BAGE2	7.81737e-06	4.34295e-07
BAHCC1	0	0		BAHCC1	7.81737e-06	0.00812032
BAHD1	0	0		BAHD1	7.81737e-06	4.34295e-07
BAIAP2	0.00937837	0		BAIAP2	0.0729136	4.34295e-07
BAIAP2L1	0	0		BAIAP2L1	7.81737e-06	4.34295e-07
BAIAP2L2	0	0		BAIAP2L2	7.81737e-06	4.34295e-07
BAIAP3	0	0		BAIAP3	0.0100139	0.414153
BAK1	0	0		BAK1	7.81737e-06	4.34295e-07
BAMBI	0	0		BAMBI	7.81737e-06	4.34295e-07
BANF1	0.00937837	0.0291949		BANF1	0.00672385	4.34295e-07
BANF2	0.0449745	0		BANF2	0.0139717	0.00380015
BANK1	0	0		BANK1	7.81737e-06	4.34295e-07
BANP	0	0		BANP	0.0808837	0.0179351
BAP1	0	0		BAP1	7.81737e-06	4.34295e-07
BARD1	0	0		BARD1	0.0397176	4.34295e-07
BARHL1	0.0141614	0		BARHL1	7.81737e-06	4.34295e-07
BARHL2	0	0.0343407		BARHL2	7.81737e-06	4.34295e-07
BARX1	0	0		BARX1	7.81737e-06	4.34295e-07
BARX2	0	0.00217867		BARX2	0.00390531	0.00277487
BASP1	0.605857	0		BASP1	7.81737e-06	4.34295e-07
BATF	0.00888074	0		BATF	7.81737e-06	0.00277487
BATF2	0	0		BATF2	7.81737e-06	4.34295e-07
BATF3	0	0		BATF3	7.81737e-06	0.0345716
BAX	0	0		BAX	7.81737e-06	4.34295e-07
BAZ1A	0	0.132134		BAZ1A	7.81737e-06	4.34295e-07
BAZ1B	0.0266962	0		BAZ1B	0.00545938	0.0536966
BAZ2A	0	0		BAZ2A	7.81737e-06	4.34295e-07
BAZ2B	0	0		BAZ2B	7.81737e-06	4.34295e-07
BBC3	0.0266962	0		BBC3	7.81737e-06	0.0439421
BBIP1	0.003865	0		BBIP1	7.81737e-06	0.0145363
BBOX1	0	0		BBOX1	7.81737e-06	4.34295e-07
BBS1	0.00842131	0.127502		BBS1	7.81737e-06	4.34295e-07
BBS10	0	0		BBS10	7.81737e-06	4.34295e-07
BBS12	0	0		BBS12	7.81737e-06	4.34295e-07
BBS2	0.00788586	0		BBS2	7.81737e-06	4.34295e-07
BBS4	0.0499152	0		BBS4	0.0126162	4.34295e-07
BBS5	0	0		BBS5	7.81737e-06	4.34295e-07
BBS7	0	0		BBS7	7.81737e-06	4.34295e-07
BBS9	0	0		BBS9	7.81737e-06	4.34295e-07
BBX	0	0		BBX	7.81737e-06	4.34295e-07
BCAM	0	0		BCAM	7.81737e-06	4.34295e-07
BCAN	0	0		BCAN	7.81737e-06	0.00713026
BCAP29	0	0		BCAP29	0.0039636	4.34295e-07
BCAP31	0	0		BCAP31	7.81737e-06	4.34295e-07
BCAR1	0	0		BCAR1	0.0719264	4.34295e-07
BCAR3	0.0266962	0		BCAR3	7.81737e-06	0.0536966
BCAS1	0	0		BCAS1	0.016889	4.34295e-07
BCAS2	0	0		BCAS2	7.81737e-06	4.34295e-07
BCAS3	0.00665946	0		BCAS3	7.81737e-06	4.34295e-07
BCAS4	0	0		BCAS4	0.00545938	4.34295e-07
BCAT1	0	0		BCAT1	7.81737e-06	4.34295e-07
BCAT2	0	0		BCAT2	7.81737e-06	4.34295e-07
BCCIP	0.021011	1.43453		BCCIP	0.00538638	4.34295e-07
BCDIN3D	0	0		BCDIN3D	7.81737e-06	4.34295e-07
BCHE	0	0		BCHE	7.81737e-06	4.34295e-07
BCKDHA	0	0		BCKDHA	7.81737e-06	4.34295e-07
BCKDHB	0	0		BCKDHB	0.00619048	0.0320063
BCKDK	0.050836	0		BCKDK	7.81737e-06	0.0479126
BCL10	0	0		BCL10	7.81737e-06	0.0337771
BCL11A	0	0		BCL11A	7.81737e-06	0.00889448
BCL11B	0	0		BCL11B	0.0485003	4.34295e-07
BCL2	0	0		BCL2	0.00341084	0.00685795
BCL2A1	0.00842131	0		BCL2A1	0.0423041	4.34295e-07
BCL2L1	0	0		BCL2L1	0.0694697	4.34295e-07
BCL2L10	0	0		BCL2L10	0.0139717	4.34295e-07
BCL2L11	0	0.0159689		BCL2L11	7.81737e-06	4.34295e-07
BCL2L12	0.021011	0		BCL2L12	7.81737e-06	0.00172017
BCL2L13	0	0		BCL2L13	7.81737e-06	4.34295e-07
BCL2L14	0	0		BCL2L14	7.81737e-06	4.34295e-07
BCL2L15	0	0		BCL2L15	7.81737e-06	4.34295e-07
BCL2L2	0	0		BCL2L2	7.81737e-06	4.34295e-07
BCL2L2-PABPN1	0	0		BCL2L2-PABPN1	7.81737e-06	4.34295e-07
BCL3	0	0		BCL3	7.81737e-06	4.34295e-07
BCL6	0	0		BCL6	7.81737e-06	0.0720792
BCL6B	0	0		BCL6B	0.00268921	4.34295e-07
BCL7A	0	0		BCL7A	7.81737e-06	0.0102717
BCL7B	0	0.00900576		BCL7B	7.81737e-06	4.34295e-07
BCL7C	0	0		BCL7C	0.00545938	4.34295e-07
BCL9	0	0.0279403		BCL9	7.81737e-06	4.34295e-07
BCL9L	0	0		BCL9L	0.017874	4.34295e-07
BCLAF1	0	0		BCLAF1	7.81737e-06	4.34295e-07
BCO1	0	0.0981305		BCO1	0.0100139	4.34295e-07
BCO2	0	0.0120662		BCO2	0.040535	4.34295e-07
BCOR	0	0		BCOR	0.00501278	0.00700358
BCORL1	0	0		BCORL1	7.81737e-06	4.34295e-07
BCR	0	0		BCR	7.81737e-06	4.34295e-07
BCS1L	0	0		BCS1L	7.81737e-06	4.34295e-07
BDH1	0	0		BDH1	0.0719264	4.34295e-07
BDH2	0	0.0411897		BDH2	7.81737e-06	4.34295e-07
BDKRB1	0	0		BDKRB1	7.81737e-06	4.34295e-07
BDKRB2	0	0.0287311		BDKRB2	7.81737e-06	4.34295e-07
BDP1	0.0266962	0		BDP1	7.81737e-06	4.34295e-07
BEAN1	0	0		BEAN1	0.0139717	0.013778
BECN1	0	0		BECN1	0.0139717	0.0182838
BECN2	0.0145111	0		BECN2	7.81737e-06	4.34295e-07
BEGAIN	0	0		BEGAIN	0.0568306	4.34295e-07
BEND2	0	0		BEND2	0.0139717	4.34295e-07
BEND3	0	0		BEND3	0.0126162	4.34295e-07
BEND4	0	0		BEND4	7.81737e-06	4.34295e-07
BEND5	0.0266962	0		BEND5	7.81737e-06	4.34295e-07
BEND6	0	0		BEND6	7.81737e-06	0.0160581
BEND7	0	0		BEND7	7.81737e-06	4.34295e-07
BEST1	0.211723	0.0392339		BEST1	0.0115111	4.34295e-07
BEST2	0	0		BEST2	7.81737e-06	4.34295e-07
BEST3	0	0		BEST3	7.81737e-06	4.34295e-07
BEST4	0	0		BEST4	7.81737e-06	4.34295e-07
BET1	0.183061	0.0972033		BET1	7.81737e-06	4.34295e-07
BET1L	0	0.278237		BET1L	0.0724192	0.0337771
BEX1	0	0.0171944		BEX1	7.81737e-06	4.34295e-07
BEX2	0	0		BEX2	7.81737e-06	0.00277487
BEX4	0	0		BEX4	7.81737e-06	4.34295e-07
BEX5	0	0		BEX5	7.81737e-06	4.34295e-07
BFAR	0	0		BFAR	0.0388343	0.00812032
BFSP1	0	0		BFSP1	7.81737e-06	0.00599405
BFSP2	0	0		BFSP2	7.81737e-06	0.0216003
BGLAP	0	0		BGLAP	0.00835667	4.34295e-07
BGN	0	0		BGN	7.81737e-06	4.34295e-07
BHLHA15	0	0.00721415		BHLHA15	7.81737e-06	4.34295e-07
BHLHA9	0	0		BHLHA9	0.00789913	4.34295e-07
BHLHB9	0.0262014	0		BHLHB9	7.81737e-06	4.34295e-07
BHLHE22	0.00471018	0.0886932		BHLHE22	7.81737e-06	4.34295e-07
BHLHE23	0	0		BHLHE23	7.81737e-06	4.34295e-07
BHLHE40	0	0.193399		BHLHE40	7.81737e-06	4.34295e-07
BHLHE41	0	0		BHLHE41	0.0248523	4.34295e-07
BHMT	0	0		BHMT	7.81737e-06	4.34295e-07
BHMT2	0	0		BHMT2	7.81737e-06	0.00256949
BICC1	0	0		BICC1	7.81737e-06	4.34295e-07
BICD1	0	0		BICD1	0.0526638	0.168891
BICD2	0	0		BICD2	0.0139717	4.34295e-07
BID	0	0		BID	7.81737e-06	4.34295e-07
BIK	0	0		BIK	0.0719264	4.34295e-07
BIN1	0	0		BIN1	0.0841102	4.34295e-07
BIN2	0	0.000708043		BIN2	7.81737e-06	0.0179351
BIN3	0.0366183	0		BIN3	0.00426217	4.34295e-07
BIRC2	0	0.0291949		BIRC2	0.0935055	4.34295e-07
BIRC3	0.0542577	0		BIRC3	0.0752123	4.34295e-07
BIRC5	0	0		BIRC5	7.81737e-06	4.34295e-07
BIRC6	0	0		BIRC6	7.81737e-06	4.34295e-07
BIRC7	0	0		BIRC7	7.81737e-06	0.0179351
BIRC8	0	0		BIRC8	7.81737e-06	4.34295e-07
BIVM	0	0		BIVM	7.81737e-06	4.34295e-07
BIVM-ERCC5	0	0		BIVM-ERCC5	7.81737e-06	0.0149874
BLCAP	0	0		BLCAP	7.81737e-06	4.34295e-07
BLID	0.0718654	0.00677678		BLID	7.81737e-06	4.34295e-07
BLK	0.211723	0.807215		BLK	0.0100139	4.34295e-07
BLM	0.0255104	0		BLM	7.81737e-06	4.34295e-07
BLMH	0	0		BLMH	7.81737e-06	4.34295e-07
BLNK	0.021011	0		BLNK	7.81737e-06	4.34295e-07
BLOC1S1	0.0266962	0.149213		BLOC1S1	7.81737e-06	4.34295e-07
BLOC1S2	0	0		BLOC1S2	0.140276	4.34295e-07
BLOC1S3	0	0		BLOC1S3	7.81737e-06	4.34295e-07
BLOC1S4	0.555655	0		BLOC1S4	7.81737e-06	4.34295e-07
BLOC1S5	0	0.0824478		BLOC1S5	0.00631032	4.34295e-07
BLOC1S6	0	0		BLOC1S6	7.81737e-06	0.00172017
BLVRA	0	0		BLVRA	7.81737e-06	0.0337771
BLVRB	0	0		BLVRB	7.81737e-06	4.34295e-07
BLZF1	0	0		BLZF1	7.81737e-06	4.34295e-07
BMF	0	0		BMF	0.00619048	0.00779919
BMI1	0.00691311	0		BMI1	7.81737e-06	4.34295e-07
BMP1	0	0.285351		BMP1	0.0100139	0.00700358
BMP10	0	0		BMP10	0.00561905	4.34295e-07
BMP15	0	0.0343957		BMP15	7.81737e-06	4.34295e-07
BMP2	0.000483204	0		BMP2	7.81737e-06	4.34295e-07
BMP2K	0.0190568	0		BMP2K	7.81737e-06	4.34295e-07
BMP3	0	0.0279403		BMP3	0.0100139	4.34295e-07
BMP4	0.0215688	0		BMP4	0.0142759	4.34295e-07
BMP5	0	0		BMP5	7.81737e-06	4.34295e-07
BMP6	0	0		BMP6	0.014902	4.34295e-07
BMP7	0.0266962	0		BMP7	7.81737e-06	4.34295e-07
BMP8A	0	0		BMP8A	7.81737e-06	0.0358319
BMP8B	0	0		BMP8B	0.0485003	4.34295e-07
BMPER	0.0152189	0.0484454		BMPER	7.81737e-06	4.34295e-07
BMPR1A	0	0		BMPR1A	7.81737e-06	4.34295e-07
BMPR1B	0	0		BMPR1B	7.81737e-06	4.34295e-07
BMPR2	0	0		BMPR2	7.81737e-06	4.34295e-07
BMS1	0	0		BMS1	7.81737e-06	4.34295e-07
BMX	0	0.0171944		BMX	7.81737e-06	0.0479126
BNC1	0	0		BNC1	0.0808837	0.109515
BNC2	0	0		BNC2	7.81737e-06	4.34295e-07
BNIP1	0.0266962	0.30413		BNIP1	0.0100139	4.34295e-07
BNIP2	0	0		BNIP2	7.81737e-06	4.34295e-07
BNIP3	0	0		BNIP3	7.81737e-06	0.0479126
BNIP3L	0	0.0540231		BNIP3L	0.0248523	0.0102717
BNIPL	0	0		BNIPL	7.81737e-06	4.34295e-07
BOC	0.00842131	0		BOC	7.81737e-06	0.013778
BOD1	0	0.0199357		BOD1	7.81737e-06	4.34295e-07
BOD1L1	0	0		BOD1L1	0.0754297	4.34295e-07
BOD1L2	0.025474	0		BOD1L2	7.81737e-06	0.00812032
BOK	0	0		BOK	7.81737e-06	4.34295e-07
BOLA1	0	0		BOLA1	7.81737e-06	4.34295e-07
BOLA2	0	0		BOLA2	0.00545938	4.34295e-07
BOLA2B	0.015107	0		BOLA2B	0.0282632	4.34295e-07
BOLA3	0	0		BOLA3	7.81737e-06	0.013778
BOLL	0	0		BOLL	7.81737e-06	4.34295e-07
BOP1	0.518893	0.0455626		BOP1	7.81737e-06	0.00189854
BORA	0	0		BORA	7.81737e-06	4.34295e-07
BPGM	0.351061	0		BPGM	7.81737e-06	0.0536966
BPHL	0.00439859	0		BPHL	7.81737e-06	4.34295e-07
BPI	0	0		BPI	7.81737e-06	4.34295e-07
BPIFA1	0.0101414	0		BPIFA1	7.81737e-06	4.34295e-07
BPIFA2	0	0.0332676		BPIFA2	0.00561905	4.34295e-07
BPIFA3	0	0		BPIFA3	7.81737e-06	4.34295e-07
BPIFB1	0	0		BPIFB1	7.81737e-06	4.34295e-07
BPIFB2	0	0		BPIFB2	0.00538638	4.34295e-07
BPIFB3	0	0		BPIFB3	7.81737e-06	4.34295e-07
BPIFB4	0	0		BPIFB4	7.81737e-06	0.0479126
BPIFB6	0	0		BPIFB6	7.81737e-06	4.34295e-07
BPIFC	0	0		BPIFC	7.81737e-06	4.34295e-07
BPNT1	0	0		BPNT1	0.0443281	4.34295e-07
BPTF	0.351061	1.37669		BPTF	7.81737e-06	4.34295e-07
BPY2	0	0		BPY2	7.81737e-06	4.34295e-07
BPY2B	0.0266962	0		BPY2B	7.81737e-06	4.34295e-07
BPY2C	0	0.0256707		BPY2C	7.81737e-06	4.34295e-07
BRAF	0	0.000708043		BRAF	7.81737e-06	4.34295e-07
BRAP	0	0		BRAP	0.00168049	4.34295e-07
BRAT1	0	0		BRAT1	0.0125478	0.00685795
BRCA1	0.280221	0		BRCA1	0.0449307	4.34295e-07
BRCA2	0	0		BRCA2	7.81737e-06	0.00812032
BRCC3	0.0255878	0		BRCC3	7.81737e-06	4.34295e-07
BRD1	0.0514017	0		BRD1	7.81737e-06	4.34295e-07
BRD2	0	0		BRD2	7.81737e-06	4.34295e-07
BRD3	0	0.0343407		BRD3	7.81737e-06	4.34295e-07
BRD4	0	0.000708043		BRD4	7.81737e-06	4.34295e-07
BRD7	0	0		BRD7	0.0449307	0.00779919
BRD8	0	0		BRD8	7.81737e-06	4.34295e-07
BRD9	0	0		BRD9	0.0307164	4.34295e-07
BRDT	0	0		BRDT	7.81737e-06	4.34295e-07
BRE	0	0		BRE	7.81737e-06	0.013778
BRF1	0.0482585	0		BRF1	7.81737e-06	4.34295e-07
BRF2	0.0404597	0		BRF2	7.81737e-06	0.00489593
BRI3	0	0		BRI3	7.81737e-06	4.34295e-07
BRI3BP	0.0145111	0.0326224		BRI3BP	7.81737e-06	4.34295e-07
BRICD5	0.0266962	0.0199357		BRICD5	7.81737e-06	4.34295e-07
BRINP1	0.183061	0		BRINP1	7.81737e-06	4.34295e-07
BRINP2	0.0449745	0		BRINP2	7.81737e-06	4.34295e-07
BRINP3	0	0		BRINP3	7.81737e-06	4.34295e-07
BRIP1	0	0		BRIP1	7.81737e-06	0.013778
BRIX1	0	0		BRIX1	7.81737e-06	0.013778
BRK1	0	0.0452786		BRK1	7.81737e-06	0.00277487
BRMS1	0	0.623312		BRMS1	7.81737e-06	4.34295e-07
BRMS1L	0.110041	0		BRMS1L	7.81737e-06	0.0337771
BROX	0	0		BROX	7.81737e-06	4.34295e-07
BRPF1	0	0.0159689		BRPF1	7.81737e-06	4.34295e-07
BRPF3	0	0		BRPF3	7.81737e-06	0.00302626
BRS3	0	0		BRS3	7.81737e-06	4.34295e-07
BRSK1	0	0		BRSK1	7.81737e-06	4.34295e-07
BRSK2	0	0.437459		BRSK2	7.81737e-06	0.0337771
BRWD1	0	0		BRWD1	7.81737e-06	4.34295e-07
BRWD3	0.021011	0		BRWD3	7.81737e-06	0.00388033
BSCL2	0	0		BSCL2	0.0568306	0.0888733
BSDC1	0	0		BSDC1	0.0139717	0.00812032
BSG	0	0		BSG	7.81737e-06	4.34295e-07
BSN	0	0		BSN	7.81737e-06	0.00277487
BSND	0	0		BSND	7.81737e-06	0.0176994
BSPH1	0	0		BSPH1	7.81737e-06	4.34295e-07
BSPRY	0.021011	0		BSPRY	7.81737e-06	4.34295e-07
BST1	0	0		BST1	7.81737e-06	4.34295e-07
BST2	0	0		BST2	0.00619048	4.34295e-07
BSX	0	0.00721415		BSX	7.81737e-06	4.34295e-07
BTAF1	0.0145111	0		BTAF1	7.81737e-06	4.34295e-07
BTBD1	0	0		BTBD1	0.00268921	0.0337771
BTBD10	0	0		BTBD10	7.81737e-06	4.34295e-07
BTBD11	0	0		BTBD11	0.00538638	4.34295e-07
BTBD16	0	0		BTBD16	0.0176053	4.34295e-07
BTBD17	0	0		BTBD17	7.81737e-06	0.0109059
BTBD18	0	0		BTBD18	7.81737e-06	0.00599405
BTBD19	0	0		BTBD19	7.81737e-06	4.34295e-07
BTBD2	0	0.0287311		BTBD2	7.81737e-06	4.34295e-07
BTBD3	0	0		BTBD3	7.81737e-06	4.34295e-07
BTBD6	0	0		BTBD6	7.81737e-06	4.34295e-07
BTBD7	0	0		BTBD7	0.00782527	4.34295e-07
BTBD8	0.00921509	0		BTBD8	7.81737e-06	4.34295e-07
BTBD9	0	0.0131284		BTBD9	0.0492434	0.013778
BTC	0	0		BTC	0.0480857	4.34295e-07
BTD	0	0		BTD	0.0652516	4.34295e-07
BTF3	0	0		BTF3	7.81737e-06	4.34295e-07
BTF3L4	0	0		BTF3L4	0.0212084	4.34295e-07
BTG1	0.0145111	0		BTG1	7.81737e-06	4.34295e-07
BTG2	0.218118	0		BTG2	7.81737e-06	4.34295e-07
BTG3	0	0		BTG3	7.81737e-06	4.34295e-07
BTG4	0	0.0291949		BTG4	7.81737e-06	4.34295e-07
BTK	0	0		BTK	7.81737e-06	4.34295e-07
BTLA	0.00226422	0		BTLA	0.00225506	4.34295e-07
BTN1A1	0	0		BTN1A1	7.81737e-06	4.34295e-07
BTN2A1	0	0		BTN2A1	0.00619048	4.34295e-07
BTN2A2	0	0		BTN2A2	0.0152356	4.34295e-07
BTN3A1	0	0		BTN3A1	7.81737e-06	4.34295e-07
BTN3A2	0.0858584	0		BTN3A2	7.81737e-06	4.34295e-07
BTN3A3	0	0		BTN3A3	7.81737e-06	0.00256949
BTNL10	0	0		BTNL10	0.0422836	0.0269789
BTNL2	0	0		BTNL2	7.81737e-06	4.34295e-07
BTNL3	0	0		BTNL3	0.00538638	4.34295e-07
BTNL8	0	0		BTNL8	7.81737e-06	4.34295e-07
BTNL9	0	0		BTNL9	7.81737e-06	4.34295e-07
BTRC	0	0		BTRC	0.0354566	0.00172017
BUB1	0	0		BUB1	7.81737e-06	4.34295e-07
BUB1B	0	0		BUB1B	7.81737e-06	0.0358319
BUB3	0	0		BUB3	0.0431096	4.34295e-07
BUD13	0	0		BUD13	7.81737e-06	4.34295e-07
BUD31	0	0		BUD31	7.81737e-06	4.34295e-07
BVES	0.43719	0		BVES	7.81737e-06	4.34295e-07
BYSL	0	0		BYSL	7.81737e-06	4.34295e-07
BZRAP1	0	0.35941		BZRAP1	7.81737e-06	4.34295e-07
BZW1	0	0		BZW1	0.00561905	0.00302626
BZW2	0	0		BZW2	0.0134921	0.013778
C10orf10	0	0		C10orf10	7.81737e-06	4.34295e-07
C10orf105	0	0		C10orf105	7.81737e-06	4.34295e-07
C10orf107	0	0		C10orf107	7.81737e-06	0.00877481
C10orf111	0	0		C10orf111	0.0139717	4.34295e-07
C10orf113	0	0		C10orf113	7.81737e-06	4.34295e-07
C10orf12	0.0141614	0		C10orf12	7.81737e-06	0.00812032
C10orf120	0	0		C10orf120	0.0831398	4.34295e-07
C10orf126	0.00735946	0		C10orf126	7.81737e-06	4.34295e-07
C10orf128	0	0		C10orf128	7.81737e-06	4.34295e-07
C10orf131	0	0.150433		C10orf131	7.81737e-06	4.34295e-07
C10orf142	0	0		C10orf142	7.81737e-06	4.34295e-07
C10orf2	0	0		C10orf2	0.00619048	0.024197
C10orf25	0	0		C10orf25	7.81737e-06	4.34295e-07
C10orf32	0	0		C10orf32	0.20842	4.34295e-07
C10orf35	0	0		C10orf35	7.81737e-06	4.34295e-07
C10orf53	0	0		C10orf53	0.0139717	4.34295e-07
C10orf54	0.0449745	0		C10orf54	7.81737e-06	4.34295e-07
C10orf55	0	0		C10orf55	0.00619048	4.34295e-07
C10orf62	0	0		C10orf62	0.0176053	0.0337771
C10orf67	0	0		C10orf67	7.81737e-06	4.34295e-07
C10orf71	0.021011	0.000237624		C10orf71	7.81737e-06	4.34295e-07
C10orf76	0.0854527	0		C10orf76	0.0100139	4.34295e-07
C10orf82	0	0		C10orf82	7.81737e-06	4.34295e-07
C10orf88	0	0		C10orf88	7.81737e-06	0.00812032
C10orf90	0	0		C10orf90	7.81737e-06	4.34295e-07
C10orf91	0.0449745	0		C10orf91	0.0125478	0.0142489
C10orf95	0	0.179363		C10orf95	7.81737e-06	4.34295e-07
C10orf99	0.0255878	0		C10orf99	7.81737e-06	4.34295e-07
C11orf1	0.0266962	0		C11orf1	7.81737e-06	4.34295e-07
C11orf16	0	0.0288935		C11orf16	0.00619048	4.34295e-07
C11orf21	0	0		C11orf21	7.81737e-06	4.34295e-07
C11orf24	0	0		C11orf24	7.81737e-06	4.34295e-07
C11orf30	0.00350102	0.0502588		C11orf30	0.00672385	4.34295e-07
C11orf31	0.0515479	0		C11orf31	7.81737e-06	4.34295e-07
C11orf40	0	0.0199357		C11orf40	7.81737e-06	0.00277487
C11orf42	0	0		C11orf42	7.81737e-06	4.34295e-07
C11orf44	0.0404597	0		C11orf44	7.81737e-06	4.34295e-07
C11orf45	0.0847981	0		C11orf45	0.0282002	0.0888733
C11orf49	0	0.28918		C11orf49	7.81737e-06	4.34295e-07
C11orf52	0	0.0323247		C11orf52	7.81737e-06	4.34295e-07
C11orf53	0.0266962	0		C11orf53	7.81737e-06	4.34295e-07
C11orf54	0	0.176253		C11orf54	7.81737e-06	4.34295e-07
C11orf57	0	0		C11orf57	0.0126162	4.34295e-07
C11orf58	0	0.0782745		C11orf58	7.81737e-06	4.34295e-07
C11orf63	0	0		C11orf63	0.040535	0.0304383
C11orf65	0	0.221191		C11orf65	7.81737e-06	4.34295e-07
C11orf68	0.00725257	0		C11orf68	7.81737e-06	4.34295e-07
C11orf70	0.0266962	0.443116		C11orf70	7.81737e-06	4.34295e-07
C11orf71	0.0266962	0.047691		C11orf71	7.81737e-06	4.34295e-07
C11orf73	0	0		C11orf73	0.0956426	4.34295e-07
C11orf74	0.00735946	0.0441113		C11orf74	7.81737e-06	0.00277487
C11orf80	0	0.168784		C11orf80	7.81737e-06	4.34295e-07
C11orf84	0	0		C11orf84	7.81737e-06	4.34295e-07
C11orf85	0.00735946	0.00275389		C11orf85	0.0287399	4.34295e-07
C11orf86	0	0		C11orf86	7.81737e-06	4.34295e-07
C11orf87	0	0.0343407		C11orf87	0.0338179	4.34295e-07
C11orf88	0	0.664542		C11orf88	7.81737e-06	0.11617
C11orf91	0.0996006	0		C11orf91	0.00545938	0.00599405
C11orf94	0	0		C11orf94	0.0391503	0.00277487
C11orf95	0	0.0303526		C11orf95	0.0492434	4.34295e-07
C11orf96	0	0		C11orf96	7.81737e-06	0.0304383
C11orf97	0	0		C11orf97	7.81737e-06	4.34295e-07
C11orf98	0	0		C11orf98	7.81737e-06	0.11617
C12orf10	0	0		C12orf10	7.81737e-06	4.34295e-07
C12orf29	0	0		C12orf29	7.81737e-06	4.34295e-07
C12orf4	0	0		C12orf4	7.81737e-06	4.34295e-07
C12orf40	0.064961	0.0720381		C12orf40	7.81737e-06	4.34295e-07
C12orf42	0	0		C12orf42	7.81737e-06	4.34295e-07
C12orf43	0	0		C12orf43	7.81737e-06	4.34295e-07
C12orf45	0.113418	0		C12orf45	7.81737e-06	4.34295e-07
C12orf49	0.0677323	0		C12orf49	7.81737e-06	4.34295e-07
C12orf50	0	0		C12orf50	7.81737e-06	4.34295e-07
C12orf54	0	0		C12orf54	7.81737e-06	4.34295e-07
C12orf56	0.0266962	0		C12orf56	7.81737e-06	0.0189333
C12orf57	0.220034	0		C12orf57	0.019494	0.00302626
C12orf60	0.00320823	0		C12orf60	7.81737e-06	0.0571639
C12orf65	0	0		C12orf65	7.81737e-06	4.34295e-07
C12orf66	0	0		C12orf66	7.81737e-06	4.34295e-07
C12orf71	0	0		C12orf71	7.81737e-06	0.013778
C12orf73	0	0.219773		C12orf73	7.81737e-06	4.34295e-07
C12orf74	0.00842131	0		C12orf74	7.81737e-06	4.34295e-07
C12orf75	0.00937837	0.0131284		C12orf75	7.81737e-06	4.34295e-07
C12orf76	0.0456277	0		C12orf76	7.81737e-06	4.34295e-07
C12orf77	0	0		C12orf77	7.81737e-06	4.34295e-07
C12orf79	0	0		C12orf79	7.81737e-06	4.34295e-07
C12orf80	0	0.00275389		C12orf80	0.00857544	4.34295e-07
C14orf1	0	0.408202		C14orf1	7.81737e-06	4.34295e-07
C14orf105	0	0		C14orf105	7.81737e-06	4.34295e-07
C14orf119	0	0		C14orf119	7.81737e-06	4.34295e-07
C14orf132	0	0		C14orf132	7.81737e-06	0.0818994
C14orf142	0	0		C14orf142	7.81737e-06	0.0304383
C14orf159	0	0		C14orf159	0.00538638	0.013778
C14orf166	0	0		C14orf166	7.81737e-06	0.00277487
C14orf169	0	0.161514		C14orf169	7.81737e-06	4.34295e-07
C14orf177	0	0		C14orf177	0.0115111	4.34295e-07
C14orf178	0.00735946	0		C14orf178	7.81737e-06	4.34295e-07
C14orf180	0	0		C14orf180	7.81737e-06	4.34295e-07
C14orf2	0	0		C14orf2	0.0719264	4.34295e-07
C14orf28	0.183061	0		C14orf28	7.81737e-06	0.0337771
C14orf37	0	0		C14orf37	7.81737e-06	0.013778
C14orf39	0	0		C14orf39	7.81737e-06	4.34295e-07
C14orf79	0	0		C14orf79	7.81737e-06	4.34295e-07
C14orf80	0	0		C14orf80	0.133577	4.34295e-07
C14orf93	0.021011	0		C14orf93	0.00268921	4.34295e-07
C15orf26	0	0		C15orf26	7.81737e-06	4.34295e-07
C15orf27	0	0		C15orf27	7.81737e-06	4.34295e-07
C15orf32	0	0		C15orf32	7.81737e-06	4.34295e-07
C15orf38-AP3S2	0.0812606	0		C15orf38-AP3S2	7.81737e-06	4.34295e-07
C15orf39	0	0		C15orf39	0.00538638	4.34295e-07
C15orf40	0	0		C15orf40	0.0100139	0.0697832
C15orf41	0	0		C15orf41	7.81737e-06	0.0789225
C15orf43	0	0		C15orf43	0.18267	4.34295e-07
C15orf48	0	0		C15orf48	7.81737e-06	4.34295e-07
C15orf52	0	0		C15orf52	0.00813979	4.34295e-07
C15orf53	0	0		C15orf53	7.81737e-06	4.34295e-07
C15orf54	0	0.0972033		C15orf54	7.81737e-06	0.00700358
C15orf56	0.0847981	0		C15orf56	7.81737e-06	0.0452559
C15orf57	0	0		C15orf57	0.048558	4.34295e-07
C15orf59	0	0		C15orf59	7.81737e-06	4.34295e-07
C15orf61	0	0		C15orf61	0.231645	0.0883806
C15orf62	0.150563	0		C15orf62	7.81737e-06	4.34295e-07
C15orf65	0	0		C15orf65	0.0139717	4.34295e-07
C16orf13	0	0		C16orf13	7.81737e-06	0.013778
C16orf45	0	0		C16orf45	7.81737e-06	4.34295e-07
C16orf46	0	0		C16orf46	7.81737e-06	0.013778
C16orf47	0	0		C16orf47	7.81737e-06	4.34295e-07
C16orf52	0	0		C16orf52	7.81737e-06	4.34295e-07
C16orf54	0	0		C16orf54	7.81737e-06	4.34295e-07
C16orf58	0	0		C16orf58	7.81737e-06	0.0433135
C16orf59	0	0		C16orf59	7.81737e-06	0.013778
C16orf62	0	0		C16orf62	7.81737e-06	4.34295e-07
C16orf70	0	0		C16orf70	7.81737e-06	0.00889448
C16orf71	0	0		C16orf71	0.0113024	4.34295e-07
C16orf72	0	0		C16orf72	0.0011363	4.34295e-07
C16orf74	0.0105969	0.132134		C16orf74	7.81737e-06	4.34295e-07
C16orf78	0.00735946	0		C16orf78	7.81737e-06	4.34295e-07
C16orf82	0	0		C16orf82	0.00789913	4.34295e-07
C16orf86	0	0.0171944		C16orf86	7.81737e-06	4.34295e-07
C16orf87	0	0		C16orf87	7.81737e-06	4.34295e-07
C16orf89	0	0		C16orf89	7.81737e-06	4.34295e-07
C16orf90	0	0		C16orf90	0.0616149	4.34295e-07
C16orf91	0	0		C16orf91	0.0721684	0.0211077
C16orf92	0.0134226	0		C16orf92	7.81737e-06	0.013778
C16orf93	0.170413	0		C16orf93	7.81737e-06	4.34295e-07
C16orf95	0	0		C16orf95	7.81737e-06	4.34295e-07
C16orf96	0.0600666	0.42877		C16orf96	0.152827	0.0160581
C16orf97	0.0816456	0		C16orf97	0.00538638	0.0337771
C17orf100	0.0482585	0		C17orf100	7.81737e-06	4.34295e-07
C17orf102	0	0		C17orf102	7.81737e-06	4.34295e-07
C17orf104	0.00937837	0		C17orf104	7.81737e-06	4.34295e-07
C17orf105	0.00527558	0		C17orf105	7.81737e-06	4.34295e-07
C17orf107	0	0		C17orf107	7.81737e-06	4.34295e-07
C17orf112	0.021011	0.0218446		C17orf112	7.81737e-06	0.00812032
C17orf47	0.0266962	0		C17orf47	7.81737e-06	4.34295e-07
C17orf49	0.00309449	0.104857		C17orf49	7.81737e-06	4.34295e-07
C17orf50	0.0085462	0		C17orf50	7.81737e-06	0.0070124
C17orf51	0	0		C17orf51	7.81737e-06	4.34295e-07
C17orf53	0	0		C17orf53	7.81737e-06	0.0179351
C17orf58	0	0		C17orf58	7.81737e-06	4.34295e-07
C17orf59	0.120136	0		C17orf59	7.81737e-06	4.34295e-07
C17orf62	0.0255104	0		C17orf62	7.81737e-06	4.34295e-07
C17orf64	0.0266962	0		C17orf64	7.81737e-06	4.34295e-07
C17orf67	0	0		C17orf67	7.81737e-06	4.34295e-07
C17orf70	0	0.00313998		C17orf70	7.81737e-06	4.34295e-07
C17orf74	0	0		C17orf74	7.81737e-06	0.00919779
C17orf75	0	0		C17orf75	7.81737e-06	4.34295e-07
C17orf77	0.0362717	0		C17orf77	7.81737e-06	4.34295e-07
C17orf78	0.0449745	0		C17orf78	7.81737e-06	4.34295e-07
C17orf80	0	0		C17orf80	7.81737e-06	4.34295e-07
C17orf82	0	0		C17orf82	7.81737e-06	4.34295e-07
C17orf85	0	0		C17orf85	7.81737e-06	4.34295e-07
C17orf89	0.520022	0.0534957		C17orf89	7.81737e-06	4.34295e-07
C17orf96	0	0.000237624		C17orf96	7.81737e-06	0.00172017
C17orf97	0	0.00150483		C17orf97	7.81737e-06	0.00277487
C17orf98	0	0		C17orf98	7.81737e-06	4.34295e-07
C17orf99	0	0		C17orf99	7.81737e-06	4.34295e-07
C18orf21	0	0		C18orf21	7.81737e-06	4.34295e-07
C18orf25	0	0		C18orf25	7.81737e-06	0.0179351
C18orf32	0	0.0119876		C18orf32	7.81737e-06	4.34295e-07
C18orf42	0	0		C18orf42	7.81737e-06	4.34295e-07
C18orf54	0	0		C18orf54	7.81737e-06	4.34295e-07
C18orf63	0	0		C18orf63	7.81737e-06	4.34295e-07
C18orf65	0.0620125	0		C18orf65	7.81737e-06	4.34295e-07
C18orf8	0	0.0279403		C18orf8	7.81737e-06	4.34295e-07
C19orf12	0	0		C19orf12	7.81737e-06	4.34295e-07
C19orf18	0	0		C19orf18	7.81737e-06	4.34295e-07
C19orf24	0.0145111	0		C19orf24	0.00545938	4.34295e-07
C19orf25	0.021011	0.30413		C19orf25	7.81737e-06	4.34295e-07
C19orf26	0	0		C19orf26	7.81737e-06	4.34295e-07
C19orf33	0	0		C19orf33	7.81737e-06	4.34295e-07
C19orf35	0	0		C19orf35	7.81737e-06	4.34295e-07
C19orf38	0	0		C19orf38	7.81737e-06	4.34295e-07
C19orf40	0	0		C19orf40	7.81737e-06	4.34295e-07
C19orf43	0	0		C19orf43	7.81737e-06	4.34295e-07
C19orf44	0	0		C19orf44	7.81737e-06	4.34295e-07
C19orf45	0	0		C19orf45	7.81737e-06	4.34295e-07
C19orf47	0	0.232093		C19orf47	7.81737e-06	4.34295e-07
C19orf48	0.0284593	0		C19orf48	7.81737e-06	4.34295e-07
C19orf52	0	0		C19orf52	7.81737e-06	4.34295e-07
C19orf53	0	0.489534		C19orf53	7.81737e-06	4.34295e-07
C19orf54	0	0		C19orf54	7.81737e-06	4.34295e-07
C19orf57	0.021011	0		C19orf57	7.81737e-06	4.34295e-07
C19orf60	0	0.0294974		C19orf60	7.81737e-06	4.34295e-07
C19orf66	0	0		C19orf66	7.81737e-06	4.34295e-07
C19orf67	0	0		C19orf67	7.81737e-06	4.34295e-07
C19orf68	0.0173363	0		C19orf68	7.81737e-06	4.34295e-07
C19orf70	0	0		C19orf70	7.81737e-06	4.34295e-07
C19orf71	0	0		C19orf71	0.00619048	4.34295e-07
C19orf73	0	0		C19orf73	7.81737e-06	4.34295e-07
C19orf80	0	0		C19orf80	7.81737e-06	0.00302626
C19orf81	0.0266962	0		C19orf81	7.81737e-06	4.34295e-07
C19orf84	0	0		C19orf84	7.81737e-06	4.34295e-07
C1D	0	0		C1D	7.81737e-06	4.34295e-07
C1GALT1	0	0		C1GALT1	7.81737e-06	0.00889448
C1GALT1C1	0.0130899	0		C1GALT1C1	7.81737e-06	4.34295e-07
C1GALT1C1L	0	0		C1GALT1C1L	7.81737e-06	4.34295e-07
C1orf100	0	0		C1orf100	7.81737e-06	0.00889448
C1orf101	0	0		C1orf101	7.81737e-06	4.34295e-07
C1orf105	0	0		C1orf105	0.00619048	4.34295e-07
C1orf106	0	0		C1orf106	7.81737e-06	4.34295e-07
C1orf109	0	0.0317814		C1orf109	7.81737e-06	4.34295e-07
C1orf110	0	0		C1orf110	7.81737e-06	0.00599405
C1orf111	0	0		C1orf111	7.81737e-06	4.34295e-07
C1orf112	0	0		C1orf112	0.0100139	0.0337771
C1orf115	0.0808513	0		C1orf115	7.81737e-06	4.34295e-07
C1orf116	0.0404225	0		C1orf116	7.81737e-06	4.34295e-07
C1orf122	0	0		C1orf122	7.81737e-06	0.134222
C1orf123	0	0		C1orf123	0.363613	4.34295e-07
C1orf127	0	0		C1orf127	7.81737e-06	0.0120796
C1orf131	0	0		C1orf131	7.81737e-06	4.34295e-07
C1orf137	0	0		C1orf137	7.81737e-06	0.00277487
C1orf141	0.0185534	0		C1orf141	7.81737e-06	4.34295e-07
C1orf146	0	0		C1orf146	7.81737e-06	4.34295e-07
C1orf158	0	0		C1orf158	7.81737e-06	4.34295e-07
C1orf159	0	0		C1orf159	7.81737e-06	4.34295e-07
C1orf162	0	0		C1orf162	7.81737e-06	4.34295e-07
C1orf167	0	0		C1orf167	7.81737e-06	0.227778
C1orf168	0	0		C1orf168	7.81737e-06	4.34295e-07
C1orf174	0.183061	0		C1orf174	7.81737e-06	4.34295e-07
C1orf177	0	0		C1orf177	0.0926032	4.34295e-07
C1orf185	0	0		C1orf185	0.0568306	0.0854072
C1orf186	0	0		C1orf186	7.81737e-06	4.34295e-07
C1orf189	0.0266962	0		C1orf189	0.00744604	4.34295e-07
C1orf194	0	0		C1orf194	7.81737e-06	0.11617
C1orf195	0.030791	0		C1orf195	0.0139717	4.34295e-07
C1orf198	0	0		C1orf198	7.81737e-06	0.0724556
C1orf204	0.0266962	0		C1orf204	7.81737e-06	4.34295e-07
C1orf21	0.0449745	0		C1orf21	7.81737e-06	0.0479126
C1orf210	0	0		C1orf210	0.0230346	4.34295e-07
C1orf216	0	0		C1orf216	7.81737e-06	4.34295e-07
C1orf226	0.00842131	0		C1orf226	7.81737e-06	0.0337771
C1orf228	0	0		C1orf228	7.81737e-06	0.00256949
C1orf229	0	0.00438937		C1orf229	7.81737e-06	0.013778
C1orf233	0	0		C1orf233	7.81737e-06	0.0337771
C1orf234	0	0		C1orf234	7.81737e-06	4.34295e-07
C1orf27	0	0		C1orf27	7.81737e-06	0.00750922
C1orf43	0	0		C1orf43	7.81737e-06	4.34295e-07
C1orf50	0	0		C1orf50	0.00538638	4.34295e-07
C1orf52	0	0		C1orf52	0.0721684	4.34295e-07
C1orf53	0	0		C1orf53	0.00497237	4.34295e-07
C1orf54	0	0		C1orf54	0.0126162	4.34295e-07
C1orf56	0	0		C1orf56	0.415183	0.00277487
C1orf61	0	0		C1orf61	7.81737e-06	4.34295e-07
C1orf64	0	0		C1orf64	0.00538638	0.0337771
C1orf68	0	0		C1orf68	7.81737e-06	4.34295e-07
C1orf86	0	0		C1orf86	7.81737e-06	4.34295e-07
C1orf87	0	0		C1orf87	7.81737e-06	0.00599405
C1orf94	0	0		C1orf94	7.81737e-06	4.34295e-07
C1orf95	0	0		C1orf95	7.81737e-06	0.00515471
C1QA	0.00230177	0		C1QA	0.00466804	0.0206752
C1QB	0	0		C1QB	7.81737e-06	0.015646
C1QBP	0	0		C1QBP	0.0719264	0.0193713
C1QC	0	0		C1QC	0.0197025	4.34295e-07
C1QL1	0.0450988	0		C1QL1	7.81737e-06	4.34295e-07
C1QL2	0	0		C1QL2	7.81737e-06	0.00700358
C1QL3	0.0266962	0		C1QL3	7.81737e-06	4.34295e-07
C1QL4	0.050836	0		C1QL4	7.81737e-06	4.34295e-07
C1QTNF1	0	0		C1QTNF1	7.81737e-06	4.34295e-07
C1QTNF2	0	0		C1QTNF2	7.81737e-06	0.0888733
C1QTNF3	0	0		C1QTNF3	7.81737e-06	4.34295e-07
C1QTNF4	0.00665946	0		C1QTNF4	7.81737e-06	0.015646
C1QTNF5	0.257312	0.0275648		C1QTNF5	7.81737e-06	0.028348
C1QTNF6	0	0		C1QTNF6	7.81737e-06	4.34295e-07
C1QTNF7	0	0		C1QTNF7	7.81737e-06	4.34295e-07
C1QTNF8	0	0		C1QTNF8	7.81737e-06	0.00302626
C1QTNF9	0	0		C1QTNF9	7.81737e-06	4.34295e-07
C1QTNF9B	0	0		C1QTNF9B	7.81737e-06	0.0102717
C1QTNF9B-AS1	0	0		C1QTNF9B-AS1	0.00345943	4.34295e-07
C1RL	0	0		C1RL	7.81737e-06	0.0337771
C1S	0	0.0199357		C1S	0.0248523	0.00172017
[truncated: 17,367 more rows]
