# Supplementary material for: Genome-wide identification of modulators of Chlamydia trachomatis parasitophorous vacuole stability highlights an important role for sphingolipid supply
Source: PLoS Biol. 2025 Aug 12;23(8):e3003297. doi: 10.1371/journal.pbio.3003297 (PMC12342332; doi:10.1371/journal.pbio.3003297)
Supplement: S4 Data — (A–C) Data underlying the Venn diagram shown in Fig 1B. (A) Genes identified as “general infection hits”. (B) Genes identified as “mutant-specific hits”. (C) Genes identified as “wildtype-specific hits”. (D) Functional enrichment analysis conducted in g:Profiler using the Reactome pathway database. Data are displayed in S2A–S2B Fig. (E) Functional categorization of CRISPR screening hits. (XLSX) [file pbio.3003297.s017.xlsx]

## Sheet: S4A Data
S4A Data. Genes identified as "general infection hits" in the CRISPR screen. Hits were defined based on the following criteria: enriched in both KO30h vs UI30h (FDR ≤ 0.05 and FC ≥ 1.25, R1+R2) and WT60h vs UI60h (FDR ≤ 0.2 and FC ≥ 1.25, at least one replicate). The following information from the analysis with MAGeCK is presented for the indicated comparisons and genes: sgRNAs (number of sgRNAs …
			Score		p-value		FDR		enriched sgRNAs		LFC
Comparison	Gene	sgRNAs	R1	R2	R1	R2	R1	R2	R1	R2	R1	R2
KO30h-UI30h	ASNA1	4	7.0452e-09	2.7632e-08	2.5565e-07	2.5565e-07	0.000171	0.000121	4	4	1.0229	0.96706
KO30h-UI30h	B3GALT6	4	1.9965e-10	8.1189e-10	2.5565e-07	2.5565e-07	0.000171	0.000121	4	4	1.1454	1.0463
KO30h-UI30h	B3GAT3	4	1.8491e-11	2.5022e-09	2.5565e-07	2.5565e-07	0.000171	0.000121	4	4	0.91163	0.75813
KO30h-UI30h	B4GALT7	4	1.004e-14	1.0034e-14	2.5565e-07	2.5565e-07	0.000171	0.000121	4	4	1.4277	1.7033
KO30h-UI30h	COG4	4	9.4077e-07	9.3164e-11	3.3235e-06	2.5565e-07	0.001694	0.000121	4	4	0.7699	1.1504
KO30h-UI30h	EXT1	4	4.6855e-11	1.5408e-13	2.5565e-07	2.5565e-07	0.000171	0.000121	4	4	1.0637	1.3683
KO30h-UI30h	EXT2	4	1.169e-10	5.0637e-11	2.5565e-07	2.5565e-07	0.000171	0.000121	4	4	0.72728	1.0925
KO30h-UI30h	EXTL3	4	3.7474e-11	1.7197e-09	2.5565e-07	2.5565e-07	0.000171	0.000121	4	4	0.96661	0.91658
KO30h-UI30h	GET4	4	2.04e-12	1.7928e-10	2.5565e-07	2.5565e-07	0.000171	0.000121	4	4	1.1579	1.306
KO30h-UI30h	NDST1	4	4.3068e-12	3.5159e-11	2.5565e-07	2.5565e-07	0.000171	0.000121	4	4	1.0656	1.0839
KO30h-UI30h	PTAR1	4	1.8785e-07	3.5629e-09	7.6696e-07	2.5565e-07	0.00045	0.000121	4	4	0.89566	1.1893
KO30h-UI30h	SLC10A7	4	6.1221e-14	1.0852e-11	2.5565e-07	2.5565e-07	0.000171	0.000121	4	4	1.0919	0.9216
KO30h-UI30h	SLC35B2	4	1.9601e-13	2.7418e-14	2.5565e-07	2.5565e-07	0.000171	0.000121	4	4	1.3902	1.5565
KO30h-UI30h	SLC39A9	4	1.0122e-10	2.956e-11	2.5565e-07	2.5565e-07	0.000171	0.000121	4	4	0.8416	1.1468
KO30h-UI30h	TM9SF2	4	5.7846e-13	2.6422e-13	2.5565e-07	2.5565e-07	0.000171	0.000121	4	4	1.2694	1.6544
KO30h-UI30h	TM9SF3	4	7.241e-10	1.1309e-08	2.5565e-07	2.5565e-07	0.000171	0.000121	4	4	0.83537	0.83663
KO30h-UI30h	TMEM165	4	6.7344e-08	7.9637e-07	2.5565e-07	2.8122e-06	0.000171	0.00099	4	4	0.69653	0.54549
KO30h-UI30h	UNC50	4	1.3335e-06	1.8244e-07	4.3461e-06	7.6696e-07	0.002053	0.000354	4	4	0.77164	0.98361
KO30h-UI30h	VPS52	4	1.4864e-07	3.1405e-09	7.6696e-07	2.5565e-07	0.00045	0.000121	4	4	0.88344	0.98983
KO30h-UI30h	VPS53	4	3.6154e-10	3.6943e-08	2.5565e-07	2.5565e-07	0.000171	0.000121	4	4	0.70792	0.99492
KO30h-UI30h	XYLT2	4	6.803e-16	3.3849e-16	2.5565e-07	2.5565e-07	0.000171	0.000121	4	4	1.7315	1.6804
KO30h-WT60h	ASNA1	4	8.3722e-06	2.4275e-07	3.2468e-05	1.2783e-06	0.012522	0.000669	4	4	0.72801	0.63895
KO30h-WT60h	B3GALT6	4	1.0458e-09	7.9853e-09	2.5565e-07	2.5565e-07	0.000225	0.000177	4	4	0.90038	0.64088
KO30h-WT60h	B3GAT3	4	5.5411e-08	8.4657e-05	2.5565e-07	0.00033619	0.000225	0.060171	4	4	0.67069	0.42039
KO30h-WT60h	B4GALT7	4	1.3028e-13	9.9722e-14	2.5565e-07	2.5565e-07	0.000225	0.000177	4	4	1.1008	1.0166
KO30h-WT60h	COG4	4	2.7026e-05	6.3445e-10	0.0001061	2.5565e-07	0.031066	0.000177	4	4	0.61702	0.99212
KO30h-WT60h	EXT1	4	2.2973e-07	1.9902e-11	1.2783e-06	2.5565e-07	0.000917	0.000177	4	4	0.70452	0.88487
KO30h-WT60h	EXT2	4	1.007e-06	3.3022e-08	3.8348e-06	2.5565e-07	0.002184	0.000177	4	4	0.68399	0.66008
KO30h-WT60h	EXTL3	4	4.3756e-09	1.2095e-09	2.5565e-07	2.5565e-07	0.000225	0.000177	4	4	0.7018	0.69891
KO30h-WT60h	GET4	4	6.5013e-13	1.8155e-09	2.5565e-07	2.5565e-07	0.000225	0.000177	4	4	1.063	0.91379
KO30h-WT60h	NDST1	4	1.0235e-08	3.8611e-07	2.5565e-07	1.7896e-06	0.000225	0.000825	4	4	0.51824	0.53516
KO30h-WT60h	PTAR1	4	1.0679e-07	2.4356e-06	2.5565e-07	8.4366e-06	0.000225	0.002723	3	4	0.81876	0.57823
KO30h-WT60h	SLC10A7	4	1.286e-09	1.8778e-07	2.5565e-07	7.6696e-07	0.000225	0.000495	4	4	0.78772	0.50422
KO30h-WT60h	SLC35B2	4	3.0911e-11	2.4571e-13	2.5565e-07	2.5565e-07	0.000225	0.000177	4	4	1.1496	1.0523
KO30h-WT60h	SLC39A9	4	1.4039e-08	2.5027e-06	2.5565e-07	8.4366e-06	0.000225	0.002723	4	4	0.69992	0.52538
KO30h-WT60h	TM9SF2	4	1.4854e-09	1.1501e-10	2.5565e-07	2.5565e-07	0.000225	0.000177	4	4	0.83145	0.9113
KO30h-WT60h	TM9SF3	4	1.0541e-07	5.1946e-07	2.5565e-07	2.3009e-06	0.000225	0.000969	4	3	0.63886	0.49472
KO30h-WT60h	TMEM165	4	3.1479e-05	0.00083088	0.00011939	0.0030078	0.033027	0.257711	4	4	0.47913	0.29689
KO30h-WT60h	UNC50	4	1.0573e-06	1.1911e-06	3.8348e-06	4.3461e-06	0.002184	0.001588	3	4	0.78658	0.79296
KO30h-WT60h	VPS52	4	6.2531e-07	2.2352e-08	2.3009e-06	2.5565e-07	0.001437	0.000177	4	4	0.79953	0.80571
KO30h-WT60h	VPS53	4	2.5747e-07	5.4025e-06	1.2783e-06	1.9685e-05	0.000917	0.005606	4	3	0.66122	0.62452
KO30h-WT60h	XYLT2	4	2.5498e-17	3.2618e-13	2.5565e-07	2.5565e-07	0.000225	0.000177	4	4	1.4385	0.98679
WT60h-UI60h	ASNA1	4	0.0027275	3.2741e-05	0.0096691	0.00012553	0.703026	0.115747	4	4	0.18686	0.32621
WT60h-UI60h	B3GALT6	4	7.5954e-07	2.7699e-09	2.8122e-06	2.5565e-07	0.018152	0.000354	3	4	0.48464	0.50525
WT60h-UI60h	B3GAT3	4	0.00013735	8.4866e-09	0.0005448	2.5565e-07	0.301414	0.000354	2	4	0.29339	0.68905
WT60h-UI60h	B4GALT7	4	1.1478e-09	6.0693e-12	2.5565e-07	2.5565e-07	0.00495	0.000354	4	4	0.44766	0.55177
WT60h-UI60h	COG4	4	2.2105e-05	0.0034452	8.8201e-05	0.012135	0.136304	0.813097	4	4	0.54226	0.3012
WT60h-UI60h	EXT1	4	6.9229e-05	4.1081e-10	0.00027687	2.5565e-07	0.255304	0.000354	4	4	0.4693	0.67086
WT60h-UI60h	EXT2	4	0.0023411	6.666e-06	0.0083842	2.5821e-05	0.699791	0.025495	3	4	0.34656	0.48548
WT60h-UI60h	EXTL3	4	5.4042e-06	3.0196e-09	1.9685e-05	2.5565e-07	0.063531	0.000354	4	4	0.45131	0.55742
WT60h-UI60h	GET4	4	0.00017334	2.7795e-08	0.00067058	2.5565e-07	0.354064	0.000354	3	4	0.27882	0.50659
WT60h-UI60h	NDST1	4	8.7192e-07	7.1883e-08	2.8122e-06	2.5565e-07	0.018152	0.000354	3	4	0.51485	0.582
WT60h-UI60h	PTAR1	4	3.5507e-05	1.7025e-08	0.00013422	2.5565e-07	0.142001	0.000354	4	4	0.48605	0.63576
WT60h-UI60h	SLC10A7	4	8.0912e-05	6.9494e-11	0.00032596	2.5565e-07	0.255644	0.000354	4	4	0.37909	0.53333
WT60h-UI60h	SLC35B2	4	3.623e-05	8.5664e-11	0.00013831	2.5565e-07	0.142001	0.000354	4	4	0.46531	0.71351
WT60h-UI60h	SLC39A9	4	0.0010591	1.9584e-08	0.0038438	2.5565e-07	0.54329	0.000354	3	4	0.23559	0.561
WT60h-UI60h	TM9SF2	4	2.1393e-05	1.0792e-10	8.5133e-05	2.5565e-07	0.136304	0.000354	4	4	0.50191	0.59447
WT60h-UI60h	TM9SF3	4	0.0043129	1.2265e-08	0.01504	2.5565e-07	0.735928	0.000354	3	4	0.25151	0.58075
WT60h-UI60h	TMEM165	4	0.043932	6.753e-06	0.10818	2.6332e-05	0.960273	0.025495	3	3	0.13149	0.39477
WT60h-UI60h	UNC50	4	0.022877	5.3449e-05	0.06485	0.00020682	0.894797	0.148331	3	3	0.23054	0.32479
WT60h-UI60h	VPS52	4	0.0059821	4.2959e-05	0.020595	0.00016541	0.797383	0.128119	2	4	0.27957	0.3771
WT60h-UI60h	VPS53	4	0.015026	5.4526e-07	0.048007	2.3009e-06	0.865959	0.002785	3	4	0.20535	0.41228
WT60h-UI60h	XYLT2	4	0.00083496	6.7799e-14	0.0030241	2.5565e-07	0.509212	0.000354	4	4	0.34406	0.72114

## Sheet: S4B Data
S4B Data. Genes identified as "mutant-specific hits" in the CRISPR screen. Hits were defined based on the following criteria: enriched in KO30h vs UI30h (FDR ≤ 0.05 and FC ≥ 1.25, R1+R2) but not WT60h vs UI60h (FDR ≤ 0.2, any replicate). The following information from the analysis with MAGeCK is presented for the indicated comparisons and genes: sgRNAs (number of sgRNAs in library), score (the RR…
			Score		p-value		FDR		enriched sgRNA		LFC
Comparison	Gene	sgRNAs	R1	R2	R1	R2	R1	R2	R1	R2	R1	R2
KO30h-UI30h	CAMLG	4	2.3878e-05	1.1004e-05	9.5359e-05	4.0138e-05	0.030271	0.010227	4	4	0.51369	0.41099
KO30h-UI30h	CANT1	4	1.4006e-06	5.5949e-09	4.8574e-06	2.5565e-07	0.00224	0.000121	4	4	0.72458	0.62158
KO30h-UI30h	COG2	4	1.103e-05	9.8752e-06	4.0649e-05	3.6559e-05	0.014576	0.009566	4	4	0.50469	0.57268
KO30h-UI30h	COG3	4	1.2335e-07	5.3645e-11	7.6696e-07	2.5565e-07	0.00045	0.000121	4	4	0.77873	1.1011
KO30h-UI30h	COG5	4	6.4338e-07	1.3058e-08	2.3009e-06	2.5565e-07	0.001204	0.000121	4	4	0.5877	0.82521
KO30h-UI30h	COG6	4	2.5568e-10	2.6709e-09	2.5565e-07	2.5565e-07	0.000171	0.000121	4	4	0.60166	0.61519
KO30h-UI30h	COG7	4	3.0406e-05	2.0787e-08	0.00011683	2.5565e-07	0.034806	0.000121	4	4	0.48646	0.8626
KO30h-UI30h	COG8	4	2.5993e-08	7.4403e-08	2.5565e-07	2.5565e-07	0.000171	0.000121	4	4	0.72246	0.96191
KO30h-UI30h	FAM20B	4	4.3513e-10	2.0182e-06	2.5565e-07	6.9027e-06	0.000171	0.002228	4	4	0.53128	0.5138
KO30h-UI30h	FGFR1	4	4.9865e-06	5.33e-06	1.9174e-05	1.9685e-05	0.00728	0.005864	4	4	0.47186	0.56791
KO30h-UI30h	GDI2	4	3.8514e-05	8.6283e-06	0.00014598	3.3491e-05	0.040967	0.009134	3	4	0.34865	0.43029
KO30h-UI30h	GPR89A	4	2.8041e-05	3.4529e-07	0.00011019	1.2783e-06	0.033338	0.000516	4	4	0.60083	0.66216
KO30h-UI30h	HSPA14	4	4.3654e-05	2.4324e-05	0.00016694	9.6382e-05	0.043056	0.021957	4	4	0.36998	0.36052
KO30h-UI30h	KDSR	4	2.9365e-08	1.0109e-09	2.5565e-07	2.5565e-07	0.000171	0.000121	4	4	0.75086	0.95884
KO30h-UI30h	PTDSS1	4	1.5412e-05	7.9017e-07	5.7522e-05	2.8122e-06	0.019205	0.00099	4	4	0.44936	0.56218
KO30h-UI30h	RAB2A	4	2.541e-05	8.7119e-11	9.945e-05	2.5565e-07	0.03106	0.000121	4	4	0.53922	0.79489
KO30h-UI30h	SCAP	4	2.2928e-05	6.1395e-08	9.0757e-05	2.5565e-07	0.02929	0.000121	2	4	0.48357	0.86668
KO30h-UI30h	SPPL3	4	1.0132e-06	4.6357e-05	3.8348e-06	0.00017768	0.001904	0.036217	4	4	0.50661	0.35724
KO30h-UI30h	SPTLC1	4	2.4575e-06	1.8944e-11	8.4366e-06	2.5565e-07	0.003551	0.000121	4	4	0.50789	0.84017
KO30h-UI30h	SPTLC2	4	4.9807e-08	2.4576e-10	2.5565e-07	2.5565e-07	0.000171	0.000121	4	4	0.82166	0.64617
KO30h-UI30h	SPTSSA	4	1.7747e-10	6.1182e-11	2.5565e-07	2.5565e-07	0.000171	0.000121	4	4	0.81936	0.96201
KO30h-UI30h	TBC1D13	4	6.3215e-06	8.5777e-06	2.3265e-05	3.3491e-05	0.008663	0.009134	2	4	0.51457	0.55295
KO30h-UI30h	TMEM41B	4	5.0051e-05	3.0593e-06	0.00019404	1.176e-05	0.048172	0.003615	3	4	0.40837	0.42791
KO30h-UI30h	TRAPPC1	4	3.9919e-07	1.3132e-06	1.7896e-06	4.3461e-06	0.00099	0.001476	4	4	0.6764	0.70275
KO30h-UI30h	TRAPPC12	4	1.2324e-08	9.1283e-10	2.5565e-07	2.5565e-07	0.000171	0.000121	4	4	0.47111	0.55977
KO30h-UI30h	TRAPPC13	4	7.2559e-08	6.8185e-09	2.5565e-07	2.5565e-07	0.000171	0.000121	4	4	0.62155	0.93407
KO30h-UI30h	TRAPPC2L	4	3.2846e-10	1.8473e-09	2.5565e-07	2.5565e-07	0.000171	0.000121	4	4	0.60519	0.83564
KO30h-UI30h	TTI2	4	1.709e-05	9.4777e-08	6.7748e-05	2.5565e-07	0.022235	0.000121	4	4	0.33686	0.61586
KO30h-UI30h	UGP2	4	3.4807e-09	5.3798e-07	2.5565e-07	2.3009e-06	0.000171	0.000841	4	4	0.58569	0.48863
KO30h-UI30h	UST	4	2.9452e-06	1.4968e-09	1.0993e-05	2.5565e-07	0.004529	0.000121	4	4	0.50483	0.63749
KO30h-UI30h	VMA21	4	1.317e-06	5.9604e-05	4.3461e-06	0.00023444	0.002053	0.044506	4	4	0.48821	0.45671
KO30h-UI30h	VPS51	4	4.8037e-06	1.507e-08	1.8663e-05	2.5565e-07	0.007228	0.000121	4	4	0.68898	0.89442
KO30h-UI30h	WRB	4	3.118e-08	1.1483e-11	2.5565e-07	2.5565e-07	0.000171	0.000121	4	4	0.84922	1.1598
KO30h-WT60h	CAMLG	4	6.9365e-05	3.8697e-06	0.0002779	1.4061e-05	0.06729	0.004125	4	4	0.53064	0.53311
KO30h-WT60h	CANT1	4	2.4784e-06	4.7342e-07	8.4366e-06	1.7896e-06	0.004538	0.000825	4	4	0.57424	0.41507
KO30h-WT60h	COG2	4	6.9883e-06	2.3214e-08	2.6844e-05	2.5565e-07	0.010829	0.000177	4	4	0.41424	0.5438
KO30h-WT60h	COG3	4	1.4239e-07	6.5739e-08	7.6696e-07	2.5565e-07	0.000594	0.000177	4	4	0.69296	0.66355
KO30h-WT60h	COG5	4	9.8178e-06	5.3189e-08	3.6559e-05	2.5565e-07	0.01311	0.000177	4	3	0.57001	0.72099
KO30h-WT60h	COG6	4	2.513e-08	2.8053e-07	2.5565e-07	1.2783e-06	0.000225	0.000669	4	4	0.54923	0.56972
KO30h-WT60h	COG7	4	0.0012138	2.8079e-06	0.0043898	1.0482e-05	0.412693	0.003274	3	4	0.3739	0.64425
KO30h-WT60h	COG8	4	7.2375e-08	4.6222e-07	2.5565e-07	1.7896e-06	0.000225	0.000825	4	4	0.80335	0.64959
KO30h-WT60h	FAM20B	4	1.4894e-07	1.9012e-05	7.6696e-07	7.3373e-05	0.000594	0.018452	4	4	0.4347	0.29675
KO30h-WT60h	FGFR1	4	0.0028053	0.0032097	0.0099549	0.01134	0.579208	0.477148	4	4	0.33621	0.31498
KO30h-WT60h	GDI2	4	0.0031746	0.0024879	0.011224	0.0088929	0.604167	0.425779	3	3	0.28153	0.25478
KO30h-WT60h	GPR89A	4	5.4431e-06	0.00010305	1.9685e-05	0.00040777	0.009076	0.06892	4	4	0.43004	0.48751
KO30h-WT60h	HSPA14	4	0.0036439	8.9441e-05	0.012818	0.00035255	0.633171	0.061502	4	4	0.25957	0.34618
KO30h-WT60h	KDSR	4	2.9575e-12	1.4199e-12	2.5565e-07	2.5565e-07	0.000225	0.000177	4	4	1.0225	1.3998
KO30h-WT60h	PTDSS1	4	6.2519e-05	6.4789e-12	0.00025131	2.5565e-07	0.063199	0.000177	4	4	0.4116	1.0409
KO30h-WT60h	RAB2A	4	0.00023305	8.3004e-07	0.00087868	2.8122e-06	0.155874	0.001159	4	4	0.3786	0.49026
KO30h-WT60h	SCAP	4	3.6622e-06	1.4734e-09	1.3038e-05	2.5565e-07	0.006644	0.000177	4	3	0.83264	1.3485
KO30h-WT60h	SPPL3	4	7.8323e-05	3.5604e-05	0.00031267	0.00013473	0.072077	0.030336	4	4	0.37525	0.31113
KO30h-WT60h	SPTLC1	4	3.3711e-11	5.7816e-13	2.5565e-07	2.5565e-07	0.000225	0.000177	4	4	1.0046	1.1749
KO30h-WT60h	SPTLC2	4	5.4811e-10	1.7085e-12	2.5565e-07	2.5565e-07	0.000225	0.000177	4	4	0.97235	0.85607
KO30h-WT60h	SPTSSA	4	1.012e-08	1.5133e-10	2.5565e-07	2.5565e-07	0.000225	0.000177	4	4	1.3194	1.4488
KO30h-WT60h	TBC1D13	4	1.2615e-06	2.9368e-06	4.3461e-06	1.0993e-05	0.002405	0.003379	3	4	0.71546	0.69797
KO30h-WT60h	TMEM41B	4	0.00015774	2.627e-07	0.00061894	1.2783e-06	0.122297	0.000669	4	4	0.39017	0.58903
KO30h-WT60h	TRAPPC1	4	0.0036329	0.00019347	0.01278	0.00072938	0.632916	0.103093	4	4	0.38276	0.3845
KO30h-WT60h	TRAPPC12	4	4.2073e-08	1.7984e-07	2.5565e-07	7.6696e-07	0.000225	0.000495	4	4	0.44226	0.59435
KO30h-WT60h	TRAPPC13	4	3.8301e-07	1.1003e-08	1.7896e-06	2.5565e-07	0.001238	0.000177	4	3	0.70508	0.76102
KO30h-WT60h	TRAPPC2L	4	6.1619e-06	3.3229e-10	2.3265e-05	2.5565e-07	0.010231	0.000177	4	4	0.57445	0.63222
KO30h-WT60h	TTI2	4	3.7699e-06	2.2188e-07	1.355e-05	1.2783e-06	0.006728	0.000669	4	3	0.37766	0.56745
KO30h-WT60h	UGP2	4	1.2575e-07	0.00036374	7.6696e-07	0.0013394	0.000594	0.156239	4	4	0.49992	0.28999
KO30h-WT60h	UST	4	0.0015508	3.9267e-05	0.00555	0.00014905	0.453461	0.032068	4	4	0.2962	0.35633
KO30h-WT60h	VMA21	4	8.5598e-06	4.2302e-07	3.2979e-05	1.7896e-06	0.012522	0.000825	4	4	0.48485	0.65488
KO30h-WT60h	VPS51	4	6.397e-06	9.767e-07	2.3776e-05	3.3235e-06	0.010231	0.001313	4	4	0.67254	0.66687
KO30h-WT60h	WRB	4	2.1251e-08	7.2788e-13	2.5565e-07	2.5565e-07	0.000225	0.000177	4	4	0.75106	1.1108
WT60h-UI60h	CAMLG	4	0.075614	0.042048	0.16967	0.10397	0.985847	0.95912	1	3	0.030804	0.16336
WT60h-UI60h	CANT1	4	0.68497	0.035876	0.70896	0.091403	0.999982	0.953509	1	2	-0.031973	0.18793
WT60h-UI60h	COG2	4	0.065733	0.24099	0.15092	0.37627	0.977799	0.999999	1	2	0.047067	0.038271
WT60h-UI60h	COG3	4	0.034305	0.0011035	0.088645	0.0040069	0.936593	0.610938	1	4	-0.035411	0.45227
WT60h-UI60h	COG5	4	0.84473	0.00086088	0.84453	0.0031233	0.999982	0.591864	0	4	0.020993	0.32622
WT60h-UI60h	COG6	4	0.085127	0.0059195	0.18754	0.020366	0.987508	0.865848	3	2	0.1145	0.15806
WT60h-UI60h	COG7	4	0.00047557	0.017326	0.0017535	0.052544	0.396212	0.925173	4	3	0.34063	0.24829
WT60h-UI60h	COG8	4	0.0011309	0.0038401	0.0040943	0.013474	0.550571	0.814942	2	3	0.13404	0.24091
WT60h-UI60h	FAM20B	4	0.0018332	0.00023985	0.0065302	0.00090067	0.651807	0.36091	3	4	0.23666	0.29651
WT60h-UI60h	FGFR1	4	0.0018334	0.00019953	0.0065302	0.0007529	0.651807	0.339051	4	4	0.32052	0.41632
WT60h-UI60h	GDI2	4	0.0092791	0.026116	0.031181	0.071114	0.844993	0.925173	4	3	0.12784	0.12888
WT60h-UI60h	GPR89A	4	0.038628	0.0031741	0.097403	0.011222	0.949705	0.793073	3	4	0.17175	0.12417
WT60h-UI60h	HSPA14	4	0.36768	0.55939	0.51105	0.63084	0.999982	0.999999	2	1	0.064598	-0.013576
WT60h-UI60h	KDSR	4	0.39949	0.98419	0.54443	0.98415	0.999982	0.999999	1	0	-0.2921	-0.31415
WT60h-UI60h	PTDSS1	4	0.0010209	0.0023453	0.0036919	0.0083975	0.527701	0.765297	3	4	0.38346	0.21104
WT60h-UI60h	RAB2A	4	0.0080383	0.0001756	0.027173	0.00067979	0.830073	0.318128	4	4	0.23552	0.2907
WT60h-UI60h	SCAP	4	0.30429	0.12926	0.4443	0.25715	0.999982	0.999999	2	2	0.055803	0.093135
WT60h-UI60h	SPPL3	4	0.45588	0.078922	0.58437	0.17574	0.999982	0.982028	1	2	0.0057881	0.049651
WT60h-UI60h	SPTLC1	4	0.99431	0.99988	0.99434	0.99988	0.999982	0.999999	0	0	-0.45048	-0.28999
WT60h-UI60h	SPTLC2	4	0.98975	0.99999	0.98972	0.99999	0.999982	0.999999	0	0	-0.43576	-0.28082
WT60h-UI60h	SPTSSA	4	0.34465	0.99953	0.48678	0.99953	0.999982	0.999999	1	0	-0.45464	-0.3879
WT60h-UI60h	TBC1D13	4	0.11213	0.87301	0.23634	0.87292	0.999982	0.999999	2	0	0.071229	-0.1798
WT60h-UI60h	TMEM41B	4	0.029957	0.0041442	0.079632	0.014493	0.914462	0.815867	3	4	0.21339	0.19972
WT60h-UI60h	TRAPPC1	4	0.45647	0.006322	0.5846	0.021698	0.999982	0.87667	1	3	0.01459	0.31943
WT60h-UI60h	TRAPPC12	4	0.0096551	0.026783	0.03239	0.072539	0.84641	0.928386	3	2	0.19715	0.10417
WT60h-UI60h	TRAPPC13	4	0.0039652	0.17418	0.013875	0.3053	0.73523	0.999999	3	2	0.26354	0.009016
WT60h-UI60h	TRAPPC2L	4	0.00033094	0.00036604	0.0012233	0.0013496	0.38443	0.405722	3	3	0.39115	0.31039
WT60h-UI60h	TTI2	4	0.049959	0.011216	0.12009	0.037251	0.968341	0.900364	3	4	0.16508	0.13828
WT60h-UI60h	UGP2	4	0.072736	0.037255	0.16425	0.094252	0.984637	0.956376	2	2	0.075789	0.1072
WT60h-UI60h	UST	4	0.10204	0.022683	0.21823	0.063937	0.994084	0.925173	3	3	0.10785	0.097841
WT60h-UI60h	VMA21	4	0.0013118	0.30952	0.0047288	0.44887	0.596663	0.999999	3	2	0.29561	0.077255
WT60h-UI60h	VPS51	4	0.29522	0.028397	0.43474	0.075895	0.999982	0.930677	2	3	-0.040909	0.19602
WT60h-UI60h	WRB	4	8.8435e-05	0.0042019	0.00034795	0.014681	0.259139	0.817614	4	4	0.39126	0.24794

## Sheet: S4C Data
S4C Data. Genes identified as "wildtype-specific hits" in the CRISPR screen. Hits were defined based on the following criteria: enriched in WT60h vs UI60h (FDR ≤ 0.2, any replicate) but not KO30h vs UI30h (FDR ≤ 0.05 and FC ≥ 1.25, R1+R2). The following information from the analysis with MAGeCK is presented for the indicated comparisons and genes: sgRNAs (number of sgRNAs in library), score (the …
			Score		p-value		FDR		enriched sgRNA		LFC
Comparison	Gene	sgRNAs	R1	R2	R1	R2	R1	R2	R1	R2	R1	R2
KO30h-UI30h	C3orf58	4	0.00030548	2.2475e-07	0.0011333	1.2783e-06	0.1728	0.000516	4	4	0.30357	0.4789
KO30h-UI30h	DHRSX	4	0.3569	0.99835	0.49855	0.99834	1	1	2	0	0.027307	-0.3709
KO30h-UI30h	GLCE	4	0.00042165	0.00012267	0.0015434	0.00048242	0.19714	0.079166	4	4	0.42369	0.36939
KO30h-UI30h	GRB2	4	0.00036698	6.5294e-07	0.0013547	2.3009e-06	0.191479	0.000841	4	4	0.39956	0.54129
KO30h-UI30h	HBA2	4	0.4475	0.89888	0.57032	0.89885	1	1	1	0	0.033051	-0.052855
KO30h-UI30h	HS2ST1	4	1.369e-07	0.00014101	7.6696e-07	0.00055912	0.00045	0.087312	4	4	0.6351	0.3555
KO30h-UI30h	MLST8	4	0.00085461	0.0019516	0.0030998	0.0069699	0.297152	0.375106	4	4	0.34599	0.26974
KO30h-UI30h	MRPS18B	4	0.12183	0.037953	0.24594	0.095201	1	0.912537	1	3	0.075775	0.25563
KO30h-UI30h	PCM1	4	0.063667	0.52818	0.14627	0.61057	0.967918	1	2	1	0.061946	-0.10497
KO30h-UI30h	RAC1	4	0.24237	0.25906	0.37581	0.39407	1	1	1	2	-0.026443	0.10987
KO30h-UI30h	RIC3	4	0.1724	0.029863	0.30071	0.078507	1	0.877721	2	3	0.17388	0.23081
KO30h-UI30h	RRAGD	4	0.65462	0.74073	0.68381	0.74668	1	1	1	1	0.04205	0.0029071
KO30h-UI30h	SOX7	4	0.9763	0.089991	0.97647	0.19627	1	1	0	2	-0.099981	0.11034
KO30h-UI30h	TCP10L	4	0.72485	0.9194	0.73394	0.9195	1	1	1	0	0.053513	-0.032999
KO30h-UI30h	TTC1	4	0.15632	0.011857	0.28331	0.039241	1	0.71934	2	3	0.12445	0.23646
KO30h-UI30h	UMPS	4	0.59684	0.14791	0.64787	0.2746	1	1	1	2	-0.075875	0.092308
KO30h-UI30h	WDR76	4	0.82068	0.10065	0.82059	0.21557	1	1	0	2	-0.071772	0.13469
KO30h-UI30h	YRDC	4	0.56253	0.38226	0.62828	0.52574	1	1	1	1	-0.14798	-0.29193
KO30h-WT60h	C3orf58	4	4.0817e-05	0.003079	0.00015518	0.010869	0.042323	0.469349	4	4	0.29791	0.25216
KO30h-WT60h	DHRSX	4	0.91272	0.6824	0.91271	0.70655	0.999974	0.999998	0	1	-0.16991	-0.24949
KO30h-WT60h	GLCE	4	7.1112e-05	0.044578	0.00028148	0.10933	0.06729	0.919629	4	2	0.45491	0.12295
KO30h-WT60h	GRB2	4	0.025413	0.0006183	0.070555	0.00227	0.920979	0.221064	3	4	0.15364	0.29568
KO30h-WT60h	HBA2	4	0.9201	0.96898	0.92023	0.96901	0.999974	0.999998	0	0	-0.092024	-0.12095
KO30h-WT60h	HS2ST1	4	0.0034238	0.012347	0.012065	0.040762	0.617845	0.708502	4	4	0.28723	0.16584
KO30h-WT60h	MLST8	4	0.066631	0.0037951	0.15282	0.013325	0.999974	0.506843	3	4	0.16158	0.24819
KO30h-WT60h	MRPS18B	4	0.0078214	0.027018	0.026487	0.073349	0.758707	0.864006	4	2	0.27089	0.14693
KO30h-WT60h	PCM1	4	0.055029	0.43752	0.13043	0.57468	0.984487	0.999998	1	1	0.075643	-0.0030995
KO30h-WT60h	RAC1	4	0.67231	0.5944	0.70217	0.6524	0.999974	0.999998	1	1	-0.0021314	0.036539
KO30h-WT60h	RIC3	4	0.040164	0.63733	0.10088	0.67761	0.96623	0.999998	3	1	0.23669	0.013674
KO30h-WT60h	RRAGD	4	0.48535	0.99713	0.60106	0.99714	0.999974	0.999998	1	0	-0.25872	-0.30527
KO30h-WT60h	SOX7	4	0.7722	0.97627	0.77559	0.97645	0.999974	0.999998	1	0	-0.014551	-0.080364
KO30h-WT60h	TCP10L	4	0.98761	0.089409	0.98759	0.19544	0.999974	0.999998	0	1	-0.17146	-0.050491
KO30h-WT60h	TTC1	4	0.052748	0.0077367	0.12592	0.026204	0.982798	0.635689	1	2	-0.17638	0.19601
KO30h-WT60h	UMPS	4	0.93058	0.86006	0.93071	0.85984	0.999974	0.999998	0	0	-0.28568	-0.13729
KO30h-WT60h	WDR76	4	0.98966	0.070573	0.98963	0.16004	0.999974	0.994562	0	3	-0.12696	0.12564
KO30h-WT60h	YRDC	4	0.99911	0.37044	0.99911	0.51382	0.999974	0.999998	0	1	-0.39845	-0.050362
WT60h-UI60h	C3orf58	4	0.21371	4.17e-05	0.3492	0.00015978	0.999982	0.128119	2	4	0.015225	0.35075
WT60h-UI60h	DHRSX	4	3.757e-06	0.10414	1.355e-05	0.22191	0.052475	0.993631	4	2	0.38095	0.090432
WT60h-UI60h	GLCE	4	0.047883	8.3836e-07	0.11598	2.8122e-06	0.968341	0.003203	2	3	0.087781	0.40144
WT60h-UI60h	GRB2	4	2.1299e-05	0.0015959	8.4622e-05	0.0057095	0.136304	0.683563	4	4	0.51859	0.30421
WT60h-UI60h	HBA2	4	2.6375e-05	0.055473	0.00010405	0.13072	0.136304	0.968773	4	2	0.39115	0.1091
WT60h-UI60h	HS2ST1	4	0.0030279	3.6688e-05	0.010708	0.00013984	0.709445	0.119027	3	4	0.25777	0.35994
WT60h-UI60h	MLST8	4	2.1962e-05	5.0314e-05	8.7178e-05	0.00019609	0.136304	0.14604	4	4	0.49241	0.28947
WT60h-UI60h	MRPS18B	4	0.27263	6.3625e-05	0.41108	0.00025386	0.999982	0.172584	2	4	0.1416	0.35796
WT60h-UI60h	PCM1	4	2.6878e-05	0.40136	0.00010559	0.5463	0.136304	0.999999	3	2	0.47077	-0.00094841
WT60h-UI60h	RAC1	4	0.060927	6.9022e-05	0.14155	0.00027636	0.976236	0.174545	3	3	0.15595	0.40797
WT60h-UI60h	RIC3	4	0.305	3.7276e-05	0.44504	0.00014138	0.999982	0.119027	1	4	-0.080557	0.37987
WT60h-UI60h	RRAGD	4	0.81054	7.5333e-05	0.81045	0.00030193	0.999982	0.182704	1	4	-0.036646	0.48665
WT60h-UI60h	SOX7	4	0.50245	4.2589e-07	0.60593	1.7896e-06	0.999982	0.00231	1	4	-0.010713	0.32293
WT60h-UI60h	TCP10L	4	3.165e-06	0.87278	1.2016e-05	0.87268	0.052475	0.999999	4	0	0.38151	-0.16253
WT60h-UI60h	TTC1	4	3.1108e-05	0.065323	0.00011837	0.14987	0.142001	0.976626	3	3	0.39368	0.1463
WT60h-UI60h	UMPS	4	0.00033764	2.3805e-06	0.0012417	7.9253e-06	0.38443	0.008526	4	3	0.32141	0.39767
WT60h-UI60h	WDR76	4	5.2659e-05	0.27649	0.00020427	0.41389	0.197772	0.999999	3	2	0.39623	0.083002
WT60h-UI60h	YRDC	4	2.5013e-05	0.14532	9.8938e-05	0.27438	0.136304	0.999999	4	2	0.76471	0.12671

## Sheet: S4D Data
S4D Data. Functional enrichment analysis conducted in g:Profiler using the Reactome pathway database. Data are displayed in S2A-S2B Fig.
Gene list analysed	Term name	Term ID	Adjusted p-value	neg log10 of adjusted p-value	Term size	Query size	Intersection size	Effective domain size	Intersections
General infection hits	Heparan sulfate/heparin (HS-GAG) metabolism	REAC:R-HSA-1638091	3.08714e-11	10.5104	55	13	7	10842	B3GALT6,B3GAT3,B4GALT7,EXT1,EXT2,NDST1,XYLT2
General infection hits	Glycosaminoglycan metabolism	REAC:R-HSA-1630316	8.46951e-11	10.0721	123	13	8	10842	B3GALT6,B3GAT3,B4GALT7,EXT1,EXT2,NDST1,SLC35B2,XYLT2
General infection hits	Metabolism of carbohydrates	REAC:R-HSA-71387	7.72841e-08	7.11191	286	13	8	10842	B3GALT6,B3GAT3,B4GALT7,EXT1,EXT2,NDST1,SLC35B2,XYLT2
General infection hits	Tetrasaccharide linker sequence in GAG synthesis	REAC:R-HSA-1971475	5.79324e-06	5.23708	26	13	4	10842	B3GALT6,B3GAT3,B4GALT7,XYLT2
General infection hits	Chondroitin sulfate/dermatan sulfate metabolism	REAC:R-HSA-1793185	8.08562e-05	4.09229	49	13	4	10842	B3GALT6,B3GAT3,B4GALT7,XYLT2
General infection hits	HS-GAG biosynthesis	REAC:R-HSA-2022928	0.00187902	2.72607	31	13	3	10842	EXT1,EXT2,NDST1
General infection hits	Retrograde transport at the Trans-Golgi-Network	REAC:R-HSA-6811440	0.00760623	2.11883	49	13	3	10842	COG4,VPS52,VPS53
Mutant-specific hits	Retrograde transport at the Trans-Golgi-Network	REAC:R-HSA-6811440	4.93177e-09	8.307	49	26	7	10842	COG2,COG3,COG5,COG6,COG7,COG8,VPS51
Mutant-specific hits	Intra-Golgi traffic	REAC:R-HSA-6811438	2.20537e-07	6.65652	44	26	6	10842	COG2,COG3,COG5,COG6,COG7,COG8
Mutant-specific hits	ER to Golgi anterograde transport	REAC:R-HSA-199977	5.93689e-07	6.22644	155	26	8	10842	COG2,COG3,COG5,COG6,COG7,COG8,TRAPPC1,TRAPPC2L
Mutant-specific hits	Transport to the Golgi and subsequent modification	REAC:R-HSA-948021	2.51408e-06	5.59962	186	26	8	10842	COG2,COG3,COG5,COG6,COG7,COG8,TRAPPC1,TRAPPC2L
Mutant-specific hits	COPI-mediated anterograde transport	REAC:R-HSA-6807878	3.83664e-05	4.41605	102	26	6	10842	COG2,COG3,COG5,COG6,COG7,COG8
Mutant-specific hits	Rab regulation of trafficking	REAC:R-HSA-9007101	0.000101137	3.99509	120	26	6	10842	GDI2,TBC1D13,TRAPPC1,TRAPPC12,TRAPPC13,TRAPPC2L
Mutant-specific hits	Intra-Golgi and retrograde Golgi-to-ER traffic	REAC:R-HSA-6811442	0.000111089	3.95433	202	26	7	10842	COG2,COG3,COG5,COG6,COG7,COG8,VPS51
Mutant-specific hits	Asparagine N-linked glycosylation	REAC:R-HSA-446203	0.000116733	3.9328	305	26	8	10842	COG2,COG3,COG5,COG6,COG7,COG8,TRAPPC1,TRAPPC2L
Mutant-specific hits	RAB GEFs exchange GTP for GDP on RABs	REAC:R-HSA-8876198	0.000586492	3.23174	88	26	5	10842	GDI2,TRAPPC1,TRAPPC12,TRAPPC13,TRAPPC2L
Mutant-specific hits	Sphingolipid de novo biosynthesis	REAC:R-HSA-1660661	0.000977064	3.01008	43	26	4	10842	KDSR,SPTLC1,SPTLC2,SPTSSA
Mutant-specific hits	Sphingolipid metabolism	REAC:R-HSA-428157	0.0156773	1.80473	86	26	4	10842	KDSR,SPTLC1,SPTLC2,SPTSSA

## Sheet: S4E Data
S4E Data: Functional categorization of CRISPR screening hits. Using defined criteria and thresholds, hits were initially identified as "mutant-specific hits" [enriched in KO30h vs UI30h (FDR ≤ 0.05 and FC ≥ 1.25, R1+R2), but not in WT60h vs UI60h (FDR ≤ 0.2, any replicate)] and "general infection hits" [enriched in both KO30h vs UI30h (FDR ≤ 0.05 and FC ≥ 1.25, R1+R2) and WT60h vs UI60h (FDR ≤ 0.…
Gene	Classification (based on thresholds)	Classification (considering function)	Function	Name	Description
COG2	Mutant-specific	General infection	COG complex	Conserved oligomeric Golgi complex subunit 2	Component of Conserved oligomeric Golgi (COG) complex, which acts in retrograde intra-Golgi transport
COG3	Mutant-specific	General infection	COG complex	Conserved oligomeric Golgi complex subunit 3	Component of Conserved oligomeric Golgi (COG) complex, which acts in retrograde intra-Golgi transport
COG4	General infection	General infection	COG complex	Conserved oligomeric Golgi complex subunit 4	Component of Conserved oligomeric Golgi (COG) complex, which acts in retrograde intra-Golgi transport
COG5	Mutant-specific	General infection	COG complex	Conserved oligomeric Golgi complex subunit 5	Component of Conserved oligomeric Golgi (COG) complex, which acts in retrograde intra-Golgi transport
COG6	Mutant-specific	General infection	COG complex	Conserved oligomeric Golgi complex subunit 6	Component of Conserved oligomeric Golgi (COG) complex, which acts in retrograde intra-Golgi transport
COG7	Mutant-specific	General infection	COG complex	Conserved oligomeric Golgi complex subunit 7	Component of Conserved oligomeric Golgi (COG) complex, which acts in retrograde intra-Golgi transport
COG8	Mutant-specific	General infection	COG complex	Conserved oligomeric Golgi complex subunit 8	Component of Conserved oligomeric Golgi (COG) complex, which acts in retrograde intra-Golgi transport
VPS51	Mutant-specific	General infection	GARP complex	Vacuolar protein sorting-associated protein 51 homolog	Component of GARP complex (retrograde transport from early and late endosome to TGN) and EARP complex (endocytic recycling)
VPS52	General infection	General infection	GARP complex	Vacuolar protein sorting-associated protein 52 homolog	Component of GARP complex (retrograde transport from early and late endosome to TGN) and EARP complex (endocytic recycling)
VPS53	General infection	General infection	GARP complex	Vacuolar protein sorting-associated protein 53	Component of GARP complex (retrograde transport from early and late endosome to TGN) and EARP complex (endocytic recycling)
TRAPPC1	Mutant-specific	Mutant-specific	TRAPP complex	Trafficking protein particle complex subunit 1	Component of Transport Protein Particle (TRAPP), which acts as tether in transport from ER to ERGIC
TRAPPC2L	Mutant-specific	Mutant-specific	TRAPP complex	Trafficking protein particle complex subunit 2-like protein	Component of Transport Protein Particle (TRAPP), which acts as tether in transport from ER to ERGIC
TRAPPC12	Mutant-specific	Mutant-specific	TRAPP complex	Trafficking protein particle complex subunit 12	Component of Transport Protein Particle (TRAPP), which acts as tether in transport from ER to ERGIC
TRAPPC13	Mutant-specific	Mutant-specific	TRAPP complex	Trafficking protein particle complex subunit 13	Component of Transport Protein Particle (TRAPP), which acts as tether in transport from ER to ERGIC
RAB2A	Mutant-specific	Mutant-specific	Rab GTPases and regulation	Ras-related protein Rab-2A	required in protein transport between ER and Golgi complex
TBC1D13	Mutant-specific	Mutant-specific	Rab GTPases and regulation	TBC1 domain family member 13	acts as a GTPase-activating protein (GAP) for RAB35
GDI2	Mutant-specific	Mutant-specific	Rab GTPases and regulation	Rab GDP dissociation inhibitor beta	regulates the GDP/GTP exchange reaction of most Rab proteins by inhibiting the dissociation of GDP from them and the subsequent binding of GTP to them
WRB (GET1)	Mutant-specific	General infection	Tail-anchored protein insertion machinery	Guided entry of tail-anchored proteins factor 1	Tail-anchored protein insertion machinery inserts certain proteins in ER membrane
CAMLG (GET2)	Mutant-specific	General infection	Tail-anchored protein insertion machinery	Guided entry of tail-anchored proteins factor 2	Tail-anchored protein insertion machinery inserts certain proteins in ER membrane
ASNA1 (GET3)	General infection	General infection	Tail-anchored protein insertion machinery	Guided entry of tail-anchored proteins factor 3	Tail-anchored protein insertion machinery inserts certain proteins in ER membrane
TRC35 (GET4)	General infection	General infection	Tail-anchored protein insertion machinery	Guided entry of tail-anchored proteins factor 4	Tail-anchored protein insertion machinery inserts certain proteins in ER membrane
SPTLC1	Mutant-specific	Mutant-specific	Sphingolipid metabolism / de novo ceramide synthesis	Serine palmitoyltransferase 1	heterodimer formed with SPTLC2 or SPTLC3 constitutes the catalytic core of serine palmitoyltransferase
SPTLC2	Mutant-specific	Mutant-specific	Sphingolipid metabolism / de novo ceramide synthesis	Serine palmitoyltransferase 2	heterodimer formed with SPTLC1 constitutes the catalytic core of serine palmitoyltransferase
SPTSSA	Mutant-specific	Mutant-specific	Sphingolipid metabolism / de novo ceramide synthesis	Serine palmitoyltransferase small subunit A	forms complex with serine palmitoyltransferase (either SPTLC1-SPTLC2-SPTSSA or SPTLC1-SPTLC3-SPTSSA) and stimulates its activity
KDSR	Mutant-specific	Mutant-specific	Sphingolipid metabolism / de novo ceramide synthesis	3-ketodihydrosphingosine reductase	catalyzes the reduction of 3-ketodihydrosphingosine (KDS) to dihydrosphingosine (DHS)
SCAP	Mutant-specific	Mutant-specific	Lipid homeostasis	Sterol regulatory element-binding protein cleavage-activating protein	mediates response to low cholesterol (regulates export of the SCAP-SREBP complex from the endoplasmic reticulum to the Golgi upon low cholesterol)
TMEM41B	Mutant-specific	Mutant-specific	Lipid homeostasis	Transmembrane protein 41B	phospholipid scramblase involved in lipid homeostasis and membrane dynamics processes (phospholipid scramblase activity toward cholesterol and phosphatidylserine, as well as phosphatidylethanolamine and phosphatidylcholine)
PTDSS1	Mutant-specific	Mutant-specific	Lipid homeostasis	Phosphatidylserine synthase	catalyzes the formation of phosphatidylserine from either phosphatidylcholine or phosphatidylethanolamine
XYLT2	General infection	General infection	(Heparan sulfate) proteoglycan biosynthesis and modification	Xylosyltransferase 2	involved in forming the tetrasaccharide linker in heparan sulfate and chondroitin sulfate proteoglycans
B3GALT6	General infection	General infection	(Heparan sulfate) proteoglycan biosynthesis and modification	Beta-1,3-galactosyltransferase 6	involved in forming the tetrasaccharide linker in heparan sulfate and chondroitin sulfate proteoglycans
B4GALT7	General infection	General infection	(Heparan sulfate) proteoglycan biosynthesis and modification	Beta-1,4-galactosyltransferase 7	involved in forming the tetrasaccharide linker in heparan sulfate and chondroitin sulfate proteoglycans
B3GAT3	General infection	General infection	(Heparan sulfate) proteoglycan biosynthesis and modification	Galactosylgalactosylxylosylprotein 3-beta-glucuronosyltransferase 3	involved in forming the tetrasaccharide linker in heparan sulfate and chondroitin sulfate proteoglycans
EXTL3	General infection	General infection	(Heparan sulfate) proteoglycan biosynthesis and modification	Exostosin-like 3	involved in adding the first GlcNAc to the tetrasaccharide linker in heparan sulfate proteoglycans biosynthesis
EXT1	General infection	General infection	(Heparan sulfate) proteoglycan biosynthesis and modification	Exostosin-1	EXT1/EXT2 complex adds additional sugars (GlcNAc and GlcA) for chain elongation in heparan sulfate proteoglycans biosynthesis
EXT2	General infection	General infection	(Heparan sulfate) proteoglycan biosynthesis and modification	Exostosin-2	EXT1/EXT2 complex adds additional sugars (GlcNAc and GlcA) for chain elongation in heparan sulfate proteoglycans biosynthesis
NDST1	General infection	General infection	(Heparan sulfate) proteoglycan biosynthesis and modification	Bifunctional heparan sulfate N-deacetylase/N-sulfotransferase 1	modifies the elongating sugar chain in heparan sulfate proteoglycans biosynthesis (catalyzes both the N-deacetylation and the N-sulfation of glucosamine (GlcNAc) of the glycosaminoglycan in heparan sulfate)
UST	Mutant-specific	General infection	(Heparan sulfate) proteoglycan biosynthesis and modification	Uronyl 2-sulfotransferase	catalyzes the transfer of sulfate to the 2-position of uronyl residues, such as iduronyl residues in dermatan sulfate and glucuronyl residues of chondroitin sulfate
FAM20B	Mutant-specific	General infection	(Heparan sulfate) proteoglycan biosynthesis and modification	Glycosaminoglycan xylosylkinase	responsible for the 2-O-phosphorylation of xylose in the glycosaminoglycan-protein linkage region of proteoglycans
SLC35B2	General infection	General infection	(Heparan sulfate) proteoglycan biosynthesis and modification	Adenosine 3'-phospho 5'-phosphosulfate transporter 1	mediates the transport of PAPS (universal sulfuryl donor for sulfation events such as those in HSPG synthesis) from cytosol into Golgi
UGP2	Mutant-specific	General infection	(Heparan sulfate) proteoglycan biosynthesis and modification	UDP-glucose pyrophosphorylase 2	enzyme that produces UDP-glucose (which is precursor for UDP-glucuronic acid needed for HSPGs synthesis)
CANT1	Mutant-specific	General infection	(Heparan sulfate) proteoglycan biosynthesis and modification	Soluble calcium-activated nucleotidase 1	important for proteoglycan synthesis (in GAG synthesis, glycosyltransferases transfer sugar moieties from UDP-sugars to GAG chains, CANT will then hydrolyze the UDP that is produced as by-product and could inhibit glycosyltransferases)
TM9SF2	General infection	General infection	(Heparan sulfate) proteoglycan biosynthesis and modification	Transmembrane 9 superfamily member 2	channel or small molecule transporter (important for N-sulfation of heparan sulfate through ensuring NDST1 activity)
TMEM165	General infection	General infection	(Heparan sulfate) proteoglycan biosynthesis and modification	Transmembrane protein 165	Golgi manganese transporter, maintains manganese homeostasis in Golgi, which is important for activity of glycosylation enzymes
SLC10A7	General infection	General infection	(Heparan sulfate) proteoglycan biosynthesis and modification	Sodium/bile acid cotransporter 7	role in biosynthesis and trafficking of glycosaminoglycans and glycoproteins, also regulates cellular calcium homeostasis, localizes to Golgi, it is a transporter of unknown substrate
SLC39A9	General infection	General infection	(Heparan sulfate) proteoglycan biosynthesis and modification	Zinc transporter ZIP9	zinc transporter protein (experimentally shown to have role in N-glycan and O-glycan biosynthesis at the Golgi)
PTAR1	General infection	General infection	(Heparan sulfate) proteoglycan biosynthesis and modification	Protein prenyltransferase alpha subunit repeat-containing protein 1	component of the geranylgeranyltransferase III (GGTase III), experimentally shown to be important for normal HSPG surface expression
SPPL3	Mutant-specific	General infection	Other functions (with known/suspected roles in glycosylation)	Signal peptide peptidase-like 3	Golgi-resident intramembrane-cleaving protease, shown to be important for glycosylation events
GPR89A	Mutant-specific	General infection	Other functions (with known/suspected roles in glycosylation)	Golgi pH regulator A	Voltage dependent anion channel required for acidification and functions of the Golgi apparatus that may function in counter-ion conductance; by regulating Golgi acidification it also is important for glycosylation events
VMA21	Mutant-specific	General infection	Other functions (with known/suspected roles in glycosylation)	Vacuolar ATPase assembly integral membrane protein VMA21	Required for the assembly of the V0 complex of the vacuolar ATPase (V-ATPase) in the endoplasmic reticulum (defects in this gene can lead to VMA21-Congenital Disorder of Glycosylation)
UNC50	General infection	General infection	Other functions (with known/suspected roles in glycosylation)	Protein unc-50 homolog	Golgi resident protein with suspected roles in glycosylation
TM9SF3	General infection	General infection	Other functions (with known/suspected roles in glycosylation)	Transmembrane 9 superfamily member 3	Golgi resident protein with suspected roles in glycosylation
TTI2	Mutant-specific	Mutant-specific	Other hits	TELO2-interacting protein 2	Regulator of the DNA damage response (DDR)
HSPA14	Mutant-specific	Mutant-specific	Other hits	Heat shock 70 kDa protein 14	Component of the ribosome-associated complex (RAC), a complex involved in folding or maintaining nascent polypeptides in a folding-competent state
FGFR1	Mutant-specific	Mutant-specific	Other hits	Fibroblast growth factor receptor 1	growth factor receptor shown to act as receptor for Chlamydia trachomatis
