# Supplementary material for: Genome-wide identification of modulators of Chlamydia trachomatis parasitophorous vacuole stability highlights an important role for sphingolipid supply
Source: PLoS Biol. 2025 Aug 12;23(8):e3003297. doi: 10.1371/journal.pbio.3003297 (PMC12342332; doi:10.1371/journal.pbio.3003297)
Supplement: S5 Data — (A) Flow cytometric measurements of the levels of cell surface-exposed HSPGs in EXT1-deficient and COG3-deficient cells. Data are displayed in S3C Fig. (B) Effect of COG3 deficiency on infection with CTL2 and CTE. Data are displayed in S3D Fig. (XLSX) [file pbio.3003297.s018.xlsx]

## Sheet: S5A Data
S5A Data. Flow cytometric measurements of the levels of cell surface-exposed HSPGs in EXT1-deficient and COG3-deficient cells. Data are displayed in S3C Fig.
	HSPG surface levels (normalized fluorescence intensity)
Cell line	Replicate 1	Replicate 2	Replicate 3	Mean	SD
Parental	100	100	100	100	0
COG3 KO	5.86552	10.0949	6.93995	7.63345	2.19831
EXT1 KO	4.08102	15.9045	12.0101	10.6652	6.02537

## Sheet: S5B Data
S5B Data. Effect of COG3 deficiency on infection with CTL2 and CTE. Bacterial inclusions were detected at 28 hpi. Data are displayed in S3D Fig.
	CTL2 inclusions (%)					CTE inclusions (%)
Cell line	Replicate 1	Replicate 2	Replicate 3	Mean	SD	Replicate 1	Replicate 2	Replicate 3	Mean	SD
Parental	101.971	94.1935	103.836	100	5.11433	104.096	103.881	83.9145	97.2973	11.5903
COG3 KO	37.7047	25.4245	14.6452	25.9248	11.5379	82.6981	60.1273	34.9303	59.2519	23.8959
