# Supplementary material for: Genome-wide identification of modulators of Chlamydia trachomatis parasitophorous vacuole stability highlights an important role for sphingolipid supply
Source: PLoS Biol. 2025 Aug 12;23(8):e3003297. doi: 10.1371/journal.pbio.3003297 (PMC12342332; doi:10.1371/journal.pbio.3003297)
Supplement: S6 Data — (A) Absence of cytotoxicity by the applied concentrations of the inhibitors of sphingolipid metabolic enzymes. Host cell viability based on resorufin fluorescence measured after 25.5 hrs of treatment with the indicated inhibitors. Data are displayed in S4A Fig. (B–C) Selected inhibitors of sphingolipid metabolic enzymes protected cells against cpoS mutant-induced cell death. Host cell viability based on resorufin fluorescence (B) and nuclei count (C) measured 25.5 hrs post infection and treatment with the indicated bacterial strains and inhibitors. Data are displayed in S4B Fig (B) and S4C Fig (C). (D–E) Selected inhibitors of sphingolipid metabolic enzymes protected cells against cpoS mutant-induced cell death and complementation of the mutant restored wild-type phenotypes. Host cell viability based on resorufin fluorescence (D) and nuclei count (E) measured 25.5 hrs post infection and treatment with the indicated bacterial strains and inhibitors. Data are displayed in Fig 2B (D) and Fig 2C (E). (F–G) Depletion of SPTLC1 or deficiency in KDSR protected cells against cpoS mutant-induced cell death. Host cell viability based on resorufin fluorescence (F) and nuclei count (G) measured 25.5 hrs post infection of the indicated cell lines with the indicated bacterial strains. Data are displayed in Fig 2F (F) and Fig 2G (G). (XLSX) [file pbio.3003297.s019.xlsx]

## Sheet: S6A Data
S6A Data. Absence of cytotoxicity by the applied concentrations of the inhibitors of sphingolipid metabolic enzymes. Host cell viability based on resorufin fluorescence measured after 25.5 hours of treatment with the indicated inhibitors. Data are displayed in S4A Fig.
	Host cell viability based on resorufin (%)
Treatment	Replicate 1	Replicate 2	Replicate 3	Mean	SD
Untreated	107.166	82.5513	110.282	100	15.1912
LCS	111.753	92.0684	118.92	107.58	13.9035
MYR	106.497	96.4879	114.656	105.88	9.09952
FB1	114.691	102.233	128.117	115.014	12.9449
NVP231	107.214	99.5935	124.94	110.582	13.0045
DEM	104.491	89.0823	105.84	99.8045	9.31019
GW4869	111.574	100.979	120.914	111.156	9.97428
DHY	99.6293	85.6184	112.076	99.1077	13.2363

## Sheet: S6B Data
S6B Data. Selected inhibitors of sphingolipid metabolic enzymes protected cells against cpoS mutant-induced cell death. Host cell viability based on resorufin fluorescence measured 25.5 hours post infection and treatment with the indicated bacterial strains and inhibitors. Data are displayed in S4B Fig.
		Host cell viability based on resorufin (%)
Infection	Treatment	Replicate 1	Replicate 2	Replicate 3	Replicate 4	Replicate 5	Replicate 6	Replicate 7	Mean	SD
CTL2	Untreated	100	100	100	100	100	100	100	100	5.80156e-15
CTL2	DMSO	95.8215	98.4847	96.3943	96.8961	98.1706	107.538	101.02	99.1893	4.06188
CTL2	LCS	90.7572	87.5252	87.0899	82.534	86.8395	93.6622	75.5693	86.2825	5.8568
CTL2	MYR	88.3168	79.1378	73.938	66.5332	67.983	66.913	49.0771	70.2713	12.2296
CTL2	FB1	95.8234	91.1793	91.4433	86.5361	95.4365	105.497	87.2068	93.3032	6.46176
CTL2	NVP231	73.891	91.6898	93.9015	95.2117	89.7704	101.915	89.5187	90.8426	8.58314
CTL2	DEM	96.35	96.8646	93.4663	93.8997	100.964	113.013	96.3514	98.7013	6.76804
CTL2	GW4869	95.6513	93.1348	96.414	90.9356	104.033	132.253	107.827	102.893	14.2613
CTL2	DHY	60.3028	89.5665	93.2975	94.6504	97.6493	96.8923	95.6107	89.7099	13.2383
CTL2-cpoS::cat	Untreated	57.5686	51.5619	35.5445	34.7961	52.8208	31.8397	50.655	44.9695	10.4951
CTL2-cpoS::cat	DMSO	48.7175	39.557	26.2941	26.4113	42.7835	31.6986	51.2419	38.1006	10.2183
CTL2-cpoS::cat	LCS	80.3934	83.3305	71.882	65.9868	85.1557	53.4508	79.6626	74.266	11.3646
CTL2-cpoS::cat	MYR	84.2453	83.7842	71.9747	64.3392	87.961	68.5886	83.2596	77.7361	9.22274
CTL2-cpoS::cat	FB1	63.2355	56.0018	41.4468	33.9068	59.1204	39.4813	57.249	50.0631	11.4724
CTL2-cpoS::cat	NVP231	36.2313	40.1343	30.8696	39.9263	45.6143	27.1262	48.7157	38.3739	7.66271
CTL2-cpoS::cat	DEM	64.5455	58.2601	36.6177	28.4379	42.1477	32.944	52.3485	45.0431	13.6008
CTL2-cpoS::cat	GW4869	80.3769	54.4588	56.0042	63.7416	82.5027	78.5514	90.6591	72.3278	14.1573
CTL2-cpoS::cat	DHY	48.1577	50.2704	39.4446	34.7042	58.8281	40.7865	66.2335	48.3464	11.2254

## Sheet: S6C Data
S6C Data. Selected inhibitors of sphingolipid metabolic enzymes protected cells against cpoS mutant-induced cell death. Host cell viability based on nuclei count measured 25.5 hours post infection and treatment with the indicated bacterial strains and inhibitors. Data are displayed in S4C Fig.
		Host cell viability based on nuclei count (%)
Infection	Treatment	Replicate 1	Replicate 2	Replicate 3	Replicate 4	Replicate 5	Replicate 6	Replicate 7	Mean	SD
CTL2	Untreated	100	100	100	100	100	100	100	100	5.80156e-15
CTL2	DMSO	106.13	99.3146	86.3471	108.936	93.2865	132.272	104.001	104.327	14.5821
CTL2	LCS	88.2266	69.9762	78.8489	70.7259	72.0905	107.3	71.3748	79.7918	13.7684
CTL2	MYR	96.0085	56.0876	93.5004	45.9449	50.635	59.2755	43.9466	63.6284	21.9299
CTL2	FB1	114.23	87.7392	145.316	85.8198	101.159	129.199	90.8003	107.752	22.823
CTL2	NVP231	66.1514	85.7496	139.851	94.1927	94.4112	124.973	95.2804	100.087	24.6567
CTL2	DEM	121.609	101.78	161.038	113.617	102.284	114.105	102.018	116.636	21.0246
CTL2	GW4869	108.915	88.2723	124.946	83.6421	96.4529	157.19	116.108	110.789	25.2809
CTL2	DHY	69.7618	85.0262	146.968	99.1615	106.454	86.1142	90.0137	97.6428	24.6325
CTL2-cpoS::cat	Untreated	42.1069	21.3898	16.0131	7.22153	30.979	18.551	24.0082	22.8957	11.1792
CTL2-cpoS::cat	DMSO	33.351	13.6792	8.80537	3.37922	23.5907	20.1976	20.5198	17.6461	9.95145
CTL2-cpoS::cat	LCS	68.0783	63.0271	94.9891	23.0163	70.689	44.1273	52.4624	59.4842	22.6848
CTL2-cpoS::cat	MYR	93.4463	68.7958	94.9528	34.393	80.0325	70.6915	63.0301	72.1917	20.6469
CTL2-cpoS::cat	FB1	50.5347	26.2256	31.9717	8.04756	47.2264	29.034	26.9152	31.4222	14.2288
CTL2-cpoS::cat	NVP231	19.9365	15.9638	14.4699	14.8811	34.8721	20.3622	24.658	20.7348	7.21468
CTL2-cpoS::cat	DEM	55.3732	33.7268	25.3268	7.48436	32.0172	27.3326	19.4938	28.6793	14.696
CTL2-cpoS::cat	GW4869	77.5119	37.5726	59.5861	40.388	71.9348	87.596	81.7715	65.1944	19.9314
CTL2-cpoS::cat	DHY	36.6649	25.445	26.398	9.3617	48.7836	13.9407	31.8399	27.4906	13.3798

## Sheet: S6D Data
S6D Data. Selected inhibitors of sphingolipid metabolic enzymes protected cells against cpoS mutant-induced cell death and complementation of the mutant restored wild-type phenotypes. Host cell viability based on resorufin fluorescence measured 25.5 hours post infection and treatment with the indicated bacterial strains and inhibitors. Data are displayed in Fig 2B.
		Host cell viability based on resorufin (%)
Infection	Treatment	Replicate 1	Replicate 2	Replicate 3	Replicate 4	Mean	SD
CTL2	Untreated	100	100	100	100	100	0
CTL2	DMSO	99.4119	101.314	98.984	86.5928	96.5757	6.73183
CTL2	LCS	88.7125	70.5472	91.3164	104.405	88.7452	13.9403
CTL2	MYR	69.9244	54.2361	93.8031	81.845	74.9522	16.9047
CTL2	GW4869	98.2534	99.858	94.2791	85.5156	94.4766	6.41774
CTL2-cpoS::cat	Untreated	59.4645	39.7967	29.134	40.9434	42.3347	12.5972
CTL2-cpoS::cat	DMSO	52.5505	27.6894	22.9038	40.9499	36.0234	13.4039
CTL2-cpoS::cat	LCS	81.6229	75.3468	62.6923	67.7071	71.8422	8.34194
CTL2-cpoS::cat	MYR	82.0598	64.4509	66.4593	58.0599	67.7575	10.1853
CTL2-cpoS::cat	GW4869	52.5556	54.9577	79.3652	68.8181	63.9241	12.5435
CTL2-cpoS::cat / pCpoS	Untreated	89.4524	81.8704	83.773	78.6787	83.4436	4.52377
CTL2-cpoS::cat / pCpoS	DMSO	88.903	79.774	83.3615	87.9206	84.9898	4.23316
CTL2-cpoS::cat / pCpoS	LCS	79.1805	67.0325	91.4504	93.176	82.7098	12.1679
CTL2-cpoS::cat / pCpoS	MYR	65.9196	53.5996	90.6461	86.6258	74.1978	17.4911
CTL2-cpoS::cat / pCpoS	GW4869	84.8244	76.8076	78.3984	84.552	81.1456	4.14337

## Sheet: S6E Data
S6E Data. Selected inhibitors of sphingolipid metabolic enzymes protected cells against cpoS mutant-induced cell death and complementation of the mutant restored wild-type phenotypes. Host cell viability based on nuclei count measured 25.5 hours post infection and treatment with the indicated bacterial strains and inhibitors. Data are displayed in Fig 2C.
		Host cell viability based on nuclei count (%)
Infection	Treatment	Replicate 1	Replicate 2	Replicate 3	Replicate 4	Mean	SD
CTL2	Untreated	100	100	100	100	100	0
CTL2	DMSO	92.5279	102.709	102.961	99.1265	99.3312	4.86184
CTL2	LCS	50.2632	80.0417	79.7368	91.8874	75.4823	17.739
CTL2	MYR	60.4969	42.11	63.7503	96.9379	65.8238	22.8262
CTL2	GW4869	88.8427	101.915	94.2118	100.33	96.3251	5.99295
CTL2-cpoS::cat	Untreated	14.8702	12.9615	30.3992	23.7374	20.4921	8.10346
CTL2-cpoS::cat	DMSO	9.73492	6.95713	35.9296	16.5682	17.2975	13.0614
CTL2-cpoS::cat	LCS	49.0256	71.8043	68.9517	40.836	57.6544	15.1125
CTL2-cpoS::cat	MYR	58.779	73.3823	92.229	42.4909	66.7203	21.1755
CTL2-cpoS::cat	GW4869	80.4008	51.4986	57.7043	52.5348	60.5346	13.5194
CTL2-cpoS::cat / pCpoS	Untreated	99.6306	101.866	104.126	101.725	101.837	1.8366
CTL2-cpoS::cat / pCpoS	DMSO	100.924	102.6	104.392	101.709	102.406	1.49069
CTL2-cpoS::cat / pCpoS	LCS	56.6454	59.6566	91.5533	102.439	77.5737	22.8965
CTL2-cpoS::cat / pCpoS	MYR	60.8017	58.287	70.3565	104.279	73.431	21.2122
CTL2-cpoS::cat / pCpoS	GW4869	93.5347	105.131	97.3415	94.184	97.5478	5.3219

## Sheet: S6F Data
S6F Data. Depletion of SPTLC1 or deficiency in KDSR protected cells against cpoS mutant-induced cell death. Host cell viability based on resorufin fluorescence measured 25.5 hours post infection of the indicated cell lines with the indicated bacterial strains. Data are displayed in Fig 2F.
		Host cell viability based on resorufin (%)
Infection	Cell line	Replicate 1	Replicate 2	Replicate 3	Mean	SD
Uninfected	parental	100	100	100	100	0
Uninfected	KDSR KO	100	100	100	100	0
Uninfected	SPTLC1 KD	100	100	100	100	0
CTL2	parental	88.4428	88.0273	80.4695	85.6465	4.48824
CTL2	KDSR KO	82.9055	85.6271	76.0476	81.5267	4.9363
CTL2	SPTLC1 KD	88.0323	96.8371	97.0373	93.9689	5.14225
CTL2-cpoS::cat	parental	7.96344	8.28681	6.12654	7.45893	1.16515
CTL2-cpoS::cat	KDSR KO	36.2268	41.5365	35.1139	37.6257	3.43224
CTL2-cpoS::cat	SPTLC1 KD	29.2336	42.6848	30.9708	34.2964	7.31626
CTL2-cpoS::cat / pCpoS	parental	84.1184	87.3377	78.059	83.1717	4.71121
CTL2-cpoS::cat / pCpoS	KDSR KO	77.1575	84.4552	80.762	80.7916	3.64892
CTL2-cpoS::cat / pCpoS	SPTLC1 KD	76.8791	94.1435	94.7854	88.6027	10.158

## Sheet: S6G Data
S6G Data. Depletion of SPTLC1 or deficiency in KDSR protected cells against cpoS mutant-induced cell death. Host cell viability based on nuclei count measured 25.5 hours post infection of the indicated cell lines with the indicated bacterial strains. Data are displayed in Fig 2G.
		Host cell viability based on nuclei count (%)
Infection	Cell line	Replicate 1	Replicate 2	Replicate 3	Mean	SD
Uninfected	parental	100	100	100	100	0
Uninfected	KDSR KO	100	100	100	100	0
Uninfected	SPTLC1 KD	100	100	100	100	1.00486e-14
CTL2	parental	99.375	106.368	98.0754	101.273	4.46014
CTL2	KDSR KO	68.1835	79.9438	75.8745	74.6673	5.9724
CTL2	SPTLC1 KD	106.102	107.896	106.847	106.948	0.901368
CTL2-cpoS::cat	parental	6.52273	25.1076	27.1753	19.6019	11.374
CTL2-cpoS::cat	KDSR KO	31.8045	49.4131	37.2409	39.4862	9.01645
CTL2-cpoS::cat	SPTLC1 KD	30.5419	39.1348	37.4786	35.7184	4.55883
CTL2-cpoS::cat / pCpoS	parental	103.341	103.852	94.0417	100.411	5.52224
CTL2-cpoS::cat / pCpoS	KDSR KO	78.5878	91.3314	73.5059	81.1417	9.18309
CTL2-cpoS::cat / pCpoS	SPTLC1 KD	132.238	124.636	115.819	124.231	8.21696
