# Supplementary material for: Genome-wide identification of modulators of Chlamydia trachomatis parasitophorous vacuole stability highlights an important role for sphingolipid supply
Source: PLoS Biol. 2025 Aug 12;23(8):e3003297. doi: 10.1371/journal.pbio.3003297 (PMC12342332; doi:10.1371/journal.pbio.3003297)
Supplement: S7 Data — (A) Results from sphingolipidomic analyses demonstrating alterations induced by the cpoS mutant. HeLa cells were infected with the indicated strains and lipid extracts were prepared at 14 hpi. Data are displayed in Figs 3A and S5. (B) Results from sphingolipidomic analyses testing the effect of SKI-II. Lipid extracts were prepared 14 hrs post infection and treatment. Data are displayed in Fig 3B. (C) SKI-II induced death in cells infected with CTL2. Host cell viability based on resorufin fluorescence measured 25.5 hrs post treatment with SKI-II and infection with the indicated bacterial strains. Data are displayed in Fig 3C. (D) SKI-II induced death in cells infected with CTL2 at concentrations non-toxic to uninfected cells. Host cell viability based on resorufin fluorescence measured 34 hrs post infection and treatment with the indicated concentrations of SKI-II. Data are displayed in Fig 3D. (XLSX) [file pbio.3003297.s020.xlsx]

## Sheet: S7A Data
S7A Data. Results from sphingolipidomic analyses demonstrating alterations induced by the cpoS mutant. HeLa cells were infected with the indicated strains and lipid extracts were prepared at 14 hpi. Data are displayed in Figs 3A and S5.
Metabolite levels (fmol / pmol total sphingolipids) and ratios
		Sphingoid bases			Dihydroceramides (dhCer)							Ceramides (Cer)							Dihydrosphingomyelins (dhSM)							Sphingomyelins (SM)							Hexosylceramides (HexCer)			Lactosylceramides (LacCer)			Ratios
Infection	Replicate	dhSph	Sph	S1P	16:0	18:0	20:0	22:0	24:0	24:1	dhCer total	16:0	18:0	20:0	22:0	24:0	24:1	Cer total	16:0	18:0	20:0	22:0	24:0	24:1	dhSM total	16:0	18:0	20:0	22:0	24:0	24:1	SM total	16:0	24:1	HexCer total	16:0	24:1	LacCer total	dhCer/Cer	S1P/Sph
Uninfected	1	0.214526	1.29127	1.18979	1.09326	0.0896916	0.0377755	0.169374	0.240439	0.810058	2.44059	10.6172	0.756606	0.192946	1.75998	6.6315	11.5946	31.5527	71.3997	0.682959	0.427163	1.98444	1.50305	8.3772	84.3745	448.506	6.02811	3.37888	48.9419	52.9766	232.769	792.601	13.8546	24.0116	37.8662	33.9739	14.4952	48.4691	0.0773496	0.921413
Uninfected	2	0.211357	1.24538	1.22887	1.25838	0.0782395	0.032046	0.141621	0.272289	0.789401	2.57198	10.8648	0.683471	0.170058	1.5025	5.95006	10.2904	29.4613	77.6792	0.774284	0.439271	1.9953	1.50165	9.23983	91.6295	436.651	5.88916	3.20206	48.915	47.255	254.158	796.07	10.6918	16.9983	27.6901	32.163	17.7282	49.8912	0.0873003	0.986742
Uninfected	3	0.250855	1.30411	1.43049	1.19598	0.0696479	0.0271407	0.144838	0.258829	0.775628	2.47206	11.4451	0.515008	0.119229	1.28665	5.91972	10.2141	29.4998	77.9521	0.681606	0.416301	1.84885	1.40864	8.90406	91.2115	420.902	5.86489	3.13502	50.2202	50.206	262.616	792.944	12.577	16.6846	29.2616	34.2084	17.4174	51.6257	0.0837993	1.09691
Uninfected	Mean	0.22558	1.28026	1.28305	1.18254	0.079193	0.0323207	0.151945	0.257186	0.791696	2.49488	10.9757	0.651695	0.160744	1.51638	6.16709	10.6997	30.1713	75.677	0.71295	0.427578	1.94286	1.47111	8.84037	89.0718	435.353	5.92739	3.23865	49.359	50.1459	249.848	793.872	12.3745	19.2315	31.606	33.4484	16.5469	49.9954	0.0828164	1.00169
Uninfected	SD	0.0219469	0.0308762	0.129173	0.0833801	0.0100558	0.00532269	0.0151799	0.0159886	0.0173292	0.0686003	0.424978	0.123894	0.0377305	0.236968	0.402472	0.775937	1.19654	3.70677	0.0531211	0.0114903	0.0815952	0.0541083	0.434828	4.07339	13.848	0.0880743	0.125985	0.745933	2.86128	15.383	1.91171	1.59112	4.14264	5.47816	1.11938	1.78362	1.58088	0.00504763	0.0886969
CTL2	1	0.29537	1.34806	1.61822	1.03525	0.082508	0.0801029	0.250475	0.460501	1.16107	3.06991	9.55449	0.804594	0.236303	2.15732	6.87627	13.0401	32.669	67.9407	0.910117	0.498239	2.69636	2.00626	12.1351	86.1868	405.808	5.98255	3.94613	57.537	73.1663	243.141	789.581	13.0323	35.9503	48.9826	21.9482	14.3006	36.2488	0.0939701	1.20041
CTL2	2	0.197186	0.900387	1.25842	1.07748	0.0804387	0.044516	0.246084	0.449032	1.31668	3.21423	8.89166	0.75608	0.212444	2.07271	7.92825	13.3617	33.2229	75.4437	1.01592	0.592609	3.41758	2.39226	15.7317	98.5937	395.756	5.3582	3.89271	54.5756	70.6138	263.972	794.169	9.87033	30.2031	40.0735	15.9671	12.404	28.3711	0.0967476	1.39765
CTL2	3	0.208682	1.14772	1.943	1.00354	0.0826096	0.0422392	0.18773	0.300141	1.03185	2.64811	10.0092	0.827325	0.196487	1.92408	6.90854	13.3665	33.2321	73.2839	0.855488	0.492762	2.90041	2.05682	13.7961	93.3855	392.597	5.27949	3.33695	55.9691	68.988	271.656	797.827	11.3151	28.8179	40.1329	18.4207	11.0542	29.4749	0.0796851	1.69292
CTL2	Mean	0.233746	1.13206	1.60655	1.03876	0.0818521	0.0556194	0.228096	0.403224	1.16987	2.97742	9.48512	0.796	0.215078	2.05137	7.23769	13.2561	33.0413	72.2228	0.927177	0.52787	3.00478	2.15178	13.8876	92.722	398.054	5.54008	3.72526	56.0272	70.9227	259.59	793.859	11.4059	31.6571	43.063	18.7787	12.5862	31.3649	0.0901343	1.43033
CTL2	SD	0.0536766	0.224248	0.342439	0.0370963	0.0012251	0.0212339	0.0350273	0.0894572	0.142619	0.294179	0.561997	0.0363922	0.0200382	0.118075	0.59826	0.187104	0.322462	3.86241	0.0815672	0.0561323	0.371763	0.209789	1.80005	6.23005	6.89851	0.385203	0.33735	1.48158	2.1062	14.7539	4.13159	1.58294	3.78197	5.1266	3.00657	1.63089	4.26543	0.00915518	0.247878
CTL2-cpoS::cat	1	0.247224	1.11331	1.66466	1.12085	0.0882755	0.0479183	0.244943	0.406311	1.34892	3.25721	8.98138	0.756894	0.206688	2.08189	6.68855	12.5525	31.2679	67.7423	0.874106	0.501634	2.70973	1.74005	12.2713	85.8391	391.779	5.98714	3.94134	58.5513	71.937	254.909	787.105	14.9148	38.6201	53.5349	24.0352	11.9357	35.9709	0.104171	1.49523
CTL2-cpoS::cat	2	0.200933	1.00335	1.24311	1.44973	0.0879203	0.0596807	0.383562	0.647617	1.93613	4.56464	9.69349	0.725252	0.239511	2.28806	8.02668	15.2275	36.2005	72.008	0.988061	0.600139	3.18148	2.38073	15.7403	94.8987	380.315	5.31675	3.80308	58.3935	71.7396	266.513	786.081	11.3876	35.6196	47.0072	16.6806	12.1199	28.8006	0.126093	1.23896
CTL2-cpoS::cat	3	0.238496	1.09649	1.45718	1.36779	0.0959141	0.0377403	0.252661	0.411935	1.36055	3.52659	10.0264	0.677685	0.191944	2.12504	7.19184	14.7337	34.9466	73.8248	0.851946	0.40799	2.59898	1.84244	12.676	92.2022	411.983	4.94732	3.29335	49.4891	60.0544	265.129	794.897	12.6055	28.3852	40.9907	19.0749	11.5703	30.6451	0.100914	1.32896
CTL2-cpoS::cat	Mean	0.228884	1.07105	1.45498	1.31279	0.0907033	0.0484464	0.293722	0.488621	1.54853	3.78282	9.56707	0.719944	0.212715	2.165	7.30236	14.1712	34.1383	71.1917	0.904704	0.503254	2.83006	1.98774	13.5625	90.98	394.693	5.41707	3.67926	55.4779	67.9103	262.183	789.361	12.9693	34.2083	47.1776	19.9302	11.8753	31.8055	0.110393	1.35438
CTL2-cpoS::cat	SD	0.024597	0.0592302	0.210786	0.171204	0.00451622	0.0109797	0.0778992	0.137723	0.33572	0.690348	0.533836	0.0398705	0.0243493	0.108735	0.675875	1.42348	2.56374	3.12236	0.0730346	0.0960848	0.309335	0.344169	1.89684	4.65183	16.0338	0.527121	0.341278	5.18713	6.80415	6.33805	4.82141	1.7915	5.26136	6.27382	3.75117	0.279772	3.72335	0.0136942	0.130017
CTL2-cpoS::cat/pCpoS	1	0.215406	1.32576	1.65369	1.04466	0.0695401	0.0366163	0.173961	0.313668	1.01563	2.65408	9.36527	0.748073	0.183935	1.92013	6.65654	12.3199	31.1939	72.5733	0.814129	0.458228	2.58299	1.93665	11.6906	90.056	414.068	5.74278	3.66848	54.1454	67.7242	242.87	788.219	13.1568	28.5014	41.6582	29.2017	13.8226	43.0243	0.0850833	1.24735
CTL2-cpoS::cat/pCpoS	2	0.26072	0.991993	1.33082	1.12961	0.106044	0.0511405	0.271311	0.469603	1.5046	3.53231	9.10183	0.782783	0.262371	2.45463	9.14914	16.1698	37.9205	77.5104	0.833331	0.548934	3.23249	2.42182	15.3338	99.8807	441.808	5.51047	3.5775	58.185	68.5013	272.774	850.357	11.643	24.695	36.3381	22.9343	10.9495	33.8837	0.0931502	1.34156
CTL2-cpoS::cat/pCpoS	3	0.188221	1.05547	1.55299	0.960378	0.0786193	0.0373676	0.212092	0.33283	1.10764	2.72893	8.21408	0.648662	0.191314	1.77394	7.35155	13.4991	31.6786	70.5511	0.74412	0.409393	2.31789	1.74618	11.1455	86.9141	429.502	4.99671	2.88336	50.8492	61.3002	258.34	807.872	11.7023	21.5162	33.2185	24.7268	10.0644	34.7912	0.0861443	1.47137
CTL2-cpoS::cat/pCpoS	Mean	0.221449	1.12441	1.5125	1.04488	0.0847345	0.0417081	0.219121	0.372034	1.20929	2.97177	8.89372	0.726506	0.21254	2.04957	7.71908	13.9963	33.5977	73.5449	0.797193	0.472185	2.71112	2.03488	12.7233	92.2836	428.46	5.41665	3.37645	54.3932	65.8419	257.995	815.483	12.1674	24.9042	37.0716	25.6209	11.6121	37.2331	0.0881259	1.35343
CTL2-cpoS::cat/pCpoS	SD	0.0366254	0.177241	0.165198	0.0846166	0.0190047	0.00817733	0.0490543	0.0850388	0.259849	0.486879	0.603149	0.0696127	0.0433119	0.358331	1.28631	1.97249	3.75154	3.57994	0.0469548	0.0708099	0.470571	0.348368	2.27714	6.76426	13.8994	0.381781	0.429441	3.67421	3.95232	14.9554	31.7606	0.857392	3.49728	4.26739	3.22794	1.96477	5.03579	0.00438341	0.11248
Fold change
		Sphingoid bases			Dihydroceramides (dhCer)							Ceramides (Cer)							Dihydrosphingomyelins (dhSM)							Sphingomyelins (SM)							Hexosylceramides (HexCer)			Lactosylceramides (LacCer)			Ratios
Infection	Replicate	dhSph	Sph	S1P	16:0	18:0	20:0	22:0	24:0	24:1	dhCer total	16:0	18:0	20:0	22:0	24:0	24:1	Cer total	16:0	18:0	20:0	22:0	24:0	24:1	dhSM total	16:0	18:0	20:0	22:0	24:0	24:1	SM total	16:0	24:1	HexCer total	16:0	24:1	LacCer total	dhCer/Cer	S1P/Sph
Uninfected	1	1	1	1	1	1	1	1	1	1	1	1	1	1	1	1	1	1	1	1	1	1	1	1	1	1	1	1	1	1	1	1	1	1	1	1	1	1	1	1
Uninfected	2	1	1	1	1	1	1	1	1	1	1	1	1	1	1	1	1	1	1	1	1	1	1	1	1	1	1	1	1	1	1	1	1	1	1	1	1	1	1	1
Uninfected	3	1	1	1	1	1	1	1	1	1	1	1	1	1	1	1	1	1	1	1	1	1	1	1	1	1	1	1	1	1	1	1	1	1	1	1	1	1	1	1
Uninfected	Mean	1	1	1	1	1	1	1	1	1	1	1	1	1	1	1	1	1	1	1	1	1	1	1	1	1	1	1	1	1	1	1	1	1	1	1	1	1	1	1
Uninfected	SD	0	0	0	0	0	0	0	0	0	0	0	0	0	0	0	0	0	0	0	0	0	0	0	0	0	0	0	0	0	0	0	0	0	0	0	0	0	0	0
CTL2	1	1.37685	1.04398	1.36008	0.946946	0.919907	2.1205	1.47882	1.91525	1.43332	1.25786	0.89991	1.06343	1.22471	1.22577	1.03691	1.12467	1.03538	0.951555	1.33261	1.16639	1.35875	1.33479	1.44858	1.02148	0.904799	0.992441	1.16788	1.17562	1.38111	1.04456	0.99619	0.940649	1.4972	1.29357	0.646031	0.986573	0.747874	1.21487	1.30279
CTL2	2	0.932951	0.72298	1.02405	0.856244	1.02811	1.38913	1.73762	1.6491	1.66795	1.24971	0.818389	1.10623	1.24924	1.37951	1.33246	1.29847	1.12768	0.971222	1.31208	1.34907	1.71282	1.59309	1.70259	1.076	0.906345	0.909842	1.21569	1.11572	1.49431	1.03861	0.997611	0.923173	1.77683	1.44721	0.496444	0.699674	0.568659	1.10822	1.41643
CTL2	3	0.831883	0.880078	1.35828	0.839094	1.1861	1.5563	1.29613	1.15961	1.33034	1.07121	0.874538	1.60643	1.64797	1.49542	1.16704	1.30863	1.12652	0.940115	1.25511	1.18367	1.56876	1.46014	1.54942	1.02383	0.932753	0.900187	1.06441	1.11447	1.3741	1.03442	1.00616	0.899664	1.72721	1.37152	0.538486	0.634662	0.570934	0.950905	1.54336
CTL2	Mean	1.04723	0.882346	1.24747	0.880762	1.04471	1.68864	1.50419	1.57465	1.4772	1.19293	0.864279	1.2587	1.37398	1.3669	1.1788	1.24392	1.09653	0.954297	1.29993	1.23304	1.54678	1.46268	1.56686	1.04044	0.914632	0.934157	1.14933	1.13527	1.41651	1.0392	0.999986	0.921162	1.66708	1.37077	0.56032	0.773636	0.629156	1.09133	1.42086
CTL2	SD	0.289898	0.160512	0.193491	0.0579555	0.133872	0.383225	0.221835	0.383281	0.173029	0.105486	0.0417175	0.301907	0.237606	0.135268	0.148128	0.103402	0.0529581	0.0157337	0.0401543	0.100855	0.178053	0.129168	0.127901	0.0308228	0.015712	0.0507059	0.0773272	0.0349478	0.0674739	0.00509241	0.00539214	0.0205662	0.149195	0.0768245	0.077147	0.187252	0.10282	0.132792	0.120346
CTL2-cpoS::cat	1	1.15242	0.862181	1.39911	1.02524	0.984211	1.2685	1.44617	1.68987	1.66521	1.3346	0.84593	1.00038	1.07122	1.18291	1.0086	1.08262	0.990971	0.948776	1.27988	1.17434	1.36549	1.15767	1.46485	1.01736	0.87352	0.993203	1.16646	1.19634	1.3579	1.09511	0.993065	1.07652	1.60839	1.41379	0.707462	0.823421	0.742141	1.34676	1.62276
CTL2-cpoS::cat	2	0.950681	0.805654	1.01158	1.15206	1.12373	1.86235	2.70836	2.37841	2.45266	1.77476	0.892189	1.06113	1.40841	1.52283	1.34901	1.47979	1.22875	0.926993	1.2761	1.36622	1.59449	1.58541	1.70353	1.03568	0.870983	0.902804	1.1877	1.19377	1.51814	1.04861	0.987452	1.06508	2.09547	1.69762	0.518628	0.683653	0.577268	1.44436	1.2556
CTL2-cpoS::cat	3	0.950732	0.840789	1.01866	1.14366	1.37713	1.39054	1.74443	1.59153	1.75412	1.42658	0.876037	1.31587	1.60988	1.65161	1.2149	1.44249	1.18464	0.947054	1.24991	0.980035	1.40572	1.30796	1.42362	1.01086	0.978812	0.843549	1.05051	0.985441	1.19616	1.00957	1.00246	1.00226	1.70128	1.40083	0.557609	0.664294	0.593602	1.20423	1.21155
CTL2-cpoS::cat	Mean	1.01794	0.836208	1.14312	1.10699	1.16169	1.50713	1.96632	1.88661	1.95733	1.51198	0.871385	1.1258	1.36317	1.45245	1.19084	1.33496	1.13479	0.940941	1.26863	1.17353	1.45523	1.35035	1.53066	1.0213	0.907771	0.913185	1.13489	1.12519	1.3574	1.0511	0.994327	1.04795	1.80172	1.50408	0.594566	0.723789	0.63767	1.33178	1.36331
CTL2-cpoS::cat	SD	0.116459	0.0285405	0.221728	0.0709212	0.19919	0.313619	0.659705	0.428747	0.431262	0.232174	0.0234778	0.167392	0.272163	0.242146	0.171473	0.219334	0.126485	0.0121103	0.0163212	0.193092	0.122266	0.216998	0.151118	0.0128698	0.0615356	0.0753652	0.0738456	0.12103	0.16099	0.0428253	0.00758467	0.0399824	0.258607	0.167733	0.0996941	0.0868247	0.090842	0.120763	0.225774
CTL2-cpoS::cat/pCpoS	1	1.0041	1.02671	1.3899	0.955551	0.775324	0.969314	1.02708	1.30456	1.25377	1.08747	0.882088	0.988722	0.953299	1.091	1.00378	1.06256	0.988626	1.01644	1.19206	1.07272	1.30162	1.28848	1.39553	1.06734	0.923216	0.952666	1.08571	1.10632	1.27838	1.04339	0.994471	0.949635	1.18698	1.10014	0.859533	0.953595	0.887663	1.09998	1.35374
CTL2-cpoS::cat/pCpoS	2	1.23355	0.796536	1.08296	0.897669	1.35538	1.59585	1.91575	1.72465	1.906	1.37338	0.837733	1.1453	1.54283	1.6337	1.53766	1.57135	1.28713	0.997827	1.07626	1.24965	1.62006	1.61278	1.65953	1.09005	1.01181	0.935698	1.11725	1.18951	1.44961	1.07325	1.06819	1.08897	1.45279	1.31231	0.713065	0.617629	0.679153	1.06701	1.35959
CTL2-cpoS::cat/pCpoS	3	0.750316	0.80934	1.08563	0.803006	1.12881	1.37681	1.46434	1.28591	1.42806	1.10391	0.717692	1.25952	1.60459	1.37873	1.24187	1.32161	1.07386	0.905057	1.09172	0.983405	1.25369	1.23962	1.25173	0.952885	1.02043	0.85197	0.919728	1.01252	1.22097	0.983719	1.01883	0.93045	1.28958	1.13522	0.72283	0.577837	0.673912	1.02798	1.34138
CTL2-cpoS::cat/pCpoS	Mean	0.995989	0.877529	1.18616	0.885409	1.0865	1.31399	1.46906	1.43837	1.52928	1.18825	0.812504	1.13118	1.36691	1.36781	1.2611	1.31851	1.11654	0.973107	1.12001	1.10193	1.39179	1.38029	1.4356	1.03676	0.985154	0.913445	1.0409	1.10279	1.31632	1.03345	1.02716	0.989685	1.30979	1.18256	0.765142	0.716354	0.746909	1.06499	1.35157
CTL2-cpoS::cat/pCpoS	SD	0.24172	0.129352	0.176442	0.0770081	0.292331	0.317956	0.444354	0.248095	0.337688	0.160535	0.0850522	0.13595	0.359525	0.271513	0.267459	0.254409	0.153761	0.0596636	0.0628727	0.135503	0.199132	0.202815	0.206834	0.073518	0.0538125	0.0539102	0.106113	0.0885475	0.118946	0.0455843	0.0375618	0.0865178	0.134051	0.113731	0.08189	0.206418	0.121924	0.0360419	0.0092957
Log2 Fold change
		Sphingoid bases			Dihydroceramides (dhCer)							Ceramides (Cer)							Dihydrosphingomyelins (dhSM)							Sphingomyelins (SM)							Hexosylceramides (HexCer)			Lactosylceramides (LacCer)			Ratios
Infection	Replicate	dhSph	Sph	S1P	16:0	18:0	20:0	22:0	24:0	24:1	dhCer total	16:0	18:0	20:0	22:0	24:0	24:1	Cer total	16:0	18:0	20:0	22:0	24:0	24:1	dhSM total	16:0	18:0	20:0	22:0	24:0	24:1	SM total	16:0	24:1	HexCer total	16:0	24:1	LacCer total	dhCer/Cer	S1P/Sph
Uninfected	1	0	0	0	0	0	0	0	0	0	0	0	0	0	0	0	0	0	0	0	0	0	0	0	0	0	0	0	0	0	0	0	0	0	0	0	0	0	0	0
Uninfected	2	0	0	0	0	0	0	0	0	0	0	0	0	0	0	0	0	0	0	0	0	0	0	0	0	0	0	0	0	0	0	0	0	0	0	0	0	0	0	0
Uninfected	3	0	0	0	0	0	0	0	0	0	0	0	0	0	0	0	0	0	0	0	0	0	0	0	0	0	0	0	0	0	0	0	0	0	0	0	0	0	0	0
Uninfected	Mean	0	0	0	0	0	0	0	0	0	0	0	0	0	0	0	0	0	0	0	0	0	0	0	0	0	0	0	0	0	0	0	0	0	0	0	0	0	0	0
Uninfected	SD	0	0	0	0	0	0	0	0	0	0	0	0	0	0	0	0	0	0	0	0	0	0	0	0	0	0	0	0	0	0	0	0	0	0	0	0	0	0	0
CTL2	1	0.461369	0.0620932	0.443696	-0.0786455	-0.12044	1.0844	0.564451	0.937532	0.519362	0.330966	-0.152148	0.0887201	0.29244	0.293688	0.052291	0.169502	0.0501583	-0.0716406	0.414253	0.222053	0.442282	0.416614	0.53464	0.0306596	-0.144331	-0.0109472	0.223891	0.233422	0.465824	0.0628931	-0.00550752	-0.0882719	0.58227	0.371358	-0.630324	-0.0195016	-0.419132	0.280807	0.381603
CTL2	2	-0.100126	-0.467973	0.034283	-0.223905	0.0399915	0.474181	0.797114	0.721677	0.738073	0.321595	-0.289141	0.145658	0.321056	0.464152	0.414097	0.376813	0.173357	-0.042127	0.391859	0.43197	0.77637	0.671828	0.767734	0.105684	-0.141868	-0.136311	0.281775	0.157979	0.579482	0.0546582	-0.0034506	-0.115327	0.829304	0.533277	-1.0103	-0.515246	-0.814364	0.148238	0.502256
CTL2	3	-0.265548	-0.184296	0.441777	-0.253095	0.24623	0.638121	0.374214	0.21364	0.411792	0.0992449	-0.193406	0.683861	0.720693	0.580553	0.222852	0.38806	0.171872	-0.0890907	0.327809	0.243263	0.649628	0.546111	0.631729	0.0339828	-0.100433	-0.151704	0.0900543	0.156363	0.458485	0.0488278	0.00885746	-0.152542	0.788443	0.455776	-0.893019	-0.655939	-0.808605	-0.0726272	0.626073
CTL2	Mean	0.0318983	-0.196725	0.306585	-0.185215	0.0552604	0.732236	0.578593	0.624283	0.556409	0.250602	-0.211565	0.306079	0.444729	0.446131	0.229747	0.311458	0.131796	-0.0676194	0.377974	0.299095	0.62276	0.544851	0.644701	0.0567756	-0.128877	-0.0996543	0.198573	0.182588	0.501264	0.0554597	-3.35525e-05	-0.118714	0.733339	0.45347	-0.844547	-0.396896	-0.6807	0.118806	0.503311
CTL2	SD	0.381018	0.265251	0.235823	0.0934391	0.183811	0.31581	0.211805	0.371644	0.166265	0.131163	0.0702788	0.328404	0.239419	0.144279	0.181002	0.123066	0.0707039	0.0237387	0.0448633	0.11556	0.168657	0.127612	0.117087	0.0423887	0.0246641	0.0772072	0.0983357	0.0440311	0.0678384	0.00706679	0.00776823	0.0322684	0.132415	0.0809845	0.194569	0.334318	0.226543	0.178546	0.122238
CTL2-cpoS::cat	1	0.204666	-0.213938	0.484514	0.0359562	-0.0229608	0.343127	0.532233	0.756913	0.735708	0.416406	-0.241389	0.000550248	0.0992577	0.242341	0.0123595	0.114521	-0.0130852	-0.0758607	0.356008	0.231851	0.449417	0.21123	0.550749	0.0248284	-0.195087	-0.00983955	0.222139	0.258632	0.441378	0.131079	-0.0100394	0.106376	0.68562	0.499568	-0.499276	-0.280299	-0.430236	0.429491	0.698452
CTL2-cpoS::cat	2	-0.0729674	-0.311768	0.0166139	0.204216	0.168298	0.897121	1.43742	1.25	1.29435	0.827622	-0.164578	0.0856028	0.494068	0.606757	0.431899	0.565388	0.29719	-0.10937	0.351738	0.450187	0.673096	0.66486	0.768526	0.0505769	-0.199284	-0.147515	0.24817	0.255531	0.602302	0.0684778	-0.018218	0.0909652	1.06728	0.763511	-0.947228	-0.548665	-0.792688	0.530432	0.328382
CTL2-cpoS::cat	3	-0.0728898	-0.250184	0.0266678	0.193658	0.461663	0.475645	0.80276	0.670419	0.810751	0.512559	-0.190937	0.396021	0.686952	0.723871	0.280832	0.528561	0.244445	-0.078481	0.321824	-0.0290951	0.491314	0.387318	0.509562	0.0155846	-0.030897	-0.245456	0.0710834	-0.0211586	0.258409	0.013741	0.0035488	0.00325955	0.76662	0.486285	-0.842674	-0.590106	-0.752432	0.268114	0.276852
CTL2-cpoS::cat	Mean	0.0196029	-0.25863	0.175932	0.14461	0.202333	0.571964	0.924138	0.892444	0.946935	0.585529	-0.198968	0.160725	0.426759	0.524323	0.241697	0.402824	0.176183	-0.087904	0.34319	0.217647	0.537942	0.421136	0.609612	0.03033	-0.141756	-0.13427	0.180464	0.164335	0.43403	0.0710992	-0.00823619	0.0668668	0.839839	0.583121	-0.763059	-0.473023	-0.658452	0.409346	0.434562
CTL2-cpoS::cat	SD	0.160269	0.0494588	0.267287	0.0942448	0.244098	0.289284	0.46464	0.312658	0.303197	0.2151	0.0390304	0.208163	0.299573	0.251126	0.21249	0.250355	0.166019	0.0186365	0.0186265	0.239956	0.118906	0.228698	0.139156	0.0181333	0.0960296	0.118366	0.0956162	0.160649	0.172064	0.0587128	0.0109949	0.0556218	0.201088	0.156363	0.234348	0.168186	0.198663	0.132314	0.229984
CTL2-cpoS::cat/pCpoS	1	0.00590129	0.0380271	0.474976	-0.0655952	-0.367128	-0.0449644	0.038547	0.383568	0.326277	0.120977	-0.181006	-0.0163628	-0.0689989	0.12565	0.00543656	0.0875455	-0.0165031	0.0235227	0.253458	0.101279	0.380309	0.365665	0.480813	0.0940154	-0.11526	-0.0699575	0.118635	0.145769	0.354315	0.0612812	-0.00799912	-0.0745553	0.2473	0.137689	-0.218376	-0.068552	-0.171916	0.137481	0.436949
CTL2-cpoS::cat/pCpoS	2	0.302819	-0.328188	0.114983	-0.155745	0.438693	0.674323	0.937909	0.7863	0.930547	0.457731	-0.255437	0.195731	0.62558	0.70814	0.620732	0.652006	0.364159	-0.00313823	0.106027	0.321523	0.696044	0.689547	0.730777	0.124395	0.01694	-0.0958851	0.159954	0.250371	0.535663	0.101982	0.0951728	0.122966	0.538828	0.392112	-0.487895	-0.695188	-0.558192	0.0935722	0.443171
CTL2-cpoS::cat/pCpoS	3	-0.41443	-0.305182	0.118538	-0.316518	0.174804	0.461327	0.550247	0.362787	0.514056	0.14262	-0.478564	0.332873	0.682209	0.463336	0.312519	0.4023	0.102803	-0.14392	0.126597	-0.0241428	0.326184	0.309899	0.323922	-0.0696258	0.0291826	-0.231125	-0.120721	0.0179556	0.288032	-0.0236823	0.0269081	-0.104	0.366904	0.182976	-0.468272	-0.791265	-0.569367	0.0398171	0.423719
CTL2-cpoS::cat/pCpoS	Mean	-0.0352367	-0.198447	0.236166	-0.179286	0.0821231	0.363562	0.508901	0.510885	0.590293	0.240443	-0.305002	0.170747	0.41293	0.432375	0.312896	0.380617	0.150153	-0.0411784	0.162027	0.132886	0.467512	0.455037	0.511837	0.0495948	-0.0230457	-0.132322	0.0526224	0.138032	0.39267	0.0465271	0.0380273	-0.0185295	0.384344	0.237592	-0.391514	-0.518335	-0.433158	0.09029	0.434613
CTL2-cpoS::cat/pCpoS	SD	0.36039	0.205116	0.206824	0.127107	0.410828	0.369476	0.451104	0.238743	0.309265	0.188488	0.154847	0.175953	0.418322	0.292476	0.307648	0.282854	0.194698	0.0899695	0.0798464	0.174987	0.199756	0.204997	0.205194	0.104359	0.080094	0.0865418	0.151535	0.116401	0.128194	0.0641183	0.052477	0.12342	0.146545	0.13572	0.150263	0.392475	0.226311	0.0489144	0.0099339

## Sheet: S7B Data
S7B Data. Results from sphingolipidomic analyses testing the effect of SKI-II. Lipid extracts were prepared 14 hours post infection and treatment. Data are displayed in Fig 3B.
Metabolite levels (fmol / pmol total sphingolipids) and ratios
			Dihydroceramides (dhCer)							Ceramides (Cer)							Ratio
Replicate	Treatment	Infection	16:0	18:0	20:0	22:0	24:0	24:1	dhCer total	16:0	18:0	20:0	22:0	24:0	24:1	Cer total	dhCer/Cer
1	DMSO	Uninfected	1.70864	0.125175	0.068076	0.198221	0.203293	1.15893	3.46234	16.7282	1.52777	0.388442	2.75446	7.85698	13.6448	42.9007	0.0807058
2	DMSO	Uninfected	1.20831	0.05727	0.0343462	0.108939	0.23021	0.912166	2.55124	12.0967	0.69938	0.144283	1.57534	7.05326	10.8839	32.4529	0.0786137
3	DMSO	Uninfected	2.00564	0.125873	0.0527214	0.138803	0.180966	1.08029	3.58429	19.5781	1.16208	0.230334	2.01047	8.36291	14.3163	45.6602	0.0784992
mean	DMSO	Uninfected	1.64086	0.102773	0.0517145	0.148654	0.204823	1.05046	3.19929	16.1344	1.12974	0.254353	2.11342	7.75771	12.9483	40.3379	0.0792729
SD	DMSO	Uninfected	0.40296	0.0394081	0.0168874	0.0454491	0.0246574	0.126058	0.564528	3.77588	0.415138	0.123839	0.596267	0.660445	1.81912	6.96665	0.00124224
1	DMSO	CTL2	1.57844	0.086955	0.0639266	0.173087	0.128412	1.07835	3.10916	14.5103	1.47023	0.380562	2.27684	5.33885	11.8954	35.8722	0.0866735
2	DMSO	CTL2	1.42653	0.0898628	0.044405	0.166889	0.219153	1.14632	3.09316	14.4608	1.03855	0.231103	1.94046	6.67551	12.6232	36.9695	0.0836678
3	DMSO	CTL2	2.10032	0.125313	0.0515033	0.16381	0.204741	1.06992	3.7156	19.0922	1.44531	0.290956	1.93291	6.40581	13.1985	42.3657	0.087703
mean	DMSO	CTL2	1.70176	0.10071	0.0532783	0.167929	0.184102	1.09819	3.30597	16.0211	1.31803	0.300873	2.05007	6.14005	12.5723	38.4025	0.0860148
SD	DMSO	CTL2	0.353416	0.0213559	0.00988112	0.00472533	0.0487647	0.0418893	0.354836	2.65978	0.242357	0.0752215	0.196429	0.706845	0.653055	3.47584	0.00209671
1	SKI-II	Uninfected	1.75411	0.0840344	0.0642343	0.183488	0.233722	1.64035	3.95994	13.1549	1.21155	0.287024	2.02884	5.87098	12.0077	34.5609	0.114578
2	SKI-II	Uninfected	2.36733	0.102782	0.0408568	0.207339	0.461407	2.62197	5.80169	14.9158	0.804966	0.17745	1.71173	7.56694	15.2208	40.3977	0.143614
3	SKI-II	Uninfected	2.70542	0.152601	0.0684228	0.214024	0.333713	2.5151	5.98928	13.5454	1.26737	0.263427	1.7595	5.99748	12.1094	34.9426	0.171403
mean	SKI-II	Uninfected	2.27562	0.113139	0.057838	0.201617	0.342947	2.25914	5.2503	13.872	1.09463	0.242634	1.83336	6.47847	13.1126	36.6337	0.143199
SD	SKI-II	Uninfected	0.48224	0.0354372	0.0148545	0.0160523	0.114123	0.538548	1.12142	0.924787	0.252401	0.0576704	0.170969	0.944764	1.82647	3.26528	0.0284147
1	SKI-II	CTL2	2.04225	0.112752	0.0685401	0.193835	0.226604	1.63838	4.28237	16.1302	1.40207	0.302233	1.9284	4.73691	10.8468	35.3466	0.121153
2	SKI-II	CTL2	1.73333	0.0975103	0.0521203	0.195854	0.348013	2.58956	5.01638	11.4652	0.822721	0.18132	1.56398	5.89612	13.9968	33.9262	0.147862
3	SKI-II	CTL2	2.99075	0.181004	0.0797328	0.351098	0.593079	4.13239	8.32806	13.8839	1.45071	0.305561	2.20776	7.46731	14.0728	39.388	0.211436
mean	SKI-II	CTL2	2.25545	0.130422	0.0667977	0.246929	0.389232	2.78678	5.8756	13.8264	1.22517	0.263038	1.90004	6.03345	12.9721	36.2203	0.16015
SD	SKI-II	CTL2	0.655263	0.0444634	0.0138884	0.0902191	0.186682	1.25865	2.15537	2.33302	0.349376	0.0707895	0.322825	1.37037	1.84097	2.83379	0.046379

## Sheet: S7C Data
S7C Data. SKI-II induced death in cells infected with CTL2. Host cell viability based on resorufin fluorescence measured 25.5 hours post treatment with SKI-II and infection with the indicated bacterial strains. Data are displayed in Fig 3C.
		Host cell viability based on resorufin (%)
Infection	Treatment	Replicate 1	Replicate 2	Replicate 3	Replicate 4	Mean	SD
CTL2	Untreated	100	100	100	100	100	0
CTL2	DMSO	99.4119	101.314	98.984	86.5928	96.5757	6.73183
CTL2	SKI-II	63.801	65.1524	44.3456	38.9808	53.07	13.3636
CTL2-cpoS::cat	Untreated	59.4645	39.7967	29.134	40.9434	42.3347	12.5972
CTL2-cpoS::cat	DMSO	52.5505	27.6894	22.9038	40.9499	36.0234	13.4039
CTL2-cpoS::cat	SKI-II	63.922	55.3859	44.5655	45.2393	52.2782	9.2063
CTL2-cpoS::cat / pCpoS	Untreated	89.4524	81.8704	83.773	78.6787	83.4436	4.52377
CTL2-cpoS::cat / pCpoS	DMSO	88.903	79.774	83.3615	87.9206	84.9898	4.23316
CTL2-cpoS::cat / pCpoS	SKI-II	61.7612	60.08	29.6396	35.0991	46.645	16.6482

## Sheet: S7D Data
S7D Data. SKI-II induced death in cells infected with CTL2 at concentrations non-toxic to uninfected cells. Host cell viability based on resorufin fluorescence measured 34 hours post infection and treatment with the indicated concentrations of SKI-II. Data are displayed in Fig 3D.
		Host cell viability based on resorufin (%)
Infection	Treatment	Replicate 1	Replicate 2	Replicate 3	Mean	SD
Uninfected	Untreated	100	100	100	0	0
Uninfected	DMSO	98.7076	102.01	103.568	2.48193	2.48193
Uninfected	SKI-II (20 µM)		88.0108	83.8976	2.90847	2.90847
Uninfected	SKI-II (10 µM)	93.2094	95.8615	95.7867	1.51004	1.51004
Uninfected	SKI-II (5 µM)	94.967	101.06	101.291	3.58628	3.58628
CTL2	Untreated	101.79	101.911	102.724	0.507875	0.507875
CTL2	DMSO	117.073	101.051	99.0882	9.86559	9.86559
CTL2	SKI-II (20 µM)		53.3739	30.767	15.9855	15.9855
CTL2	SKI-II (10 µM)	53.9185	62.243	36.5116	13.1301	13.1301
CTL2	SKI-II (5 µM)	91.2478	95.18	89.6038	2.86526	2.86526
