# Supplementary material for: Genome-wide identification of modulators of Chlamydia trachomatis parasitophorous vacuole stability highlights an important role for sphingolipid supply
Source: PLoS Biol. 2025 Aug 12;23(8):e3003297. doi: 10.1371/journal.pbio.3003297 (PMC12342332; doi:10.1371/journal.pbio.3003297)
Supplement: S8 Data — (A) SKI-II eradicated infected cells from cultures infected with CTL2. Bacterial inclusions were detected by microscopy at 34 hpi. Data are displayed in Fig 4A. (B) MYR and LCS, but not GW4869, reduced inclusion count after infection with the cpoS mutant. Bacterial inclusions were detected by microscopy at 25.5 hpi. Data are displayed in Fig 4C. (C) Differential susceptibility of CTL2 and CTL2-cpoS::cat to SPT inhibition. GFP fluorescence, as a measure of bacterial growth, was detected at 25.5 hpi. Data are displayed in Fig 4E. (D) Depletion of SPTLC1 or deficiency in KDSR partially restored inclusion numbers after infection with the cpoS mutant. Bacterial inclusions were detected by microscopy at 24 hpi. Data are displayed in Fig 4F. (E) A blockade in membrane trafficking sensitized CTL2 to the growth-inhibitory action of MYR. Bacterial inclusions were detected by microscopy at 20 hpi. Data are displayed in S6A Fig. (F) Normalized read counts for CERT-targeting sgRNAs in the CRISPR screen. Data are displayed in S6B Fig. (G) Depletion of CERT partially protected cells from cpoS mutant-induced death. Host cell viability based on resorufin fluorescence measured 25.5 hrs post infection of the indicated cell lines with the indicated bacterial strains. Data are displayed in S6D Fig. (H) Depletion of CERT did not significantly modify inclusion numbers after infection with the cpoS mutant. Bacterial inclusions were detected by microscopy at 24 hpi. Data are displayed in S6E Fig. (XLSX) [file pbio.3003297.s021.xlsx]

## Sheet: S8A Data
S8A Data. SKI-II eradicated infected cells from cultures infected with CTL2. Bacterial inclusions were detected by microscopy at 34 hpi. Data are displayed in Fig 4A.
		Bacterial inclusions (%)
Infection	Treatment	Replicate 1	Replicate 2	Replicate 3	Mean	SD
Uninfected	Untreated	0	0	0	0	0
Uninfected	DMSO	0.078264	0.093772	-0.0254216	0.0488715	0.0648052
Uninfected	SKI-II (20 µM)		-0.0859576	-0.0932124	-0.089585	0.00512991
Uninfected	SKI-II (10 µM)	-0.0426894	0.101586	-0.127108	-0.022737	0.115645
Uninfected	SKI-II (5 µM)	-0.135183	0.17973	-0.135582	-0.0303451	0.18193
Uninfected	SKI-II (2.5 µM)	-0.0711491	0.156287	-0.0508431	0.0114315	0.125858
CTL2	Untreated	100	100	100	100	1.00486e-14
CTL2	DMSO	98.6837	98.1558	101.441	99.4267	1.76391
CTL2	SKI-II (20 µM)		0.398531	4.59283	2.49568	2.96582
CTL2	SKI-II (10 µM)	36.1081	11.7762	11.8549	19.9131	14.0254
CTL2	SKI-II (5 µM)	106.56	82.8632	67.1977	85.5403	19.8172
CTL2	SKI-II (2.5 µM)	103.55	94.2408	99.517	99.1027	4.66856

## Sheet: S8B Data
S8B Data. MYR and LCS, but not GW4869, reduced inclusion count after infection with the cpoS mutant. Bacterial inclusions were detected by microscopy at 25.5 hpi. Data are displayed in Fig 4C.
		Bacterial inclusion count (%)						Bacterial inclusion size (%)
Infection	Treatment	Replicate 1	Replicate 2	Replicate 3	Replicate 4	Mean	SD	Replicate 1	Replicate 2	Replicate 3	Replicate 4	Mean	SD
CTL2	Untreated	100	100	100	100	100	0	100	100	100	100	100	0
CTL2	DMSO	100.085	85.1557	113.758	107.558	101.639	12.3291	84.9391	89.9937	62.4119	95.836	83.2952	14.6169
CTL2	LCS	96.6347	67.6607	75.3091	51.0953	72.6749	18.9018	78.0303	67.5683	65.2301	74.7015	71.3825	5.98914
CTL2	MYR	85.2183	73.3333	67.0435	48.5761	68.5428	15.2964	86.7427	86.1544	77.5873	83.9627	83.6118	4.19065
CTL2	GW4869	65.7508	65.9907	39.7739	55.7503	56.8164	12.3231	56.6424	68.7741	58.1708	63.0279	61.6538	5.47211
CTL2-cpoS::cat	Untreated	23.0671	23.499	32.6386	13.253	23.1144	7.91851	85.8042	111.855	110.352	103.027	102.76	11.9435
CTL2-cpoS::cat	DMSO	31.885	11.4115	47.1212	15.5257	26.4859	16.3537	78.756	118.331	105.411	103.338	101.459	16.525
CTL2-cpoS::cat	LCS	3.08839	5.76541	0.459202	1.12267	2.60892	2.38212	72.8967	91.5428	88.8905	61.1936	78.6309	14.2469
CTL2-cpoS::cat	MYR	-0.74547	1.52419	1.58954	1.45126	0.954881	1.13497	77.8118	112.637	90.0011	58.9955	84.8613	22.4843
CTL2-cpoS::cat	GW4869	45.7721	25.0895	34.7227	14.5126	30.0242	13.3546	56.2707	62.7843	67.8819	68.5522	63.8723	5.68464

## Sheet: S8C Data
S8C Data. Differential susceptibility of CTL2 and CTL2-cpoS::cat to SPT inhibition. GFP fluorescence, as a measure of bacterial growth, was detected at 25.5 hpi. Data are displayed in Fig 4E.
			GFP fluorescence (%)
Infection	Treatment	Concentration (µM)	Replicate 1	Replicate 2	Replicate 3	Replicate 4	Mean	SD
CTL2	LCS	125	68.1961	56.7355	67.56	76.3859	67.2194	8.0624
CTL2	LCS	62.5	87.4776	76.3365	85.0559	88.883	84.4383	5.62769
CTL2	LCS	31.25	96.4631	86.8247	101.298	102.917	96.8757	7.2398
CTL2	LCS	15.625	108.94	99.8832	115.437	114.869	109.782	7.22387
CTL2	LCS	7.8125	114.925	105.838	128.859	122.679	118.075	9.95228
CTL2	LCS	3.90625	118.204	112.468	135.37	108.664	118.677	11.7998
CTL2	LCS	1.95312	116.089	104.329	138.333	121.26	120.003	14.125
CTL2	LCS	0.976562	117.479	106.312	132.379	120.216	119.096	10.704
CTL2	LCS (DMSO control)	0	100	100	100	100	100	1.16031e-14
CTL2	MYR	1	79.5274	59.0054	63.8077	67.472	67.4531	8.76435
CTL2	MYR	0.5	82.8371	66.9766	66.2414	69.9876	71.5107	7.72289
CTL2	MYR	0.25	79.778	64.6534	72.7205	72.7714	72.4808	6.18225
CTL2	MYR	0.125	80.524	67.0434	78.3367	72.1855	74.5224	6.10913
CTL2	MYR	0.0625	84.7548	72.4377	80.0623	72.4016	77.4141	6.07697
CTL2	MYR	0.03125	85.6699	74.554	91.0791	76.2531	81.889	7.83834
CTL2	MYR	0.015625	92.1527	81.2635	95.1041	92.9767	90.3743	6.19981
CTL2	MYR	0.0078125	107.067	93.4541	99.8209	104.667	101.252	6.00905
CTL2	MYR (DMSO control)	0	100	100	100	100	100	1.16031e-14
CTL2	GW4869	12.5	84.1427	34.5415	37.1657		51.95	27.9106
CTL2	GW4869	6.25	99.1413	72.1768	72.6277		81.3153	15.4394
CTL2	GW4869	3.125	94.4753	86.3896	99.0778		93.3142	6.42331
CTL2	GW4869	1.5625	110.84	115.645	119.192		115.226	4.19174
CTL2	GW4869	0.78125	111.664	123.526	125.177		120.122	7.37178
CTL2	GW4869	0.390625	111.694	125.879	130.718		122.764	9.88692
CTL2	GW4869	0.195312	118.915	125.106	130.278		124.766	5.68888
CTL2	GW4869	0.0976562	114.606	129.978	127.849		124.144	8.3285
CTL2	GW4869 (DMSO control)	0	100	100	100		100	0
CTL2-cpoS::cat	LCS	125	20.8167	21.0446	18.6863	12.9779	18.3814	3.75561
CTL2-cpoS::cat	LCS	62.5	34.7391	20.5782	27.4048	19.9136	25.6589	6.93591
CTL2-cpoS::cat	LCS	31.25	38.8532	30.6328	41.0999	39.5398	37.5314	4.69418
CTL2-cpoS::cat	LCS	15.625	62.6808	49.6104	59.0058	50.6487	55.4864	6.37903
CTL2-cpoS::cat	LCS	7.8125	89.8208	77.0878	112.35	76.8258	89.0212	16.6936
CTL2-cpoS::cat	LCS	3.90625	95.598	95.9617	112.972	155.181	114.928	28.0327
CTL2-cpoS::cat	LCS	1.95312	116.449	105.705	175.973	102.335	125.116	34.4351
CTL2-cpoS::cat	LCS	0.976562	167.293	115.803	125.021	106.572	128.672	26.8258
CTL2-cpoS::cat	LCS (DMSO control)	0	100	100	100	100	100	0
CTL2-cpoS::cat	MYR	1	22.9405	16	14.2744	10.6696	15.9711	5.1497
CTL2-cpoS::cat	MYR	0.5	21.9178	18.1682	20.3324	12.0108	18.1073	4.34519
CTL2-cpoS::cat	MYR	0.25	23.0142	17.5031	20.0357	14.3939	18.7367	3.66817
CTL2-cpoS::cat	MYR	0.125	27.6581	19.0752	25.9023	15.7885	22.106	5.60756
CTL2-cpoS::cat	MYR	0.0625	26.1839	18.6519	26.0746	15.1527	21.5157	5.51557
CTL2-cpoS::cat	MYR	0.03125	25.6679	21.5715	38.602	34.9018	30.1858	7.90971
CTL2-cpoS::cat	MYR	0.015625	33.3985	27.5576	50.5361	25.0753	34.1419	11.4729
CTL2-cpoS::cat	MYR	0.0078125	47.1136	52.7546	91.3916	50.6487	60.4771	20.7406
CTL2-cpoS::cat	MYR (DMSO control)	0	100	100	100	100	100	0
CTL2-cpoS::cat	GW4869	12.5	128.498	57.3047	47.2116		77.6714	44.3054
CTL2-cpoS::cat	GW4869	6.25	124.405	104.207	83.5865		104.066	20.4095
CTL2-cpoS::cat	GW4869	3.125	209.396	118.773	99.0977		142.422	58.8292
CTL2-cpoS::cat	GW4869	1.5625	126.264	111.049	104.581		113.965	11.1315
CTL2-cpoS::cat	GW4869	0.78125	187.114	108.001	97.3544		130.823	49.0392
CTL2-cpoS::cat	GW4869	0.390625	107.76	108.922	87.3136		101.332	12.1539
CTL2-cpoS::cat	GW4869	0.195312	163.664	105.337	89.2448		119.415	39.1563
CTL2-cpoS::cat	GW4869	0.0976562	112.868	110.659	87.2874		103.605	14.1744
CTL2-cpoS::cat	GW4869 (DMSO control)	0	100	100	100		100	0

## Sheet: S8D Data
S8D Data. Depletion of SPTLC1 or deficiency in KDSR partially restored inclusion numbers after infection with the cpoS mutant. Bacterial inclusions were detected by microscopy at 24 hpi. Data are displayed in Fig 4F.
		Bacterial inclusions (%)
Infection	Cell line	Replicate 1	Replicate 2	Replicate 3	Mean	SD
CTL2	parental	100	100	100	100	0
CTL2	KDSR KO	60.9138	84.8723	85.4586	77.0816	14.0048
CTL2	SPTLC1 KD	105.026	122.997	122.782	116.935	10.3139
CTL2-cpoS::cat	parental	7.16286	7.48354	6.86055	7.16898	0.311539
CTL2-cpoS::cat	KDSR KO	21.2822	33.3226	28.0947	27.5665	6.03755
CTL2-cpoS::cat	SPTLC1 KD	22.5497	29.1473	27.7405	26.4792	3.47491

## Sheet: S8E Data
S8E Data. A blockade in membrane trafficking sensitized CTL2 to the growth-inhibitory action of MYR. Bacterial inclusions were detected by microscopy at 20 hpi. Data are displayed in S6A Fig.
		Bacterial inclusions (%)
Infection	Treatment	Replicate 1	Replicate 2	Replicate 3	Mean	SD
CTL2	Untreated	100	100		100	0
CTL2	DMSO	104.312	99.396		101.854	3.47609
CTL2	GCA	87.3266	69.801		78.5638	12.3924
CTL2	MYR	91.0761	76.729		83.9026	10.1449
CTL2	GCA/MYR	65.1294	42.9062		54.0178	15.7141
CTL2-cpoS::cat	Untreated	27.5682	20.9599	29.4055	25.9779	4.44174
CTL2-cpoS::cat	DMSO	31.1882	26.5842	28.3396	28.704	2.32352
CTL2-cpoS::cat	GCA	33.0797	11.736	11.6414	18.819	12.3502
CTL2-cpoS::cat	MYR	4.31569	7.04912	3.89626	5.08702	1.71212
CTL2-cpoS::cat	GCA/MYR	11.6208	2.3997	1.26717	5.0959	5.67906

## Sheet: S8F Data
S8F Data. Normalized read counts for CERT-targeting sgRNAs in the CRISPR screen. Data are displayed in S6B Fig.
sgRNA	Replicate	UI30h	KO30h	UI60h	WT60h
CERT_1	R1	1253.69	1264.62	1310.48	1174.35
CERT_2	R1	952.806	1184.11	1009.12	964.158
CERT_3	R1	1380.15	1507.99	1616.75	741.438
CERT_4	R1	475.313	484.878	626.282	510.04
CERT_1	R2	1637.05	1649.66	1384.75	1314.37
CERT_2	R2	1244.24	993.851	924.556	904.085
CERT_3	R2	1245.22	1559.4	1345.09	650.832
CERT_4	R2	678.586	723.052	561.412	477.459

## Sheet: S8G Data
S8G Data. Depletion of CERT partially protected cells from cpoS mutant-induced death. Host cell viability based on resorufin fluorescence measured 25.5 hours post infection of the indicated cell lines with the indicated bacterial strains. Data are displayed in S6D Fig.
		Host cell viability based on resorufin (%)
Infection	Cell line	Replicate 1	Replicate 2	Replicate 3	Mean	SD
Uninfected	parental	100	100	100	100	0
Uninfected	CERT KD	100	100	100	100	0
CTL2	parental	88.4428	88.0273	80.4695	85.6465	4.48824
CTL2	CERT KD	71.5857	74.475	65.1213	70.394	4.78937
CTL2-cpoS::cat	parental	7.96344	8.28681	6.12654	7.45893	1.16515
CTL2-cpoS::cat	CERT KD	16.3464	19.4077	15.2888	17.0143	2.13913
CTL2-cpoS::cat / pCpoS	parental	84.1184	87.3377	78.059	83.1717	4.71121
CTL2-cpoS::cat / pCpoS	CERT KD	66.8457	73.8647	61.1803	67.2969	6.35422

## Sheet: S8H Data
S8H Data. Depletion of CERT did not significantly modify inclusion numbers after infection with the cpoS mutant. Bacterial inclusions were detected by microscopy at 24 hpi. Data are displayed in S6E Fig.
		Bacterial inclusions (%)
Infection	Cell line	Replicate 1	Replicate 2	Replicate 3	Mean	SD
CTL2	parental	100	100	100	100	0
CTL2	CERT KO	75.4164	81.9817	78.5421	78.6467	3.28392
CTL2-cpoS::cat	parental	7.16286	7.48354	6.86055	7.16898	0.311539
CTL2-cpoS::cat	CERT KO	10.2874	14.5014	19.6682	14.819	4.69844
CTL2-cpoS::cat /pCpoS	parental	103.213	96.3706	98.695	99.4262	3.47927
CTL2-cpoS::cat /pCpoS	CERT KO	67.8261	94.1545	89.0567	83.6791	13.9637
