# Supplementary material for: Genome-wide identification of modulators of Chlamydia trachomatis parasitophorous vacuole stability highlights an important role for sphingolipid supply
Source: PLoS Biol. 2025 Aug 12;23(8):e3003297. doi: 10.1371/journal.pbio.3003297 (PMC12342332; doi:10.1371/journal.pbio.3003297)
Supplement: S9 Data — (A) Quantitative analysis of inclusion damage in cells infected with the cpoS mutant.GFP10-expressing HeLa cells were infected with the indicated strains and then fixed, stained, and imaged at the indicated time points. The percentage of infected cells, surviving cells, and infected cells containing cytosolic bacteria was determined by manual image analysis. Data are displayed in Fig 5F. (B) Complementation of the cpoS mutant restored inclusion integrity. GFP10-expressing HeLa cells were co-infected with the indicated strains and then fixed, stained, and imaged at 24 hpi. The percentage of infected cells, surviving cells, and infected cells containing cytosolic bacteria was determined by manual image analysis. Data are displayed in Fig 5G. (XLSX) [file pbio.3003297.s022.xlsx]

## Sheet: S9A Data
S9A Data. Quantitative analysis of inclusion damage in cells infected with the cpoS mutant. GFP10-expressing HeLa cells were infected with the indicated strains and then fixed, stained, and imaged at the indicated time points. The percentage of infected cells, surviving cells, and infected cells containing cytosolic bacteria was determined by manual image analysis. Data are displayed in Fig 5F.
		% infection
Time	Infection	Replicate 1	Replicate 2	Replicate 3	Mean	SD
14 hpi	Uninfected	0	0	0	0	0
14 hpi	CTL2 / pOmpA-GFP11int	75	79.7619	82.3129	79.0249	3.71175
14 hpi	CTL2-cpoS::cat / pOmpA-GFP11int	73.3333	75.4717	69.6	72.8017	2.97173
24 hpi	Uninfected	0	0	0	0	0
24 hpi	CTL2 / pOmpA-GFP11int	75.7119	90.2736	90.5963	85.5273	8.50189
24 hpi	CTL2-cpoS::cat / pOmpA-GFP11int	68.75	63.4328	56.1856	62.7895	6.30688
		% survival
Time	Infection	Replicate 1	Replicate 2	Replicate 3	Mean	SD
14 hpi	Uninfected	100	100	100	100	0
14 hpi	CTL2 / pOmpA-GFP11int	82.4742	93.3333	97.351	91.0529	7.6961
14 hpi	CTL2-cpoS::cat / pOmpA-GFP11int	54.1237	58.8889	82.7815	65.2647	15.3559
24 hpi	Uninfected	100	100	100	100	0
24 hpi	CTL2 / pOmpA-GFP11int	82.2314	88.9189	80.7407	83.9637	4.3556
24 hpi	CTL2-cpoS::cat / pOmpA-GFP11int	7.43802	15.5212	7.18519	10.0481	4.74152
		% cells with cytosolic bacteria
Time	Infection	Replicate 1	Replicate 2	Replicate 3	Mean	SD
14 hpi	Uninfected	0	0	0	0	0
14 hpi	CTL2 / pOmpA-GFP11int	1.66667	2.23881	0.826446	1.57731	0.710408
14 hpi	CTL2-cpoS::cat / pOmpA-GFP11int	15.5844	10	12.6437	12.7427	2.79352
24 hpi	Uninfected	0	0	0	0	0
24 hpi	CTL2 / pOmpA-GFP11int	0.442478	0.3367	1.51899	0.766055	0.6542
24 hpi	CTL2-cpoS::cat / pOmpA-GFP11int	24.2424	30.5882	39.4495	31.4267	7.63815

## Sheet: S9B Data
S9B Data. Complementation of the cpoS mutant restored inclusion integrity. GFP10-expressing HeLa cells were co-infected with the indicated strains and then fixed, stained, and imaged at 24 hpi. The percentage of infected cells, surviving cells, and infected cells containing cytosolic bacteria was determined by manual image analysis. Data are displayed in Fig 5G.
	% infection
Infection	Replicate 1	Replicate 2	Replicate 3	Replicate 4	Mean	SD
Uninfected	0	0	0	0	0	0
CTL2 / pOmpA-GFP11int + CTL2	80.3797	84.7561	85.8553	84	83.7478	2.37104
CTL2-cpoS::cat / pOmpA-GFP11int + CTL2-cpoS::cat	60	65.2174	65.2174	72.549	65.746	5.15934
CTL2-cpoS::cat / pOmpA-GFP11int + CTL2-cpoS::cat /pCpoS	68.2819	69.4915	72.8571	70.303	70.2334	1.93627
	% survival
Infection	Replicate 1	Replicate 2	Replicate 3	Replicate 4	Mean	SD
Uninfected	100	100	100	100	100	0
CTL2 / pOmpA-GFP11int + CTL2	85.4054	100.306	105.923	81.3008	93.2338	11.7575
CTL2-cpoS::cat / pOmpA-GFP11int + CTL2-cpoS::cat	36.4865	35.1682	40.0697	20.7317	33.114	8.5107
CTL2-cpoS::cat / pOmpA-GFP11int + CTL2-cpoS::cat /pCpoS	61.3514	72.1713	48.7805	67.0732	62.3441	10.0647
	% cells with cytosolic bacteria
Infection	Replicate 1	Replicate 2	Replicate 3	Replicate 4	Mean	SD
Uninfected	0	0	0	0	0	0
CTL2 / pOmpA-GFP11int + CTL2	0.688976	0.629496	0.383142	0.744048	0.611416	0.159209
CTL2-cpoS::cat / pOmpA-GFP11int + CTL2-cpoS::cat	8.64198	9.33333	9.33333	7.43243	8.68527	0.896558
CTL2-cpoS::cat / pOmpA-GFP11int + CTL2-cpoS::cat /pCpoS	2.58065	2.59146	3.67647	2.15517	2.75094	0.64961
