# Supplementary material for: Genome-wide identification of modulators of Chlamydia trachomatis parasitophorous vacuole stability highlights an important role for sphingolipid supply
Source: PLoS Biol. 2025 Aug 12;23(8):e3003297. doi: 10.1371/journal.pbio.3003297 (PMC12342332; doi:10.1371/journal.pbio.3003297)
Supplement: S10 Data — (A) Destabilizing effect of SPT inhibition on inclusions. GFP10-expressing HeLa cells were infected with the indicated strains and parallelly treated with MYR or LCS or left untreated (control). Cells were fixed, stained, and imaged at the indicated time points. The percentage of infected cells, surviving cells, and infected cells containing cytosolic bacteria was determined by manual image analysis. Data are displayed in Fig 6A. (B) Inclusion-destabilizing effects of SPTLC1 depletion or KDSR deficiency. The indicated cell lines were transfected with a GFP1–10-expressing plasmid and then infected with the indicated strains. Cells were fixed, stained, and imaged at the indicated time points. The percentage of infected cells, surviving cells, and infected cells containing cytosolic bacteria was determined by manual image analysis. Data are displayed in Fig 6C. (C) Treatment with SKI-II destabilizes CTL2 inclusions. GFP10-expressing HeLa cells were infected with the indicated strains and parallelly treated with SKI-II or solvent-only (DMSO). Cells were fixed at 24 hpi, stained, and imaged. The percentage of infected cells displaying inclusion damage was determined by manual image analysis. Data are displayed in Fig 6D. (XLSX) [file pbio.3003297.s023.xlsx]

## Sheet: S10A Data
S10A Data. Destabilizing effect of SPT inhibition on inclusions. GFP10-expressing HeLa cells were infected with the indicated strains and parallelly treated with MYR or LCS or left untreated (control). Cells were fixed, stained, and imaged at the indicated time points. The percentage of infected cells, surviving cells, and infected cells containing cytosolic bacteria was determined by manual imag…
			% infection
Time	Infection	Treatment	Replicate 1	Replicate 2	Replicate 3	Mean	SD
18 hpi	Uninfected	Control	0	0	0	0	0
18 hpi	Uninfected	LCS	0	0	0	0	0
18 hpi	Uninfected	MYR	0	0	0	0	0
18 hpi	CTL2-cpoS::cat / pOmpA-GFP11int	Control	77.1084	75.9843	63	72.0309	7.84116
18 hpi	CTL2-cpoS::cat / pOmpA-GFP11int	LCS	26.2238	27.1186	16.879	23.4071	5.67122
18 hpi	CTL2-cpoS::cat / pOmpA-GFP11int	MYR	27.1739	22.5296	9.65251	19.7854	9.07735
24 hpi	Uninfected	Control	0	0	0	0	0
24 hpi	Uninfected	LCS	0	0	0	0	0
24 hpi	Uninfected	MYR	0	0	0	0	0
24 hpi	CTL2 / pOmpA-GFP11int	Control	75.7119	85.8537	83.908	81.8245	5.38234
24 hpi	CTL2 / pOmpA-GFP11int	LCS	92.517	72.8947	89.5537	84.9885	10.5778
24 hpi	CTL2 / pOmpA-GFP11int	MYR	91.1111	70.9141	71.9072	77.9775	11.3849
24 hpi	CTL2-cpoS::cat / pOmpA-GFP11int	Control	68.75	70.2857	65.0485	68.0281	2.69218
24 hpi	CTL2-cpoS::cat / pOmpA-GFP11int	LCS	37.4302	4.21286	6.74779	16.1303	18.4897
24 hpi	CTL2-cpoS::cat / pOmpA-GFP11int	MYR	22.6415	2.26033	6.09653	10.3328	10.8309
30 hpi	Uninfected	Control	0	0	0	0	0
30 hpi	Uninfected	LCS	0	0	0	0	0
30 hpi	Uninfected	MYR	0	0	0	0	0
30 hpi	CTL2 / pOmpA-GFP11int	Control	84.1837	84.7909	91.2214	86.732	3.89977
30 hpi	CTL2 / pOmpA-GFP11int	LCS	79.4702	75.4386	71.0227	75.3105	4.22519
30 hpi	CTL2 / pOmpA-GFP11int	MYR	82.4324	81.5385	75.4717	79.8142	3.78719
			% survival
Time	Infection	Treatment	Replicate 1	Replicate 2	Replicate 3	Mean	SD
18 hpi	Uninfected	Control	100	100	100	100	0
18 hpi	Uninfected	LCS	100	100	100	100	0
18 hpi	Uninfected	MYR	100	100	100	100	0
18 hpi	CTL2-cpoS::cat / pOmpA-GFP11int	Control	45.9071	31.9899	67.5676	48.4882	17.9287
18 hpi	CTL2-cpoS::cat / pOmpA-GFP11int	LCS	130.594	52.2124	83.2891	88.6984	39.4696
18 hpi	CTL2-cpoS::cat / pOmpA-GFP11int	MYR	69.697	100.397	66.9251	79.0063	18.5765
24 hpi	Uninfected	Control	100	100	100	100	0
24 hpi	Uninfected	LCS	100	100	100	100	0
24 hpi	Uninfected	MYR	100	100	100	100	0
24 hpi	CTL2 / pOmpA-GFP11int	Control	82.2314	77.6515	64.4444	74.7758	9.2356
24 hpi	CTL2 / pOmpA-GFP11int	LCS	82.1229	84.0708	61.1498	75.7812	12.7085
24 hpi	CTL2 / pOmpA-GFP11int	MYR	87.9888	121.141	95.8025	101.644	17.3309
24 hpi	CTL2-cpoS::cat / pOmpA-GFP11int	Control	19.8347	16.572	6.35802	14.2549	7.03078
24 hpi	CTL2-cpoS::cat / pOmpA-GFP11int	LCS	50	74.8341	52.4971	59.1104	13.6742
24 hpi	CTL2-cpoS::cat / pOmpA-GFP11int	MYR	59.2179	107.634	56.4532	74.4351	28.7845
30 hpi	Uninfected	Control	100	100	100	100	0
30 hpi	Uninfected	LCS	100	100	100	100	0
30 hpi	Uninfected	MYR	100	100	100	100	0
30 hpi	CTL2 / pOmpA-GFP11int	Control	68.8928	96.337	104.071	89.7671	18.4867
30 hpi	CTL2 / pOmpA-GFP11int	LCS	69.746	75.2475	72.7273	72.5736	2.754
30 hpi	CTL2 / pOmpA-GFP11int	MYR	25.6499	61.5142	60.687	49.2837	20.4716
			% cells with cytosolic bacteria
Time	Infection	Treatment	Replicate 1	Replicate 2	Replicate 3	Mean	SD
18 hpi	Uninfected	Control	0	0	0	0	0
18 hpi	Uninfected	LCS	0	0	0	0	0
18 hpi	Uninfected	MYR	0	0	0	0	0
18 hpi	CTL2-cpoS::cat / pOmpA-GFP11int	Control	14.375	18.1347	16.6667	16.3921	1.89483
18 hpi	CTL2-cpoS::cat / pOmpA-GFP11int	LCS	74.6667	50	66.0377	63.5681	12.5174
18 hpi	CTL2-cpoS::cat / pOmpA-GFP11int	MYR	84	61.4035	68	71.1345	11.6198
24 hpi	Uninfected	Control	0	0	0	0	0
24 hpi	Uninfected	LCS	0	0	0	0	0
24 hpi	Uninfected	MYR	0	0	0	0	0
24 hpi	CTL2 / pOmpA-GFP11int	Control	0.442478	0.284091	0.228311	0.318293	0.111105
24 hpi	CTL2 / pOmpA-GFP11int	LCS	0.735294	0.270758	0.318134	0.441395	0.255624
24 hpi	CTL2 / pOmpA-GFP11int	MYR	0.696864	0.195312	0.179211	0.357129	0.294329
24 hpi	CTL2-cpoS::cat / pOmpA-GFP11int	Control	24.2424	16.2602	29.8507	23.4511	6.82976
24 hpi	CTL2-cpoS::cat / pOmpA-GFP11int	LCS	13.4328	10.5263	9.83607	11.2651	1.9088
24 hpi	CTL2-cpoS::cat / pOmpA-GFP11int	MYR	18.75	24.1379	9.72222	17.5367	7.28404
30 hpi	Uninfected	Control	0	0	0	0	0
30 hpi	Uninfected	LCS	0	0	0	0	0
30 hpi	Uninfected	MYR	0	0	0	0	0
30 hpi	CTL2 / pOmpA-GFP11int	Control	1.21212	0.560538	0.732218	0.834959	0.337723
30 hpi	CTL2 / pOmpA-GFP11int	LCS	5	5.37791	10.2	6.8593	2.89929
30 hpi	CTL2 / pOmpA-GFP11int	MYR	12.2951	8.96226	9.58333	10.2802	1.77233

## Sheet: S10B Data
S10B Data. Inclusion-destabilizing effects of SPTLC1 depletion or KDSR deficiency. The indicated cell lines were transfected with a GFP1-10-expressing plasmid and then infected with the indicated strains. Cells were fixed, stained, and imaged at the indicated time points. The percentage of infected cells, surviving cells, and infected cells containing cytosolic bacteria was determined by manual i…
			% infection
Time	Infection	Cell line	Replicate 1	Replicate 2	Replicate 3	Mean	SD
18 hpi	Uninfected	Parental	0	0	0	0	0
18 hpi	Uninfected	KDSR KO	0	0	0	0	0
18 hpi	Uninfected	SPTLC1 KD	0	0	0	0	0
18 hpi	CTL2-cpoS::cat / pOmpA-GFP11int	Parental	40.4372	34.8018	28.2353	34.4914	6.10685
18 hpi	CTL2-cpoS::cat / pOmpA-GFP11int	KDSR KO	23.1214	12.6214	10	15.2476	6.94374
18 hpi	CTL2-cpoS::cat / pOmpA-GFP11int	SPTLC1 KD	9.38776	6.95971	11.8943	9.41391	2.46739
30 hpi	Uninfected	Parental	0	0	0	0	0
30 hpi	Uninfected	KDSR KO	0	0	0	0	0
30 hpi	Uninfected	SPTLC1 KD	0	0	0	0	0
30 hpi	CTL2 / pOmpA-GFP11int	Parental	77.7143	74.221	75.4491	75.7948	1.77213
30 hpi	CTL2 / pOmpA-GFP11int	KDSR KO	73.4375	68.5714	66.6667	69.5585	3.49168
30 hpi	CTL2 / pOmpA-GFP11int	SPTLC1 KD	70.2041	72.2022	68.5315	70.3126	1.83775
			% survival
Time	Infection	Cell line	Replicate 1	Replicate 2	Replicate 3	Mean	SD
18 hpi	Uninfected	Parental	100	100	100	100	0
18 hpi	Uninfected	KDSR KO	100	100	100	100	0
18 hpi	Uninfected	SPTLC1 KD	100	100	100	100	0
18 hpi	CTL2-cpoS::cat / pOmpA-GFP11int	Parental	56.4815	73.7013	80.1887	70.1238	12.2518
18 hpi	CTL2-cpoS::cat / pOmpA-GFP11int	KDSR KO	79.3578	97.1698	98.7654	91.7643	10.774
18 hpi	CTL2-cpoS::cat / pOmpA-GFP11int	SPTLC1 KD	96.8379	104.198	80.7829	93.9398	11.9738
30 hpi	Uninfected	Parental	100	100	100	100	0
30 hpi	Uninfected	KDSR KO	100	100	100	100	0
30 hpi	Uninfected	SPTLC1 KD	100	100	100	100	0
30 hpi	CTL2 / pOmpA-GFP11int	Parental	80.6452	86.0976	81.2652	82.6693	2.9851
30 hpi	CTL2 / pOmpA-GFP11int	KDSR KO	70.5882	70.4698	73.9437	71.6672	1.97234
30 hpi	CTL2 / pOmpA-GFP11int	SPTLC1 KD	68.0556	74.2627	75.8621	72.7268	4.12368
			% cells with cytosolic bacteria
Time	Infection	Cell line	Replicate 1	Replicate 2	Replicate 3	Mean	SD
18 hpi	Uninfected	Parental	0	0	0	0	0
18 hpi	Uninfected	KDSR KO	0	0	0	0	0
18 hpi	Uninfected	SPTLC1 KD	0	0	0	0	0
18 hpi	CTL2-cpoS::cat / pOmpA-GFP11int	Parental	13.5135	16.4557	9.72222	13.2305	3.37565
18 hpi	CTL2-cpoS::cat / pOmpA-GFP11int	KDSR KO	57.5	42.3077	41.6667	47.1581	8.96206
18 hpi	CTL2-cpoS::cat / pOmpA-GFP11int	SPTLC1 KD	47.8261	36.8421	44.4444	43.0375	5.62552
30 hpi	Uninfected	Parental	0	0	0	0	0
30 hpi	Uninfected	KDSR KO	0	0	0	0	0
30 hpi	Uninfected	SPTLC1 KD	0	0	0	0	0
30 hpi	CTL2 / pOmpA-GFP11int	Parental	0.735294	0.381679	0.793651	0.636875	0.222923
30 hpi	CTL2 / pOmpA-GFP11int	KDSR KO	7.0922	5.55556	6.42857	6.35878	0.770696
30 hpi	CTL2 / pOmpA-GFP11int	SPTLC1 KD	8.72093	5	5.10204	6.27432	2.11944

## Sheet: S10C Data
S10C Data. Treatment with SKI-II destabilizes CTL2 inclusions. GFP10-expressing HeLa cells were infected with the indicated strains and parallelly treated with SKI-II or solvent-only (DMSO). Cells were fixed at 24 hpi, stained, and imaged. The percentage of infected cells displaying inclusion damage was determined by manual image analysis. Data are displayed in Fig 6D.
	% cells with damaged inclusions
Treatment	Replicate 1	Replicate 2	Replicate 3	Mean	SD
DMSO	1.92308	0	1.81818	1.24709	1.08128
SKI-II	14.9533	8.69565	5.26316	9.63736	4.91322
