# Supplementary material for: Genome-wide identification of modulators of Chlamydia trachomatis parasitophorous vacuole stability highlights an important role for sphingolipid supply
Source: PLoS Biol. 2025 Aug 12;23(8):e3003297. doi: 10.1371/journal.pbio.3003297 (PMC12342332; doi:10.1371/journal.pbio.3003297)
Supplement: S11 Data — (A) Supplementation of growth media with sphingoid bases protected cells from cpoS mutant-induced death. Host cell viability based on nuclei count was measured 25.5 hrs post infection and treatment with the indicated bacterial strains and metabolites. Data are displayed in Fig 7A. (B) Supplementation of growth media with sphingoid bases restored the growth of the cpoS mutant. Bacterial growth based on inclusion count was measured 25.5 hrs post infection and treatment with the indicated bacterial strains and metabolites. Data are displayed in Fig 7B. (C) Stabilizing effect of sphingosine on CpoS-deficient inclusions. GFP10-expressing HeLa cells were infected with the indicated strains and parallelly treated with 5 µM sphingosine (Sph) or left untreated (control). Cells were fixed, stained, and imaged at 24 hpi. The percentage of infected cells, surviving cells, and infected cells containing cytosolic bacteria was determined by manual image analysis. Data are displayed in Fig 7C. (XLSX) [file pbio.3003297.s024.xlsx]

## Sheet: S11A Data
S11A Data. Supplementation of growth media with sphingoid bases protected cells from cpoS mutant-induced death. Host cell viability based on nuclei count was measured 25.5 hours post infection and treatment with the indicated bacterial strains and metabolites. Data are displayed in Fig 7A.
		% nuclei count
Infection	Treatment	Replicate 1	Replicate 2	Replicate 3	Mean	SD
Uninfected	Control	100	100	100	100	0
Uninfected	DMSO	100.973	102.761	100	101.245	1.40033
Uninfected	dhSph	87.3887	97.6149	123.737	102.913	18.7444
Uninfected	Sph	59.4326	114.773	117.781	97.3289	32.8536
Uninfected	dhCer	90.3086	104.9	123.285	106.165	16.5247
Uninfected	Cer	11.7623	25.253	51.4728	29.496	20.1924
CTL2	Control	69.3518	85.4582	75.3386	76.7162	8.14109
CTL2	DMSO	83.0814	80.6158	79.0798	80.9256	2.01872
CTL2	dhSph	95.0922	89.5779	144.679	109.783	30.3461
CTL2	Sph	103.479	97.2825	135.648	112.137	20.5961
CTL2	dhCer	62.5388	73.2726	90.6902	75.5005	14.2073
CTL2	Cer	9.75357	24.6169	22.8768	19.0824	8.12575
CTL2-cpoS::cat	Control	11.3067	9.80052	5.54719	8.8848	2.98695
CTL2-cpoS::cat	DMSO	8.24187	5.8832	3.67663	5.9339	2.28304
CTL2-cpoS::cat	dhSph	22.5513	37.8144	46.4201	35.5953	12.0882
CTL2-cpoS::cat	Sph	37.0263	41.7895	30.9826	36.5995	5.4161
CTL2-cpoS::cat	dhCer	20.3976	21.2634	16.1686	19.2765	2.72615
CTL2-cpoS::cat	Cer	9.79499	5.8832	3.67663	6.45161	3.09853

## Sheet: S11B Data
S11B Data. Supplementation of growth media with sphingoid bases restored the growth of the cpoS mutant. Bacterial growth based on inclusion count was measured 25.5 hours post infection and treatment with the indicated bacterial strains and metabolites. Data are displayed in Fig 7B.
		% inclusion count
Infection	Treatment	Replicate 1	Replicate 2	Replicate 3	Mean	SD
Uninfected	Control	0	0	0	0	0
Uninfected	DMSO	-0.490798	-1.01148	0.223464	-0.426272	0.619996
Uninfected	dhSph	0.327198	-1.17551	0.297952	-0.183452	0.859268
Uninfected	Sph	-2.33129	-0.792783	0.409683	-0.904796	1.37391
Uninfected	dhCer	1.18609	-0.601422	0.223464	0.269379	0.894642
Uninfected	Cer	-6.01227	-4.12794	-0.0372439	-3.39248	3.05465
CTL2	Control	100	100	100	100	0
CTL2	DMSO	116.237	93.6031	100.708	103.516	11.5755
CTL2	dhSph	119.264	99.1525	90.6145	103.01	14.7091
CTL2	Sph	122.822	111.017	98.9944	110.944	11.914
CTL2	dhCer	97.5051	104.046	122.57	108.04	13.001
CTL2	Cer	7.28016	23.5921	34.8603	21.9109	13.8667
CTL2-cpoS::cat	Control	-3.84458	-1.03882	2.83054	-0.684287	3.35165
CTL2-cpoS::cat	DMSO	-3.47648	-2.54237	2.04842	-1.32348	2.95726
CTL2-cpoS::cat	dhSph	12.7607	37.7529	38.5475	29.687	14.664
CTL2-cpoS::cat	Sph	29.1616	42.5369	36.0149	35.9045	6.68836
CTL2-cpoS::cat	dhCer	-1.06339	-0.437397	6.92737	1.80886	4.4438
CTL2-cpoS::cat	Cer	-3.19018	-2.54237	2.04842	-1.22805	2.85593

## Sheet: S11C Data
S11C Data. Stabilizing effect of sphingosine on CpoS-deficient inclusions. GFP10-expressing HeLa cells were infected with the indicated strains and parallelly treated with 5 µM sphingosine (Sph) or left untreated (control). Cells were fixed, stained, and imaged at 24 hpi. The percentage of infected cells, surviving cells, and infected cells containing cytosolic bacteria was determined by manual i…
		% infection
Infection	Treatment	Replicate 1	Replicate 2	Replicate 3	Mean	SD
Uninfected	Control	0	0	0	0	0
Uninfected	Sphingosine	0	0	0	0	0
CTL2 / pOmpA-GFP11int	Control	79.9762	81.6305	78.1609	79.9225	1.73544
CTL2 / pOmpA-GFP11int	Sphingosine	80	77.7487	82.1429	79.9638	2.19731
CTL2-cpoS::cat / pOmpA-GFP11int	Control	61.165	52.356	39.0728	50.8646	11.1214
CTL2-cpoS::cat / pOmpA-GFP11int	Sphingosine	69.7368	64.7482	73.9645	69.4832	4.61338
		% survival
Infection	Treatment	Replicate 1	Replicate 2	Replicate 3	Mean	SD
Uninfected	Control	100	100	100	100	0
Uninfected	Sphingosine	100	100	100	100	0
CTL2 / pOmpA-GFP11int	Control	86.1396	96.997	118.367	100.501	16.3972
CTL2 / pOmpA-GFP11int	Sphingosine	106.024	69.708	100	91.9107	19.4626
CTL2-cpoS::cat / pOmpA-GFP11int	Control	12.6899	19.1191	12.8401	14.8831	3.6693
CTL2-cpoS::cat / pOmpA-GFP11int	Sphingosine	36.6265	50.7299	50.2976	45.8847	8.02073
		% cells with cytosolic bacteria
Infection	Treatment	Replicate 1	Replicate 2	Replicate 3	Mean	SD
Uninfected	Control	0	0	0	0	0
Uninfected	Sphingosine	0	0	0	0	0
CTL2 / pOmpA-GFP11int	Control	0.447094	0.379267	0.183824	0.336728	0.136693
CTL2 / pOmpA-GFP11int	Sphingosine	1.13636	0.3367	0.362319	0.611794	0.454471
CTL2-cpoS::cat / pOmpA-GFP11int	Control	39.6825	27	33.8983	33.5269	6.34942
CTL2-cpoS::cat / pOmpA-GFP11int	Sphingosine	0.943396	0	1.6	0.847799	0.804272
